# Supplementary material for: Serial protein crystallography in an electron microscope
Source: Nat Commun. 2020 Feb 21;11:996. doi: 10.1038/s41467-020-14793-0 (PMC7035385; doi:10.1038/s41467-020-14793-0)
Supplement: Supplementary file 3 — Supplementary Data 1 [file 41467_2020_14793_MOESM3_ESM.zip › cumfrom0_S11_nobg_r_n-frame4_3_25.hkl2]

CrystFEL reflection list version 2.0
Symmetry: m-3
   h    k    l          I    phase   sigma(I)   nmeas
   1    1    0      31.22        -      26.14    8657
   2    0    0     167.13        -      11.05    5402
   2    1    1      28.72        -       3.40    8007
   2    2    0      58.80        -       3.59    4712
   2    2    2     145.84        -       5.22    2221
   3    0    1      21.88        -       2.92    4413
   3    1    0      26.47        -       2.70    4767
   3    1    2      48.03        -       2.09    5481
   3    2    1      35.18        -       2.01    5549
   3    3    0      17.87        -       2.31    3105
   3    3    2      89.69        -       2.35    4485
   4    0    0      32.54        -       2.72    2915
   4    0    2      36.78        -       2.47    2992
   4    1    1      28.60        -       1.77    5752
   4    1    3     198.53        -       3.77    4536
   4    2    0      26.52        -       2.26    3296
   4    2    2      73.14        -       2.19    4249
   4    3    1      27.91        -       1.64    4451
   4    3    3       8.23        -       1.49    3669
   4    4    0     442.67        -      10.90    2448
   4    4    2      19.45        -       1.56    3678
   4    4    4     388.17        -      13.17    1111
   5    0    1     234.62        -       5.01    3496
   5    0    3      16.26        -       2.11    2372
   5    1    0     169.06        -       3.75    3782
   5    1    2      85.99        -       2.13    4459
   5    1    4      89.55        -       2.23    3806
   5    2    1      16.02        -       1.51    4486
   5    2    3      19.66        -       1.65    3213
   5    3    0      48.95        -       2.33    2446
   5    3    2      72.92        -       2.06    3478
   5    3    4     133.02        -       3.14    2971
   5    4    1      45.87        -       1.66    3777
   5    4    3      64.42        -       2.07    2802
   5    5    0      83.74        -       2.90    1983
   5    5    2      84.84        -       2.27    2871
   5    5    4      53.79        -       1.85    2570
   6    0    0      71.12        -       2.77    2025
   6    0    2      21.88        -       1.97    2322
   6    0    4      11.13        -       1.96    1918
   6    1    1     113.91        -       2.35    5140
   6    1    3      20.66        -       1.46    3628
   6    1    5      75.58        -       2.00    3314
   6    2    0     366.80        -       8.53    2555
   6    2    2     185.99        -       3.77    3388
   6    2    4     146.47        -       3.28    2801
   6    3    1     156.71        -       3.14    3874
   6    3    3      26.17        -       1.60    2873
   6    3    5      44.29        -       1.76    2499
   6    4    0     328.45        -       7.95    2057
   6    4    2      17.37        -       1.50    2818
   6    4    4      78.23        -       2.13    2669
   6    5    1     110.33        -       2.57    3339
   6    5    3     280.58        -       6.11    2461
   6    5    5      88.35        -       2.32    2312
   6    6    0      50.95        -       2.38    1645
   6    6    2      94.66        -       2.51    2545
   6    6    4     197.48        -       4.83    2211
   6    6    6     692.27        -      25.16     738
   7    0    1      20.81        -       1.58    2972
   7    0    3      88.07        -       2.89    1921
   7    0    5      98.94        -       3.20    1638
   7    1    0      88.36        -       2.34    2972
   7    1    2     131.03        -       2.76    3733
   7    1    4     171.06        -       3.71    3147
   7    1    6      83.18        -       2.10    2977
   7    2    1     255.54        -       4.80    4088
   7    2    3     221.24        -       4.92    2711
   7    2    5     227.49        -       5.08    2521
   7    3    0     155.88        -       4.65    2040
   7    3    2      26.07        -       1.50    2889
   7    3    4      29.61        -       1.59    2304
   7    3    6     156.14        -       3.74    2174
   7    4    1     232.78        -       4.73    3270
   7    4    3     562.69        -      12.23    2471
   7    4    5      99.07        -       2.68    2201
   7    5    0      27.50        -       1.88    1817
   7    5    2      69.08        -       2.08    2576
   7    5    4     144.85        -       3.62    2189
   7    5    6     132.66        -       3.38    2073
   7    6    1     133.15        -       3.15    2912
   7    6    3     510.95        -      11.07    2236
   7    6    5     209.87        -       4.88    2040
   7    7    0      68.41        -       2.65    1414
   7    7    2     182.18        -       4.39    2188
   7    7    4     192.40        -       4.71    1982
   7    7    6     185.51        -       4.25    1881
   8    0    0    1145.69        -      34.15    1609
   8    0    2      40.71        -       1.85    2058
   8    0    4      11.15        -       1.84    1576
   8    0    6      23.16        -       1.97    1388
   8    1    1     249.94        -       4.31    4685
   8    1    3      42.00        -       1.57    2977
   8    1    5      72.20        -       1.94    2775
   8    1    7     436.29        -       9.10    2578
   8    2    0      24.57        -       1.73    2223
   8    2    2      94.60        -       2.47    2912
   8    2    4     278.41        -       6.28    2419
   8    2    6     366.68        -       7.85    2360
   8    3    1      51.18        -       1.64    3239
   8    3    3      53.20        -       1.82    2374
   8    3    5     210.70        -       5.17    2052
   8    3    7     211.56        -       4.97    1958
   8    4    0      52.85        -       2.23    1755
   8    4    2     227.15        -       4.96    2460
   8    4    4      16.40        -       1.39    2232
   8    4    6     173.37        -       4.00    1925
   8    5    1     102.94        -       2.33    3021
   8    5    3      80.18        -       2.26    2168
   8    5    5     546.12        -      12.43    1942
   8    5    7      11.39        -       1.29    1761
   8    6    0      58.13        -       2.36    1531
   8    6    2     135.26        -       3.32    2242
   8    6    4      17.66        -       1.36    1850
   8    6    6     432.77        -      10.07    1778
   8    7    1     430.60        -       8.91    2590
   8    7    3     228.29        -       5.36    1875
   8    7    5      32.53        -       1.48    1777
   8    7    7     182.54        -       4.29    1813
   8    8    0      43.26        -       2.16    1210
   8    8    2      17.87        -       1.26    2083
   8    8    4      11.15        -       1.27    1874
   8    8    6     182.10        -       4.38    1630
   8    8    8     195.62        -       7.77     564
   9    0    1      51.51        -       1.82    2465
   9    0    3     298.14        -       8.18    1597
   9    0    5     343.05        -       9.89    1396
   9    0    7      23.06        -       1.84    1250
   9    1    0     123.31        -       3.12    2513
   9    1    2      29.53        -       1.31    3304
   9    1    4     415.54        -       8.38    2759
   9    1    6     239.07        -       4.80    2628
   9    1    8     108.16        -       2.61    2312
   9    2    1     302.37        -       5.47    3713
   9    2    3     224.57        -       4.89    2507
   9    2    5     372.90        -       8.52    2165
   9    2    7     121.73        -       3.02    2061
   9    3    0      15.51        -       1.69    1714
   9    3    2     258.80        -       5.52    2636
   9    3    4      33.83        -       1.54    2057
   9    3    6      27.99        -       1.47    1912
   9    3    8     181.81        -       4.26    1822
   9    4    1     270.02        -       5.43    2859
   9    4    3     203.71        -       4.76    2040
   9    4    5      95.78        -       2.56    1905
   9    4    7     122.11        -       3.28    1677
   9    5    0     291.07        -       7.85    1507
   9    5    2      66.71        -       2.00    2186
   9    5    4     378.60        -       9.25    1845
   9    5    6     420.02        -       9.50    1737
   9    5    8      41.39        -       1.69    1625
   9    6    1     109.05        -       2.59    2633
   9    6    3     234.27        -       5.80    1866
   9    6    5      37.68        -       1.63    1663
   9    6    7      87.89        -       2.48    1641
   9    7    0      97.81        -       3.07    1362
   9    7    2      39.63        -       1.58    2022
   9    7    4      27.61        -       1.51    1689
   9    7    6      55.47        -       1.87    1584
   9    7    8      19.39        -       1.26    1551
   9    8    1      15.81        -       1.18    2335
   9    8    3      77.28        -       2.28    1760
   9    8    5     105.49        -       2.86    1600
   9    8    7     112.76        -       2.95    1475
   9    9    0      42.18        -       2.09    1068
   9    9    2      44.46        -       1.52    2040
   9    9    4      37.74        -       1.54    1636
   9    9    6     129.81        -       3.50    1452
   9    9    8      49.58        -       1.64    1481
  10    0    0      84.96        -       3.81    1292
  10    0    2     484.10        -      11.76    1777
  10    0    4       5.28        -       1.74    1351
  10    0    6      49.70        -       2.57    1206
  10    0    8     197.98        -       6.36    1100
  10    1    1     290.45        -       4.98    3896
  10    1    3     193.22        -       3.94    2815
  10    1    5      84.63        -       2.21    2379
  10    1    7     215.73        -       4.67    2227
  10    1    9       3.50        -       1.11    1979
  10    2    0       8.23        -       1.50    1903
  10    2    2      75.19        -       2.00    2763
  10    2    4      42.39        -       1.55    2194
  10    2    6      12.01        -       1.30    1901
  10    2    8      26.64        -       1.38    1860
  10    3    1     443.07        -       8.48    2971
  10    3    3      51.31        -       1.85    1950
  10    3    5      10.47        -       1.28    1863
  10    3    7      19.69        -       1.41    1666
  10    3    9      81.23        -       2.26    1604
  10    4    0      35.75        -       1.94    1504
  10    4    2     173.53        -       4.02    2265
  10    4    4     495.54        -      11.79    1815
  10    4    6      76.76        -       2.30    1617
  10    4    8      17.42        -       1.37    1534
  10    5    1     180.92        -       3.70    2600
  10    5    3     165.31        -       4.06    1937
  10    5    5      60.60        -       1.94    1771
  10    5    7      72.00        -       2.23    1544
  10    5    9      98.59        -       2.74    1451
  10    6    0      45.33        -       2.01    1324
  10    6    2      83.40        -       2.24    2099
  10    6    4      78.49        -       2.28    1700
  10    6    6      28.22        -       1.55    1545
  10    6    8      24.59        -       1.29    1524
  10    7    1      47.05        -       1.55    2255
  10    7    3     132.88        -       3.28    1807
  10    7    5       7.57        -       1.22    1520
  10    7    7      53.61        -       1.84    1481
  10    7    9      32.85        -       1.39    1443
  10    8    0      11.49        -       1.59    1190
  10    8    2      66.85        -       1.92    1887
  10    8    4      79.30        -       2.32    1511
  10    8    6     102.56        -       2.90    1400
  10    8    8      56.69        -       1.85    1456
  10    9    1      36.63        -       1.43    1949
  10    9    3      79.88        -       2.26    1598
  10    9    5      14.65        -       1.23    1414
  10    9    7      29.49        -       1.42    1335
  10    9    9     124.15        -       3.12    1368
  10   10    0       8.41        -       1.66     952
  10   10    2      13.03        -       1.17    1847
  10   10    4      39.08        -       1.62    1345
  10   10    6      13.21        -       1.27    1338
  10   10    8      35.23        -       1.44    1305
  10   10   10     607.36        -      24.39     464
  11    0    1      29.44        -       1.52    2103
  11    0    3     101.65        -       3.11    1485
  11    0    5       3.84        -       1.65    1222
  11    0    7       5.16        -       1.62    1083
  11    0    9      34.08        -       1.94     963
  11    1    0      53.13        -       1.87    2017
  11    1    2      43.36        -       1.29    3196
  11    1    4      10.39        -       1.17    2336
  11    1    6     134.61        -       3.05    2263
  11    1    8     197.25        -       4.32    2092
  11    1   10      48.23        -       1.59    1731
  11    2    1     187.35        -       3.61    3115
  11    2    3      70.93        -       2.05    2204
  11    2    5       8.85        -       1.23    2005
  11    2    7      42.70        -       1.55    1745
  11    2    9     123.03        -       3.11    1695
  11    3    0     286.16        -       7.33    1612
  11    3    2     322.62        -       7.01    2273
  11    3    4      63.59        -       2.08    1688
  11    3    6     100.63        -       2.69    1706
  11    3    8      24.46        -       1.37    1595
  11    3   10      69.88        -       2.15    1388
  11    4    1      62.30        -       1.70    2618
  11    4    3      44.77        -       1.66    1854
  11    4    5      44.37        -       1.73    1611
  11    4    7     131.28        -       3.59    1416
  11    4    9      37.69        -       1.57    1305
  11    5    0      48.81        -       2.18    1336
  11    5    2      60.32        -       1.79    2007
  11    5    4     156.92        -       3.85    1703
  11    5    6      87.72        -       2.48    1536
  11    5    8      80.64        -       2.39    1369
  11    5   10      32.35        -       1.52    1267
  11    6    1     173.97        -       3.81    2217
  11    6    3     100.92        -       2.64    1779
  11    6    5      77.01        -       2.29    1528
  11    6    7      28.05        -       1.35    1486
  11    6    9      10.69        -       1.24    1380
  11    7    0     291.65        -       8.14    1221
  11    7    2      69.30        -       1.94    1894
  11    7    4      98.80        -       2.64    1573
  11    7    6      28.81        -       1.53    1340
  11    7    8      24.39        -       1.36    1393
  11    7   10      30.36        -       1.38    1269
  11    8    1     109.54        -       2.64    1888
  11    8    3     109.64        -       2.92    1642
  11    8    5      57.16        -       1.91    1393
  11    8    7      25.63        -       1.30    1423
  11    8    9      24.85        -       1.28    1390
  11    9    0      93.32        -       3.28    1057
  11    9    2      66.23        -       1.90    1757
  11    9    4      17.13        -       1.28    1435
  11    9    6       5.84        -       1.20    1344
  11    9    8      28.37        -       1.43    1314
  11    9   10      14.40        -       1.21    1173
  11   10    1     145.21        -       3.48    1746
  11   10    3      91.51        -       2.63    1424
  11   10    5     165.65        -       4.40    1277
  11   10    7     347.52        -       8.25    1335
  11   10    9       4.30        -       1.13    1200
  11   11    0     152.22        -       5.01     879
  11   11    2       9.19        -       1.17    1626
  11   11    4      51.18        -       1.80    1310
  11   11    6     167.79        -       4.19    1249
  11   11    8     286.08        -       6.88    1224
  11   11   10     270.11        -       6.60    1205
  12    0    0      77.17        -       3.29    1049
  12    0    2     147.13        -       3.87    1707
  12    0    4      13.21        -       1.73    1182
  12    0    6      43.73        -       2.17    1057
  12    0    8      25.61        -       1.72    1009
  12    0   10      11.92        -       1.51     898
  12    1    1     146.71        -       2.58    3592
  12    1    3      76.51        -       1.90    2470
  12    1    5      23.97        -       1.26    2080
  12    1    7      31.18        -       1.25    1979
  12    1    9     228.65        -       4.77    1901
  12    1   11      12.85        -       1.10    1628
  12    2    0      79.93        -       2.38    1697
  12    2    2     134.13        -       2.86    2538
  12    2    4      23.33        -       1.28    1995
  12    2    6     222.10        -       5.05    1824
  12    2    8      26.74        -       1.25    1664
  12    2   10      51.29        -       1.64    1663
  12    3    1      82.99        -       2.02    2716
  12    3    3      74.82        -       2.15    1945
  12    3    5      45.75        -       1.70    1646
  12    3    7       9.06        -       1.28    1498
  12    3    9     112.00        -       2.86    1536
  12    3   11     194.65        -       4.72    1350
  12    4    0     339.70        -       9.72    1336
  12    4    2      52.97        -       1.53    2261
  12    4    4     264.51        -       5.99    1751
  12    4    6      60.10        -       1.93    1520
  12    4    8     120.96        -       3.28    1459
  12    4   10     385.81        -       9.34    1363
  12    5    1       8.23        -       1.07    2359
  12    5    3      47.71        -       1.68    1767
  12    5    5      19.31        -       1.36    1451
  12    5    7      18.13        -       1.38    1279
  12    5    9      70.40        -       2.09    1280
  12    5   11      20.18        -       1.35    1185
  12    6    0       8.54        -       1.58    1181
  12    6    2      17.44        -       1.20    1915
  12    6    4      55.35        -       1.87    1523
  12    6    6      90.41        -       2.66    1452
  12    6    8       8.25        -       1.16    1347
  12    6   10      28.26        -       1.37    1254
  12    7    1      92.24        -       2.38    1972
  12    7    3     101.23        -       2.68    1563
  12    7    5       7.29        -       1.24    1403
  12    7    7      50.34        -       1.77    1335
  12    7    9     148.88        -       3.84    1231
  12    7   11     443.27        -      11.00    1177
  12    8    0      17.53        -       1.58    1101
  12    8    2      13.91        -       1.21    1788
  12    8    4     320.67        -       7.86    1405
  12    8    6      79.09        -       2.40    1253
  12    8    8       7.66        -       1.15    1350
  12    8   10     155.88        -       3.76    1314
  12    9    1      48.92        -       1.55    1728
  12    9    3     111.48        -       3.00    1453
  12    9    5     105.84        -       2.92    1316
  12    9    7     115.51        -       3.28    1181
  12    9    9      17.28        -       1.24    1197
  12    9   11     345.65        -       8.16    1168
  12   10    0      14.79        -       1.67     982
  12   10    2      64.88        -       1.80    1617
  12   10    4       5.22        -       1.18    1313
  12   10    6      44.50        -       1.65    1262
  12   10    8     166.21        -       4.24    1150
  12   10   10     157.04        -       3.99    1153
  12   11    1     135.03        -       3.09    1627
  12   11    3      19.06        -       1.23    1391
  12   11    5      73.65        -       2.24    1274
  12   11    7      10.86        -       1.17    1224
  12   11    9      43.36        -       1.61    1118
  12   11   11     101.85        -       2.74    1093
  12   12    0       7.91        -       1.59     820
  12   12    2     191.33        -       4.58    1535
  12   12    4     108.74        -       2.90    1253
  12   12    6     259.61        -       6.26    1276
  12   12    8      10.65        -       1.16    1111
  12   12   10      51.98        -       1.74    1113
  12   12   12     233.63        -       9.70     381
  13    0    1       7.27        -       1.21    1841
  13    0    3      95.87        -       3.04    1299
  13    0    5       8.38        -       1.59    1031
  13    0    7      89.14        -       3.51     874
  13    0    9      45.48        -       2.17     885
  13    0   11       4.78        -       1.49     863
  13    1    0      29.86        -       1.48    1777
  13    1    2      77.03        -       1.72    2880
  13    1    4       6.97        -       1.07    2061
  13    1    6     246.61        -       5.31    1923
  13    1    8      35.63        -       1.35    1758
  13    1   10      16.69        -       1.12    1725
  13    1   12     268.47        -       5.83    1558
  13    2    1      39.71        -       1.20    2929
  13    2    3      78.18        -       2.08    2051
  13    2    5      39.30        -       1.52    1688
  13    2    7      12.52        -       1.23    1648
  13    2    9     141.09        -       3.38    1574
  13    2   11      38.92        -       1.42    1613
  13    3    0       9.88        -       1.41    1428
  13    3    2      79.07        -       1.94    2274
  13    3    4     109.01        -       2.68    1747
  13    3    6      16.12        -       1.26    1588
  13    3    8      68.58        -       1.96    1504
  13    3   10      27.50        -       1.34    1410
  13    3   12      18.67        -       1.25    1370
  13    4    1      65.56        -       1.73    2390
  13    4    3      19.58        -       1.20    1817
  13    4    5      42.89        -       1.58    1511
  13    4    7      84.70        -       2.35    1490
  13    4    9      33.22        -       1.49    1264
  13    4   11     113.03        -       3.10    1232
  13    5    0      52.16        -       2.28    1112
  13    5    2      20.62        -       1.23    1870
  13    5    4     145.28        -       3.70    1519
  13    5    6     178.82        -       4.76    1264
  13    5    8      95.02        -       2.62    1260
  13    5   10      16.68        -       1.27    1237
  13    5   12     245.65        -       6.40    1100
  13    6    1      15.57        -       1.17    2020
  13    6    3       4.90        -       1.15    1659
  13    6    5     359.50        -       8.55    1389
  13    6    7     104.64        -       2.75    1307
  13    6    9     214.55        -       5.43    1218
  13    6   11      26.18        -       1.34    1106
  13    7    0      18.62        -       1.62    1019
  13    7    2      11.99        -       1.16    1726
  13    7    4     124.34        -       3.33    1423
  13    7    6       4.07        -       1.17    1332
  13    7    8       8.48        -       1.16    1273
  13    7   10      43.48        -       1.71    1043
  13    7   12     119.61        -       3.35    1037
  13    8    1     163.34        -       3.49    1842
  13    8    3      56.24        -       1.80    1535
  13    8    5       4.27        -       1.16    1386
  13    8    7      35.59        -       1.48    1189
  13    8    9      38.86        -       1.64    1112
  13    8   11      66.65        -       2.06    1113
  13    9    0      60.20        -       2.44     971
  13    9    2      84.50        -       2.12    1815
  13    9    4      29.80        -       1.35    1386
  13    9    6      15.01        -       1.25    1192
  13    9    8      38.22        -       1.50    1183
  13    9   10     115.63        -       3.12    1168
  13    9   12      32.51        -       1.45    1085
  13   10    1      27.67        -       1.29    1569
  13   10    3      36.27        -       1.47    1392
  13   10    5     106.36        -       3.10    1084
  13   10    7      72.18        -       2.29    1104
  13   10    9      25.93        -       1.28    1111
  13   10   11      26.57        -       1.34    1063
  13   11    0       2.40        -       1.49     909
  13   11    2     144.05        -       3.43    1521
  13   11    4     119.38        -       3.33    1201
  13   11    6      67.64        -       2.15    1123
  13   11    8     117.18        -       3.03    1146
  13   11   10     195.01        -       4.85    1053
  13   11   12      60.04        -       1.80    1049
  13   12    1      63.80        -       1.86    1515
  13   12    3      67.76        -       2.05    1317
  13   12    5      34.66        -       1.43    1170
  13   12    7     185.80        -       4.75    1109
  13   12    9      94.18        -       2.64    1038
  13   12   11       5.03        -       1.11    1042
  13   13    0     113.98        -       4.66     760
  13   13    2      17.28        -       1.17    1451
  13   13    4     224.69        -       5.61    1198
  13   13    6     397.76        -       9.25    1169
  13   13    8     260.06        -       6.15    1078
  13   13   10     184.11        -       4.87    1020
  13   13   12      99.68        -       2.65    1042
  14    0    0     145.45        -       4.79     909
  14    0    2      10.84        -       1.31    1452
  14    0    4      79.04        -       2.92    1114
  14    0    6      39.64        -       1.97     978
  14    0    8      74.66        -       2.98     896
  14    0   10      69.25        -       2.80     803
  14    0   12     231.95        -       7.12     803
  14    1    1      96.31        -       1.96    3061
  14    1    3      13.97        -       1.06    2190
  14    1    5      34.65        -       1.32    1997
  14    1    7      14.55        -       1.13    1791
  14    1    9      15.44        -       1.09    1589
  14    1   11      37.62        -       1.36    1563
  14    1   13     281.39        -       6.31    1455
  14    2    0      29.76        -       1.55    1527
  14    2    2      33.29        -       1.19    2432
  14    2    4      79.91        -       2.15    1809
  14    2    6      86.07        -       2.29    1685
  14    2    8      13.58        -       1.16    1529
  14    2   10      11.41        -       1.13    1450
  14    2   12       9.38        -       1.08    1488
  14    3    1      28.94        -       1.10    2509
  14    3    3      10.28        -       1.10    1890
  14    3    5      24.88        -       1.35    1504
  14    3    7      15.48        -       1.24    1440
  14    3    9      10.70        -       1.28    1338
  14    3   11     116.34        -       2.98    1394
  14    3   13      15.68        -       1.27    1314
  14    4    0      37.47        -       1.75    1255
  14    4    2      41.95        -       1.40    1965
  14    4    4      95.50        -       2.73    1510
  14    4    6      37.43        -       1.54    1312
  14    4    8     227.92        -       5.74    1257
  14    4   10     185.63        -       4.96    1236
  14    4   12      59.88        -       1.97    1161
  14    5    1      60.32        -       1.67    2094
  14    5    3     161.01        -       3.92    1586
  14    5    5      29.85        -       1.63    1254
  14    5    7      67.20        -       2.09    1194
  14    5    9      23.36        -       1.35    1153
  14    5   11     256.60        -       6.63    1042
  14    5   13      25.15        -       1.39    1067
  14    6    0     164.46        -       5.28     991
  14    6    2      54.41        -       1.71    1750
  14    6    4     248.24        -       5.76    1460
  14    6    6      40.82        -       1.62    1325
  14    6    8      34.79        -       1.48    1216
  14    6   10     151.40        -       4.01    1163
  14    6   12     387.83        -       8.94    1131
  14    7    1      14.05        -       1.11    1804
  14    7    3      80.63        -       2.27    1454
  14    7    5       9.67        -       1.23    1314
  14    7    7      23.08        -       1.26    1274
  14    7    9     210.66        -       5.19    1169
  14    7   11      92.28        -       2.56    1103
  14    7   13      30.23        -       1.46    1055
  14    8    0      83.56        -       3.26     965
  14    8    2      31.24        -       1.39    1527
  14    8    4      52.26        -       1.72    1394
  14    8    6      77.65        -       2.26    1275
  14    8    8      10.33        -       1.23    1100
  14    8   10      43.08        -       1.66    1048
  14    8   12      74.91        -       2.21    1005
  14    9    1     136.11        -       3.09    1655
  14    9    3     187.41        -       4.49    1402
  14    9    5      28.66        -       1.46    1242
  14    9    7      82.94        -       2.36    1174
  14    9    9     105.84        -       2.88    1189
  14    9   11      45.73        -       1.68    1085
  14    9   13      79.72        -       2.24    1081
  14   10    0     105.30        -       3.44     942
  14   10    2      53.34        -       1.60    1550
  14   10    4      82.44        -       2.44    1205
  14   10    6     342.65        -       8.25    1255
  14   10    8     151.43        -       3.94    1043
  14   10   10      17.24        -       1.26    1075
  14   10   12      99.18        -       2.91    1016
  14   11    1     205.49        -       4.84    1477
  14   11    3      47.47        -       1.67    1310
  14   11    5       6.05        -       1.18    1122
  14   11    7      68.84        -       2.15    1089
  14   11    9      13.88        -       1.17    1080
  14   11   11      67.00        -       2.00    1133
  14   11   13      43.56        -       1.75    1011
  14   12    0     537.73        -      15.54     854
  14   12    2     128.49        -       3.07    1387
  14   12    4     304.99        -       7.32    1196
  14   12    6      34.50        -       1.50    1136
  14   12    8      96.30        -       2.63    1058
  14   12   10      79.43        -       2.37    1016
  14   12   12      48.80        -       1.74     989
  14   13    1     104.66        -       2.53    1411
  14   13    3     266.42        -       6.17    1306
  14   13    5       9.63        -       1.24    1072
  14   13    7      21.49        -       1.32    1001
  14   13    9     161.82        -       4.45     999
  14   13   11       8.47        -       1.15     922
  14   13   13     338.31        -       8.22     914
  14   14    0     667.51        -      22.88     702
  14   14    2      48.80        -       1.57    1351
  14   14    4     254.15        -       6.56    1083
  14   14    6     175.20        -       4.40    1045
  14   14    8      47.18        -       1.81     978
  14   14   10     219.13        -       5.34     929
  14   14   12     504.07        -      13.12     887
  14   14   14      11.60        -       2.05     292
  15    0    1     151.78        -       3.92    1612
  15    0    3      20.07        -       1.55    1186
  15    0    5      22.20        -       1.68     925
  15    0    7      14.96        -       1.67     884
  15    0    9     106.79        -       3.87     789
  15    0   11      17.51        -       1.78     774
  15    0   13       2.29        -       1.47     747
  15    1    0       8.93        -       1.24    1473
  15    1    2      15.26        -       1.02    2471
  15    1    4      91.15        -       2.26    1893
  15    1    6      44.10        -       1.41    1706
  15    1    8      90.22        -       2.26    1622
  15    1   10      86.42        -       2.16    1519
  15    1   12      54.23        -       1.71    1374
  15    1   14      10.04        -       1.14    1360
  15    2    1      12.80        -       0.93    2621
  15    2    3      33.44        -       1.32    1942
  15    2    5      38.85        -       1.47    1649
  15    2    7      54.99        -       1.85    1506
  15    2    9     214.10        -       4.97    1408
  15    2   11      94.08        -       2.34    1447
  15    2   13     145.81        -       3.47    1324
  15    3    0      71.03        -       2.40    1291
  15    3    2      15.68        -       1.03    2115
  15    3    4       8.97        -       1.14    1482
  15    3    6     245.18        -       5.72    1480
  15    3    8     114.48        -       3.03    1352
  15    3   10      37.06        -       1.44    1272
  15    3   12     123.47        -       3.13    1228
  15    3   14      60.05        -       1.78    1230
  15    4    1       7.82        -       0.95    2243
  15    4    3      93.41        -       2.41    1683
  15    4    5     135.92        -       3.56    1394
  15    4    7      32.38        -       1.44    1322
  15    4    9      14.99        -       1.30    1145
  15    4   11     154.86        -       3.73    1214
  15    4   13     130.80        -       3.22    1111
  15    5    0      95.54        -       3.16    1080
  15    5    2     124.11        -       3.02    1746
  15    5    4     159.23        -       3.99    1465
  15    5    6      52.61        -       1.89    1289
  15    5    8      11.39        -       1.23    1224
  15    5   10       9.04        -       1.20    1199
  15    5   12      57.70        -       1.87    1067
  15    5   14      69.31        -       2.14    1027
  15    6    1      25.02        -       1.16    1891
  15    6    3     115.88        -       3.01    1499
  15    6    5     200.51        -       5.31    1243
  15    6    7      34.65        -       1.58    1116
  15    6    9      19.83        -       1.29    1079
  15    6   11     219.88        -       5.40    1073
  15    6   13      33.64        -       1.50    1010
  15    7    0     103.62        -       3.35     975
  15    7    2      14.15        -       1.18    1574
  15    7    4      22.49        -       1.36    1326
  15    7    6     131.96        -       3.79    1111
  15    7    8      57.40        -       1.96    1152
  15    7   10      65.81        -       2.02    1098
  15    7   12     871.23        -      22.47    1001
  15    7   14     145.08        -       3.83     956
  15    8    1      84.16        -       2.09    1615
  15    8    3     168.13        -       4.20    1397
  15    8    5      67.90        -       2.09    1166
  15    8    7      26.47        -       1.43    1176
  15    8    9      56.49        -       1.89    1123
  15    8   11      31.64        -       1.62     936
  15    8   13      39.64        -       1.47     985
  15    9    0     283.45        -       8.73     924
  15    9    2       9.94        -       1.08    1522
  15    9    4      27.97        -       1.38    1250
  15    9    6      17.67        -       1.34    1145
  15    9    8      38.10        -       1.63    1011
  15    9   10     312.04        -       7.48    1093
  15    9   12     259.99        -       6.45    1037
  15    9   14     123.72        -       3.62     904
  15   10    1     163.41        -       3.77    1502
  15   10    3      67.87        -       2.15    1219
  15   10    5     294.82        -       7.47    1174
  15   10    7     475.41        -      11.58    1063
  15   10    9     193.42        -       4.76    1040
  15   10   11     116.01        -       3.10     932
  15   10   13     130.91        -       3.52     972
  15   11    0     137.45        -       4.76     814
  15   11    2     139.75        -       3.27    1424
  15   11    4      24.19        -       1.32    1213
  15   11    6     219.86        -       5.68    1032
  15   11    8     137.84        -       3.69     974
  15   11   10     467.69        -      11.24    1063
  15   11   12     192.77        -       4.88     980
  15   11   14      87.39        -       2.50     919
  15   12    1      24.80        -       1.22    1424
  15   12    3     112.88        -       2.93    1277
  15   12    5      44.25        -       1.66    1061
  15   12    7       5.02        -       1.19     961
  15   12    9      80.18        -       2.38     936
  15   12   11     322.17        -       8.43     962
  15   12   13     203.44        -       5.30     891
  15   13    0      15.45        -       1.56     796
  15   13    2     503.56        -      11.46    1316
  15   13    4      15.58        -       1.28    1054
  15   13    6      32.65        -       1.49     996
  15   13    8      57.19        -       1.85     973
  15   13   10      65.61        -       2.02     901
  15   13   12     299.12        -       7.06     938
  15   13   14     250.68        -       6.27     839
  15   14    1     142.05        -       3.52    1369
  15   14    3      73.75        -       2.02    1237
  15   14    5     294.56        -       7.46    1034
  15   14    7     292.47        -       7.42    1003
  15   14    9      22.52        -       1.38     906
  15   14   11     333.97        -       9.32     806
  15   14   13     431.98        -      10.91     905
  15   15    0      38.14        -       2.27     653
  15   15    2     297.86        -       6.78    1337
  15   15    4      38.34        -       1.57    1007
  15   15    6      95.22        -       2.82     886
  15   15    8      72.91        -       2.39     870
  15   15   10       5.05        -       1.21     830
  15   15   12      46.62        -       1.71     824
  15   15   14     152.30        -       4.10     830
  16    0    0     245.86        -       8.78     819
  16    0    2      16.26        -       1.35    1290
  16    0    4       9.45        -       1.43    1039
  16    0    6      79.82        -       2.82     859
  16    0    8     133.87        -       4.61     815
  16    0   10      49.63        -       2.22     765
  16    0   12      10.64        -       2.28     698
  16    0   14      14.57        -       1.61     699
  16    1    1      61.30        -       1.37    2862
  16    1    3      13.56        -       0.98    2247
  16    1    5      43.33        -       1.43    1750
  16    1    7     214.21        -       4.71    1637
  16    1    9     101.37        -       2.73    1421
  16    1   11      46.49        -       1.59    1364
  16    1   13      20.54        -       1.25    1289
  16    1   15     562.06        -      12.58    1313
  16    2    0      20.81        -       1.34    1458
  16    2    2      52.05        -       1.42    2315
  16    2    4     124.62        -       2.75    1744
  16    2    6      64.27        -       1.89    1444
  16    2    8      55.29        -       1.66    1407
  16    2   10     142.81        -       3.33    1379
  16    2   12     156.41        -       3.53    1330
  16    2   14     166.36        -       3.90    1285
  16    3    1      30.49        -       1.11    2205
  16    3    3      69.33        -       1.78    1802
  16    3    5      33.64        -       1.35    1474
  16    3    7      85.40        -       2.39    1347
  16    3    9     205.91        -       5.01    1306
  16    3   11     140.85        -       3.37    1227
  16    3   13     161.51        -       4.26    1149
  16    3   15     230.73        -       5.62    1125
  16    4    0       6.09        -       1.40    1096
  16    4    2      64.10        -       1.70    1889
  16    4    4      39.34        -       1.43    1474
  16    4    6      30.65        -       1.50    1220
  16    4    8      18.85        -       1.31    1204
  16    4   10      15.42        -       1.29    1138
  16    4   12     179.47        -       4.25    1169
  16    4   14     351.53        -       8.29    1070
  16    5    1     194.78        -       4.05    1974
  16    5    3      35.99        -       1.37    1582
  16    5    5      33.90        -       1.52    1217
  16    5    7      58.47        -       1.85    1208
  16    5    9      71.53        -       2.04    1229
  16    5   11     243.46        -       6.26    1058
  16    5   13      37.78        -       1.58     986
  16    5   15     222.25        -       5.60     941
  16    6    0     284.85        -       8.87     944
  16    6    2       6.47        -       1.05    1533
  16    6    4     211.25        -       5.48    1268
  16    6    6     146.98        -       3.87    1230
  16    6    8     181.36        -       4.83    1048
  16    6   10     248.29        -       6.35    1015
  16    6   12     129.39        -       3.25    1046
  16    6   14     102.22        -       2.85     957
  16    7    1      13.14        -       1.30    1553
  16    7    3       6.19        -       1.10    1355
  16    7    5      68.97        -       2.13    1186
  16    7    7      11.95        -       1.26    1134
  16    7    9       2.93        -       1.14    1056
  16    7   11     231.04        -       5.62    1029
  16    7   13     325.33        -       8.33     920
  16    7   15      47.28        -       1.64     918
  16    8    0      11.38        -       1.49     896
  16    8    2      46.16        -       1.48    1547
  16    8    4      17.14        -       1.21    1247
  16    8    6     364.22        -       8.67    1197
  16    8    8     445.07        -      11.19    1108
  16    8   10     294.29        -       7.20    1033
  16    8   12     176.40        -       4.46     972
  16    8   14     114.81        -       3.23     892
  16    9    1     103.11        -       2.60    1424
  16    9    3      34.80        -       1.38    1343
  16    9    5      44.09        -       1.58    1216
  16    9    7      22.67        -       1.34    1085
  16    9    9     512.36        -      12.65     961
  16    9   11     131.64        -       3.57     911
  16    9   13     428.08        -      10.95     887
  16    9   15     134.77        -       3.73     830
  16   10    0     383.94        -      11.45     891
  16   10    2     117.48        -       2.80    1458
  16   10    4     176.54        -       4.30    1174
  16   10    6      63.03        -       2.01    1091
  16   10    8     155.54        -       4.14    1019
  16   10   10     302.67        -       7.91     953
  16   10   12      32.20        -       1.49     880
  16   10   14      20.05        -       1.40     824
  16   11    1     182.24        -       4.26    1326
  16   11    3      67.53        -       1.92    1240
  16   11    5     526.85        -      12.80    1079
  16   11    7     100.44        -       2.77    1034
  16   11    9     117.88        -       3.28     953
  16   11   11      39.21        -       1.61     915
  16   11   13      44.49        -       1.70     865
  16   11   15      30.59        -       1.47     788
  16   12    0      49.52        -       2.12     797
  16   12    2     119.69        -       2.88    1357
  16   12    4      66.14        -       2.12    1106
  16   12    6      86.45        -       2.65     950
  16   12    8      61.37        -       2.07     938
  16   12   10     174.12        -       4.38     961
  16   12   12     302.91        -       8.13     856
  16   12   14     119.98        -       3.36     781
  16   13    1      43.12        -       1.54    1370
  16   13    3      83.96        -       2.31    1203
  16   13    5      61.93        -       2.05    1014
  16   13    7      46.20        -       1.75     907
  16   13    9     388.99        -       9.78     870
  16   13   11      51.19        -       1.83     824
  16   13   13     313.00        -       8.18     797
  16   13   15     112.78        -       3.29     720
  16   14    0     637.09        -      19.04     741
  16   14    2     172.45        -       4.19    1296
  16   14    4     119.03        -       3.08    1031
  16   14    6     321.48        -       8.34     921
  16   14    8      12.28        -       1.28     824
  16   14   10      11.73        -       1.29     836
  16   14   12     119.80        -       3.28     766
  16   14   14     157.73        -       4.19     814
  16   15    1     232.80        -       5.29    1258
  16   15    3     299.89        -       6.92    1124
  16   15    5      99.08        -       2.57    1002
  16   15    7     456.47        -      11.59     835
  16   15    9     911.85        -      24.69     839
  16   15   11     159.94        -       4.48     793
  16   15   13     181.80        -       5.58     685
  16   15   15     118.06        -       3.73     672
  16   16    0      69.12        -       3.17     594
  16   16    2     103.70        -       2.49    1275
  16   16    4     272.66        -       6.71    1013
  16   16    6       5.16        -       1.21     936
  16   16    8     260.51        -       6.65     891
  16   16   10      37.44        -       1.65     816
  16   16   12     193.29        -       5.82     701
  16   16   14      67.30        -       2.37     630
  16   16   16     478.14        -      27.90     203
  17    0    1      32.83        -       1.61    1470
  17    0    3      10.99        -       1.32    1144
  17    0    5     128.21        -       4.12     936
  17    0    7     317.15        -      10.41     807
  17    0    9      30.52        -       2.02     674
  17    0   11     181.22        -       6.20     725
  17    0   13      31.96        -       1.88     673
  17    0   15     240.76        -       8.48     647
  17    1    0      35.95        -       1.68    1323
  17    1    2     102.11        -       2.19    2268
  17    1    4      50.44        -       1.51    1899
  17    1    6       4.33        -       1.06    1682
  17    1    8     285.40        -       6.39    1432
  17    1   10      96.99        -       2.57    1376
  17    1   12     216.22        -       5.08    1283
  17    1   14     100.84        -       2.70    1156
  17    1   16      40.98        -       1.60    1229
  17    2    1      46.89        -       1.18    2541
  17    2    3      47.74        -       1.35    1983
  17    2    5     138.25        -       3.13    1646
  17    2    7     207.61        -       4.80    1430
  17    2    9     121.35        -       2.96    1379
  17    2   11      48.09        -       1.59    1335
  17    2   13      36.81        -       1.41    1255
  17    2   15      95.27        -       3.24    1200
  17    3    0       7.58        -       1.24    1223
  17    3    2      38.58        -       1.31    1880
  17    3    4      39.98        -       1.43    1504
  17    3    6      13.13        -       1.33    1387
  17    3    8     156.22        -       3.88    1301
  17    3   10      35.89        -       1.55    1219
  17    3   12     725.38        -      16.21    1156
  17    3   14     119.50        -       3.22    1112
  17    3   16      49.74        -       1.81    1019
  17    4    1      20.51        -       1.05    1911
  17    4    3     120.03        -       2.80    1695
  17    4    5      21.81        -       1.26    1380
  17    4    7     129.66        -       3.24    1229
  17    4    9     274.28        -       6.51    1198
  17    4   11     590.27        -      14.23    1208
  17    4   13     294.43        -       7.18    1099
  17    4   15     183.50        -       4.71     973
  17    5    0      93.41        -       3.18    1001
  17    5    2      33.38        -       1.28    1673
  17    5    4       6.45        -       1.08    1402
  17    5    6     111.42        -       3.06    1249
  17    5    8      38.53        -       1.53    1073
  17    5   10     145.89        -       3.96    1009
  17    5   12     114.07        -       3.26     996
  17    5   14      35.21        -       1.60     918
  17    5   16     846.03        -      20.36     893
  17    6    1     108.01        -       2.52    1711
  17    6    3     321.77        -       7.21    1483
  17    6    5     102.03        -       2.73    1212
  17    6    7     119.31        -       3.35    1071
  17    6    9      56.70        -       1.86    1018
  17    6   11     337.33        -       8.91     951
  17    6   13      22.84        -       1.63     889
  17    6   15      72.87        -       2.33     851
  17    7    0      30.80        -       1.83     902
  17    7    2      51.93        -       1.65    1520
  17    7    4     250.82        -       5.92    1312
  17    7    6     128.08        -       3.36    1097
  17    7    8     169.66        -       4.39    1046
  17    7   10     100.26        -       2.96     947
  17    7   12     133.23        -       3.50     922
  17    7   14      15.96        -       1.43     831
  17    7   16      33.89        -       1.71     766
  17    8    1      45.41        -       1.52    1488
  17    8    3     231.47        -       5.40    1357
  17    8    5      75.75        -       2.18    1162
  17    8    7     306.31        -       7.83     989
  17    8    9     288.44        -       7.29    1020
  17    8   11     227.06        -       5.62     973
  17    8   13     425.68        -      10.65     925
  17    8   15       5.21        -       1.22     828
  17    9    0     134.63        -       4.69     805
  17    9    2      31.98        -       1.35    1416
  17    9    4     202.91        -       4.92    1198
  17    9    6     261.33        -       6.51    1056
  17    9    8      56.35        -       1.93    1021
  17    9   10     403.16        -      10.06     963
  17    9   12     144.35        -       3.62     836
  17    9   14      34.49        -       1.68     770
  17    9   16     151.91        -       4.51     717
  17   10    1      42.68        -       1.49    1312
  17   10    3      25.26        -       1.22    1298
  17   10    5      76.91        -       2.26    1100
  17   10    7     175.64        -       4.70     964
  17   10    9      45.45        -       1.77     888
  17   10   11      43.17        -       1.81     890
  17   10   13      50.52        -       1.70     902
  17   10   15      96.65        -       2.91     763
  17   11    0       5.99        -       1.46     826
  17   11    2     364.08        -       7.80    1312
  17   11    4      86.64        -       2.36    1183
  17   11    6      70.93        -       2.38     995
  17   11    8      46.54        -       1.85     917
  17   11   10      40.13        -       1.84     882
  17   11   12      33.27        -       1.60     868
  17   11   14     127.39        -       3.30     850
  17   11   16     347.89        -       9.40     767
  17   12    1      60.70        -       1.70    1325
  17   12    3     469.79        -      10.38    1215
  17   12    5     222.03        -       5.63    1017
  17   12    7      53.78        -       1.81    1017
  17   12    9     124.54        -       3.63     867
  17   12   11     179.15        -       4.58     894
  17   12   13      19.47        -       1.24     848
  17   12   15      34.44        -       1.65     737
  17   13    0      34.73        -       1.98     737
  17   13    2      69.57        -       2.05    1264
  17   13    4      86.57        -       2.59    1027
  17   13    6     174.41        -       4.43     941
  17   13    8     111.31        -       3.14     832
  17   13   10     385.49        -       9.87     814
  17   13   12      49.65        -       1.80     796
  17   13   14     202.35        -       5.72     707
  17   13   16      40.44        -       1.73     647
  17   14    1      86.04        -       2.32    1251
  17   14    3      46.47        -       1.70    1147
  17   14    5     333.78        -       8.14     957
  17   14    7     192.91        -       4.92     864
  17   14    9      38.70        -       1.64     809
  17   14   11      53.81        -       1.96     762
  17   14   13     119.32        -       3.67     742
  17   14   15      28.03        -       1.57     646
  17   15    0      40.66        -       2.65     691
  17   15    2       9.57        -       1.18    1254
  17   15    4      86.22        -       2.53    1018
  17   15    6      24.07        -       1.42     876
  17   15    8       3.79        -       1.24     774
  17   15   10      37.72        -       1.65     723
  17   15   12     566.14        -      14.21     733
  17   15   14      79.14        -       2.75     664
  17   15   16     116.71        -       3.62     545
  17   16    1     431.12        -      10.40    1167
  17   16    3      15.59        -       1.18    1070
  17   16    5     115.53        -       2.92     956
  17   16    7      81.69        -       2.58     810
  17   16    9      23.62        -       1.51     695
  17   16   11     141.71        -       4.35     629
  17   16   13       2.73        -       1.35     624
  17   16   15      44.85        -       1.88     608
  17   17    0      49.80        -       2.47     557
  17   17    2     336.12        -       7.74    1090
  17   17    4      31.45        -       1.46     951
  17   17    6     199.88        -       5.57     735
  17   17    8     174.45        -       4.77     793
  17   17   10      10.39        -       1.29     660
  17   17   12      57.44        -       2.27     585
  17   17   14      64.62        -       2.45     558
  17   17   16      41.00        -       1.92     536
  18    0    0    1610.30        -      56.32     749
  18    0    2       3.18        -       1.15    1253
  18    0    4     244.21        -       7.28     997
  18    0    6      10.33        -       1.47     803
  18    0    8     261.39        -       8.10     803
  18    0   10      55.55        -       2.40     690
  18    0   12       4.24        -       1.46     665
  18    0   14      27.15        -       1.84     632
  18    0   16     108.75        -       4.40     551
  18    1    1      21.81        -       0.92    2576
  18    1    3     247.17        -       4.65    2055
  18    1    5     126.82        -       2.80    1661
  18    1    7      66.22        -       1.80    1491
  18    1    9     197.00        -       4.42    1374
  18    1   11      49.33        -       1.64    1202
  18    1   13      68.63        -       2.03    1127
  18    1   15      76.56        -       2.15    1051
  18    1   17      18.76        -       1.26    1059
  18    2    0     109.64        -       3.35    1257
  18    2    2      93.97        -       1.97    2161
  18    2    4     133.36        -       2.96    1665
  18    2    6      27.28        -       1.26    1432
  18    2    8     246.83        -       5.65    1383
  18    2   10     141.78        -       3.59    1235
  18    2   12     124.54        -       2.89    1357
  18    2   14     368.98        -       8.23    1144
  18    2   16      95.91        -       2.61    1094
  18    3    1      25.52        -       1.04    2155
  18    3    3      79.77        -       1.91    1754
  18    3    5     214.69        -       4.79    1428
  18    3    7      80.46        -       2.19    1286
  18    3    9      48.71        -       1.59    1258
  18    3   11      37.28        -       1.58    1132
  18    3   13      71.86        -       2.85    1067
  18    3   15     197.63        -       4.84    1080
  18    3   17      89.24        -       2.49     938
  18    4    0      19.33        -       1.40    1100
  18    4    2      27.53        -       1.10    1822
  18    4    4      70.69        -       1.96    1479
  18    4    6       8.27        -       1.20    1302
  18    4    8      14.06        -       1.21    1175
  18    4   10     607.48        -      13.82    1116
  18    4   12      99.75        -       2.89     982
  18    4   14     259.12        -       6.21     988
  18    4   16       4.12        -       1.13     951
  18    5    1      53.26        -       1.54    1770
  18    5    3     372.69        -       8.28    1484
  18    5    5      41.86        -       1.57    1201
  18    5    7     204.21        -       5.14    1047
  18    5    9      21.70        -       1.36    1084
  18    5   11      18.00        -       1.33     958
  18    5   13     231.68        -       5.91     894
  18    5   15       3.50        -       1.20     811
  18    5   17     392.90        -      10.63     743
  18    6    0      98.73        -       3.31     921
  18    6    2      38.83        -       1.40    1513
  18    6    4     139.26        -       3.34    1309
  18    6    6      42.15        -       1.55    1222
  18    6    8     106.64        -       2.85    1043
  18    6   10     316.46        -       7.43    1002
  18    6   12      19.54        -       1.28     981
  18    6   14     120.00        -       3.45     826
  18    6   16     117.32        -       3.23     839
  18    7    1       7.55        -       1.04    1519
  18    7    3      22.32        -       1.21    1367
  18    7    5      76.50        -       2.22    1116
  18    7    7     330.42        -       8.05    1016
  18    7    9     151.35        -       4.07     890
  18    7   11       6.32        -       2.37     873
  18    7   13     416.10        -      11.19     853
  18    7   15      78.28        -       2.49     794
  18    7   17      36.76        -       1.64     690
  18    8    0     580.91        -      17.50     845
  18    8    2       3.79        -       1.05    1386
  18    8    4     489.38        -      12.13    1159
  18    8    6     246.15        -       6.48    1031
  18    8    8      39.00        -       1.59    1010
  18    8   10      41.27        -       1.67     946
  18    8   12     120.85        -       3.34     844
  18    8   14     199.96        -       5.51     775
  18    8   16       6.83        -       1.30     701
  18    9    1     303.55        -       6.70    1387
  18    9    3      77.28        -       2.03    1307
  18    9    5     203.32        -       5.16    1047
  18    9    7      25.15        -       1.49     913
  18    9    9      95.56        -       3.04     963
  18    9   11     259.75        -       6.72     863
  18    9   13      16.69        -       1.42     752
  18    9   15      24.35        -       1.49     747
  18    9   17      88.65        -       3.05     676
  18   10    0      12.42        -       1.47     815
  18   10    2    1089.43        -      24.08    1347
  18   10    4     239.71        -       5.85    1148
  18   10    6     137.75        -       3.60     957
  18   10    8      74.12        -       2.40     892
  18   10   10     246.37        -       6.31     890
  18   10   12      50.23        -       1.72     852
  18   10   14      20.72        -       1.47     721
  18   10   16      95.41        -       3.10     673
  18   11    1     172.10        -       4.16    1270
  18   11    3     414.58        -       8.91    1310
  18   11    5     201.69        -       5.36    1025
  18   11    7     276.72        -       6.63    1005
  18   11    9     492.00        -      12.08     894
  18   11   11      65.74        -       2.31     799
  18   11   13     350.18        -       9.23     813
  18   11   15      21.02        -       1.53     673
  18   11   17      79.98        -       2.79     630
  18   12    0     939.83        -      27.37     754
  18   12    2     136.46        -       3.52    1253
  18   12    4     210.97        -       5.44    1036
  18   12    6     405.37        -      10.27     956
  18   12    8       2.29        -       1.20     887
  18   12   10     205.36        -       5.69     764
  18   12   12     134.40        -       3.50     785
  18   12   14       6.03        -       1.29     691
  18   12   16     231.87        -       6.84     588
  18   13    1      34.64        -       1.41    1152
  18   13    3     573.57        -      12.94    1150
  18   13    5     274.08        -       6.79     983
  18   13    7      87.50        -       2.53     878
  18   13    9      33.15        -       1.61     773
  18   13   11      46.62        -       1.85     751
  18   13   13     214.69        -       5.70     727
  18   13   15     316.51        -       9.31     651
  18   13   17      22.86        -       1.62     515
  18   14    0      27.38        -       1.88     672
  18   14    2     220.12        -       5.20    1111
  18   14    4     304.51        -       7.44     991
  18   14    6      47.53        -       1.78     826
  18   14    8      80.10        -       2.54     801
  18   14   10      50.04        -       1.89     718
  18   14   12     112.71        -       3.65     687
  18   14   14      50.02        -       2.08     702
  18   14   16      55.14        -       2.12     569
  18   15    1     211.66        -       5.04    1139
  18   15    3     142.33        -       3.65    1043
  18   15    5     200.53        -       5.33     880
  18   15    7     269.17        -       6.97     824
  18   15    9      35.62        -       1.59     760
  18   15   11      70.47        -       2.32     678
  18   15   13     173.82        -       5.67     606
  18   15   15      34.20        -       1.80     534
  18   15   17     110.50        -       3.91     449
  18   16    0     889.53        -      29.27     614
  18   16    2      29.16        -       1.40    1125
  18   16    4     147.43        -       4.06     912
  18   16    6     176.14        -       5.15     768
  18   16    8     136.30        -       4.15     704
  18   16   10      49.25        -       1.84     687
  18   16   12      23.90        -       1.68     533
  18   16   14      39.70        -       1.97     496
  18   16   16      92.02        -       3.46     500
  18   17    1      22.42        -       1.37    1058
  18   17    3     214.51        -       5.25     917
  18   17    5      23.13        -       1.54     722
  18   17    7      15.84        -       1.34     679
  18   17    9     105.21        -       3.61     652
  18   17   11      24.79        -       1.56     591
  18   17   13      27.99        -       1.66     539
  18   17   15      63.52        -       2.51     484
  18   17   17      11.94        -       1.43     433
  18   18    0      31.08        -       2.21     482
  18   18    2       6.72        -       1.19     937
  18   18    4      29.24        -       1.44     915
  18   18    6      23.05        -       1.43     708
  18   18    8       9.73        -       1.36     634
  18   18   10     171.25        -       5.27     560
  18   18   12       0.81        -       1.36     522
  18   18   14      70.45        -       2.95     448
  18   18   16      17.81        -       1.61     434
  18   18   18     683.72        -      48.50     126
  19    0    1      34.85        -       1.50    1368
  19    0    3      58.69        -       1.96    1164
  19    0    5      12.91        -       1.46     941
  19    0    7       6.70        -       1.64     709
  19    0    9     188.52        -       6.79     707
  19    0   11      34.02        -       2.01     615
  19    0   13     290.16        -      10.02     606
  19    0   15      49.46        -       2.75     552
  19    0   17      27.27        -       1.97     497
  19    1    0       9.25        -       1.27    1270
  19    1    2      19.83        -       0.96    2167
  19    1    4      45.82        -       1.43    1664
  19    1    6      79.71        -       1.95    1531
  19    1    8     119.15        -       2.65    1447
  19    1   10     247.79        -       5.61    1245
  19    1   12     217.97        -       4.94    1122
  19    1   14     114.85        -       2.90    1048
  19    1   16      81.20        -       2.31     940
  19    1   18     189.96        -       5.03     909
  19    2    1     220.08        -       4.02    2306
  19    2    3     171.58        -       3.63    1837
  19    2    5     227.43        -       5.21    1443
  19    2    7      11.95        -       1.17    1266
  19    2    9      38.45        -       1.37    1330
  19    2   11     272.11        -       6.10    1239
  19    2   13       7.92        -       1.06    1196
  19    2   15      32.59        -       1.47    1052
  19    2   17     104.67        -       2.77     984
  19    3    0      79.38        -       2.49    1091
  19    3    2     144.79        -       3.11    1855
  19    3    4      93.13        -       2.29    1469
  19    3    6      36.60        -       1.39    1283
  19    3    8     181.14        -       4.32    1237
  19    3   10      95.28        -       2.56    1142
  19    3   12      69.17        -       2.05    1070
  19    3   14     754.43        -      17.30    1035
  19    3   16      47.25        -       1.67     964
  19    3   18      49.14        -       1.83     877
  19    4    1       6.89        -       0.94    1842
  19    4    3      65.70        -       1.75    1690
  19    4    5     297.37        -       7.14    1263
  19    4    7      12.56        -       1.21    1069
  19    4    9      86.03        -       2.42    1053
  19    4   11     527.11        -      12.66    1011
  19    4   13     252.58        -       6.48     932
  19    4   15      12.14        -       1.25     917
  19    4   17      51.26        -       1.72     843
  19    5    0     242.10        -       7.17     964
  19    5    2     194.74        -       4.27    1607
  19    5    4      99.81        -       2.54    1296
  19    5    6      14.15        -       1.20    1070
  19    5    8     288.70        -       6.99     984
  19    5   10      96.96        -       2.70    1008
  19    5   12     407.46        -       9.67     948
  19    5   14      11.77        -       1.19     883
  19    5   16     145.99        -       4.20     729
  19    5   18      47.17        -       2.19     651
  19    6    1      12.54        -       1.03    1663
  19    6    3      15.05        -       1.08    1519
  19    6    5     478.13        -      10.82    1150
  19    6    7       3.94        -       1.18     999
  19    6    9     247.92        -       6.29     968
  19    6   11     123.68        -       3.52     933
  19    6   13     118.97        -       3.59     821
  19    6   15     133.25        -       4.11     731
  19    6   17     158.26        -       4.58     684
  19    7    0     695.35        -      22.24     782
  19    7    2     505.07        -      10.78    1470
  19    7    4     126.84        -       3.46    1136
  19    7    6     303.70        -       8.28     951
  19    7    8     121.36        -       3.39     979
  19    7   10      67.76        -       2.21     867
  19    7   12      64.96        -       2.27     769
  19    7   14      38.52        -       1.58     813
  19    7   16     101.50        -       3.07     686
  19    7   18     282.68        -       8.45     635
  19    8    1       9.45        -       1.18    1334
  19    8    3     256.32        -       5.87    1263
  19    8    5      38.38        -       1.63    1048
  19    8    7      19.58        -       1.36     963
  19    8    9     295.39        -       7.31     900
  19    8   11     338.47        -       9.04     793
  19    8   13     226.24        -       5.77     772
  19    8   15      12.41        -       1.34     675
  19    8   17     312.35        -       8.87     663
  19    9    0      95.28        -       3.37     776
  19    9    2     101.98        -       2.52    1357
  19    9    4     167.59        -       4.34    1070
  19    9    6     240.39        -       5.91    1039
  19    9    8     430.56        -      10.80     925
  19    9   10     400.37        -      10.19     866
  19    9   12      87.19        -       2.53     834
  19    9   14      51.56        -       2.11     708
  19    9   16      59.66        -       2.19     626
  19    9   18      62.96        -       2.47     550
  19   10    1     320.28        -       7.25    1306
  19   10    3      10.90        -       1.13    1192
  19   10    5     248.09        -       6.12    1053
  19   10    7     615.27        -      14.70     942
  19   10    9      58.17        -       2.10     882
  19   10   11      84.42        -       2.63     823
  19   10   13     453.96        -      11.98     714
  19   10   15     394.25        -      11.03     633
  19   10   17      87.10        -       3.34     540
  19   11    0      97.43        -       3.65     701
  19   11    2     611.08        -      13.44    1279
  19   11    4      20.41        -       1.21    1072
  19   11    6     300.94        -       7.67     949
  19   11    8      95.05        -       2.97     881
  19   11   10      34.50        -       1.69     818
  19   11   12     121.01        -       3.56     723
  19   11   14     124.70        -       3.76     657
  19   11   16      29.38        -       1.78     551
  19   11   18      45.20        -       2.16     529
  19   12    1     608.50        -      13.36    1243
  19   12    3     251.32        -       5.60    1142
  19   12    5      85.19        -       2.48     985
  19   12    7      83.44        -       2.56     865
  19   12    9       5.85        -       1.25     772
  19   12   11     412.05        -      11.30     726
  19   12   13     111.27        -       3.33     678
  19   12   15      15.91        -       1.44     610
  19   12   17     132.27        -       4.45     508
  19   13    0      99.34        -       3.74     668
  19   13    2     205.82        -       4.59    1167
  19   13    4      41.43        -       1.58    1010
  19   13    6       9.34        -       1.31     823
  19   13    8     295.90        -       7.67     819
  19   13   10      50.68        -       1.91     721
  19   13   12     137.72        -       3.99     682
  19   13   14       6.53        -       1.36     564
  19   13   16     140.31        -       4.54     534
  19   13   18      30.54        -       1.87     430
  19   14    1     115.55        -       3.01    1122
  19   14    3     193.94        -       4.83    1102
  19   14    5       5.93        -       1.25     853
  19   14    7     163.54        -       4.44     783
  19   14    9      63.22        -       2.28     683
  19   14   11     107.80        -       3.46     641
  19   14   13     149.06        -       4.34     583
  19   14   15     106.37        -       3.60     526
  19   14   17      17.44        -       1.47     483
  19   15    0     372.77        -      11.45     636
  19   15    2     410.55        -       9.33    1041
  19   15    4      77.29        -       2.28     912
  19   15    6      18.86        -       1.36     839
  19   15    8      69.00        -       2.27     720
  19   15   10       5.98        -       1.28     645
  19   15   12      21.87        -       1.37     619
  19   15   14       7.73        -       1.38     559
  19   15   16      15.10        -       1.29     499
  19   15   18      54.42        -       2.32     426
  19   16    1      40.73        -       1.57    1015
  19   16    3      55.38        -       1.94     925
  19   16    5     444.39        -      11.74     771
  19   16    7      73.39        -       2.51     694
  19   16    9      68.25        -       2.47     633
  19   16   11      66.48        -       2.65     609
  19   16   13      31.75        -       1.70     523
  19   16   15       6.33        -       1.41     454
  19   16   17      16.27        -       1.55     411
  19   17    0     628.20        -      21.71     542
  19   17    2     108.83        -       2.72     938
  19   17    4       7.15        -       1.21     842
  19   17    6     135.33        -       4.10     681
  19   17    8     165.39        -       4.94     656
  19   17   10      12.88        -       1.61     533
  19   17   12      81.47        -       2.80     505
  19   17   14      27.19        -       1.75     456
  19   17   16      60.85        -       2.60     435
  19   17   18      19.76        -       1.83     382
  19   18    1      33.28        -       1.44     893
  19   18    3     158.67        -       4.25     833
  19   18    5      24.85        -       1.60     640
  19   18    7      64.28        -       2.55     536
  19   18    9      23.79        -       1.53     592
  19   18   11      99.43        -       3.66     503
  19   18   13      41.40        -       1.94     455
  19   18   15       4.73        -       1.43     422
  19   18   17      99.67        -       3.81     382
  19   19    0      60.58        -       3.16     428
  19   19    2      66.09        -       2.12     852
  19   19    4      27.17        -       1.44     778
  19   19    6     266.49        -       8.02     622
  19   19    8      81.22        -       2.87     545
  19   19   10      62.04        -       2.70     467
  19   19   12      19.72        -       1.56     477
  19   19   14     115.11        -       4.20     391
  19   19   16     109.69        -       4.51     360
  19   19   18       8.04        -       1.49     358
  20    0    0     494.30        -      17.41     681
  20    0    2      87.13        -       2.56    1199
  20    0    4     347.66        -       9.84     927
  20    0    6      15.52        -       1.51     781
  20    0    8     414.59        -      13.35     681
  20    0   10     556.47        -      18.75     632
  20    0   12     124.17        -       4.76     566
  20    0   14      10.51        -       1.75     535
  20    0   16      39.14        -       2.22     477
  20    0   18      34.02        -       2.17     435
  20    1    1      95.11        -       2.01    2275
  20    1    3     110.51        -       2.44    1843
  20    1    5     132.12        -       2.90    1472
  20    1    7       5.62        -       1.05    1384
  20    1    9     181.65        -       3.94    1307
  20    1   11     272.49        -       6.27    1178
  20    1   13     108.18        -       2.73    1055
  20    1   15     124.61        -       3.42     921
  20    1   17       5.29        -       1.18     862
  20    1   19      36.03        -       1.56     766
  20    2    0      13.79        -       1.31    1103
  20    2    2     291.03        -       5.48    1927
  20    2    4     134.99        -       2.88    1637
  20    2    6     177.49        -       3.87    1458
  20    2    8      79.20        -       2.27    1242
  20    2   10     122.32        -       3.20    1186
  20    2   12     211.27        -       5.09    1076
  20    2   14      21.76        -       1.32    1012
  20    2   16      25.33        -       1.43     927
  20    2   18      13.56        -       1.31     825
  20    3    1      87.76        -       1.91    1988
  20    3    3      20.61        -       1.26    1658
  20    3    5      79.81        -       2.02    1402
  20    3    7     239.83        -       6.03    1172
  20    3    9     242.26        -       5.73    1163
  20    3   11      74.54        -       2.22    1074
  20    3   13     144.44        -       3.66    1028
  20    3   15     220.78        -       5.67     841
  20    3   17       3.28        -       1.43     869
  20    3   19      55.03        -       1.99     729
  20    4    0      45.24        -       1.92     998
  20    4    2     159.26        -       3.35    1712
  20    4    4     303.54        -       6.70    1379
  20    4    6     227.95        -       5.63    1086
  20    4    8     390.83        -       9.01    1141
  20    4   10     141.82        -       3.70    1024
  20    4   12     130.39        -       3.51     901
  20    4   14     205.62        -       5.37     879
  20    4   16     143.25        -       4.19     762
  20    4   18     267.16        -       7.01     728
  20    5    1     154.00        -       3.29    1712
  20    5    3      11.12        -       1.08    1413
  20    5    5     749.48        -      17.30    1159
  20    5    7     212.27        -       5.41     962
  20    5    9      22.47        -       1.35     965
  20    5   11      24.34        -       1.45     885
  20    5   13      38.77        -       1.58     886
  20    5   15      84.60        -       2.54     839
  20    5   17      40.34        -       1.79     702
  20    5   19      62.65        -       2.43     623
  20    6    0      18.70        -       1.60     785
  20    6    2     329.37        -       7.02    1446
  20    6    4     448.05        -      10.44    1198
  20    6    6     377.64        -       9.53     949
  20    6    8      52.12        -       1.76     967
  20    6   10     329.43        -       8.74     890
  20    6   12     209.73        -       5.35     897
  20    6   14     347.31        -       9.82     714
  20    6   16     261.84        -       7.36     702
  20    6   18      98.04        -       3.31     590
  20    7    1     443.35        -       9.23    1473
  20    7    3      61.86        -       1.78    1298
  20    7    5     197.19        -       5.47     969
  20    7    7     628.54        -      15.75     894
  20    7    9      19.84        -       1.36     887
  20    7   11      48.44        -       1.72     868
  20    7   13     119.50        -       3.66     725
  20    7   15     123.81        -       4.06     671
  20    7   17     184.25        -       5.92     626
  20    7   19      16.90        -       1.52     540
  20    8    0       5.81        -       1.46     810
  20    8    2      92.77        -       2.29    1314
  20    8    4     199.55        -       4.98    1132
  20    8    6     113.34        -       3.09    1010
  20    8    8     120.93        -       3.46     893
  20    8   10     166.70        -       5.15     729
  20    8   12     244.57        -       6.91     729
  20    8   14      64.99        -       2.37     664
  20    8   16     121.87        -       3.99     605
  20    8   18      27.66        -       1.66     533
  20    9    1      92.07        -       2.35    1351
  20    9    3     545.31        -      12.83    1156
  20    9    5      34.21        -       1.57    1016
  20    9    7      59.82        -       2.04     927
  20    9    9     243.79        -       6.39     844
  20    9   11      12.46        -       1.63     801
  20    9   13     135.24        -       4.04     674
  20    9   15      24.02        -       1.46     629
  20    9   17      94.31        -       3.41     532
  20    9   19      36.79        -       1.84     474
  20   10    0       3.37        -       1.53     705
  20   10    2     116.23        -       2.74    1274
  20   10    4     150.25        -       3.91    1062
  20   10    6      35.17        -       1.54     954
  20   10    8      34.00        -       1.64     751
  20   10   10      57.40        -       2.19     808
  20   10   12     114.24        -       3.60     680
  20   10   14     117.78        -       3.72     620
  20   10   16      29.05        -       1.68     542
  20   10   18      30.85        -       1.86     482
  20   11    1     118.07        -       3.05    1158
  20   11    3     323.89        -       7.24    1088
  20   11    5     254.21        -       6.34     926
  20   11    7     263.11        -       6.71     825
  20   11    9     162.68        -       4.63     758
  20   11   11     167.36        -       4.91     712
  20   11   13      87.51        -       2.76     673
  20   11   15      52.72        -       2.24     584
  20   11   17     187.61        -       6.48     472
  20   11   19     183.20        -       6.75     415
  20   12    0     441.98        -      14.04     653
  20   12    2     100.37        -       2.50    1209
  20   12    4     125.20        -       3.35    1002
  20   12    6      10.86        -       1.25     880
  20   12    8      27.39        -       1.49     813
  20   12   10     229.09        -       6.07     718
  20   12   12     174.77        -       5.13     615
  20   12   14     241.73        -       7.30     650
  20   12   16      19.21        -       1.58     534
  20   12   18     147.72        -       5.14     445
  20   13    1      48.88        -       1.60    1178
  20   13    3     146.12        -       3.59    1055
  20   13    5     240.96        -       6.28     852
  20   13    7     146.45        -       4.37     744
  20   13    9     308.21        -       8.29     711
  20   13   11      88.56        -       2.78     627
  20   13   13     231.33        -       6.90     629
  20   13   15      31.61        -       1.71     525
  20   13   17     211.22        -       7.19     451
  20   13   19     249.63        -       8.45     446
  20   14    0       5.92        -       1.47     623
  20   14    2       8.68        -       1.17    1055
  20   14    4     263.19        -       6.97     829
  20   14    6     104.39        -       3.07     831
  20   14    8      97.20        -       3.06     744
  20   14   10       3.98        -       1.23     650
  20   14   12       6.61        -       1.31     594
  20   14   14      88.76        -       3.16     509
  20   14   16     156.27        -       5.25     464
  20   14   18       5.21        -       1.34     417
  20   15    1     285.34        -       6.53    1050
  20   15    3      86.24        -       2.44     948
  20   15    5      39.18        -       1.60     768
  20   15    7      25.02        -       1.51     727
  20   15    9      15.96        -       1.45     607
  20   15   11      24.21        -       1.63     557
  20   15   13      68.21        -       2.60     540
  20   15   15       7.41        -       1.55     417
  20   15   17       5.99        -       1.35     422
  20   15   19     101.94        -       3.54     387
  20   16    0      95.49        -       3.71     543
  20   16    2     263.07        -       6.12     967
  20   16    4      16.22        -       1.34     814
  20   16    6      76.23        -       2.45     698
  20   16    8       8.76        -       1.34     591
  20   16   10      95.05        -       3.06     584
  20   16   12      47.71        -       2.22     475
  20   16   14      72.53        -       2.92     469
  20   16   16       9.86        -       1.38     422
  20   16   18      95.18        -       3.87     356
  20   17    1      33.58        -       1.53     896
  20   17    3     158.92        -       4.38     838
  20   17    5     108.89        -       3.45     659
  20   17    7     121.40        -       3.89     617
  20   17    9     140.38        -       4.71     547
  20   17   11      57.15        -       2.26     499
  20   17   13      32.40        -       1.80     424
  20   17   15      10.94        -       1.50     412
  20   17   17      57.64        -       2.85     362
  20   17   19      58.75        -       2.62     322
  20   18    0      91.38        -       4.09     485
  20   18    2      15.95        -       1.34     730
  20   18    4      78.68        -       2.59     742
  20   18    6      95.18        -       2.99     590
  20   18    8      12.11        -       1.46     554
  20   18   10      43.90        -       2.20     494
  20   18   12      79.64        -       3.22     478
  20   18   14     184.56        -       6.87     386
  20   18   16      59.76        -       2.56     370
  20   18   18     198.43        -       8.54     330
  20   19    1      75.17        -       2.51     770
  20   19    3      59.68        -       2.12     730
  20   19    5     199.29        -       6.00     637
  20   19    7      19.49        -       1.69     513
  20   19    9     131.95        -       4.68     465
  20   19   11      18.71        -       1.62     434
  20   19   13      15.48        -       1.64     358
  20   19   15      50.58        -       2.67     340
  20   19   17     156.35        -       5.89     362
  20   19   19     127.84        -       5.40     325
  20   20    0       3.76        -       1.82     366
  20   20    2     253.56        -       6.94     706
  20   20    4      48.98        -       2.10     614
  20   20    6     219.13        -       7.05     525
  20   20    8      90.28        -       3.56     463
  20   20   10       5.87        -       1.62     458
  20   20   12      16.82        -       1.87     375
  20   20   14     129.90        -       5.45     338
  20   20   16      72.12        -       3.24     316
  20   20   18      98.48        -       4.01     324
  20   20   20      28.87        -       4.36      92
  21    0    1      19.68        -       1.35    1193
  21    0    3      68.30        -       2.38    1009
  21    0    5     469.86        -      13.58     852
  21    0    7      44.01        -       2.41     681
  21    0    9     329.41        -      10.29     674
  21    0   11     278.82        -      10.28     536
  21    0   13      45.38        -       2.34     552
  21    0   15     101.47        -       4.19     468
  21    0   17      54.14        -       2.89     410
  21    0   19      26.51        -       2.05     384
  21    1    0     299.23        -       7.87    1137
  21    1    2     259.95        -       4.90    2027
  21    1    4      93.13        -       2.16    1679
  21    1    6     120.67        -       2.97    1354
  21    1    8     326.21        -       7.13    1299
  21    1   10     536.32        -      12.71    1115
  21    1   12      94.31        -       2.54    1027
  21    1   14     234.86        -       5.83     899
  21    1   16      68.35        -       2.18     793
  21    1   18      50.87        -       1.93     738
  21    1   20      53.35        -       2.11     656
  21    2    1     100.27        -       2.07    2074
  21    2    3     473.30        -       9.16    1768
  21    2    5     376.36        -       7.93    1434
  21    2    7     350.57        -       7.98    1255
  21    2    9     199.94        -       4.42    1203
  21    2   11     366.13        -       8.29    1104
  21    2   13      36.83        -       1.50     978
  21    2   15     488.84        -      11.95     908
  21    2   17     117.88        -       3.50     804
  21    2   19     104.09        -       3.17     668
  21    3    0      62.98        -       2.22    1042
  21    3    2     110.67        -       2.57    1744
  21    3    4      48.22        -       1.52    1387
  21    3    6     376.39        -       8.66    1201
  21    3    8      83.19        -       2.41    1073
  21    3   10      94.14        -       2.59    1066
  21    3   12     112.40        -       3.09     954
  21    3   14      14.16        -       1.30     852
  21    3   16     719.12        -      18.72     713
  21    3   18      14.30        -       1.24     730
  21    3   20       6.85        -       1.29     632
  21    4    1     380.88        -       7.35    1783
  21    4    3     352.31        -       7.17    1585
  21    4    5     634.31        -      14.85    1172
  21    4    7     257.43        -       6.44    1016
  21    4    9     166.86        -       4.33    1018
  21    4   11     238.67        -       6.01     924
  21    4   13       6.25        -       1.23     827
  21    4   15     230.67        -       6.33     784
  21    4   17       7.73        -       1.35     674
  21    4   19      16.35        -       1.46     594
  21    5    0      73.07        -       2.50     879
  21    5    2     586.40        -      12.36    1548
  21    5    4       6.23        -       1.10    1282
  21    5    6     692.83        -      16.69    1051
  21    5    8     138.07        -       3.50     981
  21    5   10     159.64        -       4.15     905
  21    5   12     174.54        -       4.57     863
  21    5   14      29.59        -       1.53     799
  21    5   16     150.65        -       4.59     702
  21    5   18      32.59        -       1.56     633
  21    5   20      20.87        -       1.62     515
  21    6    1      69.58        -       1.82    1538
  21    6    3     443.93        -       9.81    1351
  21    6    5     119.97        -       3.24    1072
  21    6    7      88.32        -       2.52    1000
  21    6    9      45.71        -       1.82     854
  21    6   11      22.07        -       1.39     844
  21    6   13       2.62        -       1.29     699
  21    6   15     159.31        -       4.56     685
  21    6   17     207.64        -       6.39     558
  21    6   19      22.70        -       1.63     516
  21    7    0      57.24        -       2.15     773
  21    7    2      26.69        -       1.32    1301
  21    7    4     243.95        -       5.68    1195
  21    7    6     163.62        -       4.29     993
  21    7    8      87.12        -       2.52     946
  21    7   10     142.64        -       3.94     825
  21    7   12      48.87        -       1.86     756
  21    7   14     167.88        -       4.98     728
  21    7   16     147.93        -       4.67     562
  21    7   18      44.29        -       1.97     547
  21    7   20      21.02        -       1.64     464
  21    8    1     131.16        -       3.18    1272
  21    8    3    1030.41        -      23.44    1151
  21    8    5     728.56        -      17.71    1018
  21    8    7     301.91        -       7.39     892
  21    8    9       6.76        -       1.20     866
  21    8   11     237.22        -       6.56     712
  21    8   13     129.24        -       3.98     688
  21    8   15      60.87        -       2.37     598
  21    8   17      13.37        -       1.55     506
  21    8   19      53.13        -       2.43     447
  21    9    0     191.02        -       6.22     660
  21    9    2      43.91        -       1.55    1242
  21    9    4     384.91        -       9.09    1051
  21    9    6      33.89        -       1.61     937
  21    9    8      64.86        -       2.16     823
  21    9   10       6.77        -       1.30     744
  21    9   12     336.55        -       9.37     677
  21    9   14     101.78        -       3.30     603
  21    9   16     171.70        -       5.80     524
  21    9   18     399.56        -      13.22     492
  21    9   20      12.44        -       1.56     413
  21   10    1     149.30        -       3.61    1189
  21   10    3      30.65        -       1.36    1154
  21   10    5     233.29        -       6.15     936
  21   10    7     184.22        -       5.02     865
  21   10    9      21.62        -       1.37     780
  21   10   11     399.84        -      12.07     681
  21   10   13     150.50        -       4.65     633
  21   10   15     196.61        -       6.34     533
  21   10   17      53.00        -       2.37     499
  21   10   19      57.34        -       2.63     373
  21   11    0      55.29        -       2.45     626
  21   11    2     164.82        -       3.87    1124
  21   11    4     334.95        -       8.79     896
  21   11    6      36.66        -       1.65     845
  21   11    8      32.61        -       1.62     767
  21   11   10      35.73        -       1.62     696
  21   11   12      81.83        -       2.83     622
  21   11   14       7.09        -       1.30     577
  21   11   16      34.26        -       1.84     498
  21   11   18      74.63        -       3.21     411
  21   11   20      44.14        -       2.27     381
  21   12    1     209.42        -       4.77    1125
  21   12    3      85.36        -       2.28    1013
  21   12    5     101.32        -       2.93     803
  21   12    7     148.42        -       4.03     783
  21   12    9     316.07        -       8.57     709
  21   12   11     105.40        -       3.52     636
  21   12   13     244.82        -       6.85     578
  21   12   15      42.62        -       1.99     483
  21   12   17      72.51        -       3.03     397
  21   12   19     157.91        -       5.58     398
  21   13    0      85.49        -       3.10     605
  21   13    2      60.67        -       1.83    1086
  21   13    4     142.25        -       3.54     879
  21   13    6     155.80        -       4.30     773
  21   13    8     164.36        -       4.74     708
  21   13   10     268.94        -       7.72     660
  21   13   12      17.76        -       1.48     547
  21   13   14     114.64        -       4.05     511
  21   13   16     182.97        -       6.55     428
  21   13   18      13.68        -       1.63     398
  21   13   20     163.13        -       5.88     388
  21   14    1      15.41        -       1.12     983
  21   14    3     340.38        -       8.09     978
  21   14    5     145.05        -       4.16     770
  21   14    7      21.63        -       1.53     682
  21   14    9     161.22        -       4.76     620
  21   14   11      45.00        -       2.07     549
  21   14   13      25.60        -       1.63     508
  21   14   15      44.21        -       2.08     459
  21   14   17      22.04        -       1.68     408
  21   14   19       4.06        -       1.56     334
  21   15    0      36.29        -       2.07     560
  21   15    2      60.55        -       1.97     904
  21   15    4      57.06        -       2.01     780
  21   15    6      98.69        -       3.11     678
  21   15    8     133.26        -       4.37     625
  21   15   10      66.28        -       2.65     526
  21   15   12      25.44        -       1.70     473
  21   15   14      24.48        -       1.69     444
  21   15   16      58.60        -       2.73     399
  21   15   18      59.81        -       2.83     367
  21   15   20      70.76        -       3.13     330
  21   16    1     167.00        -       4.54     914
  21   16    3      18.01        -       1.32     817
  21   16    5      52.20        -       2.10     706
  21   16    7      34.19        -       1.77     605
  21   16    9      41.77        -       1.95     572
  21   16   11       6.42        -       1.44     467
  21   16   13      46.39        -       2.01     484
  21   16   15     153.25        -       5.26     403
  21   16   17      75.59        -       3.57     367
  21   16   19       8.56        -       1.55     356
  21   17    0     179.22        -       7.28     447
  21   17    2      83.91        -       2.64     840
  21   17    4      59.17        -       2.30     686
  21   17    6      48.82        -       2.03     594
  21   17    8      93.05        -       3.45     556
  21   17   10      99.60        -       3.82     468
  21   17   12      72.49        -       3.03     425
  21   17   14     108.77        -       4.30     383
  21   17   16      11.02        -       1.44     374
  21   17   18      88.26        -       3.91     351
  21   17   20       8.72        -       1.77     288
  21   18    1      67.22        -       2.25     761
  21   18    3      84.47        -       2.74     694
  21   18    5      28.03        -       1.73     608
  21   18    7      56.03        -       2.44     528
  21   18    9      10.51        -       1.42     500
  21   18   11      17.29        -       1.58     457
  21   18   13      39.85        -       2.07     415
  21   18   15     151.12        -       5.77     372
  21   18   17      11.56        -       1.48     342
  21   18   19      72.59        -       3.41     313
  21   19    0     320.25        -      11.58     413
  21   19    2     245.95        -       7.28     599
  21   19    4     238.74        -       7.15     622
  21   19    6     121.57        -       4.08     506
  21   19    8      80.40        -       3.10     426
  21   19   10       6.74        -       1.58     404
  21   19   12      19.84        -       1.67     412
  21   19   14      14.72        -       1.64     329
  21   19   16      17.64        -       1.72     322
  21   19   18     133.35        -       5.13     331
  21   19   20      44.63        -       2.17     291
  21   20    1     159.60        -       4.76     673
  21   20    3     118.57        -       3.77     598
  21   20    5     100.44        -       3.59     532
  21   20    7      33.35        -       1.86     469
  21   20    9       5.35        -       1.63     401
  21   20   11      27.15        -       1.87     353
  21   20   13      51.43        -       2.53     348
  21   20   15      64.76        -       2.77     322
  21   20   17      15.36        -       1.71     288
  21   20   19       8.07        -       1.45     297
  21   21    0       4.21        -       1.90     320
  21   21    2     175.89        -       5.26     618
  21   21    4      38.22        -       1.75     531
  21   21    6     129.11        -       5.43     459
  21   21    8      34.95        -       1.90     406
  21   21   10      94.11        -       3.61     410
  21   21   12      26.38        -       1.85     354
  21   21   14      11.25        -       1.72     311
  21   21   16      27.33        -       1.88     305
  21   21   18      47.85        -       2.45     280
  21   21   20      12.02        -       1.51     285
  22    0    0     562.42        -      21.26     607
  22    0    2      25.68        -       1.45    1072
  22    0    4      28.46        -       1.83     859
  22    0    6    1318.51        -      39.98     753
  22    0    8       9.19        -       1.64     594
  22    0   10     169.55        -       6.21     596
  22    0   12     278.72        -      10.14     486
  22    0   14      17.39        -       1.85     466
  22    0   16      17.96        -       1.92     404
  22    0   18     133.00        -       6.32     352
  22    0   20       6.20        -       2.06     326
  22    1    1     138.05        -       2.68    2048
  22    1    3     484.02        -       9.30    1800
  22    1    5      84.76        -       2.15    1398
  22    1    7      67.02        -       1.86    1298
  22    1    9      94.70        -       2.40    1201
  22    1   11     289.18        -       6.22    1071
  22    1   13     287.98        -       6.77     949
  22    1   15      66.69        -       2.07     845
  22    1   17      66.87        -       2.36     726
  22    1   19      49.61        -       2.01     669
  22    1   21       6.41        -       1.28     569
  22    2    0       1.48        -       1.24     984
  22    2    2     605.96        -      11.85    1793
  22    2    4     281.02        -       5.86    1571
  22    2    6       8.55        -       1.12    1212
  22    2    8     284.45        -       6.52    1097
  22    2   10      37.33        -       1.43    1045
  22    2   12      64.53        -       2.09    1007
  22    2   14      46.63        -       1.79     909
  22    2   16      32.87        -       1.58     841
  22    2   18       2.80        -       1.32     673
  22    2   20      26.45        -       1.54     562
  22    3    1      85.54        -       1.99    1872
  22    3    3     227.92        -       4.76    1560
  22    3    5     380.24        -       8.57    1190
  22    3    7      42.29        -       1.56    1117
  22    3    9      41.98        -       1.51    1050
  22    3   11      23.75        -       1.29     941
  22    3   13     269.67        -       6.94     849
  22    3   15      85.44        -       2.73     749
  22    3   17      96.15        -       2.89     673
  22    3   19      42.76        -       1.78     661
  22    3   21      29.79        -       1.68     559
  22    4    0      16.89        -       1.35     893
  22    4    2     387.99        -       8.22    1525
  22    4    4     211.89        -       4.85    1294
  22    4    6     666.71        -      16.06    1043
  22    4    8     109.51        -       2.95    1009
  22    4   10      12.14        -       1.28     969
  22    4   12      45.60        -       1.92     724
  22    4   14     165.17        -       4.94     708
  22    4   16      30.44        -       1.64     684
  22    4   18       4.57        -       1.33     589
  22    4   20      87.80        -       3.05     522
  22    5    1     146.06        -       3.03    1639
  22    5    3     325.52        -       7.14    1352
  22    5    5       5.52        -       1.17    1126
  22    5    7      22.38        -       1.37     937
  22    5    9     250.61        -       6.55     918
  22    5   11     262.84        -       6.61     861
  22    5   13      54.20        -       1.96     767
  22    5   15      35.67        -       1.85     654
  22    5   17      79.67        -       2.99     598
  22    5   19       6.46        -       1.40     551
  22    5   21      11.25        -       1.47     471
  22    6    0     106.04        -       3.31     848
  22    6    2     415.17        -       8.72    1360
  22    6    4      35.19        -       1.51    1112
  22    6    6     375.68        -       9.07     943
  22    6    8     139.77        -       3.99     827
  22    6   10      66.25        -       2.23     815
  22    6   12       6.61        -       1.29     752
  22    6   14      86.56        -       2.82     700
  22    6   16       9.87        -       1.42     596
  22    6   18      17.20        -       1.57     452
  22    6   20      37.63        -       2.04     445
  22    7    1      69.75        -       1.94    1341
  22    7    3     268.62        -       6.21    1116
  22    7    5      53.49        -       1.78    1056
  22    7    7      59.04        -       2.07     864
  22    7    9      11.15        -       1.34     751
  22    7   11      52.28        -       2.13     743
  22    7   13     212.58        -       5.63     683
  22    7   15       7.43        -       1.38     587
  22    7   17      10.10        -       1.54     502
  22    7   19     102.95        -       3.58     469
  22    7   21     133.00        -       5.23     410
  22    8    0      73.05        -       3.27     644
  22    8    2     134.49        -       3.25    1257
  22    8    4     176.90        -       4.36    1008
  22    8    6     162.53        -       4.39     904
  22    8    8      52.38        -       2.04     762
  22    8   10     142.94        -       4.11     719
  22    8   12     440.59        -      13.78     629
  22    8   14      74.69        -       2.87     548
  22    8   16      46.29        -       2.16     551
  22    8   18       1.96        -       1.41     400
  22    8   20      33.42        -       2.04     412
  22    9    1     116.22        -       2.93    1124
  22    9    3     319.74        -       7.47    1146
  22    9    5     461.57        -      10.74     981
  22    9    7     234.48        -       6.22     807
  22    9    9      34.35        -       1.77     756
  22    9   11      73.86        -       2.52     624
  22    9   13      13.90        -       1.43     598
  22    9   15      92.77        -       3.37     500
  22    9   17      81.34        -       3.34     436
  22    9   19      35.06        -       1.82     422
  22    9   21      27.20        -       1.76     380
  22   10    0     443.93        -      14.50     644
  22   10    2      37.30        -       1.42    1171
  22   10    4      84.68        -       2.40     937
  22   10    6     399.72        -      10.16     837
  22   10    8      59.24        -       2.13     764
  22   10   10      66.12        -       2.30     676
  22   10   12      27.42        -       1.70     590
  22   10   14      41.27        -       2.03     516
  22   10   16     103.00        -       4.08     457
  22   10   18       7.49        -       1.46     420
  22   10   20       8.38        -       1.52     354
  22   11    1      54.54        -       1.76    1110
  22   11    3     106.94        -       2.78    1029
  22   11    5      38.37        -       1.57     874
  22   11    7      56.61        -       2.09     785
  22   11    9      12.28        -       1.32     660
  22   11   11      40.50        -       1.95     634
  22   11   13       5.79        -       1.32     526
  22   11   15      24.78        -       1.65     454
  22   11   17       4.04        -       1.49     425
  22   11   19      37.70        -       2.33     360
  22   11   21      82.55        -       3.76     350
  22   12    0       6.98        -       1.60     579
  22   12    2     187.52        -       4.43     990
  22   12    4      77.92        -       2.33     905
  22   12    6     374.27        -       9.54     807
  22   12    8       6.14        -       1.34     673
  22   12   10      11.38        -       1.42     620
  22   12   12      53.71        -       2.21     515
  22   12   14      13.55        -       1.45     531
  22   12   16      23.12        -       1.71     419
  22   12   18      10.98        -       1.59     380
  22   12   20      30.86        -       1.78     350
  22   13    1       5.94        -       1.29     920
  22   13    3     424.92        -      11.31     880
  22   13    5      47.66        -       1.93     726
  22   13    7      10.25        -       1.29     702
  22   13    9      32.36        -       1.61     614
  22   13   11     104.17        -       3.71     555
  22   13   13      46.08        -       2.18     474
  22   13   15      25.94        -       1.78     485
  22   13   17      24.80        -       1.56     423
  22   13   19      17.27        -       1.79     336
  22   13   21      35.95        -       2.07     315
  22   14    0       6.52        -       1.62     567
  22   14    2      97.19        -       2.74     948
  22   14    4       4.71        -       1.19     810
  22   14    6      41.10        -       1.75     708
  22   14    8      26.14        -       1.50     602
  22   14   10     184.45        -       6.01     520
  22   14   12     165.46        -       5.50     465
  22   14   14      32.90        -       1.97     456
  22   14   16      69.86        -       2.88     404
  22   14   18      51.16        -       2.59     364
  22   14   20      12.68        -       1.53     327
  22   15    1      11.42        -       1.22     854
  22   15    3     113.22        -       3.18     832
  22   15    5     146.28        -       4.31     672
  22   15    7     166.90        -       5.37     575
  22   15    9      21.18        -       1.60     543
  22   15   11      36.69        -       1.98     475
  22   15   13      79.43        -       2.99     471
  22   15   15      15.63        -       1.47     416
  22   15   17      40.39        -       2.36     367
  22   15   19     132.22        -       5.40     314
  22   15   21      17.41        -       1.81     288
  22   16    0      65.49        -       3.18     461
  22   16    2     215.74        -       6.05     748
  22   16    4       8.10        -       1.31     705
  22   16    6      18.22        -       1.46     643
  22   16    8     160.69        -       5.16     560
  22   16   10      31.95        -       1.83     490
  22   16   12     102.35        -       3.88     409
  22   16   14     151.25        -       5.49     408
  22   16   16     283.30        -      10.61     376
  22   16   18      51.46        -       2.36     359
  22   16   20      43.46        -       2.35     300
  22   17    1      36.50        -       1.64     747
  22   17    3      46.07        -       1.89     715
  22   17    5     156.71        -       4.95     607
  22   17    7     238.20        -       7.03     522
  22   17    9       3.84        -       1.44     457
  22   17   11      47.26        -       2.29     459
  22   17   13      52.36        -       2.36     392
  22   17   15      33.47        -       1.90     393
  22   17   17      13.76        -       1.66     355
  22   17   19      37.51        -       2.25     316
  22   17   21       8.61        -       1.59     254
  22   18    0       5.09        -       1.74     420
  22   18    2     155.73        -       4.76     686
  22   18    4     104.14        -       3.25     620
  22   18    6     107.63        -       3.63     500
  22   18    8      11.11        -       1.50     464
  22   18   10     310.31        -      11.52     397
  22   18   12      50.78        -       2.51     359
  22   18   14      17.63        -       1.64     344
  22   18   16      15.48        -       1.70     341
  22   18   18      71.27        -       3.80     275
  22   18   20      12.66        -       1.62     253
  22   19    1     113.14        -       3.50     665
  22   19    3      72.51        -       2.78     622
  22   19    5     119.19        -       4.09     524
  22   19    7      16.32        -       1.47     471
  22   19    9      24.17        -       1.69     428
  22   19   11      10.34        -       1.69     358
  22   19   13      45.79        -       2.17     334
  22   19   15       2.00        -       1.48     348
  22   19   17      36.30        -       2.03     310
  22   19   19       0.97        -       1.56     290
  22   19   21      53.63        -       2.64     273
  22   20    0       5.10        -       1.79     365
  22   20    2      16.80        -       1.53     537
  22   20    4       9.03        -       1.44     546
  22   20    6      66.97        -       3.14     425
  22   20    8      22.03        -       1.69     387
  22   20   10      32.84        -       2.18     392
  22   20   12     228.68        -       9.07     331
  22   20   14      38.54        -       2.31     313
  22   20   16      31.99        -       2.21     290
  22   20   18       0.56        -       1.51     269
  22   20   20       8.04        -       1.54     248
  22   21    1      86.32        -       2.96     586
  22   21    3      44.96        -       2.01     519
  22   21    5      28.08        -       1.72     473
  22   21    7      13.09        -       1.54     433
  22   21    9      94.63        -       4.10     366
  22   21   11      83.75        -       3.47     372
  22   21   13      54.98        -       2.75     316
  22   21   15      50.29        -       2.80     268
  22   21   17       4.81        -       1.63     275
  22   21   19       7.40        -       1.51     272
  22   21   21       5.53        -       1.58     251
  22   22    0      51.98        -       3.28     291
  22   22    2      48.88        -       2.13     530
  22   22    4       4.71        -       1.35     450
  22   22    6      27.44        -       1.78     388
  22   22    8      13.88        -       1.59     377
  22   22   10      24.92        -       1.72     371
  22   22   12     124.03        -       5.85     287
  22   22   14      52.55        -       2.64     298
  22   22   16      70.30        -       3.57     285
  22   22   18       3.94        -       1.42     267
  22   22   20      65.99        -       3.53     239
  22   22   22      11.92        -       3.09      71
  23    0    1      98.62        -       2.78    1037
  23    0    3       4.29        -       1.39     899
  23    0    5       4.69        -       1.43     770
  23    0    7      12.77        -       1.68     640
  23    0    9      83.39        -       2.96     565
  23    0   11     155.22        -       5.62     529
  23    0   13       7.41        -       1.88     471
  23    0   15       4.24        -       1.75     433
  23    0   17     161.33        -       7.35     365
  23    0   19      24.66        -       2.25     313
  23    0   21       3.80        -       1.93     289
  23    1    0       0.88        -       1.28     995
  23    1    2     137.96        -       2.70    1869
  23    1    4     124.67        -       2.72    1562
  23    1    6      14.67        -       1.08    1266
  23    1    8      24.43        -       1.29    1122
  23    1   10     226.09        -       5.36    1075
  23    1   12     115.20        -       2.98     868
  23    1   14     128.76        -       3.62     815
  23    1   16      32.60        -       1.54     748
  23    1   18     224.89        -       6.27     664
  23    1   20     185.01        -       5.90     570
  23    1   22      23.93        -       1.67     483
  23    2    1    1165.19        -      21.82    1929
  23    2    3      63.88        -       1.74    1674
  23    2    5      52.95        -       1.55    1324
  23    2    7      74.34        -       2.08    1186
  23    2    9      73.59        -       2.16    1010
  23    2   11     115.67        -       3.13     905
  23    2   13      52.29        -       1.81     915
  23    2   15      62.51        -       2.14     783
  23    2   17      42.90        -       1.78     716
  23    2   19      20.42        -       1.46     574
  23    2   21      10.04        -       1.47     491
  23    3    0      14.74        -       1.39     968
  23    3    2     255.99        -       5.22    1627
  23    3    4     290.22        -       6.45    1321
  23    3    6       6.89        -       1.09    1180
  23    3    8      30.31        -       1.49     965
  23    3   10      33.12        -       1.52     950
  23    3   12      90.68        -       2.78     835
  23    3   14     188.02        -       4.97     741
  23    3   16     159.86        -       4.52     684
  23    3   18      30.93        -       1.56     613
  23    3   20      28.04        -       1.67     549
  23    3   22      69.26        -       2.45     505
  23    4    1      98.71        -       2.21    1618
  23    4    3     201.42        -       4.39    1346
  23    4    5      43.53        -       1.59    1073
  23    4    7      29.26        -       1.29    1048
  23    4    9     167.57        -       4.50     872
  23    4   11     108.36        -       3.18     828
  23    4   13      45.65        -       1.85     742
  23    4   15      49.98        -       2.22     620
  23    4   17     362.58        -      10.84     598
  23    4   19     408.31        -      12.76     556
  23    4   21      36.65        -       1.94     493
  23    5    0       2.44        -       1.28     830
  23    5    2      29.11        -       1.16    1492
  23    5    4      72.22        -       1.97    1259
  23    5    6     269.16        -       6.64     971
  23    5    8     107.21        -       3.01     908
  23    5   10      69.18        -       2.26     824
  23    5   12     130.21        -       3.76     740
  23    5   14      12.03        -       1.43     606
  23    5   16      53.67        -       2.07     568
  23    5   18      25.71        -       1.73     542
  23    5   20      56.90        -       2.63     464
  23    5   22      23.00        -       1.68     414
  23    6    1     142.22        -       3.23    1390
  23    6    3     142.72        -       3.34    1235
  23    6    5      95.27        -       2.61     976
  23    6    7      47.71        -       1.75     864
  23    6    9      41.19        -       1.81     772
  23    6   11      21.52        -       1.40     757
  23    6   13      42.05        -       1.91     624
  23    6   15      65.92        -       2.39     585
  23    6   17       9.47        -       1.43     521
  23    6   19      12.54        -       1.63     418
  23    6   21      55.26        -       2.59     398
  23    7    0     119.58        -       4.47     656
  23    7    2     303.15        -       6.73    1291
  23    7    4      12.04        -       1.15    1126
  23    7    6      25.56        -       1.41     907
  23    7    8      32.60        -       1.53     823
  23    7   10      69.93        -       2.34     734
  23    7   12      53.72        -       2.11     656
  23    7   14     172.43        -       5.50     623
  23    7   16     124.57        -       4.67     495
  23    7   18     107.73        -       3.73     450
  23    7   20      69.37        -       2.98     422
  23    7   22      30.78        -       1.95     399
  23    8    1     112.34        -       2.81    1162
  23    8    3     226.56        -       5.40    1063
  23    8    5      44.36        -       1.72     911
  23    8    7      14.26        -       1.39     720
  23    8    9       6.17        -       1.30     732
  23    8   11      57.73        -       2.28     615
  23    8   13      95.42        -       3.20     577
  23    8   15      32.35        -       1.90     488
  23    8   17      21.73        -       1.65     448
  23    8   19      16.65        -       1.69     407
  23    8   21      60.53        -       2.81     379
  23    9    0      97.32        -       3.48     641
  23    9    2     310.15        -       7.09    1067
  23    9    4     172.10        -       4.42     941
  23    9    6     106.53        -       3.06     800
  23    9    8     109.84        -       3.33     714
  23    9   10      62.81        -       2.41     616
  23    9   12     113.19        -       3.81     564
  23    9   14      61.52        -       2.57     486
  23    9   16     208.51        -       6.54     441
  23    9   18       5.59        -       1.53     408
  23    9   20      12.16        -       1.66     361
  23    9   22      64.54        -       3.12     335
  23   10    1       3.81        -       1.10    1077
  23   10    3      60.62        -       1.83     937
  23   10    5      36.24        -       1.60     825
  23   10    7     147.40        -       4.34     734
  23   10    9      18.22        -       1.47     640
  23   10   11     244.40        -       7.43     581
  23   10   13      46.44        -       2.12     535
  23   10   15      15.22        -       1.51     447
  23   10   17       5.24        -       1.39     434
  23   10   19      19.00        -       1.84     388
  23   10   21      38.14        -       2.18     325
  23   11    0     122.06        -       4.27     569
  23   11    2      44.55        -       1.59    1023
  23   11    4      59.34        -       2.05     862
  23   11    6     168.43        -       4.91     719
  23   11    8     217.32        -       6.47     686
  23   11   10      21.94        -       1.47     610
  23   11   12     160.14        -       5.26     538
  23   11   14      21.43        -       1.62     447
  23   11   16     101.08        -       4.10     382
  23   11   18      38.51        -       2.14     370
  23   11   20      69.91        -       3.02     353
  23   11   22      32.14        -       2.01     281
  23   12    1     179.29        -       4.53     941
  23   12    3       6.54        -       1.21     835
  23   12    5     195.07        -       5.79     709
  23   12    7     133.81        -       4.22     657
  23   12    9     123.12        -       4.06     599
  23   12   11     213.24        -       7.19     537
  23   12   13       4.10        -       1.42     485
  23   12   15      63.02        -       2.63     441
  23   12   17      12.44        -       1.51     362
  23   12   19      39.79        -       2.11     342
  23   12   21      68.58        -       3.13     296
  23   13    0      30.67        -       2.11     501
  23   13    2     280.48        -       7.26     896
  23   13    4     356.19        -       9.27     764
  23   13    6      17.86        -       1.44     652
  23   13    8       9.97        -       1.40     573
  23   13   10      60.08        -       2.47     524
  23   13   12     325.53        -      10.97     470
  23   13   14      49.29        -       2.49     397
  23   13   16       2.96        -       1.46     378
  23   13   18      22.20        -       1.84     365
  23   13   20      10.73        -       1.67     333
  23   13   22       7.56        -       1.61     303
  23   14    1      52.80        -       1.91     809
  23   14    3       2.04        -       1.14     807
  23   14    5      95.87        -       2.97     720
  23   14    7      76.40        -       2.70     597
  23   14    9      11.79        -       1.44     571
  23   14   11       5.10        -       1.50     515
  23   14   13      59.17        -       2.73     414
  23   14   15      62.40        -       2.76     393
  23   14   17       9.59        -       1.40     355
  23   14   19       6.79        -       1.50     330
  23   14   21      15.39        -       1.68     300
  23   15    0       9.74        -       1.69     476
  23   15    2     238.69        -       6.11     810
  23   15    4      68.21        -       2.35     679
  23   15    6      49.27        -       2.10     587
  23   15    8      82.54        -       3.21     511
  23   15   10       4.62        -       1.30     479
  23   15   12      15.50        -       1.76     412
  23   15   14     112.94        -       4.41     378
  23   15   16     111.05        -       3.88     357
  23   15   18      13.08        -       1.54     339
  23   15   20      32.09        -       1.86     301
  23   15   22      12.84        -       1.67     307
  23   16    1      91.50        -       2.76     768
  23   16    3      49.50        -       1.89     726
  23   16    5       3.24        -       1.32     563
  23   16    7     152.39        -       4.86     549
  23   16    9      67.55        -       2.69     501
  23   16   11      78.93        -       3.33     377
  23   16   13      15.53        -       1.60     404
  23   16   15      35.06        -       1.92     368
  23   16   17       6.37        -       1.50     313
  23   16   19      15.64        -       1.68     315
  23   16   21      32.56        -       2.35     259
  23   17    0      76.97        -       3.85     403
  23   17    2       9.64        -       1.40     622
  23   17    4      12.46        -       1.37     634
  23   17    6      87.75        -       3.20     552
  23   17    8       4.07        -       1.50     471
  23   17   10     209.90        -       6.87     448
  23   17   12       7.86        -       1.62     362
  23   17   14      16.62        -       2.09     329
  23   17   16       5.53        -       1.64     305
  23   17   18       4.55        -       1.47     324
  23   17   20      19.31        -       1.78     273
  23   17   22      36.23        -       2.47     238
  23   18    1     208.36        -       6.17     671
  23   18    3      31.92        -       1.64     623
  23   18    5      48.04        -       2.05     496
  23   18    7       3.04        -       1.42     468
  23   18    9      15.53        -       1.69     389
  23   18   11      48.84        -       2.34     385
  23   18   13      43.10        -       2.31     325
  23   18   15      40.90        -       2.32     310
  23   18   17       4.96        -       1.38     316
  23   18   19      24.26        -       1.90     291
  23   18   21       3.73        -       1.56     278
  23   19    0     107.15        -       4.69     362
  23   19    2      46.35        -       2.14     587
  23   19    4      34.57        -       1.77     540
  23   19    6      63.83        -       2.72     435
  23   19    8      48.14        -       2.36     400
  23   19   10      15.82        -       1.60     373
  23   19   12      24.75        -       1.87     355
  23   19   14      32.23        -       2.09     300
  23   19   16      14.86        -       1.79     280
  23   19   18       2.15        -       1.58     270
  23   19   20       3.32        -       1.37     259
  23   19   22      26.79        -       2.02     226
  23   20    1      20.44        -       1.50     585
  23   20    3       4.62        -       1.32     547
  23   20    5      25.88        -       1.68     485
  23   20    7      67.29        -       2.83     393
  23   20    9       8.48        -       1.67     361
  23   20   11      51.37        -       2.63     347
  23   20   13       3.27        -       1.47     320
  23   20   15      37.05        -       2.29     281
  23   20   17      53.89        -       2.80     272
  23   20   19      48.27        -       2.54     267
  23   20   21      18.29        -       1.76     232
  23   21    0       4.47        -       1.83     325
  23   21    2      24.67        -       1.77     490
  23   21    4       6.02        -       1.44     478
  23   21    6      18.60        -       1.66     371
  23   21    8      27.26        -       1.94     361
  23   21   10      55.42        -       2.74     359
  23   21   12      28.97        -       2.06     314
  23   21   14      12.24        -       1.64     313
  23   21   16      21.54        -       1.84     265
  23   21   18      13.20        -       1.65     239
  23   21   20       7.73        -       1.40     247
  23   21   22      96.77        -       4.69     238
  23   22    1      81.99        -       2.95     516
  23   22    3      18.67        -       1.56     500
  23   22    5      22.30        -       1.61     442
  23   22    7     104.34        -       3.86     432
  23   22    9      45.69        -       2.54     313
  23   22   11       0.96        -       1.47     344
  23   22   13       0.37        -       1.55     278
  23   22   15      53.03        -       2.84     232
  23   22   17       6.07        -       1.67     229
  23   22   19      22.68        -       1.97     217
  23   22   21      49.39        -       2.60     239
  23   23    0     114.94        -       7.00     252
  23   23    2       0.77        -       1.35     464
  23   23    4      26.20        -       1.65     420
  23   23    6      63.47        -       2.70     357
  23   23    8       1.14        -       1.70     316
  23   23   10       0.88        -       1.55     297
  23   23   12       4.61        -       1.57     260
  23   23   14      17.34        -       1.89     251
  23   23   16      16.89        -       1.63     247
  23   23   18       1.20        -       1.52     203
  23   23   20      69.01        -       3.97     212
  23   23   22       5.20        -       1.36     224
  24    0    0     303.09        -      11.45     542
  24    0    2     301.29        -       7.98     966
  24    0    4       5.77        -       1.32     862
  24    0    6      76.72        -       2.82     643
  24    0    8       4.02        -       1.66     562
  24    0   10      23.77        -       1.99     501
  24    0   12      81.68        -       3.66     458
  24    0   14      18.69        -       2.05     396
  24    0   16      27.27        -       2.07     402
  24    0   18     131.09        -       6.24     291
  24    0   20       4.02        -       1.82     279
  24    0   22      41.83        -       2.82     264
  24    1    1     164.57        -       3.46    1793
  24    1    3     344.44        -       6.98    1543
  24    1    5     115.96        -       2.80    1243
  24    1    7      16.54        -       1.21    1092
  24    1    9     344.46        -       7.91    1006
  24    1   11     217.22        -       5.47     927
  24    1   13      21.03        -       1.34     801
  24    1   15      17.99        -       1.40     700
  24    1   17     155.20        -       4.57     646
  24    1   19      85.78        -       3.10     555
  24    1   21      37.07        -       1.97     507
  24    1   23       2.88        -       1.38     429
  24    2    0      94.16        -       2.99     927
  24    2    2     252.13        -       4.89    1749
  24    2    4     103.60        -       2.42    1422
  24    2    6     360.05        -       8.14    1151
  24    2    8     122.03        -       3.11    1051
  24    2   10      62.82        -       1.98     893
  24    2   12      10.77        -       1.20     866
  24    2   14      81.35        -       2.74     744
  24    2   16       9.92        -       1.27     690
  24    2   18      52.08        -       2.07     619
  24    2   20      16.64        -       1.49     516
  24    2   22       9.46        -       1.27     461
  24    3    1     143.10        -       2.92    1660
  24    3    3     130.35        -       2.93    1397
  24    3    5     161.43        -       3.97    1163
  24    3    7      94.38        -       2.72     979
  24    3    9      78.93        -       2.58     849
  24    3   11      32.95        -       1.48     818
  24    3   13      43.73        -       1.80     709
  24    3   15     184.17        -       5.45     636
  24    3   17      83.92        -       2.66     591
  24    3   19      46.48        -       1.98     572
  24    3   21       6.16        -       1.37     501
  24    3   23      83.15        -       2.90     471
  24    4    0     177.16        -       5.64     802
  24    4    2      39.01        -       1.30    1481
  24    4    4     110.25        -       2.68    1214
  24    4    6     249.78        -       5.75    1040
  24    4    8      68.87        -       2.22     893
  24    4   10      83.83        -       2.66     808
  24    4   12     187.43        -       5.21     762
  24    4   14     284.05        -       8.02     651
  24    4   16      80.58        -       2.99     554
  24    4   18       9.55        -       1.48     511
  24    4   20      68.89        -       2.83     465
  24    4   22      11.17        -       1.52     441
  24    5    1       4.53        -       0.96    1432
  24    5    3     310.06        -       6.78    1271
  24    5    5     159.92        -       4.03    1009
  24    5    7      27.15        -       1.53     866
  24    5    9     116.95        -       3.45     744
  24    5   11     108.27        -       3.35     656
  24    5   13      78.60        -       2.97     579
  24    5   15      20.43        -       1.58     556
  24    5   17     114.11        -       3.84     506
  24    5   19     140.87        -       5.06     439
  24    5   21      41.05        -       1.81     427
  24    5   23      52.93        -       2.64     401
  24    6    0       7.40        -       1.42     698
  24    6    2     305.70        -       7.00    1254
  24    6    4      37.24        -       1.42    1086
  24    6    6      36.85        -       1.59     879
  24    6    8     104.92        -       3.20     796
  24    6   10      45.52        -       1.85     688
  24    6   12      38.92        -       1.86     625
  24    6   14     240.67        -       6.90     567
  24    6   16      38.27        -       1.97     496
  24    6   18       7.03        -       1.36     483
  24    6   20      36.95        -       1.92     414
  24    6   22       3.44        -       1.43     382
  24    7    1      74.95        -       2.05    1200
  24    7    3     110.66        -       2.84    1059
  24    7    5      82.20        -       2.35     918
  24    7    7      34.54        -       1.56     755
  24    7    9      46.65        -       1.95     711
  24    7   11      45.81        -       1.97     613
  24    7   13      91.37        -       3.30     575
  24    7   15      16.68        -       1.49     486
  24    7   17      16.88        -       1.59     468
  24    7   19      18.66        -       1.53     394
  24    7   21       1.73        -       1.43     370
  24    7   23      16.27        -       1.62     351
  24    8    0      53.43        -       2.35     615
  24    8    2      73.94        -       1.95    1115
  24    8    4     134.47        -       3.22    1019
  24    8    6      21.96        -       1.39     818
  24    8    8      29.19        -       1.40     787
  24    8   10      10.88        -       1.36     625
  24    8   12     115.30        -       3.71     559
  24    8   14     135.98        -       4.59     505
  24    8   16      70.11        -       2.88     482
  24    8   18      28.53        -       1.74     412
  24    8   20      13.10        -       1.63     355
  24    8   22     168.35        -       6.43     327
  24    9    1     169.91        -       4.27     996
  24    9    3      63.23        -       2.15     899
  24    9    5      51.07        -       1.84     813
  24    9    7       4.98        -       1.23     725
  24    9    9     143.19        -       4.23     674
  24    9   11      40.52        -       1.97     553
  24    9   13       3.14        -       1.48     473
  24    9   15      40.05        -       2.22     448
  24    9   17      19.74        -       1.83     365
  24    9   19      55.22        -       2.67     316
  24    9   21      29.70        -       2.04     316
  24    9   23      30.50        -       2.05     319
  24   10    0      12.59        -       1.66     543
  24   10    2       3.59        -       1.13     991
  24   10    4     170.28        -       4.44     880
  24   10    6     124.30        -       3.75     732
  24   10    8     141.31        -       4.61     643
  24   10   10      75.80        -       2.72     581
  24   10   12      24.21        -       1.57     491
  24   10   14      12.29        -       1.53     418
  24   10   16     144.89        -       5.64     397
  24   10   18      38.65        -       2.41     347
  24   10   20      35.02        -       2.20     304
  24   10   22      51.45        -       2.33     305
  24   11    1      27.11        -       1.38     931
  24   11    3     158.24        -       4.36     811
  24   11    5      41.49        -       1.67     731
  24   11    7       4.41        -       1.33     693
  24   11    9      59.47        -       2.41     595
  24   11   11      49.40        -       2.20     541
  24   11   13      34.53        -       1.80     477
  24   11   15      17.34        -       1.67     398
  24   11   17      34.88        -       2.21     365
  24   11   19      13.77        -       1.73     335
  24   11   21       5.12        -       1.58     276
  24   11   23     159.80        -       6.57     279
  24   12    0      35.68        -       2.12     497
  24   12    2     104.41        -       2.82     881
  24   12    4      91.85        -       2.91     791
  24   12    6      14.69        -       1.38     615
  24   12    8      33.38        -       1.61     573
  24   12   10       7.69        -       1.41     562
  24   12   12      66.47        -       2.73     493
  24   12   14      13.53        -       1.60     369
  24   12   16      27.59        -       1.80     378
  24   12   18      82.04        -       3.70     311
  24   12   20      91.39        -       4.28     321
  24   12   22      19.85        -       1.99     271
  24   13    1      42.44        -       1.73     757
  24   13    3      17.44        -       1.34     754
  24   13    5      64.01        -       2.47     655
  24   13    7      78.71        -       2.97     583
  24   13    9      70.96        -       2.68     549
  24   13   11      43.20        -       2.12     488
  24   13   13      76.47        -       3.58     408
  24   13   15      23.68        -       1.76     406
  24   13   17      34.37        -       2.22     330
  24   13   19      31.97        -       2.12     319
  24   13   21      57.94        -       2.98     294
  24   13   23      17.13        -       1.68     226
  24   14    0     176.51        -       7.54     436
  24   14    2      19.95        -       1.34     764
  24   14    4      83.43        -       2.67     691
  24   14    6      32.22        -       1.79     555
  24   14    8      52.35        -       2.28     512
  24   14   10       8.19        -       1.52     477
  24   14   12       9.48        -       1.32     440
  24   14   14      20.15        -       1.87     370
  24   14   16      24.01        -       1.91     349
  24   14   18      35.90        -       2.13     318
  24   14   20      39.70        -       2.35     275
  24   14   22       3.61        -       1.48     269
  24   15    1       3.04        -       1.22     758
  24   15    3      26.97        -       1.51     711
  24   15    5     111.79        -       3.67     619
  24   15    7     137.33        -       4.69     530
  24   15    9     128.78        -       4.64     480
  24   15   11     101.89        -       3.98     416
  24   15   13      21.62        -       1.69     369
  24   15   15      35.56        -       2.16     352
  24   15   17      56.33        -       2.72     313
  24   15   19      18.43        -       1.69     298
  24   15   21      72.58        -       3.68     255
  24   15   23      27.31        -       2.07     259
  24   16    0      73.33        -       3.41     415
  24   16    2       7.65        -       1.38     697
  24   16    4      99.32        -       2.94     623
  24   16    6      43.63        -       2.06     495
  24   16    8      97.16        -       3.55     460
  24   16   10      19.59        -       1.55     428
  24   16   12      50.34        -       2.31     389
  24   16   14       2.61        -       1.41     338
  24   16   16      20.80        -       1.71     331
  24   16   18       7.28        -       1.74     274
  24   16   20      44.13        -       2.38     296
  24   16   22      -0.15        -       1.46     230
  24   17    1      84.41        -       2.68     669
  24   17    3      17.05        -       1.49     636
  24   17    5     197.32        -       6.60     482
  24   17    7     171.21        -       6.14     472
  24   17    9      83.92        -       3.25     433
  24   17   11       5.40        -       1.54     381
  24   17   13      32.62        -       1.99     335
  24   17   15       2.87        -       1.50     309
  24   17   17       7.38        -       1.63     281
  24   17   19      12.90        -       1.65     269
  24   17   21       0.68        -       1.58     253
  24   17   23      20.99        -       2.01     221
  24   18    0      31.39        -       2.44     352
  24   18    2     141.87        -       4.56     559
  24   18    4      12.26        -       1.30     585
  24   18    6     172.95        -       5.98     470
  24   18    8      51.19        -       2.51     408
  24   18   10      83.47        -       3.40     372
  24   18   12      26.17        -       1.85     330
  24   18   14      95.64        -       4.32     302
  24   18   16      65.97        -       2.82     310
  24   18   18      26.19        -       1.99     237
  24   18   20      24.85        -       1.82     276
  24   18   22      12.98        -       1.65     238
  24   19    1      26.71        -       1.53     585
  24   19    3      18.46        -       1.48     551
  24   19    5       4.98        -       1.35     453
  24   19    7      57.36        -       2.61     396
  24   19    9       9.55        -       1.52     392
  24   19   11      21.98        -       1.65     357
  24   19   13      27.35        -       2.08     313
  24   19   15       6.71        -       1.55     265
  24   19   17      10.88        -       1.45     285
  24   19   19      40.91        -       2.58     277
  24   19   21      10.52        -       1.50     254
  24   19   23      10.96        -       1.89     198
  24   20    0       2.86        -       1.89     321
  24   20    2      56.27        -       2.28     518
  24   20    4      24.17        -       1.71     449
  24   20    6      55.94        -       2.57     396
  24   20    8      14.10        -       1.62     374
  24   20   10      13.80        -       1.69     336
  24   20   12      39.22        -       2.34     315
  24   20   14      34.40        -       2.13     290
  24   20   16      22.39        -       1.78     273
  24   20   18       4.80        -       1.59     250
  24   20   20      31.57        -       2.33     234
  24   20   22      -0.26        -       1.47     217
  24   21    1      37.89        -       1.78     546
  24   21    3     102.19        -       3.73     511
  24   21    5     104.55        -       3.71     443
  24   21    7      35.70        -       1.83     391
  24   21    9      32.92        -       2.20     329
  24   21   11      25.93        -       1.93     285
  24   21   13      47.65        -       2.83     295
  24   21   15      50.97        -       2.54     257
  24   21   17       4.17        -       1.44     285
  24   21   19      40.22        -       2.29     229
  24   21   21      36.21        -       2.38     220
  24   21   23      18.35        -       1.89     207
  24   22    0      30.61        -       2.27     285
  24   22    2       1.56        -       1.30     447
  24   22    4     163.84        -       5.62     424
  24   22    6      11.40        -       1.42     381
  24   22    8      59.90        -       2.61     344
  24   22   10      53.97        -       2.62     327
  24   22   12       5.18        -       1.50     263
  24   22   14      18.94        -       1.99     254
  24   22   16      10.75        -       1.70     242
  24   22   18      26.65        -       2.07     227
  24   22   20      26.46        -       2.06     234
  24   22   22      25.32        -       2.42     185
  24   23    1      69.22        -       2.88     472
  24   23    3       9.30        -       1.44     451
  24   23    5      31.44        -       1.70     416
  24   23    7       9.07        -       1.57     364
  24   23    9       5.00        -       1.75     267
  24   23   11       9.63        -       1.51     303
  24   23   13      26.59        -       1.91     249
  24   23   15      24.44        -       2.10     243
  24   23   17       8.06        -       1.59     226
  24   23   19      20.48        -       1.82     213
  24   23   21      19.32        -       1.79     222
  24   23   23       4.09        -       1.60     197
  24   24    0      67.15        -       4.80     224
  24   24    2      83.15        -       3.20     399
  24   24    4      18.76        -       1.65     411
  24   24    6      55.27        -       2.73     327
  24   24    8      53.94        -       2.53     329
  24   24   10       5.09        -       1.54     286
  24   24   12       4.21        -       1.54     282
  24   24   14       9.97        -       1.62     248
  24   24   16       1.40        -       1.92     205
  24   24   18      25.13        -       2.04     221
  24   24   20       2.89        -       1.61     187
  24   24   22       7.44        -       1.62     189
  24   24   24      47.74        -       7.30      61
  25    0    1      16.31        -       1.46     884
  25    0    3     345.32        -      10.57     784
  25    0    5       3.35        -       1.40     676
  25    0    7     365.14        -      11.72     586
  25    0    9      32.03        -       1.98     476
  25    0   11       1.96        -       1.59     488
  25    0   13     144.66        -       6.02     388
  25    0   15     222.18        -       9.72     330
  25    0   17      82.72        -       3.89     342
  25    0   19       2.41        -       1.90     272
  25    0   21      26.39        -       2.36     256
  25    0   23       0.66        -       1.93     243
  25    1    0     171.96        -       5.04     883
  25    1    2     325.56        -       6.19    1620
  25    1    4      89.74        -       2.13    1273
  25    1    6      33.84        -       1.37    1051
  25    1    8     121.91        -       3.20     978
  25    1   10     188.18        -       4.80     870
  25    1   12      16.37        -       1.41     775
  25    1   14     198.88        -       5.51     716
  25    1   16      34.95        -       1.85     612
  25    1   18      14.71        -       1.49     560
  25    1   20      54.96        -       2.29     492
  25    1   22      77.24        -       2.83     461
  25    1   24      38.32        -       2.16     400
  25    2    1      52.21        -       1.35    1661
  25    2    3     133.15        -       2.90    1435
  25    2    5      47.10        -       1.59    1140
  25    2    7      26.78        -       1.31     996
  25    2    9      35.87        -       1.46     961
  25    2   11      74.17        -       2.33     845
  25    2   13      62.13        -       2.01     763
  25    2   15      14.07        -       1.40     655
  25    2   17      51.18        -       2.23     572
  25    2   19      10.25        -       1.30     533
  25    2   21      18.06        -       1.60     452
  25    2   23      13.01        -       1.52     429
  25    3    0     154.65        -       4.39     903
  25    3    2       8.29        -       1.03    1379
  25    3    4     242.08        -       5.48    1253
  25    3    6     140.46        -       3.61     954
  25    3    8      94.61        -       2.70     915
  25    3   10      36.13        -       1.63     810
  25    3   12     205.72        -       5.64     697
  25    3   14       5.58        -       1.18     668
  25    3   16      14.31        -       1.43     589
  25    3   18      44.93        -       1.92     562
  25    3   20       6.41        -       1.30     513
  25    3   22      16.19        -       1.44     462
  25    3   24      28.02        -       1.67     412
  25    4    1      47.63        -       1.35    1476
  25    4    3      88.38        -       2.30    1204
  25    4    5      35.94        -       1.64    1006
  25    4    7      89.81        -       2.73     854
  25    4    9     121.25        -       3.66     763
  25    4   11      18.82        -       1.75     677
  25    4   13      27.28        -       1.51     637
  25    4   15      69.63        -       2.51     578
  25    4   17      27.20        -       1.60     503
  25    4   19     116.62        -       4.32     451
  25    4   21      34.36        -       2.08     406
  25    4   23      52.88        -       2.40     399
  25    5    0       4.02        -       1.34     713
  25    5    2      56.15        -       1.66    1316
  25    5    4     193.13        -       4.42    1107
  25    5    6      42.82        -       1.67     844
  25    5    8     169.50        -       4.57     780
  25    5   10      24.81        -       1.42     711
  25    5   12     131.66        -       3.95     618
  25    5   14      61.76        -       2.41     606
  25    5   16      89.81        -       3.45     483
  25    5   18      34.06        -       1.94     452
  25    5   20      76.26        -       3.45     401
  25    5   22       3.98        -       1.42     384
  25    5   24      70.38        -       3.10     360
  25    6    1     184.17        -       4.19    1242
  25    6    3      40.57        -       1.48    1068
  25    6    5     150.28        -       4.19     847
  25    6    7      40.64        -       1.76     740
  25    6    9      70.31        -       2.62     667
  25    6   11      88.20        -       2.87     629
  25    6   13      43.96        -       2.06     518
  25    6   15      25.19        -       1.73     475
  25    6   17      39.72        -       2.07     459
  25    6   19      63.14        -       2.76     432
  25    6   21      14.50        -       1.53     412
  25    6   23       9.47        -       1.43     349
  25    7    0     156.60        -       5.63     657
  25    7    2      23.13        -       1.17    1150
  25    7    4     130.06        -       3.70     928
  25    7    6      15.61        -       1.31     808
  25    7    8      36.18        -       1.74     646
  25    7   10      57.61        -       2.28     561
  25    7   12      50.44        -       2.29     572
  25    7   14      26.70        -       1.89     511
  25    7   16      79.99        -       3.33     430
  25    7   18     171.40        -       6.03     442
  25    7   20      52.39        -       2.54     349
  25    7   22      49.39        -       2.41     351
  25    7   24      30.12        -       1.97     297
  25    8    1     162.18        -       4.03    1018
  25    8    3     167.47        -       4.23     908
  25    8    5      42.51        -       1.68     817
  25    8    7      15.77        -       1.34     713
  25    8    9      21.74        -       1.56     589
  25    8   11      73.40        -       2.64     578
  25    8   13      44.37        -       2.20     494
  25    8   15      16.47        -       1.61     472
  25    8   17      30.45        -       1.80     402
  25    8   19      38.68        -       2.04     332
  25    8   21      17.15        -       1.85     320
  25    8   23       1.99        -       1.59     291
  25    9    0     411.52        -      15.21     499
  25    9    2     136.44        -       3.48     978
  25    9    4      98.63        -       2.86     893
  25    9    6       7.85        -       1.27     706
  25    9    8      63.21        -       2.33     589
  25    9   10     128.17        -       4.04     566
  25    9   12       6.56        -       1.47     472
  25    9   14      18.65        -       1.61     440
  25    9   16      23.48        -       1.93     400
  25    9   18       7.74        -       1.56     367
  25    9   20      81.97        -       3.44     297
  25    9   22      13.72        -       1.56     300
  25    9   24      29.77        -       1.95     299
  25   10    1      26.53        -       1.38     883
  25   10    3     276.57        -       7.22     836
  25   10    5       8.94        -       1.27     736
  25   10    7      99.09        -       3.15     622
  25   10    9      55.93        -       2.22     606
  25   10   11      25.86        -       1.60     501
  25   10   13      11.68        -       1.64     435
  25   10   15      12.39        -       1.71     381
  25   10   17      27.37        -       1.81     352
  25   10   19      16.07        -       1.76     309
  25   10   21      56.19        -       2.86     296
  25   10   23      20.48        -       1.77     263
  25   11    0      27.78        -       2.01     469
  25   11    2       6.38        -       1.12     892
  25   11    4     117.81        -       3.59     727
  25   11    6      75.79        -       2.59     666
  25   11    8      17.70        -       1.59     551
  25   11   10     255.05        -       8.23     482
  25   11   12      77.79        -       3.24     449
  25   11   14      15.62        -       1.63     402
  25   11   16      44.91        -       2.35     351
  25   11   18       6.00        -       1.55     321
  25   11   20      35.78        -       2.12     298
  25   11   22      48.94        -       2.81     272
  25   11   24      16.37        -       1.63     279
  25   12    1      88.22        -       2.68     788
  25   12    3     138.66        -       3.89     736
  25   12    5      12.13        -       1.39     618
  25   12    7      11.45        -       1.47     547
  25   12    9      48.32        -       2.20     589
  25   12   11     175.59        -       6.05     428
  25   12   13      59.93        -       2.84     429
  25   12   15      38.87        -       2.22     319
  25   12   17      36.86        -       2.11     336
  25   12   19       0.04        -       1.61     297
  25   12   21      19.84        -       1.98     240
  25   12   23      35.50        -       2.55     253
  25   13    0     168.53        -       5.94     447
  25   13    2      17.96        -       1.36     743
  25   13    4      11.17        -       1.33     650
  25   13    6      91.19        -       2.72     604
  25   13    8      21.69        -       1.70     475
  25   13   10      28.44        -       1.78     456
  25   13   12      54.27        -       2.58     417
  25   13   14      29.94        -       1.99     373
  25   13   16      23.12        -       1.77     345
  25   13   18      63.07        -       2.97     306
  25   13   20      20.62        -       2.03     260
  25   13   22      16.04        -       1.92     264
  25   13   24      32.07        -       2.49     227
  25   14    1     184.88        -       5.38     721
  25   14    3      37.98        -       1.75     710
  25   14    5      38.80        -       1.88     586
  25   14    7      55.89        -       2.30     550
  25   14    9      44.90        -       2.09     444
  25   14   11      12.63        -       1.52     401
  25   14   13     125.66        -       5.05     366
  25   14   15      60.72        -       2.93     336
  25   14   17      71.76        -       3.41     308
  25   14   19      50.42        -       2.46     293
  25   14   21      18.69        -       1.57     257
  25   14   23       5.02        -       1.40     248
  25   15    0     212.46        -       8.15     379
  25   15    2      58.60        -       2.06     694
  25   15    4      21.05        -       1.51     622
  25   15    6     185.29        -       6.12     472
  25   15    8      11.60        -       1.41     498
  25   15   10      49.76        -       2.51     433
  25   15   12      45.85        -       2.28     401
  25   15   14      27.57        -       1.99     331
  25   15   16       6.94        -       1.47     321
  25   15   18       1.53        -       1.46     327
  25   15   20      16.98        -       1.80     283
  25   15   22      25.57        -       2.04     226
  25   15   24      18.94        -       1.87     234
  25   16    1     103.18        -       3.19     683
  25   16    3     184.28        -       5.48     623
  25   16    5      37.62        -       1.95     497
  25   16    7       9.48        -       1.46     446
  25   16    9      63.14        -       2.85     425
  25   16   11      11.12        -       1.56     396
  25   16   13      17.37        -       1.70     331
  25   16   15       8.64        -       1.66     289
  25   16   17      20.66        -       1.65     291
  25   16   19      88.77        -       4.10     271
  25   16   21       7.33        -       1.71     238
  25   16   23      20.05        -       1.83     259
  25   17    0      46.04        -       2.95     351
  25   17    2       5.15        -       1.29     559
  25   17    4      55.76        -       2.14     595
  25   17    6       9.75        -       1.45     453
  25   17    8      17.83        -       1.62     408
  25   17   10      57.46        -       2.60     386
  25   17   12       6.23        -       1.59     312
  25   17   14       8.63        -       1.48     317
  25   17   16       5.52        -       1.71     295
  25   17   18      12.33        -       1.66     255
  25   17   20       9.35        -       1.70     226
  25   17   22       7.16        -       1.68     217
  25   17   24       3.57        -       1.62     201
  25   18    1     121.49        -       3.81     589
  25   18    3      35.07        -       1.80     534
  25   18    5      82.33        -       3.22     430
  25   18    7       3.45        -       1.38     436
  25   18    9      82.48        -       3.75     367
  25   18   11      20.02        -       1.83     343
  25   18   13       5.88        -       1.42     321
  25   18   15      18.42        -       1.66     296
  25   18   17      13.35        -       1.69     257
  25   18   19      11.54        -       1.65     221
  25   18   21      21.96        -       2.07     248
  25   18   23       7.51        -       1.55     197
  25   19    0       8.17        -       1.67     335
  25   19    2      44.64        -       2.02     515
  25   19    4      18.07        -       1.48     538
  25   19    6       6.74        -       1.41     401
  25   19    8     265.79        -      10.33     356
  25   19   10      71.33        -       3.35     317
  25   19   12      72.42        -       3.36     311
  25   19   14      22.55        -       1.81     292
  25   19   16      35.87        -       2.14     264
  25   19   18      84.34        -       4.15     256
  25   19   20      26.54        -       2.00     227
  25   19   22      12.86        -       1.78     223
  25   19   24      28.90        -       2.32     192
  25   20    1      49.29        -       1.97     518
  25   20    3      29.43        -       1.69     492
  25   20    5      30.58        -       1.88     417
  25   20    7       2.66        -       1.46     356
  25   20    9      75.79        -       3.36     329
  25   20   11       5.25        -       1.57     321
  25   20   13      26.21        -       2.03     280
  25   20   15      20.37        -       1.84     244
  25   20   17      24.49        -       1.83     260
  25   20   19      22.56        -       1.96     236
  25   20   21      36.57        -       2.25     224
  25   20   23      32.23        -       2.51     206
  25   21    0      31.38        -       2.26     291
  25   21    2      42.69        -       2.12     447
  25   21    4      25.95        -       1.65     430
  25   21    6      34.48        -       2.23     328
  25   21    8      44.17        -       2.39     345
  25   21   10      17.02        -       1.68     299
  25   21   12       4.30        -       1.54     271
  25   21   14      25.70        -       2.16     267
  25   21   16      23.65        -       2.13     234
  25   21   18     107.06        -       5.51     251
  25   21   20       8.27        -       1.68     223
  25   21   22      40.03        -       2.97     205
  25   21   24      19.71        -       2.00     178
  25   22    1      68.11        -       2.61     473
  25   22    3      62.96        -       2.46     492
  25   22    5      13.40        -       1.40     434
  25   22    7       5.53        -       1.43     374
  25   22    9       4.10        -       1.45     306
  25   22   11      29.77        -       1.98     302
  25   22   13       5.72        -       1.69     237
  25   22   15      20.65        -       1.80     232
  25   22   17      24.80        -       2.11     226
  25   22   19      14.95        -       2.03     202
  25   22   21      15.30        -       1.70     210
  25   22   23       0.56        -       1.60     177
  25   23    0       5.67        -       2.06     257
  25   23    2      24.92        -       1.75     398
  25   23    4     128.21        -       4.51     396
  25   23    6     113.99        -       4.63     341
  25   23    8       8.58        -       1.50     345
  25   23   10      35.93        -       2.12     296
  25   23   12      15.15        -       1.79     251
  25   23   14       9.08        -       1.69     218
  25   23   16      10.11        -       1.76     222
  25   23   18      17.81        -       1.91     208
  25   23   20      26.08        -       1.97     194
  25   23   22      11.56        -       1.71     204
  25   23   24       6.93        -       1.50     191
  25   24    1       8.44        -       1.34     424
  25   24    3      10.65        -       1.38     396
  25   24    5      13.39        -       1.52     370
  25   24    7      24.30        -       1.92     286
  25   24    9      42.73        -       2.43     258
  25   24   11       7.27        -       1.68     268
  25   24   13       3.75        -       1.64     220
  25   24   15      21.92        -       1.75     229
  25   24   17      60.05        -       3.50     208
  25   24   19       6.39        -       1.70     178
  25   24   21      23.73        -       2.07     168
  25   24   23       6.46        -       1.38     203
  25   25    0      44.48        -       3.50     207
  25   25    2      57.63        -       2.67     360
  25   25    4       6.50        -       1.33     384
  25   25    6      10.91        -       1.44     324
  25   25    8      27.54        -       1.96     323
  25   25   10      24.36        -       2.11     231
  25   25   12      24.02        -       2.06     258
  25   25   14      22.28        -       1.69     227
  25   25   16       3.50        -       1.61     202
  25   25   18       4.48        -       1.70     173
  25   25   20      69.95        -       4.24     184
  25   25   22      14.41        -       1.89     168
  25   25   24      -2.57        -       1.50     187
  26    0    0     283.33        -      10.54     451
  26    0    2      95.13        -       2.73     832
  26    0    4       9.99        -       1.39     720
  26    0    6      87.65        -       3.34     582
  26    0    8     146.68        -       5.66     503
  26    0   10      10.74        -       1.69     427
  26    0   12      30.99        -       2.31     404
  26    0   14     110.20        -       5.51     316
  26    0   16       2.26        -       1.89     321
  26    0   18      28.63        -       2.36     286
  26    0   20      36.81        -       2.92     247
  26    0   22       9.60        -       1.83     228
  26    0   24      73.54        -       3.84     232
  26    1    1     233.24        -       4.93    1557
  26    1    3      35.67        -       1.26    1379
  26    1    5      18.16        -       1.08    1199
  26    1    7     154.57        -       3.97     979
  26    1    9     181.23        -       5.01     843
  26    1   11      22.95        -       1.37     801
  26    1   13      48.52        -       2.03     702
  26    1   15     108.69        -       3.39     620
  26    1   17      28.48        -       1.66     525
  26    1   19       7.83        -       1.47     489
  26    1   21      17.32        -       1.58     464
  26    1   23      18.52        -       1.55     402
  26    1   25       5.98        -       1.44     354
  26    2    0      16.49        -       1.46     785
  26    2    2      10.27        -       0.94    1432
  26    2    4     290.16        -       6.64    1245
  26    2    6      48.27        -       1.70     963
  26    2    8      33.95        -       1.45     850
  26    2   10      33.02        -       1.57     748
  26    2   12     121.53        -       3.69     726
  26    2   14      58.02        -       2.29     655
  26    2   16     118.53        -       3.98     548
  26    2   18      32.67        -       1.69     536
  26    2   20      36.57        -       1.83     488
  26    2   22      71.77        -       2.51     458
  26    2   24      15.62        -       1.51     392
  26    3    1      56.27        -       1.49    1444
  26    3    3       4.87        -       0.98    1225
  26    3    5      96.77        -       2.60     996
  26    3    7      64.76        -       1.98     876
  26    3    9     236.58        -       6.24     735
  26    3   11      50.76        -       1.91     696
  26    3   13     102.81        -       3.32     653
  26    3   15      66.43        -       2.56     557
  26    3   17      82.76        -       2.92     541
  26    3   19      18.04        -       1.46     502
  26    3   21       3.49        -       1.47     450
  26    3   23      11.16        -       1.34     434
  26    3   25      34.70        -       2.11     357
  26    4    0     314.85        -       9.75     698
  26    4    2      50.49        -       1.85    1259
  26    4    4      63.92        -       1.99    1041
  26    4    6      37.32        -       1.53     869
  26    4    8      87.01        -       2.64     771
  26    4   10      56.27        -       2.10     675
  26    4   12      26.11        -       1.44     685
  26    4   14      15.51        -       1.43     575
  26    4   16     104.40        -       3.87     497
  26    4   18       8.31        -       1.58     428
  26    4   20      16.22        -       1.51     416
  26    4   22       6.14        -       1.39     400
  26    4   24       5.25        -       1.40     350
  26    5    1     102.07        -       2.41    1246
  26    5    3      29.85        -       1.28    1065
  26    5    5     141.33        -       4.13     898
  26    5    7      78.28        -       2.57     785
  26    5    9      64.97        -       2.42     616
  26    5   11      42.02        -       1.80     642
  26    5   13      44.70        -       1.98     574
  26    5   15     191.18        -       6.21     521
  26    5   17      45.89        -       2.19     454
  26    5   19      33.98        -       1.82     411
  26    5   21      44.51        -       2.39     375
  26    5   23       8.03        -       1.43     349
  26    5   25       3.17        -       1.42     330
  26    6    0     171.16        -       5.42     619
  26    6    2      20.85        -       1.18    1107
  26    6    4      70.54        -       2.16     942
  26    6    6      58.72        -       2.05     789
  26    6    8      53.85        -       2.18     693
  26    6   10     106.03        -       3.50     635
  26    6   12      30.88        -       1.64     582
  26    6   14      47.10        -       2.07     514
  26    6   16      30.48        -       1.83     480
  26    6   18      32.95        -       1.98     408
  26    6   20      29.10        -       1.68     401
  26    6   22      27.73        -       2.00     345
  26    6   24      26.62        -       1.79     329
  26    7    1       6.74        -       1.17    1036
  26    7    3      69.79        -       2.16     922
  26    7    5     211.33        -       5.68     774
  26    7    7     180.05        -       5.35     679
  26    7    9      76.37        -       2.86     574
  26    7   11      47.68        -       2.17     502
  26    7   13     127.75        -       4.15     514
  26    7   15     192.08        -       6.71     431
  26    7   17      37.79        -       2.27     392
  26    7   19      36.36        -       2.24     374
  26    7   21      80.30        -       3.74     301
  26    7   23      81.11        -       3.28     325
  26    7   25      19.15        -       1.93     267
  26    8    0       6.04        -       1.62     522
  26    8    2     153.89        -       3.89     981
  26    8    4     106.93        -       2.78     867
  26    8    6       5.80        -       1.20     721
  26    8    8      64.02        -       2.36     587
  26    8   10       4.94        -       1.30     584
  26    8   12      45.03        -       2.23     453
  26    8   14      67.16        -       2.73     476
  26    8   16      43.41        -       2.17     434
  26    8   18      27.39        -       2.01     345
  26    8   20       1.65        -       1.56     318
  26    8   22      22.43        -       1.85     308
  26    8   24       5.72        -       1.42     285
  26    9    1     196.67        -       5.05     902
  26    9    3       7.13        -       1.15     829
  26    9    5     122.52        -       3.58     721
  26    9    7      40.92        -       1.95     633
  26    9    9      18.54        -       1.48     526
  26    9   11      59.31        -       2.53     505
  26    9   13      38.06        -       2.08     405
  26    9   15       7.17        -       1.55     366
  26    9   17      44.83        -       2.21     366
  26    9   19      54.22        -       2.37     333
  26    9   21       2.76        -       1.52     288
  26    9   23      18.16        -       1.72     294
  26    9   25      35.03        -       2.33     240
  26   10    0       7.24        -       1.59     438
  26   10    2     241.55        -       6.13     875
  26   10    4      90.72        -       2.81     759
  26   10    6     195.46        -       5.86     617
  26   10    8       6.04        -       1.27     574
  26   10   10      15.08        -       1.43     520
  26   10   12     132.30        -       4.89     437
  26   10   14      12.74        -       1.66     382
  26   10   16     172.34        -       7.16     359
  26   10   18      42.99        -       2.22     321
  26   10   20      88.85        -       4.13     291
  26   10   22      16.78        -       1.92     246
  26   10   24      26.45        -       2.11     235
  26   11    1       9.38        -       1.18     854
  26   11    3     111.98        -       3.15     760
  26   11    5      33.39        -       1.75     665
  26   11    7      28.43        -       1.63     563
  26   11    9      12.35        -       1.34     499
  26   11   11      76.81        -       3.04     470
  26   11   13      60.50        -       2.56     402
  26   11   15       6.60        -       1.56     336
  26   11   17      77.15        -       3.40     327
  26   11   19      22.71        -       1.75     306
  26   11   21       9.43        -       1.81     243
  26   11   23      19.66        -       1.75     269
  26   11   25      16.05        -       1.60     246
  26   12    0       4.54        -       1.68     427
  26   12    2      20.99        -       1.40     759
  26   12    4      15.75        -       1.27     690
  26   12    6       5.85        -       1.29     606
  26   12    8      51.49        -       2.13     528
  26   12   10     115.38        -       4.18     479
  26   12   12      47.47        -       2.57     425
  26   12   14      38.12        -       2.09     378
  26   12   16      34.11        -       2.18     328
  26   12   18       7.79        -       1.66     291
  26   12   20       8.16        -       1.49     299
  26   12   22       7.25        -       1.81     220
  26   12   24       2.28        -       1.61     217
  26   13    1      66.61        -       2.31     705
  26   13    3      72.73        -       2.61     682
  26   13    5      63.43        -       2.35     584
  26   13    7     276.11        -       8.81     495
  26   13    9      23.57        -       1.69     462
  26   13   11     136.82        -       4.78     447
  26   13   13      75.88        -       3.36     388
  26   13   15      27.57        -       1.92     307
  26   13   17      39.24        -       2.26     314
  26   13   19      59.32        -       3.09     231
  26   13   21       4.10        -       1.51     260
  26   13   23      17.37        -       1.74     214
  26   13   25       4.41        -       1.82     229
  26   14    0      10.29        -       1.80     380
  26   14    2     195.77        -       6.09     671
  26   14    4      22.89        -       1.49     607
  26   14    6     156.42        -       5.38     493
  26   14    8      43.50        -       2.15     482
  26   14   10      46.20        -       2.09     431
  26   14   12       5.88        -       1.44     372
  26   14   14      55.52        -       3.05     317
  26   14   16       4.20        -       1.51     333
  26   14   18      17.46        -       1.76     288
  26   14   20       3.20        -       1.66     231
  26   14   22       2.22        -       1.47     241
  26   14   24      27.36        -       2.14     213
  26   15    1      19.76        -       1.52     570
  26   15    3     141.32        -       4.26     625
  26   15    5     170.99        -       5.88     474
  26   15    7      97.65        -       4.07     443
  26   15    9      56.29        -       2.47     400
  26   15   11       3.96        -       1.50     389
  26   15   13      21.64        -       1.67     361
  26   15   15      41.75        -       2.44     303
  26   15   17      42.48        -       2.72     269
  26   15   19      15.31        -       1.82     265
  26   15   21       7.64        -       1.58     218
  26   15   23      10.74        -       1.64     224
  26   15   25      10.78        -       1.52     217
  26   16    0      90.54        -       4.46     326
  26   16    2       1.99        -       1.31     613
  26   16    4      23.74        -       1.54     559
  26   16    6     326.34        -      10.26     462
  26   16    8      13.76        -       1.56     422
  26   16   10     184.11        -       6.69     395
  26   16   12     100.86        -       4.01     353
  26   16   14       9.82        -       1.55     306
  26   16   16      18.15        -       1.71     286
  26   16   18      11.07        -       1.66     270
  26   16   20     112.57        -       5.46     250
  26   16   22       6.24        -       1.42     226
  26   16   24      50.96        -       2.97     207
  26   17    1      81.30        -       2.59     602
  26   17    3      41.60        -       1.81     549
  26   17    5      31.83        -       1.72     460
  26   17    7       8.23        -       1.42     446
  26   17    9       0.77        -       1.52     359
  26   17   11       7.76        -       1.45     341
  26   17   13      21.08        -       1.76     344
  26   17   15      12.36        -       1.48     269
  26   17   17       5.56        -       1.57     274
  26   17   19       2.04        -       1.67     234
  26   17   21      28.33        -       2.13     244
  26   17   23       6.32        -       1.76     206
  26   17   25      10.96        -       1.60     218
  26   18    0       5.31        -       1.86     307
  26   18    2      37.33        -       1.80     494
  26   18    4     139.89        -       4.19     571
  26   18    6      21.35        -       1.73     418
  26   18    8       3.40        -       1.39     376
  26   18   10      46.77        -       2.19     335
  26   18   12      13.19        -       1.63     303
  26   18   14      17.54        -       1.70     286
  26   18   16      35.35        -       2.08     290
  26   18   18       1.39        -       1.56     235
  26   18   20       2.90        -       1.67     226
  26   18   22       8.14        -       1.76     219
  26   18   24      97.01        -       4.91     190
  26   19    1     156.21        -       5.00     543
  26   19    3       8.02        -       1.49     472
  26   19    5      37.31        -       2.00     425
  26   19    7       4.05        -       1.49     403
  26   19    9      30.01        -       2.11     331
  26   19   11      20.91        -       1.83     335
  26   19   13      18.20        -       1.71     262
  26   19   15      64.21        -       3.41     246
  26   19   17       1.99        -       1.48     266
  26   19   19      30.35        -       2.25     228
  26   19   21       1.88        -       1.48     251
  26   19   23      12.20        -       1.78     215
  26   19   25      18.99        -       1.93     186
  26   20    0       3.68        -       1.66     307
  26   20    2      10.92        -       1.54     453
  26   20    4      35.64        -       1.90     475
  26   20    6      26.48        -       2.01     370
  26   20    8      26.42        -       1.85     367
  26   20   10      14.49        -       1.75     289
  26   20   12       8.94        -       1.66     293
  26   20   14       7.68        -       1.56     261
  26   20   16      20.52        -       1.69     265
  26   20   18      15.46        -       1.66     252
  26   20   20       3.29        -       1.39     207
  26   20   22       1.80        -       1.47     223
  26   20   24      13.22        -       1.59     208
  26   21    1      33.75        -       1.79     470
  26   21    3       4.66        -       1.34     427
  26   21    5      43.20        -       2.21     404
  26   21    7      16.67        -       1.62     336
  26   21    9      18.84        -       1.89     308
  26   21   11      15.03        -       1.81     269
  26   21   13       9.16        -       1.53     291
  26   21   15       5.64        -       1.60     210
  26   21   17      12.20        -       1.76     250
  26   21   19      17.95        -       1.73     253
  26   21   21      12.90        -       1.71     211
  26   21   23       4.80        -       1.54     201
  26   21   25       1.09        -       1.58     177
  26   22    0       4.03        -       1.79     256
  26   22    2      11.36        -       1.43     402
  26   22    4      27.50        -       1.70     401
  26   22    6      54.64        -       3.21     302
  26   22    8      21.81        -       1.72     287
  26   22   10      43.55        -       2.30     287
  26   22   12      20.83        -       1.91     239
  26   22   14       3.23        -       1.56     234
  26   22   16      12.78        -       1.75     228
  26   22   18      11.12        -       1.54     228
  26   22   20       3.34        -       1.64     202
  26   22   22       1.92        -       1.63     164
  26   22   24       3.48        -       1.75     169
  26   23    1      19.09        -       1.47     447
  26   23    3       2.45        -       1.33     438
  26   23    5      68.19        -       2.92     357
  26   23    7      19.19        -       1.78     299
  26   23    9       5.07        -       1.51     290
  26   23   11       5.40        -       1.50     266
  26   23   13       7.93        -       1.69     248
  26   23   15       2.66        -       1.65     202
  26   23   17      36.33        -       2.61     201
  26   23   19       2.91        -       1.51     185
  26   23   21       3.96        -       1.47     191
  26   23   23      37.82        -       2.40     196
  26   23   25       9.45        -       1.58     178
  26   24    0      79.60        -       4.51     236
  26   24    2      14.87        -       1.56     371
  26   24    4       8.55        -       1.41     376
  26   24    6      16.82        -       1.74     321
  26   24    8      33.55        -       2.10     319
  26   24   10      10.29        -       1.55     263
  26   24   12      27.10        -       1.97     254
  26   24   14      53.37        -       2.98     220
  26   24   16       4.10        -       1.53     212
  26   24   18       7.55        -       1.73     205
  26   24   20       8.34        -       1.56     173
  26   24   22       6.94        -       1.51     182
  26   24   24      14.77        -       1.71     161
  26   25    1      60.86        -       2.69     397
  26   25    3      24.36        -       1.70     360
  26   25    5      24.78        -       1.72     326
  26   25    7      14.22        -       1.69     281
  26   25    9       6.27        -       1.51     226
  26   25   11      23.57        -       2.04     226
  26   25   13      19.51        -       1.64     240
  26   25   15       7.30        -       1.53     210
  26   25   17      12.42        -       1.92     172
  26   25   19      14.61        -       2.12     154
  26   25   21       1.75        -       1.62     155
  26   25   23       0.88        -       1.39     186
  26   25   25       8.79        -       1.76     157
  26   26    0       6.36        -       2.29     188
  26   26    2       3.75        -       1.59     342
  26   26    4      25.44        -       1.82     351
  26   26    6      25.78        -       1.78     327
  26   26    8      13.52        -       1.57     284
  26   26   10       7.26        -       1.47     241
  26   26   12       4.29        -       1.54     229
  26   26   14      26.33        -       2.23     179
  26   26   16       8.63        -       1.55     195
  26   26   18       1.87        -       1.57     176
  26   26   20       4.09        -       1.53     178
  26   26   22      69.72        -       4.37     158
  26   26   24      10.05        -       1.66     169
  26   26   26      18.41        -       3.91      56
  27    0    1     141.86        -       4.56     751
  27    0    3      56.89        -       2.48     695
  27    0    5      57.37        -       2.46     524
  27    0    7      39.30        -       2.27     496
  27    0    9     114.64        -       4.80     421
  27    0   11     223.56        -       9.50     367
  27    0   13      40.61        -       2.63     349
  27    0   15      34.00        -       2.49     308
  27    0   17      59.28        -       3.27     280
  27    0   19      55.72        -       3.21     244
  27    0   21      -0.16        -       1.95     224
  27    0   23      25.04        -       2.57     211
  27    0   25      12.85        -       2.04     197
  27    1    0     159.75        -       5.16     764
  27    1    2      75.60        -       2.04    1385
  27    1    4       7.53        -       1.07    1072
  27    1    6     158.95        -       3.89     981
  27    1    8      53.57        -       1.92     866
  27    1   10      86.17        -       2.89     731
  27    1   12      51.23        -       2.13     653
  27    1   14      19.94        -       1.54     539
  27    1   16      68.97        -       2.63     550
  27    1   18      65.61        -       2.60     483
  27    1   20      14.53        -       1.48     446
  27    1   22      38.93        -       1.90     444
  27    1   24      23.18        -       1.75     379
  27    1   26       3.80        -       1.50     318
  27    2    1     104.38        -       2.35    1354
  27    2    3      17.66        -       1.04    1182
  27    2    5      47.95        -       1.64    1050
  27    2    7       8.25        -       1.15     842
  27    2    9      25.32        -       1.33     787
  27    2   11      95.16        -       2.86     701
  27    2   13      14.86        -       1.38     601
  27    2   15     108.29        -       3.41     566
  27    2   17      22.39        -       1.65     483
  27    2   19      43.86        -       1.96     450
  27    2   21      58.78        -       2.28     426
  27    2   23      33.35        -       1.94     389
  27    2   25       0.23        -       1.29     360
  27    3    0     173.66        -       5.26     691
  27    3    2      42.67        -       1.46    1179
  27    3    4     224.12        -       5.42     991
  27    3    6      66.03        -       1.99     885
  27    3    8      24.43        -       1.36     802
  27    3   10      13.73        -       1.39     651
  27    3   12      86.09        -       2.63     682
  27    3   14      82.68        -       2.91     589
  27    3   16      22.84        -       1.59     512
  27    3   18     109.15        -       3.53     546
  27    3   20      24.79        -       1.59     463
  27    3   22      15.81        -       1.60     394
  27    3   24       0.76        -       1.31     393
  27    3   26       7.26        -       1.42     334
  27    4    1      27.03        -       1.22    1195
  27    4    3      23.45        -       1.16    1040
  27    4    5      94.15        -       2.80     879
  27    4    7      67.80        -       2.21     841
  27    4    9      13.66        -       1.36     690
  27    4   11      12.20        -       1.39     612
  27    4   13      25.25        -       1.52     569
  27    4   15     160.32        -       4.99     477
  27    4   17      34.76        -       2.12     422
  27    4   19       1.02        -       1.49     376
  27    4   21      28.69        -       1.78     356
  27    4   23       6.01        -       1.52     344
  27    4   25       2.76        -       1.43     352
  27    5    0     749.48        -      24.09     594
  27    5    2     398.56        -       9.20    1089
  27    5    4      77.33        -       2.30     970
  27    5    6     138.59        -       4.21     730
  27    5    8      46.81        -       1.86     665
  27    5   10      60.74        -       2.19     644
  27    5   12      85.50        -       2.93     594
  27    5   14      38.23        -       1.99     497
  27    5   16      48.79        -       2.31     453
  27    5   18      66.94        -       3.07     395
  27    5   20      12.78        -       1.60     386
  27    5   22      73.63        -       3.42     349
  27    5   24       4.43        -       1.57     297
  27    5   26      11.78        -       1.63     304
  27    6    1     106.28        -       2.81    1102
  27    6    3       4.48        -       1.04     954
  27    6    5      20.26        -       1.39     823
  27    6    7      37.52        -       1.67     693
  27    6    9     139.71        -       4.04     671
  27    6   11     239.83        -       7.38     534
  27    6   13      53.04        -       2.31     504
  27    6   15      69.63        -       2.55     462
  27    6   17      22.14        -       1.67     408
  27    6   19      42.93        -       2.18     372
  27    6   21      17.77        -       1.66     349
  27    6   23      13.20        -       1.67     300
  27    6   25      11.27        -       1.50     306
  27    7    0      65.60        -       2.92     524
  27    7    2     253.13        -       6.36     986
  27    7    4     225.69        -       5.92     854
  27    7    6     177.60        -       5.80     603
  27    7    8      59.46        -       2.25     615
  27    7   10      24.57        -       1.72     501
  27    7   12       5.29        -       1.35     512
  27    7   14       4.97        -       1.42     428
  27    7   16      14.42        -       1.65     391
  27    7   18      40.95        -       2.34     361
  27    7   20       7.46        -       1.57     354
  27    7   22       4.80        -       1.83     273
  27    7   24      16.59        -       1.71     289
  27    7   26      25.75        -       1.73     267
  27    8    1     103.68        -       2.95     875
  27    8    3       9.14        -       1.17     825
  27    8    5      51.28        -       2.04     673
  27    8    7     165.34        -       4.90     641
  27    8    9      22.32        -       1.49     594
  27    8   11      51.62        -       2.28     498
  27    8   13     208.26        -       7.86     427
  27    8   15      34.14        -       1.91     427
  27    8   17       8.00        -       1.46     365
  27    8   19      10.66        -       1.58     321
  27    8   21      19.80        -       1.73     286
  27    8   23      58.23        -       2.82     281
  27    8   25      29.96        -       2.24     259
  27    9    0       0.35        -       1.47     462
  27    9    2      52.08        -       1.88     809
  27    9    4      96.71        -       3.03     734
  27    9    6       0.83        -       1.20     650
  27    9    8      28.24        -       1.68     559
  27    9   10      88.34        -       3.41     505
  27    9   12     137.11        -       4.76     451
  27    9   14      14.01        -       1.50     406
  27    9   16      63.88        -       2.75     387
  27    9   18      18.74        -       1.73     351
  27    9   20      35.95        -       2.21     296
  27    9   22       3.72        -       1.57     290
  27    9   24       3.09        -       1.42     279
  27    9   26      14.94        -       1.62     246
  27   10    1       8.34        -       1.23     751
  27   10    3      46.25        -       1.74     757
  27   10    5      27.92        -       1.53     646
  27   10    7     111.03        -       3.50     550
  27   10    9     127.93        -       4.40     482
  27   10   11     144.57        -       4.96     453
  27   10   13      11.71        -       1.60     387
  27   10   15      15.59        -       1.74     338
  27   10   17      10.23        -       1.76     319
  27   10   19       4.13        -       1.81     266
  27   10   21       5.05        -       1.71     234
  27   10   23       5.71        -       1.62     248
  27   10   25       5.35        -       1.70     245
  27   11    0      56.78        -       2.82     409
  27   11    2     169.15        -       4.74     783
  27   11    4      86.90        -       2.69     692
  27   11    6      14.42        -       1.47     553
  27   11    8      40.74        -       1.85     524
  27   11   10     143.48        -       4.80     462
  27   11   12      41.14        -       2.19     418
  27   11   14       5.10        -       1.48     346
  27   11   16       2.32        -       1.39     328
  27   11   18      20.83        -       1.71     278
  27   11   20      64.91        -       3.48     250
  27   11   22      27.21        -       2.10     235
  27   11   24      22.06        -       1.93     262
  27   11   26       8.55        -       1.45     243
  27   12    1     118.59        -       3.35     706
  27   12    3      16.98        -       1.29     640
  27   12    5      47.34        -       2.16     552
  27   12    7     261.71        -       7.96     521
  27   12    9      76.81        -       3.01     469
  27   12   11      14.38        -       1.56     369
  27   12   13      92.88        -       3.83     372
  27   12   15      34.64        -       2.00     337
  27   12   17      41.00        -       2.53     286
  27   12   19       2.00        -       1.57     291
  27   12   21       5.75        -       1.53     246
  27   12   23      20.24        -       1.91     226
  27   12   25       9.82        -       1.77     211
  27   13    0     185.92        -       7.25     363
  27   13    2       5.21        -       1.42     662
  27   13    4       7.42        -       1.33     618
  27   13    6       1.58        -       1.25     505
  27   13    8      74.90        -       2.83     464
  27   13   10      19.66        -       1.63     443
  27   13   12      61.32        -       2.82     340
  27   13   14       6.69        -       1.78     337
  27   13   16      -0.05        -       1.44     283
  27   13   18      27.81        -       2.04     292
  27   13   20      13.33        -       1.77     248
  27   13   22      20.37        -       1.74     232
  27   13   24      17.05        -       2.02     193
  27   13   26       2.31        -       1.59     189
  27   14    1      46.69        -       1.90     585
  27   14    3      13.51        -       1.41     593
  27   14    5     134.94        -       4.71     503
  27   14    7      29.37        -       1.76     467
  27   14    9      10.55        -       1.53     402
  27   14   11      15.24        -       1.68     360
  27   14   13      75.60        -       3.57     339
  27   14   15      35.43        -       2.27     296
  27   14   17      11.26        -       1.66     272
  27   14   19      18.64        -       1.70     264
  27   14   21       5.53        -       1.53     254
  27   14   23       2.37        -       1.53     236
  27   14   25      12.69        -       1.85     178
  27   15    0      43.01        -       2.67     348
  27   15    2      21.05        -       1.37     586
  27   15    4      17.42        -       1.43     550
  27   15    6      23.09        -       1.71     445
  27   15    8       7.83        -       1.48     420
  27   15   10      42.59        -       2.19     374
  27   15   12      49.06        -       2.52     320
  27   15   14      10.35        -       1.45     309
  27   15   16       4.40        -       1.78     268
  27   15   18      50.50        -       2.77     262
  27   15   20      27.21        -       2.20     208
  27   15   22       3.23        -       1.64     210
  27   15   24       0.45        -       1.52     211
  27   15   26       7.13        -       1.51     187
  27   16    1       3.72        -       1.38     505
  27   16    3      65.06        -       2.62     518
  27   16    5     163.13        -       5.69     461
  27   16    7      26.39        -       1.80     388
  27   16    9      39.12        -       2.05     379
  27   16   11      36.24        -       2.09     342
  27   16   13      43.83        -       2.36     305
  27   16   15      47.44        -       2.57     272
  27   16   17       1.70        -       1.44     256
  27   16   19       8.16        -       1.46     266
  27   16   21      50.32        -       3.16     230
  27   16   23       4.34        -       1.52     196
  27   16   25       3.13        -       1.37     223
  27   17    0      94.41        -       5.09     306
  27   17    2     150.71        -       4.90     535
  27   17    4       3.55        -       1.29     508
  27   17    6     132.40        -       5.23     431
  27   17    8      39.85        -       2.18     355
  27   17   10       3.43        -       1.45     326
  27   17   12      22.19        -       1.81     309
  27   17   14      14.65        -       1.60     260
  27   17   16       6.68        -       1.51     249
  27   17   18      34.43        -       2.06     252
  27   17   20       0.02        -       1.35     261
  27   17   22       3.93        -       1.55     200
  27   17   24      -0.06        -       1.54     173
  27   17   26       7.87        -       1.57     185
  27   18    1       5.81        -       1.29     520
  27   18    3      44.22        -       1.97     499
  27   18    5      47.61        -       2.11     440
  27   18    7      33.98        -       2.04     377
  27   18    9      21.12        -       1.95     331
  27   18   11      76.10        -       3.29     333
  27   18   13      29.95        -       2.06     268
  27   18   15       8.96        -       1.58     257
  27   18   17      16.69        -       1.69     240
  27   18   19      19.35        -       1.86     200
  27   18   21     140.95        -       7.17     193
  27   18   23       2.59        -       1.40     206
  27   18   25      10.03        -       1.96     174
  27   19    0      10.18        -       1.79     297
  27   19    2       5.06        -       1.38     459
  27   19    4       5.13        -       1.22     484
  27   19    6      46.68        -       2.41     357
  27   19    8       4.11        -       1.44     358
  27   19   10      14.41        -       1.54     304
  27   19   12      24.85        -       2.09     271
  27   19   14      18.45        -       1.66     270
  27   19   16       2.68        -       1.52     249
  27   19   18      34.14        -       2.04     231
  27   19   20      21.95        -       1.90     216
  27   19   22      13.77        -       1.60     198
  27   19   24      16.21        -       1.92     193
  27   19   26      25.71        -       2.17     174
  27   20    1       2.24        -       1.27     489
  27   20    3      22.73        -       1.57     463
  27   20    5      44.29        -       2.10     375
  27   20    7      17.87        -       1.66     367
  27   20    9     109.05        -       4.67     310
  27   20   11      24.41        -       1.87     275
  27   20   13      31.89        -       2.35     251
  27   20   15      64.02        -       3.72     218
  27   20   17      32.56        -       2.02     248
  27   20   19       4.78        -       1.71     195
  27   20   21       3.11        -       1.53     199
  27   20   23      24.20        -       2.32     188
  27   20   25      11.01        -       1.68     163
  27   21    0       8.29        -       1.83     280
  27   21    2       2.83        -       1.40     405
  27   21    4      22.56        -       1.70     404
  27   21    6      50.99        -       2.52     324
  27   21    8       3.56        -       1.55     300
  27   21   10      30.02        -       2.00     297
  27   21   12      30.12        -       2.14     285
  27   21   14      23.56        -       1.97     227
  27   21   16      15.69        -       1.84     216
  27   21   18       3.29        -       1.53     215
  27   21   20      27.94        -       2.22     198
  27   21   22       1.84        -       1.53     196
  27   21   24       1.59        -       1.54     187
  27   21   26       0.65        -       1.49     158
  27   22    1      68.98        -       2.88     411
  27   22    3      17.80        -       1.54     378
  27   22    5      11.27        -       1.49     363
  27   22    7      31.92        -       2.10     280
  27   22    9       9.27        -       1.65     291
  27   22   11      30.50        -       2.38     269
  27   22   13      37.58        -       2.55     231
  27   22   15      46.54        -       2.97     214
  27   22   17      30.36        -       2.34     192
  27   22   19       5.06        -       1.62     215
  27   22   21       6.54        -       1.57     194
  27   22   23      25.69        -       2.12     180
  27   22   25       1.37        -       1.69     146
  27   23    0      90.56        -       5.31     224
  27   23    2      20.15        -       1.64     348
  27   23    4       1.71        -       1.44     363
  27   23    6      29.55        -       2.10     326
  27   23    8      16.59        -       1.75     276
  27   23   10      22.08        -       1.86     261
  27   23   12      29.38        -       2.14     249
  27   23   14      19.26        -       1.85     239
  27   23   16       9.79        -       1.59     215
  27   23   18      32.46        -       2.41     193
  27   23   20       4.44        -       1.51     181
  27   23   22       4.86        -       1.58     182
  27   23   24       3.52        -       1.45     182
  27   23   26       1.62        -       1.72     133
  27   24    1      10.53        -       1.45     413
  27   24    3      52.90        -       2.29     391
  27   24    5      10.45        -       1.42     346
  27   24    7      34.16        -       2.36     263
  27   24    9      10.89        -       1.51     269
  27   24   11      13.30        -       1.77     244
  27   24   13      18.61        -       1.68     237
  27   24   15      23.79        -       2.17     199
  27   24   17      44.96        -       2.85     184
  27   24   19      20.46        -       2.11     185
  27   24   21       8.92        -       1.91     160
  27   24   23      36.47        -       2.51     184
  27   24   25       9.93        -       1.68     159
  27   25    0      40.70        -       3.03     213
  27   25    2       2.02        -       1.35     332
  27   25    4      22.90        -       1.73     329
  27   25    6       2.47        -       1.46     273
  27   25    8       2.88        -       1.49     270
  27   25   10      22.73        -       2.08     232
  27   25   12      23.04        -       1.94     241
  27   25   14       5.67        -       1.66     197
  27   25   16       7.11        -       1.65     189
  27   25   18       2.95        -       1.75     166
  27   25   20       4.21        -       1.60     157
  27   25   22       2.23        -       1.65     168
  27   25   24       7.62        -       1.60     156
  27   25   26       5.98        -       1.61     168
  27   26    1      90.69        -       3.76     382
  27   26    3      11.85        -       1.58     326
  27   26    5       3.76        -       1.35     306
  27   26    7       4.88        -       1.60     245
  27   26    9      14.12        -       1.90     240
  27   26   11       4.59        -       1.73     212
  27   26   13      31.61        -       2.26     236
  27   26   15       3.71        -       1.68     177
  27   26   17      10.90        -       1.95     164
  27   26   19       5.09        -       1.56     168
  27   26   21      25.45        -       2.74     144
  27   26   23      -0.57        -       1.40     176
  27   26   25       4.73        -       1.49     166
  27   27    0       9.36        -       2.16     170
  27   27    2      33.82        -       1.95     327
  27   27    4      15.24        -       1.57     326
  27   27    6      17.24        -       1.48     306
  27   27    8      15.08        -       1.90     233
  27   27   10       7.71        -       1.46     238
  27   27   12       6.95        -       1.63     205
  27   27   14      27.84        -       2.30     178
  27   27   16       8.31        -       1.81     165
  27   27   18       2.80        -       1.64     163
  27   27   20      18.44        -       1.88     180
  27   27   22       1.53        -       1.36     159
  27   27   24       2.60        -       1.80     145
  27   27   26       6.54        -       1.59     151
  28    0    0      60.35        -       3.02     392
  28    0    2     117.35        -       3.92     694
  28    0    4      10.03        -       1.51     610
  28    0    6      26.79        -       1.73     511
  28    0    8       0.57        -       1.56     422
  28    0   10       3.32        -       1.76     363
  28    0   12      47.29        -       2.69     354
  28    0   14      24.24        -       2.18     304
  28    0   16       6.18        -       1.81     258
  28    0   18      57.60        -       3.49     256
  28    0   20       1.39        -       1.88     210
  28    0   22     122.88        -       6.37     203
  28    0   24       1.30        -       1.93     202
  28    0   26      23.90        -       2.79     174
  28    1    1     111.53        -       2.53    1347
  28    1    3      18.44        -       1.02    1228
  28    1    5       8.54        -       1.02    1054
  28    1    7      26.65        -       1.36     849
  28    1    9      56.47        -       1.93     725
  28    1   11      86.36        -       2.83     686
  28    1   13      34.58        -       1.67     600
  28    1   15      51.77        -       2.29     473
  28    1   17       4.59        -       1.35     505
  28    1   19      26.69        -       1.68     421
  28    1   21      43.21        -       2.12     393
  28    1   23      14.74        -       1.44     403
  28    1   25      12.78        -       1.51     352
  28    1   27      10.86        -       1.30     311
  28    2    0     109.46        -       3.96     662
  28    2    2      10.35        -       0.96    1186
  28    2    4      77.58        -       2.34     964
  28    2    6      64.45        -       2.04     875
  28    2    8       3.48        -       1.23     676
  28    2   10      58.23        -       1.96     740
  28    2   12      12.71        -       1.35     607
  28    2   14      17.66        -       1.40     565
  28    2   16      31.96        -       1.70     497
  28    2   18     113.47        -       4.33     431
  28    2   20       5.11        -       1.39     390
  28    2   22      82.29        -       3.28     389
  28    2   24      24.70        -       1.74     340
  28    2   26      15.48        -       1.59     341
  28    3    1      31.84        -       1.21    1212
  28    3    3      35.19        -       1.42    1037
  28    3    5      24.08        -       1.30     889
  28    3    7      96.30        -       3.21     761
  28    3    9       5.05        -       1.22     711
  28    3   11       4.66        -       1.27     622
  28    3   13      21.20        -       1.38     580
  28    3   15       9.78        -       1.36     536
  28    3   17     118.23        -       4.00     497
  28    3   19       4.44        -       1.31     481
  28    3   21      41.04        -       1.97     428
  28    3   23      25.48        -       1.70     363
  28    3   25      31.30        -       1.81     352
  28    3   27      23.00        -       1.77     307
  28    4    0      27.35        -       1.64     583
  28    4    2     164.06        -       4.09    1037
  28    4    4      13.69        -       1.15     932
  28    4    6      67.10        -       2.15     741
  28    4    8       2.43        -       1.22     673
  28    4   10      42.24        -       1.90     606
  28    4   12       3.10        -       1.26     544
  28    4   14       2.99        -       1.42     463
  28    4   16       4.14        -       1.37     430
  28    4   18       4.00        -       1.42     396
  28    4   20      69.59        -       3.12     337
  28    4   22       2.37        -       1.46     315
  28    4   24      11.16        -       1.56     334
  28    4   26       2.11        -       1.40     300
  28    5    1      56.18        -       1.74    1047
  28    5    3      17.27        -       1.22     882
  28    5    5     132.27        -       4.00     765
  28    5    7     232.52        -       6.67     701
  28    5    9      44.94        -       1.85     650
  28    5   11      74.32        -       2.96     555
  28    5   13      23.71        -       1.64     492
  28    5   15      31.93        -       1.85     414
  28    5   17      14.54        -       1.48     391
  28    5   19       8.05        -       1.59     342
  28    5   21       9.61        -       1.49     345
  28    5   23      15.28        -       1.60     314
  28    5   25      17.62        -       1.66     283
  28    5   27      12.50        -       1.69     275
  28    6    0      18.62        -       1.66     550
  28    6    2      44.04        -       1.54     978
  28    6    4      90.69        -       2.67     834
  28    6    6      71.00        -       2.42     675
  28    6    8      12.36        -       1.42     593
  28    6   10     163.28        -       5.07     546
  28    6   12      45.51        -       1.99     502
  28    6   14       3.37        -       1.41     473
  28    6   16      32.79        -       1.79     398
  28    6   18       5.03        -       1.82     349
  28    6   20       4.65        -       1.41     352
  28    6   22      72.75        -       3.38     305
  28    6   24      59.53        -       2.97     284
  28    6   26       5.33        -       1.49     287
  28    7    1     246.56        -       6.64     914
  28    7    3     124.29        -       3.54     805
  28    7    5      15.85        -       1.38     661
  28    7    7     134.78        -       4.05     601
  28    7    9      16.06        -       1.40     536
  28    7   11      46.90        -       2.01     489
  28    7   13      42.09        -       1.88     483
  28    7   15       1.89        -       1.60     364
  28    7   17      17.71        -       1.69     363
  28    7   19      32.51        -       2.04     338
  28    7   21      37.92        -       2.10     321
  28    7   23       4.52        -       1.58     287
  28    7   25      18.76        -       1.84     263
  28    7   27      32.56        -       2.29     242
  28    8    0     162.07        -       5.80     501
  28    8    2     244.39        -       6.46     852
  28    8    4       9.77        -       1.22     756
  28    8    6     107.29        -       3.54     615
  28    8    8      35.12        -       1.88     530
  28    8   10      21.57        -       1.53     499
  28    8   12      27.91        -       1.83     418
  28    8   14       4.97        -       1.34     418
  28    8   16      39.32        -       1.94     356
  28    8   18      23.94        -       1.82     343
  28    8   20      42.55        -       2.58     310
  28    8   22      10.80        -       1.54     287
  28    8   24      50.12        -       2.73     267
  28    8   26       7.82        -       1.59     226
  28    9    1      48.12        -       1.75     778
  28    9    3     305.70        -       8.75     678
  28    9    5      19.82        -       1.45     659
  28    9    7      47.48        -       2.09     541
  28    9    9      69.95        -       2.73     497
  28    9   11       4.89        -       1.37     444
  28    9   13     140.13        -       4.93     408
  28    9   15       5.17        -       1.42     360
  28    9   17      45.91        -       2.47     363
  28    9   19      18.38        -       1.75     283
  28    9   21      25.78        -       2.13     252
  28    9   23      20.14        -       1.85     229
  28    9   25      -0.04        -       1.51     240
  28    9   27       5.64        -       1.46     238
  28   10    0     191.86        -       7.93     384
  28   10    2      27.69        -       1.46     758
  28   10    4      27.28        -       1.50     685
  28   10    6     104.90        -       3.69     529
  28   10    8      55.57        -       2.38     503
  28   10   10      94.48        -       4.28     417
  28   10   12      10.82        -       1.59     397
  28   10   14      45.39        -       2.51     333
  28   10   16      45.82        -       2.56     298
  28   10   18       0.72        -       1.48     314
  28   10   20      43.17        -       2.30     270
  28   10   22       5.99        -       1.54     238
  28   10   24      27.09        -       1.91     238
  28   10   26      12.67        -       1.75     235
  28   11    1       9.07        -       1.25     690
  28   11    3      35.18        -       1.66     626
  28   11    5      50.65        -       1.97     595
  28   11    7      12.84        -       1.36     534
  28   11    9      48.59        -       2.30     448
  28   11   11      44.92        -       2.34     427
  28   11   13       3.68        -       1.51     369
  28   11   15       7.54        -       1.59     352
  28   11   17      15.45        -       1.80     271
  28   11   19     115.14        -       5.58     263
  28   11   21       6.06        -       1.76     239
  28   11   23      23.29        -       1.84     214
  28   11   25      -2.68        -       1.65     201
  28   11   27       5.78        -       1.55     200
  28   12    0      23.20        -       2.17     341
  28   12    2      42.73        -       1.73     703
  28   12    4      76.41        -       2.61     585
  28   12    6      12.03        -       1.45     513
  28   12    8     104.53        -       4.02     470
  28   12   10      21.18        -       1.60     413
  28   12   12     179.70        -       6.62     388
  28   12   14      25.02        -       1.75     354
  28   12   16      41.81        -       2.41     280
  28   12   18      49.89        -       2.83     260
  28   12   20      11.68        -       1.59     262
  28   12   22       6.13        -       1.62     222
  28   12   24       8.89        -       1.79     213
  28   12   26      14.93        -       1.76     208
  28   13    1       7.86        -       1.28     587
  28   13    3       7.42        -       1.26     612
  28   13    5     121.20        -       3.84     524
  28   13    7      32.47        -       1.88     441
  28   13    9       2.38        -       1.47     408
  28   13   11      15.10        -       1.57     365
  28   13   13      17.23        -       1.68     330
  28   13   15      78.68        -       3.88     298
  28   13   17      12.70        -       1.70     266
  28   13   19       2.86        -       1.61     242
  28   13   21      45.43        -       2.56     234
  28   13   23      15.17        -       1.79     176
  28   13   25      11.80        -       1.85     182
  28   13   27       4.45        -       1.85     180
  28   14    0       2.93        -       1.79     337
  28   14    2      41.21        -       1.85     605
  28   14    4       7.50        -       1.36     540
  28   14    6       6.28        -       1.35     444
  28   14    8      87.12        -       3.51     414
  28   14   10      15.41        -       1.58     378
  28   14   12     133.01        -       5.58     333
  28   14   14       6.54        -       1.51     330
  28   14   16       7.06        -       1.78     259
  28   14   18      20.88        -       2.09     257
  28   14   20      22.25        -       2.43     191
  28   14   22      10.25        -       1.59     217
  28   14   24       2.13        -       1.58     175
  28   14   26       3.55        -       1.55     197
  28   15    1      42.25        -       1.76     525
  28   15    3      14.31        -       1.37     552
  28   15    5      42.79        -       1.98     488
  28   15    7      61.58        -       2.50     431
  28   15    9     134.88        -       5.21     380
  28   15   11      27.58        -       1.83     345
  28   15   13      34.85        -       2.16     302
  28   15   15      22.51        -       1.77     272
  28   15   17      32.42        -       2.18     269
  28   15   19       2.09        -       1.47     247
  28   15   21      25.36        -       2.30     184
  28   15   23      52.99        -       3.36     203
  28   15   25       3.93        -       1.43     209
  28   15   27       8.10        -       1.57     162
  28   16    0       5.38        -       1.77     292
  28   16    2     104.03        -       3.66     515
  28   16    4      59.49        -       2.32     480
  28   16    6       2.52        -       1.39     423
  28   16    8      29.94        -       1.86     383
  28   16   10      58.99        -       2.83     347
  28   16   12      16.75        -       1.68     305
  28   16   14       4.58        -       1.50     311
  28   16   16      17.33        -       1.81     255
  28   16   18       3.39        -       1.65     219
  28   16   20      56.09        -       3.19     213
  28   16   22       9.23        -       1.67     210
  28   16   24      19.82        -       2.24     197
  28   16   26      19.39        -       1.82     209
  28   17    1      90.93        -       3.41     474
  28   17    3      17.46        -       1.38     468
  28   17    5      71.85        -       2.91     441
  28   17    7       7.42        -       1.47     373
  28   17    9      29.25        -       1.64     376
  28   17   11      14.97        -       1.61     342
  28   17   13      27.20        -       2.01     307
  28   17   15      75.31        -       3.80     241
  28   17   17       6.83        -       1.55     224
  28   17   19       2.65        -       1.55     235
  28   17   21       8.97        -       1.91     198
  28   17   23      12.10        -       1.62     200
  28   17   25       3.99        -       1.64     172
  28   17   27      -1.42        -       1.43     183
  28   18    0       6.39        -       1.86     292
  28   18    2      10.87        -       1.30     493
  28   18    4       6.34        -       1.35     483
  28   18    6      47.44        -       2.37     383
  28   18    8      13.17        -       1.59     330
  28   18   10      16.33        -       1.61     315
  28   18   12      29.44        -       1.85     295
  28   18   14      43.93        -       2.53     288
  28   18   16       7.34        -       1.65     238
  28   18   18      10.01        -       1.53     225
  28   18   20       1.30        -       1.50     226
  28   18   22       4.98        -       1.74     183
  28   18   24       9.92        -       1.67     182
  28   18   26      11.80        -       1.57     173
  28   19    1       6.47        -       1.37     449
  28   19    3       4.94        -       1.45     431
  28   19    5      16.23        -       1.49     368
  28   19    7      67.19        -       3.23     310
  28   19    9     101.11        -       4.20     308
  28   19   11      40.52        -       2.44     267
  28   19   13      11.54        -       1.91     236
  28   19   15      26.32        -       2.11     227
  28   19   17      11.48        -       1.61     221
  28   19   19      16.97        -       1.78     212
  28   19   21      22.81        -       1.88     212
  28   19   23      28.58        -       2.43     180
  28   19   25       9.72        -       2.13     149
  28   19   27       8.19        -       1.76     152
  28   20    0      18.56        -       1.99     274
  28   20    2       3.73        -       1.39     413
  28   20    4       1.86        -       1.26     434
  28   20    6      32.80        -       1.97     318
  28   20    8       5.59        -       1.59     319
  28   20   10       8.67        -       1.68     274
  28   20   12      56.39        -       2.87     287
  28   20   14      23.82        -       2.02     238
  28   20   16      36.66        -       2.86     214
  28   20   18       7.82        -       1.42     224
  28   20   20       8.53        -       1.59     192
  28   20   22      12.78        -       1.55     193
  28   20   24       2.70        -       1.76     159
  28   20   26       8.16        -       1.90     172
  28   21    1      92.21        -       3.60     457
  28   21    3      14.16        -       1.35     418
  28   21    5       7.62        -       1.55     337
  28   21    7       4.54        -       1.53     327
  28   21    9      85.65        -       4.29     274
  28   21   11      22.13        -       1.99     243
  28   21   13      10.18        -       1.69     229
  28   21   15      19.26        -       1.98     206
  28   21   17       5.90        -       1.48     189
  28   21   19       6.95        -       1.65     205
  28   21   21       4.60        -       1.57     149
  28   21   23      10.48        -       1.62     181
  28   21   25       4.17        -       1.76     156
  28   21   27       6.27        -       1.76     151
  28   22    0       3.46        -       1.63     259
  28   22    2       2.11        -       1.36     387
  28   22    4       1.44        -       1.41     374
  28   22    6      30.87        -       1.95     321
  28   22    8      12.58        -       1.79     252
  28   22   10      24.79        -       2.01     256
  28   22   12      17.64        -       1.78     251
  28   22   14      17.73        -       1.83     218
  28   22   16       8.74        -       1.86     183
  28   22   18      13.54        -       1.70     208
  28   22   20      29.07        -       2.11     197
  28   22   22       4.28        -       1.45     224
  28   22   24       6.57        -       1.53     178
  28   22   26       3.65        -       1.75     152
  28   23    1      16.51        -       1.51     380
  28   23    3       4.15        -       1.47     344
  28   23    5      89.03        -       3.51     333
  28   23    7      60.79        -       3.31     252
  28   23    9       8.45        -       1.36     300
  28   23   11      10.49        -       1.68     234
  28   23   13       0.99        -       1.57     206
  28   23   15      35.64        -       2.40     191
  28   23   17      29.02        -       2.45     186
  28   23   19      16.23        -       1.57     212
  28   23   21       3.53        -       1.52     189
  28   23   23       2.11        -       1.74     155
  28   23   25      11.97        -       1.64     148
  28   23   27      19.19        -       2.12     131
  28   24    0      23.64        -       2.43     197
  28   24    2       6.41        -       1.50     306
  28   24    4       1.88        -       1.45     293
  28   24    6       5.45        -       1.45     287
  28   24    8      15.18        -       1.58     275
  28   24   10      62.92        -       3.33     230
  28   24   12      13.83        -       2.01     224
  28   24   14       1.78        -       1.63     195
  28   24   16       4.04        -       1.66     176
  28   24   18       1.07        -       1.79     160
  28   24   20      15.48        -       1.72     175
  28   24   22       1.26        -       1.79     152
  28   24   24       6.03        -       1.59     155
  28   24   26       1.24        -       1.62     157
  28   25    1      11.75        -       1.55     384
  28   25    3      34.78        -       2.18     313
  28   25    5      17.20        -       1.72     289
  28   25    7       6.25        -       1.50     263
  28   25    9      39.89        -       2.36     263
  28   25   11      14.65        -       1.78     219
  28   25   13      15.77        -       1.86     204
  28   25   15       0.44        -       1.69     162
  28   25   17      -0.77        -       1.51     176
  28   25   19       5.35        -       1.80     156
  28   25   21       3.34        -       1.47     163
  28   25   23      27.22        -       2.26     165
  28   25   25       3.09        -       1.77     135
  28   25   27      27.96        -       2.25     138
  28   26    0      13.51        -       2.76     198
  28   26    2       6.57        -       1.50     305
  28   26    4       9.19        -       1.36     312
  28   26    6      31.58        -       2.12     285
  28   26    8      34.08        -       2.06     256
  28   26   10       1.51        -       1.55     211
  28   26   12      -0.06        -       1.64     205
  28   26   14      13.27        -       1.86     185
  28   26   16      15.61        -       1.88     189
  28   26   18      32.73        -       2.35     180
  28   26   20      23.16        -       1.77     150
  28   26   22      10.57        -       1.86     148
  28   26   24      -0.79        -       1.64     148
  28   26   26       3.56        -       1.72     131
  28   27    1       8.45        -       1.43     345
  28   27    3       0.59        -       1.43     301
  28   27    5       2.98        -       1.41     290
  28   27    7      60.04        -       3.20     258
  28   27    9       5.03        -       1.51     224
  28   27   11      -0.12        -       1.64     174
  28   27   13      13.60        -       1.60     201
  28   27   15       3.05        -       1.69     171
  28   27   17       6.88        -       1.78     167
  28   27   19      51.99        -       3.93     159
  28   27   21       3.90        -       1.68     152
  28   27   23      18.68        -       2.08     151
  28   27   25       2.96        -       1.58     153
  28   27   27       2.01        -       1.86     136
  28   28    0       5.09        -       2.14     148
  28   28    2      15.47        -       1.59     298
  28   28    4      12.10        -       1.44     309
  28   28    6       6.98        -       1.49     280
  28   28    8       5.59        -       1.56     238
  28   28   10      16.68        -       1.80     216
  28   28   12      19.83        -       1.77     204
  28   28   14       2.88        -       1.64     187
  28   28   16       4.50        -       1.65     187
  28   28   18      11.06        -       1.76     152
  28   28   20       5.51        -       1.65     132
  28   28   22      24.99        -       2.25     140
  28   28   24       8.36        -       1.79     143
  28   28   26       8.82        -       1.62     156
  28   28   28      22.40        -       4.07      49
  29    0    1     104.56        -       3.47     643
  29    0    3      53.24        -       2.22     598
  29    0    5       1.78        -       1.48     525
  29    0    7      51.33        -       2.51     448
  29    0    9      51.03        -       2.50     403
  29    0   11      10.10        -       1.84     325
  29    0   13      18.42        -       1.96     313
  29    0   15      48.77        -       2.99     265
  29    0   17      13.16        -       2.04     234
  29    0   19      35.64        -       2.52     245
  29    0   21      39.62        -       2.91     179
  29    0   23     117.64        -       6.93     177
  29    0   25      -1.41        -       1.94     184
  29    0   27      19.38        -       2.33     160
  29    1    0     127.54        -       4.46     630
  29    1    2      74.54        -       1.96    1187
  29    1    4     222.54        -       5.61     942
  29    1    6      61.28        -       2.03     820
  29    1    8      69.60        -       2.35     716
  29    1   10     350.13        -       9.92     640
  29    1   12     101.24        -       3.36     591
  29    1   14       8.08        -       1.35     516
  29    1   16      72.31        -       2.78     476
  29    1   18       9.56        -       1.49     437
  29    1   20      17.20        -       1.63     374
  29    1   22      10.28        -       1.40     393
  29    1   24       8.80        -       1.38     337
  29    1   26       3.92        -       1.35     336
  29    1   28       8.01        -       1.55     293
  29    2    1      10.19        -       1.03    1134
  29    2    3       5.39        -       1.00     991
  29    2    5      43.98        -       1.52     933
  29    2    7     119.82        -       3.49     767
  29    2    9      84.41        -       2.71     672
  29    2   11       9.49        -       1.27     581
  29    2   13      37.90        -       1.73     563
  29    2   15     104.13        -       3.85     486
  29    2   17       1.96        -       1.28     440
  29    2   19      16.82        -       1.57     416
  29    2   21      50.79        -       2.32     379
  29    2   23      12.49        -       1.41     333
  29    2   25      39.62        -       2.15     338
  29    2   27      62.54        -       3.03     316
  29    3    0      12.67        -       1.51     561
  29    3    2       2.35        -       1.00    1025
  29    3    4      53.19        -       1.80     912
  29    3    6     112.53        -       3.51     734
  29    3    8     117.24        -       3.68     665
  29    3   10       0.44        -       1.29     609
  29    3   12      10.36        -       1.34     553
  29    3   14      33.19        -       1.90     510
  29    3   16      64.98        -       2.57     462
  29    3   18       9.80        -       1.46     434
  29    3   20      52.55        -       2.04     433
  29    3   22      19.58        -       1.62     391
  29    3   24      17.70        -       1.69     307
  29    3   26       2.66        -       1.27     301
  29    3   28      15.62        -       1.59     277
  29    4    1      48.90        -       1.59    1008
  29    4    3      19.87        -       1.21     884
  29    4    5      53.05        -       2.03     779
  29    4    7      44.60        -       1.84     651
  29    4    9     120.93        -       3.78     643
  29    4   11      48.78        -       1.97     537
  29    4   13      14.93        -       1.39     479
  29    4   15      37.95        -       1.91     423
  29    4   17      64.51        -       2.66     389
  29    4   19      17.35        -       1.71     340
  29    4   21      24.34        -       1.90     325
  29    4   23      15.35        -       1.70     293
  29    4   25       5.62        -       1.45     299
  29    4   27       4.90        -       1.33     305
  29    5    0      69.60        -       2.92     506
  29    5    2      33.24        -       1.42     926
  29    5    4      90.37        -       2.56     853
  29    5    6      26.89        -       1.56     645
  29    5    8      56.16        -       2.31     589
  29    5   10     140.91        -       4.54     529
  29    5   12      93.38        -       3.24     514
  29    5   14      25.96        -       1.66     426
  29    5   16      27.73        -       1.88     388
  29    5   18       2.24        -       1.51     332
  29    5   20      41.56        -       2.27     316
  29    5   22      15.09        -       1.55     296
  29    5   24       1.22        -       1.46     306
  29    5   26      15.16        -       1.68     280
  29    5   28      11.32        -       1.49     259
  29    6    1       3.90        -       1.09     950
  29    6    3      43.33        -       1.71     823
  29    6    5      32.15        -       1.46     722
  29    6    7      49.32        -       2.07     573
  29    6    9      15.86        -       1.36     570
  29    6   11      66.07        -       2.68     444
  29    6   13      12.10        -       1.39     441
  29    6   15     164.59        -       5.68     421
  29    6   17      22.72        -       1.82     370
  29    6   19      77.83        -       3.30     315
  29    6   21      13.54        -       1.76     281
  29    6   23      13.90        -       1.68     282
  29    6   25      14.21        -       1.52     297
  29    6   27       4.44        -       1.42     242
  29    7    0       2.92        -       1.52     473
  29    7    2      10.96        -       1.23     807
  29    7    4       3.18        -       1.09     741
  29    7    6      19.20        -       1.53     552
  29    7    8      12.75        -       1.43     526
  29    7   10       8.11        -       1.40     440
  29    7   12      20.03        -       1.58     426
  29    7   14     123.38        -       4.65     393
  29    7   16      29.39        -       1.69     387
  29    7   18      18.93        -       1.55     335
  29    7   20      13.21        -       1.63     319
  29    7   22       6.71        -       1.47     301
  29    7   24      15.91        -       1.83     269
  29    7   26       9.46        -       1.51     233
  29    7   28       8.23        -       1.45     237
  29    8    1      20.89        -       1.39     759
  29    8    3     185.89        -       5.56     643
  29    8    5      36.25        -       1.78     613
  29    8    7       3.17        -       1.36     520
  29    8    9      21.47        -       1.57     447
  29    8   11       2.78        -       1.41     392
  29    8   13      16.94        -       1.68     367
  29    8   15       8.86        -       1.42     373
  29    8   17      72.70        -       3.45     316
  29    8   19       5.95        -       1.60     307
  29    8   21      12.08        -       1.62     284
  29    8   23      23.30        -       1.93     256
  29    8   25       4.01        -       1.48     226
  29    8   27      14.48        -       1.81     194
  29    9    0      40.50        -       2.26     411
  29    9    2     171.86        -       4.53     714
  29    9    4       5.50        -       1.27     621
  29    9    6      41.79        -       1.98     509
  29    9    8     179.06        -       6.17     482
  29    9   10      69.11        -       2.76     491
  29    9   12      20.41        -       1.79     376
  29    9   14      35.57        -       2.20     363
  29    9   16       6.03        -       1.42     355
  29    9   18      53.29        -       2.42     308
  29    9   20      17.97        -       1.82     257
  29    9   22      16.05        -       1.86     217
  29    9   24      16.19        -       1.79     229
  29    9   26      13.88        -       1.80     208
  29    9   28      34.38        -       2.43     226
  29   10    1      31.26        -       1.52     677
  29   10    3      73.80        -       2.67     604
  29   10    5      47.08        -       1.96     614
  29   10    7      42.73        -       2.04     463
  29   10    9      56.28        -       2.55     437
  29   10   11       7.34        -       1.43     427
  29   10   13      17.49        -       1.61     358
  29   10   15      47.55        -       2.44     340
  29   10   17      -0.24        -       1.43     301
  29   10   19       5.55        -       1.56     284
  29   10   21      18.46        -       1.68     262
  29   10   23      12.27        -       1.91     192
  29   10   25      32.22        -       2.23     238
  29   10   27       5.17        -       1.60     231
  29   11    0       2.86        -       1.62     331
  29   11    2      14.03        -       1.26     681
  29   11    4      43.69        -       1.90     578
  29   11    6      38.67        -       1.97     507
  29   11    8      17.53        -       1.52     486
  29   11   10      18.09        -       1.57     415
  29   11   12      71.56        -       3.00     379
  29   11   14       5.02        -       1.49     313
  29   11   16      16.50        -       1.70     297
  29   11   18      39.29        -       2.39     267
  29   11   20      10.49        -       1.78     235
  29   11   22       5.27        -       1.61     225
  29   11   24       5.25        -       1.63     191
  29   11   26      13.30        -       1.96     186
  29   11   28       5.05        -       1.49     210
  29   12    1       7.18        -       1.35     610
  29   12    3      98.76        -       3.17     639
  29   12    5      59.82        -       2.43     532
  29   12    7     131.16        -       4.52     458
  29   12    9      30.60        -       1.80     404
  29   12   11      90.54        -       3.73     397
  29   12   13      39.15        -       2.18     343
  29   12   15      31.03        -       2.13     283
  29   12   17      37.72        -       2.28     245
  29   12   19      77.80        -       3.83     249
  29   12   21      12.37        -       1.82     185
  29   12   23       9.01        -       1.76     188
  29   12   25       1.39        -       1.58     195
  29   12   27      16.00        -       1.86     193
  29   13    0      12.62        -       1.83     320
  29   13    2       9.67        -       1.23     604
  29   13    4      23.11        -       1.54     504
  29   13    6      69.90        -       2.78     476
  29   13    8       2.40        -       1.29     449
  29   13   10      49.62        -       2.25     364
  29   13   12      48.34        -       2.40     309
  29   13   14       4.95        -       1.58     291
  29   13   16      41.80        -       2.37     294
  29   13   18       3.69        -       1.55     234
  29   13   20       6.73        -       1.40     243
  29   13   22      22.86        -       2.09     205
  29   13   24      12.05        -       2.02     195
  29   13   26      30.67        -       2.52     180
  29   13   28       2.62        -       1.43     182
  29   14    1      31.41        -       1.72     520
  29   14    3      10.98        -       1.28     541
  29   14    5      15.50        -       1.56     458
  29   14    7       7.95        -       1.47     409
  29   14    9      51.16        -       2.19     420
  29   14   11      10.94        -       1.53     355
  29   14   13      91.26        -       4.02     289
  29   14   15       5.23        -       1.61     281
  29   14   17      28.92        -       2.24     216
  29   14   19      30.42        -       2.09     215
  29   14   21       6.26        -       1.67     194
  29   14   23       6.26        -       1.52     189
  29   14   25       7.78        -       2.07     163
  29   14   27       6.71        -       1.81     165
  29   15    0       4.61        -       1.83     308
  29   15    2      96.31        -       3.28     530
  29   15    4     119.98        -       4.13     506
  29   15    6      30.08        -       1.75     443
  29   15    8      18.22        -       1.59     368
  29   15   10      60.32        -       2.71     348
  29   15   12       2.02        -       1.41     329
  29   15   14       6.62        -       1.42     281
  29   15   16      47.91        -       2.86     235
  29   15   18      20.30        -       1.91     222
  29   15   20       7.27        -       1.54     202
  29   15   22       4.12        -       1.59     200
  29   15   24       6.45        -       1.62     186
  29   15   26       5.92        -       1.77     163
  29   15   28      10.12        -       1.70     176
  29   16    1     123.63        -       4.16     487
  29   16    3      69.10        -       2.79     492
  29   16    5       3.45        -       1.33     457
  29   16    7      44.35        -       2.22     359
  29   16    9       3.36        -       1.47     371
  29   16   11      17.60        -       1.65     331
  29   16   13      32.93        -       2.35     271
  29   16   15      38.40        -       2.48     246
  29   16   17       2.92        -       1.73     225
  29   16   19       4.82        -       1.45     235
  29   16   21      32.68        -       2.50     197
  29   16   23       5.98        -       1.67     180
  29   16   25      16.44        -       2.26     162
  29   16   27       6.10        -       1.55     177
  29   17    0      81.85        -       4.60     264
  29   17    2      33.57        -       1.85     473
  29   17    4      78.81        -       3.20     400
  29   17    6      13.19        -       1.44     384
  29   17    8      30.06        -       2.09     322
  29   17   10      27.32        -       2.04     259
  29   17   12       6.38        -       1.51     270
  29   17   14      10.53        -       1.61     252
  29   17   16      14.36        -       1.66     241
  29   17   18      58.80        -       3.28     222
  29   17   20      14.86        -       1.64     215
  29   17   22       2.08        -       1.56     199
  29   17   24      14.81        -       2.04     158
  29   17   26       5.70        -       1.63     166
  29   17   28      40.91        -       2.89     164
  29   18    1      21.75        -       1.66     472
  29   18    3      23.34        -       1.75     415
  29   18    5      28.67        -       1.84     409
  29   18    7      32.29        -       1.98     345
  29   18    9       6.18        -       1.61     304
  29   18   11      80.34        -       3.74     309
  29   18   13      61.78        -       3.00     252
  29   18   15      49.49        -       2.87     234
  29   18   17       4.32        -       1.60     221
  29   18   19      10.83        -       1.65     212
  29   18   21      13.61        -       1.80     212
  29   18   23       3.14        -       1.55     183
  29   18   25       3.32        -       1.57     162
  29   18   27      16.44        -       1.95     167
  29   19    0      10.88        -       1.88     258
  29   19    2      69.07        -       2.76     434
  29   19    4      21.52        -       1.60     415
  29   19    6       3.39        -       1.51     338
  29   19    8       2.91        -       1.39     325
  29   19   10      19.57        -       1.81     262
  29   19   12       8.17        -       1.52     261
  29   19   14      30.68        -       2.43     233
  29   19   16      11.73        -       1.86     213
  29   19   18      12.40        -       1.58     207
  29   19   20       2.03        -       1.60     185
  29   19   22      27.11        -       2.19     181
  29   19   24       5.62        -       1.72     178
  29   19   26       0.25        -       1.84     132
  29   19   28       0.03        -       1.66     160
  29   20    1      27.19        -       1.77     420
  29   20    3      11.89        -       1.38     400
  29   20    5       4.70        -       1.48     350
  29   20    7      67.49        -       3.25     327
  29   20    9      14.56        -       1.76     282
  29   20   11      20.30        -       1.90     252
  29   20   13       4.66        -       1.58     229
  29   20   15       4.44        -       1.57     223
  29   20   17      22.89        -       2.07     215
  29   20   19       5.95        -       1.65     186
  29   20   21       7.64        -       1.72     168
  29   20   23       9.15        -       1.73     167
  29   20   25      23.28        -       2.28     155
  29   20   27      12.44        -       1.98     148
  29   21    0      70.62        -       3.99     232
  29   21    2      48.01        -       2.24     369
  29   21    4      14.86        -       1.50     369
  29   21    6      19.72        -       1.77     310
  29   21    8      19.90        -       1.78     285
  29   21   10       7.24        -       1.53     255
  29   21   12       6.83        -       1.65     257
  29   21   14      13.76        -       1.93     199
  29   21   16      14.66        -       2.12     195
  29   21   18      29.73        -       2.16     204
  29   21   20       6.74        -       1.86     173
  29   21   22       1.16        -       1.91     157
  29   21   24       8.80        -       1.73     156
  29   21   26      59.29        -       4.51     154
  29   21   28      34.37        -       2.58     140
  29   22    1      20.78        -       1.45     398
  29   22    3       8.19        -       1.34     366
  29   22    5      28.34        -       1.83     336
  29   22    7       5.99        -       1.52     275
  29   22    9      22.66        -       2.12     233
  29   22   11       6.02        -       1.81     219
  29   22   13       2.52        -       1.54     238
  29   22   15       1.83        -       1.42     195
  29   22   17      10.80        -       1.92     170
  29   22   19      28.47        -       2.40     177
  29   22   21       6.18        -       1.81     174
  29   22   23      10.98        -       1.88     179
  29   22   25      17.65        -       1.91     144
  29   22   27      18.41        -       1.89     169
  29   23    0       3.95        -       1.57     227
  29   23    2      19.95        -       1.46     359
  29   23    4       3.29        -       1.36     363
  29   23    6      31.37        -       2.08     279
  29   23    8       9.26        -       1.52     251
  29   23   10       8.51        -       1.56     249
  29   23   12       4.55        -       1.68     206
  29   23   14      23.08        -       2.16     208
  29   23   16       5.28        -       1.63     183
  29   23   18      11.14        -       1.78     162
  29   23   20       3.03        -       1.44     216
  29   23   22      21.17        -       1.89     183
  29   23   24       4.35        -       1.56     164
  29   23   26       5.69        -       1.77     137
  29   23   28       4.42        -       1.94     122
  29   24    1      19.43        -       1.59     355
  29   24    3      27.78        -       1.98     311
  29   24    5      51.35        -       2.70     294
  29   24    7       9.61        -       1.67     226
  29   24    9       3.81        -       1.58     259
  29   24   11       2.56        -       1.65     220
  29   24   13      31.12        -       2.61     189
  29   24   15      13.52        -       1.75     187
  29   24   17      30.55        -       2.30     172
  29   24   19       7.44        -       1.69     173
  29   24   21       0.48        -       1.39     175
  29   24   23      22.75        -       2.42     161
  29   24   25      11.91        -       1.83     139
  29   24   27      35.61        -       3.09     127
  29   25    0       8.66        -       2.26     185
  29   25    2      27.47        -       1.98     277
  29   25    4       3.88        -       1.46     276
  29   25    6      44.20        -       2.29     307
  29   25    8       0.11        -       1.44     226
  29   25   10       9.70        -       1.63     216
  29   25   12      29.39        -       2.22     207
  29   25   14       1.06        -       1.50     206
  29   25   16       9.78        -       1.76     192
  29   25   18       8.97        -       1.75     160
  29   25   20       2.57        -       1.57     172
  29   25   22      16.91        -       2.16     128
  29   25   24      11.31        -       1.70     156
  29   25   26      36.74        -       3.08     145
  29   25   28      39.94        -       3.52     116
  29   26    1      13.21        -       1.47     342
  29   26    3      11.80        -       1.55     273
  29   26    5      19.94        -       1.72     302
  29   26    7      42.61        -       2.37     240
  29   26    9       4.62        -       1.47     257
  29   26   11      20.69        -       2.05     203
  29   26   13      14.40        -       1.86     189
  29   26   15       8.15        -       1.47     174
  29   26   17       8.34        -       1.73     175
  29   26   19      14.40        -       1.93     158
  29   26   21      60.65        -       4.44     156
  29   26   23       5.56        -       1.59     146
  29   26   25      19.06        -       1.99     145
  29   26   27      19.91        -       2.16     132
  29   27    0      -1.18        -       2.03     186
  29   27    2       2.79        -       1.50     255
  29   27    4       3.90        -       1.48     294
  29   27    6      32.97        -       2.20     236
  29   27    8      35.49        -       2.66     203
  29   27   10      56.56        -       3.24     217
  29   27   12       3.19        -       1.40     202
  29   27   14      20.89        -       1.83     198
  29   27   16       6.56        -       1.65     162
  29   27   18       0.20        -       1.51     144
  29   27   20      -1.22        -       1.61     154
  29   27   22      12.94        -       1.59     156
  29   27   24      10.47        -       1.78     155
  29   27   26       3.55        -       1.71     138
  29   27   28      18.81        -       2.14     125
  29   28    1       7.47        -       1.28     331
  29   28    3       4.36        -       1.39     279
  29   28    5       1.08        -       1.40     279
  29   28    7       7.60        -       1.73     220
  29   28    9       5.04        -       1.51     225
  29   28   11       1.28        -       1.76     156
  29   28   13      10.52        -       1.51     204
  29   28   15       2.97        -       1.54     162
  29   28   17      21.26        -       2.15     157
  29   28   19       0.92        -       1.73     138
  29   28   21      17.19        -       2.15     141
  29   28   23       2.05        -       1.68     147
  29   28   25       4.33        -       1.79     134
  29   28   27      11.71        -       1.93     134
  29   29    0      27.97        -       2.91     134
  29   29    2      17.16        -       1.71     269
  29   29    4       2.76        -       1.44     264
  29   29    6       6.87        -       1.43     251
  29   29    8      27.94        -       2.19     201
  29   29   10      17.47        -       1.87     182
  29   29   12      10.04        -       1.84     168
  29   29   14      26.26        -       2.08     193
  29   29   16      20.09        -       2.05     167
  29   29   18       5.68        -       1.46     153
  29   29   20       7.41        -       1.82     135
  29   29   22      11.53        -       1.98     144
  29   29   24       3.74        -       1.73     134
  29   29   26      30.57        -       2.91     135
  29   29   28      12.18        -       2.05     129
  30    0    0      13.92        -       1.99     316
  30    0    2      72.60        -       2.95     573
  30    0    4      13.80        -       1.63     493
  30    0    6      97.78        -       4.08     441
  30    0    8       2.21        -       1.71     405
  30    0   10       8.22        -       1.66     335
  30    0   12      34.19        -       2.42     306
  30    0   14      49.39        -       3.18     279
  30    0   16      16.21        -       2.04     224
  30    0   18       4.72        -       2.15     205
  30    0   20      15.16        -       1.88     220
  30    0   22      17.05        -       2.73     162
  30    0   24       2.13        -       1.99     170
  30    0   26       8.74        -       2.25     173
  30    0   28       0.78        -       2.08     144
  30    1    1      32.44        -       1.22    1162
  30    1    3     123.96        -       3.03    1058
  30    1    5     250.42        -       6.74     842
  30    1    7      24.46        -       1.32     699
  30    1    9      15.34        -       1.25     642
  30    1   11      81.65        -       3.07     537
  30    1   13      49.75        -       1.98     545
  30    1   15       3.64        -       1.32     451
  30    1   17      34.11        -       1.82     402
  30    1   19      45.84        -       2.19     396
  30    1   21      12.79        -       1.55     343
  30    1   23      11.04        -       1.36     335
  30    1   25       9.05        -       1.33     308
  30    1   27      28.36        -       2.06     295
  30    1   29      15.66        -       1.62     273
  30    2    0       6.71        -       1.39     536
  30    2    2      43.57        -       1.57     999
  30    2    4      59.21        -       2.00     820
  30    2    6      95.35        -       2.81     773
  30    2    8      47.68        -       1.91     635
  30    2   10       3.77        -       1.09     615
  30    2   12      52.91        -       2.14     542
  30    2   14      13.54        -       1.39     478
  30    2   16      53.38        -       2.47     427
  30    2   18       5.19        -       1.42     393
  30    2   20      50.27        -       2.58     366
  30    2   22       4.75        -       1.35     330
  30    2   24       1.40        -       1.36     299
  30    2   26       4.16        -       1.48     295
  30    2   28       2.89        -       1.43     289
  30    3    1      53.43        -       1.66    1006
  30    3    3      35.31        -       1.49     874
  30    3    5      13.69        -       1.16     821
  30    3    7     114.18        -       3.57     677
  30    3    9      62.57        -       2.24     665
  30    3   11     100.62        -       3.67     541
  30    3   13      57.55        -       2.28     518
  30    3   15      30.05        -       1.78     442
  30    3   17      26.11        -       1.66     426
  30    3   19      41.35        -       2.21     386
  30    3   21      20.58        -       1.64     362
  30    3   23      13.87        -       1.54     327
  30    3   25      12.18        -       1.64     295
  30    3   27       0.75        -       1.34     291
  30    3   29      13.04        -       1.45     250
  30    4    0      91.05        -       3.53     501
  30    4    2      12.86        -       1.10     917
  30    4    4     120.12        -       3.38     798
  30    4    6      80.92        -       2.67     662
  30    4    8      84.84        -       2.72     616
  30    4   10      17.14        -       1.43     554
  30    4   12      43.74        -       1.92     498
  30    4   14      56.41        -       2.50     406
  30    4   16      22.42        -       1.67     410
  30    4   18      52.99        -       2.42     350
  30    4   20      10.35        -       1.46     320
  30    4   22      33.75        -       2.06     303
  30    4   24      37.60        -       2.28     268
  30    4   26       5.91        -       1.48     265
  30    4   28      20.02        -       1.65     298
  30    5    1      13.35        -       1.07     906
  30    5    3      28.64        -       1.38     797
  30    5    5      51.30        -       1.95     737
  30    5    7      30.54        -       1.54     566
  30    5    9       7.65        -       1.35     543
  30    5   11      79.90        -       3.12     485
  30    5   13      45.07        -       2.11     459
  30    5   15      37.38        -       2.13     404
  30    5   17      21.64        -       1.89     358
  30    5   19       0.34        -       1.57     294
  30    5   21       5.08        -       1.44     317
  30    5   23       9.63        -       1.46     285
  30    5   25      10.05        -       1.59     272
  30    5   27      26.28        -       1.88     253
  30    5   29      12.42        -       1.63     245
  30    6    0      54.69        -       2.49     458
  30    6    2      13.23        -       1.13     790
  30    6    4      39.18        -       1.62     739
  30    6    6      63.90        -       2.13     597
  30    6    8      22.28        -       1.49     518
  30    6   10      16.64        -       1.54     483
  30    6   12      11.22        -       1.54     431
  30    6   14       8.09        -       1.50     383
  30    6   16      16.15        -       1.60     390
  30    6   18      10.93        -       1.57     302
  30    6   20      17.35        -       1.73     292
  30    6   22       6.43        -       1.40     286
  30    6   24      27.08        -       2.04     257
  30    6   26       6.15        -       1.52     248
  30    6   28      57.37        -       3.09     245
  30    7    1     109.86        -       3.02     816
  30    7    3      68.70        -       2.51     715
  30    7    5       8.90        -       1.20     680
  30    7    7      41.68        -       1.96     544
  30    7    9      40.41        -       2.08     506
  30    7   11      26.07        -       1.66     434
  30    7   13      71.19        -       2.62     413
  30    7   15      30.77        -       1.95     355
  30    7   17       5.15        -       1.38     356
  30    7   19       2.26        -       1.55     305
  30    7   21       7.56        -       1.62     281
  30    7   23      26.14        -       1.94     250
  30    7   25       1.73        -       1.55     239
  30    7   27      12.34        -       1.63     234
  30    7   29      29.71        -       2.23     216
  30    8    0      34.86        -       2.12     440
  30    8    2      58.49        -       1.98     759
  30    8    4      14.31        -       1.31     652
  30    8    6      18.94        -       1.41     535
  30    8    8      32.57        -       1.83     464
  30    8   10      31.99        -       1.92     441
  30    8   12       4.96        -       1.44     382
  30    8   14      19.62        -       1.66     345
  30    8   16      32.70        -       2.04     324
  30    8   18       6.23        -       1.67     285
  30    8   20      39.52        -       2.19     299
  30    8   22       6.29        -       1.52     276
  30    8   24      32.13        -       2.12     221
  30    8   26       7.40        -       1.71     211
  30    8   28      34.13        -       2.28     209
  30    9    1     101.58        -       3.20     643
  30    9    3       9.38        -       1.23     600
  30    9    5     102.31        -       3.27     602
  30    9    7       6.97        -       1.45     485
  30    9    9       7.55        -       1.43     413
  30    9   11      66.47        -       2.82     420
  30    9   13      20.35        -       1.65     366
  30    9   15     107.69        -       4.52     339
  30    9   17      22.69        -       1.73     313
  30    9   19       7.95        -       1.49     304
  30    9   21       6.04        -       1.74     236
  30    9   23       6.08        -       1.54     221
  30    9   25      16.66        -       1.91     223
  30    9   27       0.72        -       1.73     191
  30    9   29      -0.04        -       1.59     200
  30   10    0      11.66        -       1.81     338
  30   10    2       5.39        -       1.17     632
  30   10    4     158.32        -       5.11     588
  30   10    6      57.38        -       2.37     515
  30   10    8      30.95        -       1.89     477
  30   10   10      22.31        -       1.63     439
  30   10   12       2.73        -       1.41     372
  30   10   14      26.36        -       1.92     330
  30   10   16      19.42        -       1.76     300
  30   10   18      16.95        -       1.70     297
  30   10   20       0.83        -       1.44     256
  30   10   22      17.47        -       2.03     214
  30   10   24      14.12        -       1.67     204
  30   10   26      16.39        -       1.71     238
  30   10   28       7.38        -       1.56     206
  30   11    1      43.26        -       1.86     605
  30   11    3      33.15        -       1.63     585
  30   11    5      13.56        -       1.40     504
  30   11    7      22.63        -       1.60     448
  30   11    9      44.28        -       2.25     402
  30   11   11     191.71        -       7.48     359
  30   11   13       6.87        -       1.38     344
  30   11   15      21.08        -       1.82     283
  30   11   17      18.37        -       1.93     265
  30   11   19      24.32        -       2.08     252
  30   11   21       9.65        -       1.67     231
  30   11   23      17.90        -       1.87     175
  30   11   25       7.25        -       1.74     164
  30   11   27      37.26        -       2.55     196
  30   11   29       0.64        -       1.35     203
  30   12    0       3.66        -       1.68     313
  30   12    2      29.59        -       1.68     601
  30   12    4      22.31        -       1.39     539
  30   12    6       8.32        -       1.30     492
  30   12    8      17.64        -       1.54     397
  30   12   10       7.09        -       1.49     372
  30   12   12      47.68        -       2.27     381
  30   12   14     113.40        -       4.38     330
  30   12   16      44.77        -       2.69     262
  30   12   18       6.88        -       1.87     230
  30   12   20      22.99        -       2.16     217
  30   12   22       4.15        -       1.64     199
  30   12   24       0.29        -       1.73     185
  30   12   26      13.92        -       2.10     164
  30   12   28       9.95        -       1.73     162
  30   13    1      39.76        -       1.84     555
  30   13    3      47.75        -       1.98     523
  30   13    5      27.61        -       1.72     460
  30   13    7      20.06        -       1.60     392
  30   13    9      50.49        -       2.27     368
  30   13   11       4.51        -       1.48     334
  30   13   13      23.67        -       1.81     332
  30   13   15      36.48        -       2.42     272
  30   13   17       7.77        -       1.55     232
  30   13   19       4.64        -       1.60     203
  30   13   21       3.45        -       1.55     218
  30   13   23      13.04        -       1.83     193
  30   13   25       1.97        -       1.58     158
  30   13   27      20.70        -       1.79     174
  30   13   29      17.20        -       1.90     171
  30   14    0       9.37        -       2.00     283
  30   14    2      38.70        -       1.93     499
  30   14    4      31.89        -       1.81     447
  30   14    6       6.15        -       1.43     403
  30   14    8      74.05        -       2.93     400
  30   14   10      15.43        -       1.58     330
  30   14   12       8.37        -       1.46     308
  30   14   14      22.84        -       1.84     269
  30   14   16       5.72        -       1.58     258
  30   14   18      14.86        -       1.77     231
  30   14   20      19.92        -       1.95     220
  30   14   22      63.51        -       3.62     199
  30   14   24      25.03        -       2.16     163
  30   14   26      21.95        -       2.18     173
  30   14   28       3.07        -       1.70     135
  30   15    1      68.56        -       2.68     483
  30   15    3      31.80        -       1.78     468
  30   15    5      45.30        -       2.13     422
  30   15    7      17.89        -       1.58     356
  30   15    9      29.56        -       1.82     359
  30   15   11       4.80        -       1.47     308
  30   15   13      28.01        -       1.91     255
  30   15   15       3.56        -       1.57     275
  30   15   17       5.33        -       1.59     209
  30   15   19       4.86        -       1.43     224
  30   15   21      15.77        -       2.18     166
  30   15   23      19.61        -       2.00     192
  30   15   25       8.44        -       1.70     179
  30   15   27      11.76        -       2.00     151
  30   15   29      15.39        -       1.94     157
  30   16    0      69.12        -       3.80     252
  30   16    2      52.19        -       2.26     465
  30   16    4     105.54        -       3.90     433
  30   16    6      31.44        -       1.76     377
  30   16    8      31.20        -       1.94     374
  30   16   10       2.60        -       1.43     312
  30   16   12      13.61        -       1.54     284
  30   16   14      55.26        -       2.82     246
  30   16   16       9.10        -       1.77     224
  30   16   18      15.10        -       1.75     223
  30   16   20       5.65        -       1.73     211
  30   16   22      11.82        -       1.87     178
  30   16   24      13.09        -       1.77     191
  30   16   26      16.05        -       1.78     159
  30   16   28       9.18        -       1.85     149
  30   17    1      16.10        -       1.37     454
  30   17    3      18.67        -       1.48     450
  30   17    5      75.22        -       3.31     385
  30   17    7       8.29        -       1.50     327
  30   17    9      19.36        -       1.61     326
  30   17   11      64.75        -       3.29     291
  30   17   13       6.07        -       1.63     267
  30   17   15      10.77        -       1.56     260
  30   17   17      16.80        -       1.85     217
  30   17   19       6.40        -       1.60     193
  30   17   21       6.76        -       1.67     177
  30   17   23      14.98        -       1.70     187
  30   17   25      15.36        -       1.78     163
  30   17   27      20.94        -       2.31     153
  30   17   29      33.04        -       2.42     169
  30   18    0       8.16        -       1.86     249
  30   18    2      52.48        -       2.38     415
  30   18    4      36.25        -       1.88     378
  30   18    6      41.33        -       2.21     360
  30   18    8       9.12        -       1.51     314
  30   18   10      11.58        -       1.68     284
  30   18   12      86.53        -       4.30     260
  30   18   14      70.22        -       3.36     268
  30   18   16       8.01        -       1.79     185
  30   18   18      17.54        -       2.10     185
  30   18   20       9.79        -       1.77     204
  30   18   22      16.43        -       1.72     178
  30   18   24      12.74        -       1.77     175
  30   18   26       5.50        -       1.63     154
  30   18   28      12.42        -       1.92     155
  30   19    1      18.10        -       1.53     431
  30   19    3      29.59        -       1.81     419
  30   19    5      72.00        -       3.16     375
  30   19    7      12.25        -       1.53     337
  30   19    9      70.09        -       3.70     269
  30   19   11       9.75        -       1.76     235
  30   19   13       3.02        -       1.61     236
  30   19   15       8.80        -       1.58     217
  30   19   17      15.17        -       1.88     201
  30   19   19       0.48        -       1.65     182
  30   19   21       2.78        -       1.80     175
  30   19   23       5.44        -       1.67     170
  30   19   25      25.75        -       2.31     150
  30   19   27      24.01        -       2.30     148
  30   19   29      10.71        -       1.78     159
  30   20    0      38.24        -       2.62     250
  30   20    2      27.15        -       1.71     382
  30   20    4       3.49        -       1.41     329
  30   20    6      32.01        -       1.90     304
  30   20    8      44.44        -       2.43     307
  30   20   10      10.54        -       1.65     246
  30   20   12       9.78        -       1.83     217
  30   20   14      30.55        -       2.21     233
  30   20   16       5.32        -       1.63     205
  30   20   18      12.13        -       1.63     197
  30   20   20       3.37        -       1.46     195
  30   20   22      46.30        -       3.24     157
  30   20   24      40.52        -       2.96     153
  30   20   26       9.76        -       1.71     163
  30   20   28      13.55        -       1.77     144
  30   21    1      22.29        -       1.68     400
  30   21    3      17.85        -       1.57     352
  30   21    5      11.14        -       1.46     350
  30   21    7       3.05        -       1.47     301
  30   21    9      23.40        -       1.96     292
  30   21   11      16.42        -       1.90     247
  30   21   13      11.84        -       1.73     223
  30   21   15       5.75        -       1.55     199
  30   21   17      31.58        -       2.27     202
  30   21   19       1.95        -       1.45     198
  30   21   21       2.67        -       1.58     170
  30   21   23      17.21        -       1.99     156
  30   21   25      12.04        -       1.84     159
  30   21   27       4.43        -       1.84     135
  30   21   29      17.30        -       2.57     111
  30   22    0      17.68        -       2.25     203
  30   22    2       8.86        -       1.47     345
  30   22    4      16.35        -       1.67     353
  30   22    6      30.18        -       1.94     277
  30   22    8      27.52        -       1.91     275
  30   22   10       5.01        -       1.63     231
  30   22   12       3.06        -       1.58     220
  30   22   14       1.59        -       1.74     180
  30   22   16      15.14        -       1.87     185
  30   22   18       7.60        -       1.57     182
  30   22   20       5.73        -       1.57     170
  30   22   22       4.49        -       1.50     150
  30   22   24       6.24        -       1.73     159
  30   22   26       4.95        -       1.67     138
  30   22   28       4.31        -       1.49     141
  30   23    1       6.24        -       1.49     347
  30   23    3       9.73        -       1.48     304
  30   23    5      36.41        -       2.19     324
  30   23    7      11.37        -       1.61     264
  30   23    9      14.86        -       1.69     240
  30   23   11      11.25        -       1.76     233
  30   23   13       2.53        -       1.61     196
  30   23   15       9.01        -       1.54     200
  30   23   17       0.71        -       1.72     165
  30   23   19       8.23        -       1.62     178
  30   23   21      33.26        -       2.41     168
  30   23   23       5.06        -       1.95     139
  30   23   25       5.60        -       1.68     150
  30   23   27       3.23        -       1.53     160
  30   23   29      23.26        -       2.46     132
  30   24    0      21.54        -       2.35     222
  30   24    2      30.06        -       1.98     335
  30   24    4       4.48        -       1.44     334
  30   24    6      11.65        -       1.61     269
  30   24    8      12.03        -       1.43     251
  30   24   10       3.40        -       1.46     248
  30   24   12       7.50        -       1.55     209
  30   24   14      15.52        -       1.83     200
  30   24   16       8.78        -       1.70     168
  30   24   18      13.39        -       1.70     157
  30   24   20       1.77        -       1.46     164
  30   24   22       3.53        -       1.63     161
  30   24   24       0.70        -       1.65     157
  30   24   26       9.67        -       1.60     146
  30   24   28      16.31        -       2.08     129
  30   25    1       3.48        -       1.27     344
  30   25    3       9.33        -       1.47     306
  30   25    5       2.43        -       1.55     258
  30   25    7       8.89        -       1.64     233
  30   25    9       9.94        -       1.57     235
  30   25   11       8.10        -       1.76     193
  30   25   13       7.22        -       1.83     206
  30   25   15       0.21        -       1.59     179
  30   25   17       6.13        -       1.65     197
  30   25   19       7.42        -       1.73     154
  30   25   21      18.25        -       1.71     168
  30   25   23      13.56        -       1.91     123
  30   25   25      12.14        -       2.10     129
  30   25   27       0.86        -       1.58     139
  30   25   29       8.51        -       2.20      99
  30   26    0       7.26        -       1.83     180
  30   26    2       5.42        -       1.45     258
  30   26    4      14.71        -       1.53     283
  30   26    6      24.80        -       1.90     269
  30   26    8      31.21        -       2.31     210
  30   26   10       6.78        -       1.66     219
  30   26   12      10.66        -       1.68     187
  30   26   14      19.70        -       1.92     166
  30   26   16       6.28        -       1.89     159
  30   26   18      16.73        -       1.97     162
  30   26   20       4.02        -       1.86     157
  30   26   22       7.57        -       1.81     145
  30   26   24       3.89        -       1.49     144
  30   26   26       2.30        -       1.69     115
  30   26   28      16.46        -       1.81     149
  30   27    1       8.62        -       1.48     330
  30   27    3       6.88        -       1.52     270
  30   27    5      40.41        -       2.47     287
  30   27    7      10.53        -       1.55     232
  30   27    9       3.40        -       1.52     204
  30   27   11       7.33        -       1.74     172
  30   27   13      11.27        -       1.46     188
  30   27   15      10.35        -       1.66     176
  30   27   17       8.91        -       1.93     179
  30   27   19      14.98        -       2.00     142
  30   27   21       4.24        -       1.55     163
  30   27   23      10.92        -       2.22     123
  30   27   25       3.77        -       1.55     145
  30   27   27      22.65        -       2.49     123
  30   27   29       2.03        -       1.66     121
  30   28    0       2.76        -       2.01     170
  30   28    2       5.97        -       1.43     266
  30   28    4       8.38        -       1.49     264
  30   28    6      17.20        -       1.72     239
  30   28    8       6.77        -       1.60     202
  30   28   10       9.03        -       1.55     195
  30   28   12      11.30        -       1.53     194
  30   28   14       1.06        -       1.55     168
  30   28   16      10.97        -       1.86     169
  30   28   18      20.26        -       2.13     151
  30   28   20      19.11        -       2.18     137
  30   28   22       3.48        -       1.38     131
  30   28   24       4.35        -       1.60     141
  30   28   26      12.83        -       1.83     137
  30   28   28       5.57        -       1.69     121
  30   29    1      36.77        -       2.15     310
  30   29    3       4.11        -       1.42     271
  30   29    5      24.71        -       2.03     239
  30   29    7       3.16        -       1.55     208
  30   29    9      12.53        -       1.71     214
  30   29   11       5.13        -       1.50     164
  30   29   13       7.92        -       1.72     187
  30   29   15      22.96        -       2.02     199
  30   29   17       0.23        -       1.55     165
  30   29   19       1.00        -       1.55     140
  30   29   21       7.17        -       2.01     136
  30   29   23       5.92        -       1.67     138
  30   29   25       2.64        -       1.65     125
  30   29   27       3.48        -       1.75     134
  30   29   29      12.12        -       1.95     124
  30   30    0      16.89        -       2.41     130
  30   30    2       1.98        -       1.49     247
  30   30    4       6.28        -       1.44     271
  30   30    6      13.47        -       1.68     226
  30   30    8      17.00        -       1.95     182
  30   30   10       7.17        -       1.45     204
  30   30   12       2.02        -       1.96     145
  30   30   14       6.80        -       1.69     170
  30   30   16      11.20        -       1.77     152
  30   30   18       3.71        -       1.79     145
  30   30   20       2.80        -       1.62     136
  30   30   22      -0.50        -       1.80     138
  30   30   24      10.13        -       1.82     126
  30   30   26      48.01        -       4.19     119
  30   30   28       3.07        -       1.58     124
  30   30   30      35.38        -       7.50      41
  31    0    1      97.53        -       3.68     534
  31    0    3       4.55        -       1.38     514
  31    0    5       7.21        -       1.54     460
  31    0    7      30.27        -       2.18     385
  31    0    9       0.76        -       1.65     343
  31    0   11      20.12        -       2.06     292
  31    0   13      46.50        -       2.80     269
  31    0   15       6.55        -       2.06     252
  31    0   17       4.53        -       1.91     222
  31    0   19       6.26        -       2.16     191
  31    0   21       5.53        -       2.05     192
  31    0   23       6.09        -       2.01     163
  31    0   25      45.79        -       3.82     160
  31    0   27      82.33        -       5.96     154
  31    0   29      86.64        -       5.90     133
  31    1    0       5.26        -       1.32     560
  31    1    2      47.28        -       1.61     996
  31    1    4      78.51        -       2.49     832
  31    1    6      52.97        -       1.70     780
  31    1    8      21.76        -       1.36     642
  31    1   10      14.09        -       1.33     564
  31    1   12      29.13        -       1.61     507
  31    1   14       6.30        -       1.35     474
  31    1   16       4.22        -       1.49     387
  31    1   18      89.18        -       3.81     371
  31    1   20       9.21        -       1.44     330
  31    1   22      28.13        -       1.79     314
  31    1   24      10.51        -       1.64     293
  31    1   26      10.40        -       1.36     280
  31    1   28      15.08        -       1.64     282
  31    1   30      81.93        -       4.07     258
  31    2    1      38.58        -       1.44     941
  31    2    3      80.09        -       2.42     842
  31    2    5      51.30        -       1.72     797
  31    2    7      20.82        -       1.37     653
  31    2    9     125.61        -       4.07     573
  31    2   11     129.68        -       3.81     613
  31    2   13      18.05        -       1.45     500
  31    2   15      20.44        -       1.64     412
  31    2   17       9.89        -       1.33     401
  31    2   19      37.38        -       2.20     319
  31    2   21      35.95        -       2.14     317
  31    2   23      26.39        -       1.80     313
  31    2   25      19.10        -       1.73     278
  31    2   27       3.23        -       1.49     289
  31    2   29       8.70        -       1.40     277
  31    3    0      39.26        -       2.15     470
  31    3    2      35.82        -       1.39     867
  31    3    4      63.11        -       2.13     812
  31    3    6      47.12        -       1.81     744
  31    3    8      11.05        -       1.30     581
  31    3   10       6.84        -       1.29     549
  31    3   12      28.25        -       1.62     489
  31    3   14       7.51        -       1.31     461
  31    3   16      56.84        -       2.44     411
  31    3   18      17.83        -       1.57     389
  31    3   20       5.53        -       1.45     365
  31    3   22      22.07        -       1.60     322
  31    3   24       6.44        -       1.42     305
  31    3   26       1.96        -       1.41     281
  31    3   28      30.58        -       2.15     273
  31    3   30      14.95        -       1.74     229
  31    4    1      52.69        -       1.71     872
  31    4    3      11.89        -       1.11     836
  31    4    5       6.68        -       1.12     700
  31    4    7       5.30        -       1.27     603
  31    4    9       6.83        -       1.34     532
  31    4   11       9.68        -       1.34     469
  31    4   13      96.04        -       3.57     432
  31    4   15      66.10        -       2.72     420
  31    4   17      45.78        -       2.35     343
  31    4   19      29.12        -       2.03     312
  31    4   21       5.96        -       1.45     308
  31    4   23       3.38        -       1.61     269
  31    4   25       4.73        -       1.55     242
  31    4   27      23.47        -       1.89     272
  31    4   29       1.93        -       1.30     266
  31    5    0      58.21        -       2.68     449
  31    5    2      78.60        -       2.42     789
  31    5    4      10.06        -       1.26     685
  31    5    6      53.40        -       2.06     609
  31    5    8      34.29        -       1.76     546
  31    5   10      34.08        -       1.89     486
  31    5   12      21.62        -       1.66     436
  31    5   14       6.74        -       1.22     432
  31    5   16      17.27        -       1.69     368
  31    5   18       9.49        -       1.47     306
  31    5   20      16.97        -       1.70     304
  31    5   22       0.21        -       1.39     266
  31    5   24      21.11        -       1.74     256
  31    5   26      14.50        -       1.79     242
  31    5   28       3.86        -       1.54     229
  31    5   30      15.97        -       1.59     237
  31    6    1      12.36        -       1.13     781
  31    6    3      62.62        -       2.07     716
  31    6    5      11.63        -       1.15     681
  31    6    7       5.51        -       1.25     503
  31    6    9      36.17        -       1.81     469
  31    6   11       4.90        -       1.44     416
  31    6   13      17.51        -       1.40     423
  31    6   15      48.27        -       2.30     374
  31    6   17     125.98        -       5.32     306
  31    6   19      17.34        -       1.71     274
  31    6   21      42.39        -       2.38     281
  31    6   23      10.27        -       1.65     263
  31    6   25      -0.71        -       1.48     235
  31    6   27      10.43        -       1.78     227
  31    6   29      29.30        -       2.11     244
  31    7    0      52.20        -       2.50     421
  31    7    2       1.92        -       1.11     713
  31    7    4      13.93        -       1.34     614
  31    7    6      13.09        -       1.29     560
  31    7    8      12.00        -       1.36     500
  31    7   10      18.46        -       1.50     451
  31    7   12      82.43        -       3.17     416
  31    7   14      38.90        -       1.97     415
  31    7   16       9.89        -       1.49     333
  31    7   18      16.41        -       1.68     335
  31    7   20       3.10        -       1.43     280
  31    7   22       9.95        -       1.48     290
  31    7   24      36.37        -       2.26     237
  31    7   26      28.98        -       2.14     228
  31    7   28      43.83        -       2.68     216
  31    7   30      61.38        -       3.65     203
  31    8    1      26.70        -       1.40     668
  31    8    3      19.81        -       1.46     622
  31    8    5      24.77        -       1.47     538
  31    8    7      15.46        -       1.56     439
  31    8    9     119.09        -       4.21     456
  31    8   11      16.63        -       1.69     354
  31    8   13      38.85        -       1.85     358
  31    8   15      34.77        -       1.94     332
  31    8   17       4.12        -       1.40     293
  31    8   19      11.23        -       1.69     260
  31    8   21       6.65        -       1.48     274
  31    8   23      14.89        -       1.73     262
  31    8   25       7.66        -       1.57     211
  31    8   27      36.42        -       2.39     223
  31    8   29      15.68        -       1.93     197
  31    9    0      81.22        -       3.69     359
  31    9    2      32.78        -       1.51     649
  31    9    4      60.77        -       2.17     555
  31    9    6      34.42        -       1.78     482
  31    9    8      96.33        -       3.50     447
  31    9   10      27.72        -       1.80     388
  31    9   12      15.11        -       1.67     344
  31    9   14       2.42        -       1.45     329
  31    9   16       2.74        -       1.59     280
  31    9   18       3.31        -       1.44     268
  31    9   20      22.13        -       1.79     268
  31    9   22      12.07        -       1.83     248
  31    9   24      25.38        -       2.03     223
  31    9   26      24.32        -       2.00     203
  31    9   28       2.25        -       1.45     211
  31    9   30      15.91        -       1.90     178
  31   10    1      72.71        -       2.58     579
  31   10    3      46.96        -       1.91     512
  31   10    5      34.35        -       1.70     541
  31   10    7       2.57        -       1.30     488
  31   10    9      26.73        -       1.79     406
  31   10   11      31.82        -       2.01     384
  31   10   13      55.76        -       2.74     293
  31   10   15      71.34        -       3.84     282
  31   10   17      24.01        -       1.87     288
  31   10   19      39.86        -       2.50     268
  31   10   21       7.11        -       1.68     217
  31   10   23      13.15        -       1.74     187
  31   10   25      25.63        -       1.91     207
  31   10   27      23.27        -       2.01     172
  31   10   29       4.41        -       1.70     176
  31   11    0      39.57        -       2.56     300
  31   11    2       2.03        -       1.19     582
  31   11    4      19.97        -       1.46     535
  31   11    6     134.51        -       4.68     493
  31   11    8      14.80        -       1.55     400
  31   11   10       4.06        -       1.38     362
  31   11   12      49.59        -       2.58     324
  31   11   14      39.97        -       2.45     298
  31   11   16      65.65        -       3.63     246
  31   11   18      11.18        -       2.05     203
  31   11   20      14.86        -       1.75     245
  31   11   22      17.73        -       1.84     208
  31   11   24       6.48        -       1.84     178
  31   11   26       9.39        -       1.79     158
  31   11   28       3.67        -       1.80     187
  31   11   30      19.27        -       2.06     169
  31   12    1      51.98        -       1.92     562
  31   12    3      29.61        -       1.52     541
  31   12    5       6.75        -       1.26     462
  31   12    7      87.91        -       3.38     378
  31   12    9      10.45        -       1.30     426
  31   12   11      16.72        -       1.57     333
  31   12   13      17.17        -       1.72     331
  31   12   15       1.31        -       1.44     264
  31   12   17       9.27        -       1.74     234
  31   12   19      17.89        -       1.97     220
  31   12   21      16.05        -       1.83     207
  31   12   23       5.93        -       1.59     192
  31   12   25       7.94        -       1.78     180
  31   12   27       4.94        -       1.65     176
  31   12   29       2.75        -       1.74     167
  31   13    0       7.62        -       1.68     285
  31   13    2      23.49        -       1.55     525
  31   13    4      24.96        -       1.79     439
  31   13    6      17.52        -       1.38     449
  31   13    8       6.84        -       1.42     358
  31   13   10      27.81        -       1.83     315
  31   13   12      27.29        -       1.72     326
  31   13   14      29.17        -       1.98     293
  31   13   16      15.81        -       1.96     205
  31   13   18      27.45        -       2.41     215
  31   13   20      20.26        -       2.12     208
  31   13   22      14.29        -       1.80     197
  31   13   24       4.34        -       1.55     189
  31   13   26       3.85        -       1.65     161
  31   13   28      15.05        -       1.90     163
  31   13   30       7.61        -       1.58     168
  31   14    1       8.08        -       1.30     465
  31   14    3      37.12        -       1.81     490
  31   14    5      28.97        -       1.72     429
  31   14    7      21.96        -       1.64     363
  31   14    9      18.06        -       1.56     372
  31   14   11      12.70        -       1.55     313
  31   14   13       3.70        -       1.51     280
  31   14   15       8.57        -       1.80     243
  31   14   17      25.21        -       1.91     238
  31   14   19      10.23        -       1.67     197
  31   14   21       0.37        -       1.66     201
  31   14   23       5.66        -       1.72     179
  31   14   25       8.27        -       1.72     156
  31   14   27      13.33        -       1.91     144
  31   14   29      14.14        -       2.31     142
  31   15    0      27.79        -       2.20     255
  31   15    2      13.73        -       1.36     448
  31   15    4       9.09        -       1.35     412
  31   15    6      25.00        -       1.75     379
  31   15    8       3.09        -       1.38     341
  31   15   10       7.57        -       1.45     321
  31   15   12      40.73        -       2.16     300
  31   15   14       6.19        -       1.56     259
  31   15   16      46.22        -       2.78     236
  31   15   18      32.95        -       2.45     199
  31   15   20      59.50        -       3.55     195
  31   15   22       3.40        -       2.08     158
  31   15   24      13.97        -       1.81     154
  31   15   26       2.68        -       1.80     141
  31   15   28       3.56        -       1.78     136
  31   15   30       0.02        -       1.75     137
  31   16    1     104.32        -       3.70     448
  31   16    3      94.87        -       3.58     441
  31   16    5      22.97        -       1.74     386
  31   16    7      66.29        -       3.07     342
  31   16    9      11.11        -       1.53     320
  31   16   11      19.45        -       1.71     278
  31   16   13       1.26        -       1.53     269
  31   16   15       4.75        -       1.56     231
  31   16   17      39.95        -       2.86     179
  31   16   19       2.73        -       1.57     201
  31   16   21      11.27        -       1.64     190
  31   16   23       5.71        -       1.58     158
  31   16   25      13.30        -       1.89     155
  31   16   27       4.07        -       1.56     161
  31   16   29       4.04        -       1.67     151
  31   17    0       4.60        -       1.79     245
  31   17    2       5.87        -       1.50     395
  31   17    4       4.60        -       1.44     361
  31   17    6     124.02        -       4.87     341
  31   17    8      87.04        -       3.35     340
  31   17   10       4.39        -       1.43     301
  31   17   12      26.90        -       1.94     291
  31   17   14      27.11        -       2.02     239
  31   17   16       4.70        -       1.74     198
  31   17   18       0.16        -       1.63     194
  31   17   20      18.53        -       1.80     206
  31   17   22       3.13        -       1.64     155
  31   17   24       6.51        -       1.66     159
  31   17   26      13.98        -       2.01     153
  31   17   28      18.10        -       2.21     146
  31   17   30       5.82        -       1.76     129
  31   18    1      10.72        -       1.32     398
  31   18    3      15.49        -       1.53     420
  31   18    5       8.48        -       1.42     359
  31   18    7      21.75        -       1.91     292
  31   18    9      20.78        -       1.73     305
  31   18   11       3.33        -       1.48     250
  31   18   13      24.07        -       1.84     241
  31   18   15       4.93        -       1.72     203
  31   18   17      13.38        -       1.79     202
  31   18   19      14.77        -       1.84     192
  31   18   21       3.58        -       1.49     183
  31   18   23       6.60        -       1.72     170
  31   18   25      10.57        -       1.89     157
  31   18   27      26.94        -       2.35     142
  31   18   29      14.02        -       1.86     160
  31   19    0      13.82        -       2.14     220
  31   19    2      27.86        -       1.70     379
  31   19    4      29.22        -       1.91     367
  31   19    6       2.83        -       1.44     312
  31   19    8      25.62        -       1.69     312
  31   19   10      12.00        -       1.63     254
  31   19   12      46.56        -       2.74     226
  31   19   14       2.93        -       1.50     231
  31   19   16      11.29        -       1.46     222
  31   19   18      18.10        -       2.04     186
  31   19   20      -0.23        -       1.85     149
  31   19   22       6.47        -       1.56     192
  31   19   24      14.43        -       1.85     158
  31   19   26       3.94        -       1.67     142
  31   19   28      13.55        -       1.90     159
  31   19   30       2.59        -       1.51     159
  31   20    1     140.64        -       5.40     391
  31   20    3       3.46        -       1.41     348
  31   20    5      23.65        -       1.75     353
  31   20    7      18.55        -       1.49     329
  31   20    9       4.25        -       1.64     244
  31   20   11       7.16        -       1.63     232
  31   20   13       8.09        -       1.55     198
  31   20   15       1.01        -       1.59     201
  31   20   17       8.53        -       1.72     176
  31   20   19      18.81        -       1.99     168
  31   20   21       7.18        -       1.96     151
  31   20   23      38.64        -       2.96     173
  31   20   25      26.69        -       1.87     163
  31   20   27      11.29        -       1.97     131
  31   20   29       7.88        -       1.82     124
  31   21    0      84.72        -       5.44     216
  31   21    2      18.80        -       1.72     343
  31   21    4       8.39        -       1.52     312
  31   21    6      11.36        -       1.62     278
  31   21    8       2.23        -       1.42     258
  31   21   10      10.21        -       1.55     240
  31   21   12      50.91        -       2.87     222
  31   21   14       6.84        -       1.82     189
  31   21   16       3.10        -       1.49     190
  31   21   18      23.76        -       1.93     180
  31   21   20       0.17        -       1.52     176
  31   21   22      14.42        -       1.80     172
  31   21   24       4.02        -       1.43     154
  31   21   26       6.08        -       1.72     136
  31   21   28       1.36        -       1.69     126
  31   21   30      21.86        -       2.30     128
  31   22    1      11.03        -       1.54     353
  31   22    3       6.16        -       1.40     339
  31   22    5      51.82        -       2.73     314
  31   22    7      23.56        -       1.88     273
  31   22    9      11.70        -       1.54     254
  31   22   11      27.33        -       2.22     228
  31   22   13      15.98        -       1.83     196
  31   22   15       3.29        -       1.68     155
  31   22   17      12.09        -       1.84     155
  31   22   19       0.49        -       1.50     172
  31   22   21      51.63        -       4.01     137
  31   22   23       2.54        -       1.68     131
  31   22   25       4.99        -       1.67     144
  31   22   27       2.99        -       1.80     126
  31   22   29      12.18        -       1.88     144
  31   23    0      13.95        -       1.96     209
  31   23    2       4.07        -       1.31     302
  31   23    4       2.39        -       1.39     303
  31   23    6       6.25        -       1.59     261
  31   23    8      12.12        -       1.69     265
  31   23   10       8.40        -       1.63     191
  31   23   12      19.17        -       1.93     207
  31   23   14      17.38        -       2.17     173
  31   23   16      35.90        -       2.70     157
  31   23   18      13.72        -       2.12     153
  31   23   20       7.26        -       1.47     173
  31   23   22      -0.44        -       1.81     138
  31   23   24       9.49        -       1.89     141
  31   23   26       6.41        -       1.72     141
  31   23   28      11.72        -       1.83     147
  31   23   30       9.90        -       2.03     117
  31   24    1       8.63        -       1.38     334
  31   24    3      45.84        -       2.42     322
  31   24    5      12.61        -       1.60     303
  31   24    7       6.83        -       1.59     228
  31   24    9      11.70        -       1.55     214
  31   24   11      35.49        -       2.32     227
  31   24   13      14.97        -       1.74     200
  31   24   15      82.80        -       5.25     191
  31   24   17       4.53        -       1.73     154
  31   24   19       0.60        -       1.62     156
  31   24   21      18.69        -       1.70     180
  31   24   23      15.82        -       2.12     135
  31   24   25      13.72        -       2.11     148
  31   24   27      27.04        -       2.63     135
  31   24   29       2.35        -       1.65     135
  31   25    0      51.05        -       3.79     198
  31   25    2      39.40        -       2.35     290
  31   25    4      16.61        -       1.67     272
  31   25    6       0.73        -       1.41     262
  31   25    8      13.85        -       2.14     180
  31   25   10      12.61        -       1.52     232
  31   25   12      17.45        -       1.89     205
  31   25   14       9.97        -       1.84     157
  31   25   16      15.55        -       1.82     175
  31   25   18      17.97        -       2.00     135
  31   25   20       5.89        -       1.60     142
  31   25   22      17.49        -       1.86     167
  31   25   24       1.59        -       1.49     147
  31   25   26       2.13        -       1.52     136
  31   25   28      17.76        -       2.01     144
  31   25   30      25.61        -       2.48     122
  31   26    1       4.20        -       1.33     306
  31   26    3       6.79        -       1.57     257
  31   26    5      11.07        -       1.69     244
  31   26    7       2.95        -       1.54     217
  31   26    9      10.44        -       1.50     221
  31   26   11      10.65        -       1.58     185
  31   26   13      29.16        -       2.68     173
  31   26   15       6.27        -       2.09     162
  31   26   17       4.65        -       1.60     157
  31   26   19       1.73        -       1.58     158
  31   26   21       1.84        -       1.53     171
  31   26   23       3.22        -       1.63     141
  31   26   25       3.04        -       1.68     146
  31   26   27       3.47        -       1.55     138
  31   26   29      12.68        -       2.00     124
  31   27    0       3.10        -       2.52     168
  31   27    2      14.59        -       1.63     245
  31   27    4       6.84        -       1.32     272
  31   27    6      16.57        -       1.57     257
  31   27    8      18.80        -       1.90     199
  31   27   10      11.30        -       1.67     200
  31   27   12       5.63        -       1.87     181
  31   27   14       9.12        -       1.98     151
  31   27   16       1.69        -       1.71     144
  31   27   18       7.86        -       2.13     148
  31   27   20       2.92        -       1.73     143
  31   27   22       5.35        -       1.46     137
  31   27   24       8.60        -       1.84     120
  31   27   26       1.78        -       1.65     132
  31   27   28       2.06        -       1.50     115
  31   27   30       9.76        -       2.03     111
  31   28    1       7.21        -       1.33     299
  31   28    3       0.72        -       1.47     214
  31   28    5       7.00        -       1.64     251
  31   28    7      25.92        -       2.18     199
  31   28    9      34.02        -       2.38     224
  31   28   11       2.55        -       1.78     145
  31   28   13       1.30        -       1.67     172
  31   28   15       2.70        -       1.35     156
  31   28   17       2.95        -       1.57     147
  31   28   19      19.08        -       2.12     147
  31   28   21       4.04        -       1.69     131
  31   28   23      11.54        -       2.03     119
  31   28   25      11.76        -       2.00     133
  31   28   27       4.56        -       1.72     127
  31   28   29       6.45        -       2.10     111
  31   29    0       2.35        -       1.88     156
  31   29    2       6.41        -       1.36     268
  31   29    4       2.44        -       1.47     259
  31   29    6      10.86        -       1.55     245
  31   29    8       5.60        -       1.52     188
  31   29   10       1.77        -       1.47     193
  31   29   12       8.73        -       1.78     159
  31   29   14      16.97        -       2.13     154
  31   29   16       5.52        -       1.51     131
  31   29   18       6.33        -       1.67     142
  31   29   20      11.47        -       1.90     135
  31   29   22      13.23        -       1.79     130
  31   29   24       3.15        -       1.63     127
  31   29   26       4.45        -       1.53     129
  31   29   28       9.61        -       1.76     117
  31   29   30       4.84        -       1.87      98
  31   30    1      15.04        -       1.58     272
  31   30    3       7.49        -       1.40     268
  31   30    5      11.79        -       1.47     239
  31   30    7      35.46        -       2.70     208
  31   30    9      16.67        -       1.87     168
  31   30   11       7.37        -       1.77     160
  31   30   13      10.61        -       1.70     157
  31   30   15       8.10        -       1.94     156
  31   30   17       7.25        -       1.86     138
  31   30   19       4.17        -       1.76     146
  31   30   21      29.15        -       2.93     124
  31   30   23       6.43        -       1.87     124
  31   30   25      11.25        -       1.74     126
  31   30   27       9.83        -       2.08     107
  31   30   29       4.35        -       1.72     130
  31   31    0       2.56        -       2.40     112
  31   31    2       0.19        -       1.45     215
  31   31    4      33.31        -       2.14     259
  31   31    6       3.01        -       1.53     216
  31   31    8       3.61        -       1.80     185
  31   31   10      21.86        -       2.20     197
  31   31   12       4.51        -       1.59     167
  31   31   14       0.43        -       1.79     157
  31   31   16      15.22        -       2.34     133
  31   31   18       2.32        -       1.64     141
  31   31   20       8.52        -       1.74     130
  31   31   22      -6.13        -       1.85     113
  31   31   24      10.28        -       1.84     124
  31   31   26       1.95        -       1.74     101
  31   31   28       0.87        -       1.73     120
  31   31   30       9.17        -       1.97     114
  32    0    0     191.72        -       9.87     279
  32    0    2       2.89        -       1.43     461
  32    0    4      10.20        -       1.60     420
  32    0    6      -2.61        -       1.62     350
  32    0    8       4.00        -       1.73     320
  32    0   10       7.30        -       1.72     327
  32    0   12       7.01        -       1.92     256
  32    0   14       4.01        -       1.74     255
  32    0   16      26.95        -       2.64     217
  32    0   18       3.70        -       2.29     194
  32    0   20      18.99        -       2.08     180
  32    0   22       4.48        -       2.51     168
  32    0   24       3.79        -       2.24     143
  32    0   26       8.11        -       2.20     132
  32    0   28      -1.17        -       1.93     137
  32    0   30       4.95        -       1.90     127
  32    1    1      25.88        -       1.22    1012
  32    1    3      13.02        -       1.09     912
  32    1    5      12.14        -       1.16     718
  32    1    7      12.28        -       1.24     661
  32    1    9      47.37        -       1.91     561
  32    1   11      21.15        -       1.48     506
  32    1   13      40.68        -       1.94     476
  32    1   15      17.21        -       1.64     445
  32    1   17      84.24        -       3.60     343
  32    1   19       6.11        -       1.47     344
  32    1   21      38.18        -       2.16     294
  32    1   23      28.19        -       2.07     286
  32    1   25       5.48        -       1.62     273
  32    1   27       8.62        -       1.46     252
  32    1   29      66.00        -       3.26     272
  32    1   31       2.44        -       1.40     237
  32    2    0      58.31        -       2.48     445
  32    2    2      35.32        -       1.38     895
  32    2    4      62.75        -       2.16     703
  32    2    6      19.23        -       1.34     685
  32    2    8      87.69        -       2.79     588
  32    2   10      17.66        -       1.37     580
  32    2   12      13.59        -       1.42     501
  32    2   14       3.66        -       1.30     445
  32    2   16       1.40        -       1.36     384
  32    2   18       0.49        -       1.34     362
  32    2   20      24.79        -       1.96     287
  32    2   22      24.65        -       2.02     288
  32    2   24      13.04        -       1.56     270
  32    2   26       8.96        -       1.32     267
  32    2   28      11.81        -       1.48     275
  32    2   30      15.83        -       1.75     232
  32    3    1      51.67        -       1.72     839
  32    3    3      51.73        -       1.75     788
  32    3    5     287.37        -       8.34     717
  32    3    7      43.31        -       1.78     634
  32    3    9      32.15        -       1.65     540
  32    3   11       4.44        -       1.27     527
  32    3   13      44.06        -       2.02     442
  32    3   15       5.81        -       1.41     405
  32    3   17      21.76        -       1.60     373
  32    3   19       1.13        -       1.35     353
  32    3   21      98.30        -       4.24     329
  32    3   23      16.49        -       1.56     288
  32    3   25       4.48        -       1.37     283
  32    3   27       5.97        -       1.43     256
  32    3   29       8.68        -       1.60     255
  32    3   31       6.29        -       1.56     225
  32    4    0      14.93        -       1.42     472
  32    4    2      51.33        -       1.65     827
  32    4    4      47.73        -       1.76     684
  32    4    6      67.55        -       2.42     631
  32    4    8      39.95        -       1.85     523
  32    4   10      46.84        -       1.99     521
  32    4   12      15.44        -       1.45     389
  32    4   14      17.97        -       1.50     408
  32    4   16      45.29        -       2.14     382
  32    4   18       7.72        -       1.42     346
  32    4   20      19.11        -       1.86     301
  32    4   22      13.37        -       1.44     292
  32    4   24      40.47        -       2.51     275
  32    4   26       8.26        -       1.58     250
  32    4   28       9.40        -       1.44     261
  32    4   30       5.69        -       1.44     220
  32    5    1      13.01        -       1.08     761
  32    5    3      15.75        -       1.35     695
  32    5    5      12.61        -       1.26     617
  32    5    7      35.21        -       1.85     482
  32    5    9      54.21        -       2.27     476
  32    5   11       7.40        -       1.44     410
  32    5   13      11.28        -       1.51     379
  32    5   15      37.02        -       1.99     395
  32    5   17       5.26        -       1.31     353
  32    5   19      15.77        -       1.82     287
  32    5   21      40.76        -       2.42     271
  32    5   23      51.08        -       3.24     247
  32    5   25      -0.46        -       1.54     227
  32    5   27       4.03        -       1.52     240
  32    5   29       7.37        -       1.55     237
  32    5   31       0.86        -       1.40     241
  32    6    0      30.13        -       2.00     379
  32    6    2      11.19        -       1.12     705
  32    6    4       8.23        -       1.16     634
  32    6    6       4.00        -       1.22     556
  32    6    8       6.23        -       1.27     498
  32    6   10       8.67        -       1.42     443
  32    6   12      17.47        -       1.44     429
  32    6   14       2.06        -       1.44     377
  32    6   16      11.56        -       1.50     347
  32    6   18       9.30        -       1.48     301
  32    6   20       7.84        -       1.61     244
  32    6   22       3.19        -       1.43     257
  32    6   24       8.26        -       1.58     254
  32    6   26      29.43        -       2.32     240
  32    6   28       5.03        -       1.61     204
  32    6   30       2.06        -       1.66     208
  32    7    1      96.53        -       2.81     727
  32    7    3      44.50        -       1.65     672
  32    7    5      23.72        -       1.43     573
  32    7    7      48.52        -       2.07     482
  32    7    9      72.93        -       2.97     394
  32    7   11      96.25        -       3.46     413
  32    7   13      11.66        -       1.50     381
  32    7   15       4.79        -       1.40     334
  32    7   17       3.63        -       1.39     308
  32    7   19      17.73        -       1.77     267
  32    7   21       7.75        -       1.63     248
  32    7   23       4.49        -       1.44     242
  32    7   25      21.90        -       1.94     229
  32    7   27      12.84        -       1.51     229
  32    7   29      29.88        -       1.79     229
  32    7   31      27.21        -       2.19     213
  32    8    0      46.85        -       2.47     352
  32    8    2      32.39        -       1.52     651
  32    8    4       8.47        -       1.22     586
  32    8    6       4.26        -       1.31     473
  32    8    8       7.36        -       1.35     409
  32    8   10      11.33        -       1.46     391
  32    8   12       1.00        -       1.43     347
  32    8   14      36.02        -       2.04     320
  32    8   16      10.09        -       1.58     288
  32    8   18      17.38        -       1.74     274
  32    8   20      26.40        -       2.02     252
  32    8   22       7.60        -       1.54     225
  32    8   24      16.17        -       1.73     227
  32    8   26       2.21        -       1.64     191
  32    8   28       2.88        -       1.40     202
  32    8   30      13.05        -       1.69     182
  32    9    1      17.66        -       1.29     625
  32    9    3      35.82        -       1.69     556
  32    9    5      37.91        -       1.92     499
  32    9    7      31.45        -       1.81     417
  32    9    9      43.69        -       2.10     395
  32    9   11      15.48        -       1.55     348
  32    9   13       3.93        -       1.47     302
  32    9   15      17.28        -       1.72     275
  32    9   17      19.16        -       1.76     274
  32    9   19       1.27        -       1.41     254
  32    9   21       9.34        -       1.59     218
  32    9   23       2.64        -       1.45     245
  32    9   25      11.01        -       1.79     188
  32    9   27       1.07        -       1.61     191
  32    9   29       9.46        -       1.46     174
  32    9   31       0.44        -       1.55     164
  32   10    0       2.02        -       1.58     330
  32   10    2     146.38        -       4.61     590
  32   10    4     153.64        -       5.06     517
  32   10    6       9.05        -       1.39     447
  32   10    8      10.06        -       1.46     380
  32   10   10       1.38        -       1.44     372
  32   10   12      47.54        -       2.47     369
  32   10   14      27.65        -       1.79     296
  32   10   16      16.80        -       1.83     257
  32   10   18      21.87        -       1.84     291
  32   10   20       5.41        -       1.60     225
  32   10   22       6.53        -       1.72     195
  32   10   24      24.64        -       2.28     183
  32   10   26       7.66        -       1.65     181
  32   10   28       9.10        -       1.75     183
  32   10   30      17.57        -       2.17     167
  32   11    1      32.24        -       1.55     531
  32   11    3      12.62        -       1.29     545
  32   11    5      18.14        -       1.39     480
  32   11    7      69.08        -       2.81     401
  32   11    9      58.63        -       2.64     370
  32   11   11      50.56        -       2.40     351
  32   11   13      31.50        -       2.18     286
  32   11   15      35.74        -       2.40     260
  32   11   17       3.48        -       1.56     247
  32   11   19      37.74        -       2.60     221
  32   11   21      31.03        -       2.26     221
  32   11   23       9.48        -       1.74     172
  32   11   25       9.67        -       1.78     139
  32   11   27       0.99        -       1.63     177
  32   11   29      16.33        -       2.03     173
  32   11   31      10.16        -       1.81     153
  32   12    0      19.85        -       2.12     266
  32   12    2      22.48        -       1.56     562
  32   12    4      54.37        -       2.33     466
  32   12    6      82.50        -       3.20     428
  32   12    8      41.92        -       2.05     373
  32   12   10      14.14        -       1.79     304
  32   12   12       5.71        -       1.46     337
  32   12   14      11.61        -       1.57     256
  32   12   16      55.60        -       3.14     241
  32   12   18       4.25        -       1.73     211
  32   12   20      52.83        -       3.51     196
  32   12   22      18.42        -       2.15     175
  32   12   24       6.02        -       1.83     184
  32   12   26       2.99        -       1.64     154
  32   12   28      15.17        -       1.99     148
  32   12   30      12.32        -       1.93     168
  32   13    1       2.07        -       1.28     499
  32   13    3      52.28        -       2.23     469
  32   13    5      22.80        -       1.54     417
  32   13    7       2.93        -       1.35     376
  32   13    9      46.45        -       2.44     354
  32   13   11       5.99        -       1.49     313
  32   13   13      43.31        -       2.44     307
  32   13   15      12.58        -       1.65     261
  32   13   17      21.88        -       2.07     211
  32   13   19      68.69        -       3.91     178
  32   13   21       3.19        -       1.61     197
  32   13   23      19.65        -       2.16     159
  32   13   25      10.94        -       1.69     179
  32   13   27       5.92        -       1.61     150
  32   13   29       1.65        -       1.61     152
  32   13   31      -1.30        -       1.62     136
  32   14    0       0.61        -       1.84     256
  32   14    2       4.65        -       1.22     469
  32   14    4       6.63        -       1.30     434
  32   14    6      32.70        -       1.89     373
  32   14    8       7.29        -       1.34     369
  32   14   10       7.27        -       1.50     307
  32   14   12       7.75        -       1.66     276
  32   14   14      20.43        -       1.78     291
  32   14   16       1.95        -       1.73     223
  32   14   18       3.32        -       1.67     198
  32   14   20      13.24        -       2.11     165
  32   14   22       7.72        -       1.64     204
  32   14   24      20.38        -       2.18     175
  32   14   26      14.84        -       1.91     149
  32   14   28      29.25        -       2.88     141
  32   14   30      10.57        -       2.10     154
  32   15    1       9.74        -       1.35     394
  32   15    3       8.44        -       1.30     441
  32   15    5       4.23        -       1.42     370
  32   15    7      17.77        -       1.48     360
  32   15    9      53.13        -       2.64     323
  32   15   11      32.93        -       2.18     293
  32   15   13      45.10        -       2.50     253
  32   15   15      19.84        -       1.88     230
  32   15   17       5.75        -       1.60     221
  32   15   19      11.17        -       1.72     176
  32   15   21      23.58        -       1.87     194
  32   15   23      35.52        -       2.62     163
  32   15   25      10.01        -       2.04     148
  32   15   27       1.87        -       1.75     138
  32   15   29      11.11        -       1.87     126
  32   15   31       7.27        -       1.36     146
  32   16    0      55.55        -       3.16     238
  32   16    2      14.51        -       1.36     425
  32   16    4       4.69        -       1.37     398
  32   16    6      22.75        -       1.81     354
  32   16    8       2.59        -       1.36     315
  32   16   10      21.01        -       1.75     293
  32   16   12      13.24        -       1.56     270
  32   16   14      20.42        -       1.98     217
  32   16   16      48.95        -       3.20     234
  32   16   18      25.88        -       2.43     172
  32   16   20       3.50        -       1.73     172
  32   16   22       1.83        -       1.72     173
  32   16   24       5.13        -       1.66     146
  32   16   26       3.32        -       1.61     139
  32   16   28      15.51        -       2.26     133
  32   16   30       5.65        -       1.94     140
  32   17    1      36.40        -       1.92     412
  32   17    3       7.95        -       1.40     378
  32   17    5      12.74        -       1.48     350
  32   17    7      29.30        -       1.94     290
  32   17    9      33.17        -       2.17     292
  32   17   11      10.94        -       1.56     266
  32   17   13      10.30        -       1.73     240
  32   17   15      12.28        -       1.78     227
  32   17   17      57.33        -       3.40     190
  32   17   19      28.66        -       2.46     176
  32   17   21       8.21        -       1.57     190
  32   17   23       4.15        -       1.67     150
  32   17   25       9.88        -       1.78     158
  32   17   27       3.67        -       1.99     142
  32   17   29      23.09        -       2.44     141
  32   17   31      15.18        -       2.11     118
  32   18    0      58.49        -       3.14     236
  32   18    2       7.81        -       1.43     367
  32   18    4      36.84        -       2.06     348
  32   18    6       2.63        -       1.50     291
  32   18    8      10.41        -       1.58     279
  32   18   10      28.53        -       1.84     299
  32   18   12      34.59        -       2.04     243
  32   18   14      13.43        -       1.85     211
  32   18   16       2.05        -       1.62     199
  32   18   18      10.96        -       1.80     200
  32   18   20       5.25        -       1.72     167
  32   18   22      17.52        -       2.02     153
  32   18   24       7.60        -       2.02     138
  32   18   26       3.81        -       2.02     136
  32   18   28      22.16        -       2.08     139
  32   18   30       6.19        -       2.00     131
  32   19    1      25.40        -       1.74     335
  32   19    3      11.64        -       1.38     386
  32   19    5      10.60        -       1.48     322
  32   19    7      -1.15        -       1.53     264
  32   19    9       9.82        -       1.61     253
  32   19   11       6.32        -       1.68     233
  32   19   13       1.93        -       1.41     232
  32   19   15       6.90        -       1.51     190
  32   19   17      62.49        -       4.54     166
  32   19   19      18.20        -       1.83     183
  32   19   21       3.69        -       2.01     151
  32   19   23      24.90        -       1.94     174
  32   19   25      23.83        -       2.26     180
  32   19   27       7.51        -       1.65     132
  32   19   29      16.70        -       1.92     136
  32   19   31      31.76        -       2.69     134
  32   20    0       1.85        -       2.18     207
  32   20    2      22.22        -       1.73     349
  32   20    4      26.83        -       1.78     352
  32   20    6      22.76        -       1.76     288
  32   20    8      25.36        -       1.94     247
  32   20   10       6.89        -       1.88     225
  32   20   12      23.03        -       2.01     220
  32   20   14      37.69        -       2.77     197
  32   20   16       6.07        -       1.52     206
  32   20   18      15.95        -       1.97     156
  32   20   20      11.97        -       1.78     172
  32   20   22       9.75        -       2.09     148
  32   20   24       3.46        -       1.47     144
  32   20   26      22.06        -       2.16     149
  32   20   28      15.75        -       1.73     139
  32   20   30       7.43        -       1.67     145
  32   21    1       5.84        -       1.40     360
  32   21    3       8.96        -       1.38     346
  32   21    5      18.49        -       1.57     303
  32   21    7      11.76        -       1.47     272
  32   21    9       7.56        -       1.47     245
  32   21   11      25.80        -       2.29     199
  32   21   13       1.95        -       1.53     220
  32   21   15       8.15        -       1.57     193
  32   21   17       5.80        -       1.53     168
  32   21   19       8.88        -       1.76     177
  32   21   21       0.10        -       1.56     155
  32   21   23       4.48        -       1.44     150
  32   21   25       2.57        -       1.77     156
  32   21   27       3.27        -       1.58     156
  32   21   29      14.27        -       1.92     119
  32   21   31       2.93        -       1.78     133
  32   22    0      15.83        -       2.04     205
  32   22    2       6.71        -       1.47     322
  32   22    4      10.20        -       1.51     303
  32   22    6      12.84        -       1.50     250
  32   22    8      19.74        -       2.04     237
  32   22   10       2.92        -       1.57     225
  32   22   12      13.24        -       1.57     203
  32   22   14      33.87        -       2.82     166
  32   22   16      17.42        -       1.92     188
  32   22   18       7.88        -       1.67     201
  32   22   20       4.10        -       1.78     169
  32   22   22      -1.20        -       1.77     144
  32   22   24       4.62        -       1.61     137
  32   22   26      11.94        -       2.09     117
  32   22   28       7.00        -       1.78     135
  32   22   30       7.64        -       2.05     117
  32   23    1      14.05        -       1.53     316
  32   23    3      19.83        -       1.73     287
  32   23    5       5.42        -       1.38     300
  32   23    7       0.83        -       1.37     236
  32   23    9      23.02        -       1.86     244
  32   23   11      20.40        -       1.98     184
  32   23   13       3.27        -       1.42     215
  32   23   15       5.81        -       1.77     179
  32   23   17       1.77        -       1.51     166
  32   23   19       9.93        -       1.81     170
  32   23   21       8.98        -       1.97     137
  32   23   23      18.01        -       2.03     143
  32   23   25       4.65        -       1.47     149
  32   23   27      28.81        -       2.51     140
  32   23   29       3.84        -       1.63     150
  32   23   31       1.17        -       1.69     115
  32   24    0     116.77        -       7.17     183
  32   24    2      10.24        -       1.60     284
  32   24    4      18.13        -       1.61     320
  32   24    6      13.56        -       1.84     237
  32   24    8      44.95        -       2.79     222
  32   24   10       7.90        -       1.72     195
  32   24   12       6.38        -       1.44     197
  32   24   14      -0.17        -       1.71     180
  32   24   16      16.52        -       2.36     148
  32   24   18       7.69        -       1.75     157
  32   24   20       3.13        -       1.48     155
  32   24   22       9.03        -       1.72     153
  32   24   24      10.33        -       2.02     115
  32   24   26       5.17        -       1.52     150
  32   24   28       9.32        -       1.97     124
  32   24   30      -0.39        -       1.65     125
  32   25    1       9.90        -       1.53     311
  32   25    3      26.93        -       1.76     298
  32   25    5       3.56        -       1.34     290
  32   25    7      10.00        -       1.71     220
  32   25    9       6.00        -       1.52     209
  32   25   11      19.42        -       1.80     195
  32   25   13       6.90        -       1.60     179
  32   25   15       4.49        -       1.61     159
  32   25   17       2.14        -       1.70     144
  32   25   19       1.32        -       1.79     139
  32   25   21       7.00        -       1.61     138
  32   25   23       1.29        -       1.37     154
  32   25   25      -1.05        -       1.68     143
  32   25   27      11.88        -       2.03     141
  32   25   29       1.44        -       1.84     124
  32   25   31      -1.29        -       2.01     106
  32   26    0       1.83        -       1.60     169
  32   26    2       1.57        -       1.58     266
  32   26    4       3.97        -       1.20     282
  32   26    6      13.03        -       1.55     237
  32   26    8       0.94        -       1.51     219
  32   26   10       0.96        -       1.48     213
  32   26   12      20.78        -       1.96     171
  32   26   14       6.89        -       1.61     144
  32   26   16       2.02        -       1.50     176
  32   26   18      27.14        -       2.42     154
  32   26   20      20.21        -       2.52     111
  32   26   22      47.14        -       3.39     138
  32   26   24       2.80        -       1.71     132
  32   26   26      11.53        -       1.88     127
  32   26   28      13.52        -       2.05     136
  32   26   30       5.41        -       2.03      92
  32   27    1       4.85        -       1.29     296
  32   27    3       0.60        -       1.46     234
  32   27    5      24.27        -       1.85     238
  32   27    7      11.27        -       1.59     232
  32   27    9       1.65        -       1.64     194
  32   27   11       9.45        -       1.73     176
  32   27   13       7.82        -       1.96     157
  32   27   15       0.76        -       1.78     146
  32   27   17      16.02        -       1.81     165
  32   27   19      20.44        -       2.09     140
  32   27   21      12.88        -       1.82     156
  32   27   23       7.43        -       1.73     145
  32   27   25       0.10        -       2.00     123
  32   27   27       9.92        -       2.08      92
  32   27   29      -1.51        -       1.47     124
  32   27   31       6.68        -       1.67     110
  32   28    0       5.06        -       1.94     153
  32   28    2      10.70        -       1.42     239
  32   28    4       4.51        -       1.32     269
  32   28    6       6.98        -       1.68     213
  32   28    8       3.22        -       1.57     202
  32   28   10      10.25        -       1.92     169
  32   28   12      39.45        -       2.65     172
  32   28   14      12.94        -       1.76     161
  32   28   16       3.50        -       1.74     143
  32   28   18      19.75        -       2.04     136
  32   28   20      25.17        -       2.57     142
  32   28   22       6.06        -       1.83     142
  32   28   24       3.89        -       1.71     122
  32   28   26       5.57        -       1.63     118
  32   28   28      21.02        -       2.23     109
  32   28   30       9.29        -       2.00     121
  32   29    1       1.66        -       1.38     267
  32   29    3       3.13        -       1.34     216
  32   29    5       4.74        -       1.55     223
  32   29    7       9.51        -       1.68     204
  32   29    9      18.03        -       1.97     178
  32   29   11       9.08        -       1.78     175
  32   29   13       7.21        -       1.85     173
  32   29   15      15.68        -       1.92     150
  32   29   17      12.16        -       2.15     139
  32   29   19       2.84        -       1.70     125
  32   29   21      14.80        -       2.13     120
  32   29   23      15.27        -       2.24     119
  32   29   25      19.49        -       2.09     116
  32   29   27      11.67        -       1.68     126
  32   29   29      -2.24        -       1.69      97
  32   29   31      11.18        -       2.57     106
  32   30    0      24.93        -       2.61     143
  32   30    2       7.09        -       1.43     253
  32   30    4       6.97        -       1.47     244
  32   30    6       2.97        -       1.56     220
  32   30    8      21.56        -       1.93     194
  32   30   10      16.76        -       1.81     192
  32   30   12       9.08        -       1.88     154
  32   30   14       0.23        -       1.45     167
  32   30   16      10.54        -       2.00     138
  32   30   18       3.27        -       1.65     138
  32   30   20      22.36        -       2.16     134
  32   30   22       2.13        -       1.45     125
  32   30   24       7.19        -       1.74     103
  32   30   26      15.65        -       1.80     120
  32   30   28       2.09        -       1.61     117
  32   30   30      20.63        -       2.45     113
  32   31    1       3.51        -       1.42     260
  32   31    3       8.50        -       1.37     252
  32   31    5      11.57        -       1.51     228
  32   31    7       0.78        -       1.44     215
  32   31    9       7.94        -       2.03     160
  32   31   11       7.13        -       1.51     167
  32   31   13       3.60        -       1.79     152
  32   31   15       5.98        -       1.68     153
  32   31   17       0.85        -       1.79     118
  32   31   19      10.56        -       1.81     121
  32   31   21       4.39        -       1.73     120
  32   31   23      21.37        -       2.42     114
  32   31   25       0.72        -       1.71     101
  32   31   27       8.14        -       2.17     107
  32   31   29      12.17        -       1.97     114
  32   31   31       0.51        -       1.53     112
  32   32    0       4.46        -       2.13     116
  32   32    2       4.25        -       1.49     226
  32   32    4      12.91        -       1.39     240
  32   32    6      13.72        -       1.70     207
  32   32    8       2.75        -       1.71     159
  32   32   10       9.88        -       1.73     157
  32   32   12      38.89        -       2.99     165
  32   32   14       2.78        -       1.74     131
  32   32   16       8.46        -       2.05     126
  32   32   18       2.27        -       1.48     133
  32   32   20       7.23        -       1.50     136
  32   32   22       3.59        -       1.77     103
  32   32   24       7.20        -       1.78     111
  32   32   26       1.81        -       1.67     110
  32   32   28      -1.63        -       1.71     107
  32   32   30       5.23        -       1.81     112
  32   32   32       1.30        -       2.72      41
  33    0    1      26.82        -       1.73     468
  33    0    3      94.88        -       3.92     469
  33    0    5     114.42        -       4.57     381
  33    0    7      14.10        -       1.67     332
  33    0    9      12.99        -       1.83     302
  33    0   11      49.99        -       2.95     275
  33    0   13       0.34        -       1.83     248
  33    0   15       7.56        -       2.24     223
  33    0   17      12.99        -       2.40     189
  33    0   19       4.71        -       1.97     163
  33    0   21      49.60        -       3.52     166
  33    0   23       6.31        -       2.03     153
  33    0   25       6.96        -       1.90     159
  33    0   27       9.69        -       2.49     117
  33    0   29       2.68        -       2.04     131
  33    0   31       8.85        -       2.02     115
  33    1    0      32.53        -       1.82     483
  33    1    2      44.44        -       1.57     850
  33    1    4      55.26        -       2.06     733
  33    1    6      27.83        -       1.34     720
  33    1    8      16.20        -       1.30     531
  33    1   10      29.10        -       1.59     508
  33    1   12      44.98        -       2.17     412
  33    1   14      57.18        -       2.48     454
  33    1   16       2.40        -       1.43     385
  33    1   18      33.84        -       2.34     294
  33    1   20       7.98        -       1.47     319
  33    1   22       5.40        -       1.49     263
  33    1   24       2.08        -       1.50     267
  33    1   26      53.42        -       3.01     261
  33    1   28      43.98        -       2.63     242
  33    1   30      52.29        -       2.92     259
  33    1   32       3.40        -       1.43     224
  33    2    1       9.21        -       1.09     822
  33    2    3     133.56        -       3.84     714
  33    2    5      86.52        -       2.64     678
  33    2    7      15.39        -       1.30     583
  33    2    9      19.13        -       1.33     520
  33    2   11      64.26        -       2.42     503
  33    2   13      95.43        -       3.37     457
  33    2   15      14.81        -       1.44     406
  33    2   17       6.27        -       1.40     337
  33    2   19      13.15        -       1.57     323
  33    2   21       6.53        -       1.39     300
  33    2   23       6.58        -       1.53     272
  33    2   25       4.42        -       1.47     246
  33    2   27       5.74        -       1.36     258
  33    2   29      25.64        -       2.00     238
  33    2   31      10.91        -       1.48     230
  33    3    0      47.52        -       2.38     414
  33    3    2      22.83        -       1.30     769
  33    3    4      44.64        -       1.85     697
  33    3    6      57.73        -       2.21     621
  33    3    8      20.71        -       1.29     564
  33    3   10      37.69        -       1.80     509
  33    3   12      63.91        -       2.53     455
  33    3   14      34.91        -       1.83     403
  33    3   16       2.76        -       1.37     362
  33    3   18       1.35        -       1.32     355
  33    3   20       6.36        -       1.40     314
  33    3   22       4.78        -       1.36     294
  33    3   24       6.19        -       1.41     272
  33    3   26       3.07        -       1.46     268
  33    3   28      13.53        -       1.67     243
  33    3   30       9.74        -       1.42     231
  33    3   32       4.21        -       1.50     210
  33    4    1      16.20        -       1.08     778
  33    4    3      74.16        -       2.39     729
  33    4    5       8.41        -       1.17     626
  33    4    7      45.79        -       1.83     511
  33    4    9       9.06        -       1.29     475
  33    4   11      94.70        -       3.52     452
  33    4   13       3.44        -       1.33     360
  33    4   15      16.68        -       1.58     357
  33    4   17      19.11        -       1.60     352
  33    4   19       1.28        -       1.56     310
  33    4   21       3.89        -       1.52     278
  33    4   23      11.26        -       1.48     301
  33    4   25      14.32        -       1.53     255
  33    4   27       3.58        -       1.41     250
  33    4   29      20.91        -       1.74     241
  33    4   31       4.47        -       1.57     232
  33    5    0       7.12        -       1.55     390
  33    5    2       8.12        -       1.14     683
  33    5    4      88.91        -       3.03     608
  33    5    6      10.11        -       1.28     515
  33    5    8      33.30        -       1.67     480
  33    5   10      22.20        -       1.52     443
  33    5   12      33.19        -       1.89     389
  33    5   14      36.53        -       2.21     364
  33    5   16      21.87        -       1.66     313
  33    5   18      13.84        -       1.62     307
  33    5   20      32.21        -       2.14     261
  33    5   22      10.14        -       1.61     240
  33    5   24      21.92        -       1.90     203
  33    5   26       9.72        -       1.70     215
  33    5   28       9.82        -       1.54     213
  33    5   30       5.87        -       1.34     239
  33    5   32       4.96        -       1.34     233
  33    6    1      49.51        -       1.88     690
  33    6    3      39.21        -       1.70     631
  33    6    5      17.03        -       1.30     591
  33    6    7       3.12        -       1.27     451
  33    6    9      40.89        -       2.02     418
  33    6   11      18.29        -       1.46     388
  33    6   13       7.58        -       1.37     360
  33    6   15      46.48        -       2.12     369
  33    6   17      40.56        -       2.34     299
  33    6   19      13.92        -       1.81     251
  33    6   21       2.72        -       1.72     209
  33    6   23      26.71        -       2.04     232
  33    6   25      43.09        -       2.60     222
  33    6   27      16.41        -       1.78     225
  33    6   29      28.13        -       2.14     202
  33    6   31      11.56        -       1.60     203
  33    7    0       2.18        -       1.39     366
  33    7    2      24.56        -       1.36     614
  33    7    4      38.14        -       1.79     588
  33    7    6      18.67        -       1.34     537
  33    7    8      30.38        -       1.83     399
  33    7   10      21.99        -       1.43     437
  33    7   12       9.12        -       1.32     391
  33    7   14      20.67        -       1.56     337
  33    7   16       8.47        -       1.61     294
  33    7   18      19.22        -       1.89     276
  33    7   20      15.06        -       1.88     249
  33    7   22       2.92        -       1.71     212
  33    7   24      25.70        -       2.04     234
  33    7   26       3.41        -       1.70     194
  33    7   28       1.72        -       1.75     191
  33    7   30       5.32        -       1.51     208
  33    7   32      13.41        -       1.62     207
  33    8    1     100.63        -       3.08     620
  33    8    3      14.94        -       1.27     587
  33    8    5       6.90        -       1.30     512
  33    8    7      65.04        -       2.61     422
  33    8    9       9.04        -       1.35     397
  33    8   11      33.12        -       1.93     334
  33    8   13      11.22        -       1.51     322
  33    8   15      56.89        -       2.86     322
  33    8   17       7.22        -       1.46     253
  33    8   19       6.54        -       1.63     253
  33    8   21       3.96        -       1.52     245
  33    8   23      31.46        -       2.15     214
  33    8   25       1.88        -       1.46     219
  33    8   27      13.39        -       1.81     192
  33    8   29      16.81        -       1.68     196
  33    8   31      10.76        -       1.75     196
  33    9    0       5.41        -       1.66     357
  33    9    2      61.78        -       2.17     624
  33    9    4       9.82        -       1.21     535
  33    9    6       4.54        -       1.31     437
  33    9    8      14.40        -       1.48     388
  33    9   10      17.15        -       1.60     356
  33    9   12      18.78        -       1.61     337
  33    9   14      10.44        -       1.52     285
  33    9   16       3.04        -       1.39     293
  33    9   18      38.87        -       2.41     247
  33    9   20      41.38        -       3.04     216
  33    9   22      14.57        -       1.78     208
  33    9   24      19.71        -       1.85     197
  33    9   26       1.66        -       1.62     188
  33    9   28      27.50        -       2.10     181
  33    9   30      12.33        -       1.88     177
  33    9   32      16.02        -       1.86     157
  33   10    1      27.88        -       1.70     516
  33   10    3       6.33        -       1.15     541
  33   10    5      24.04        -       1.37     472
  33   10    7       3.27        -       1.37     385
  33   10    9       4.65        -       1.45     331
  33   10   11       9.53        -       1.37     351
  33   10   13       0.94        -       1.35     304
  33   10   15      11.41        -       1.49     284
  33   10   17      41.73        -       2.31     268
  33   10   19      17.38        -       2.05     221
  33   10   21       6.51        -       1.52     225
  33   10   23      10.90        -       1.65     192
  33   10   25      11.08        -       1.83     197
  33   10   27      17.04        -       1.97     177
  33   10   29      21.09        -       2.05     191
  33   10   31       9.27        -       1.51     171
  33   11    0      41.01        -       2.57     272
  33   11    2      18.72        -       1.37     525
  33   11    4       7.90        -       1.19     443
  33   11    6       9.08        -       1.32     454
  33   11    8       4.62        -       1.45     370
  33   11   10       3.36        -       1.45     321
  33   11   12      14.48        -       1.50     323
  33   11   14       4.95        -       1.60     267
  33   11   16       9.68        -       1.71     235
  33   11   18       7.94        -       1.53     242
  33   11   20      10.25        -       1.56     247
  33   11   22      -1.50        -       1.82     186
  33   11   24       1.98        -       1.92     174
  33   11   26      26.79        -       2.66     144
  33   11   28       7.77        -       1.60     167
  33   11   30       0.79        -       1.53     178
  33   11   32      24.99        -       2.18     136
  33   12    1      59.19        -       2.29     495
  33   12    3      35.68        -       1.74     478
  33   12    5      13.97        -       1.35     431
  33   12    7       7.42        -       1.39     359
  33   12    9      28.68        -       1.80     356
  33   12   11       4.29        -       1.45     286
  33   12   13      32.02        -       2.18     269
  33   12   15      20.86        -       1.98     220
  33   12   17       3.38        -       1.88     192
  33   12   19      10.25        -       1.95     186
  33   12   21      15.13        -       1.83     197
  33   12   23      21.14        -       1.94     189
  33   12   25       5.63        -       1.76     166
  33   12   27       3.18        -       1.84     131
  33   12   29      48.37        -       3.09     165
  33   12   31      16.63        -       1.61     178
  33   13    0      18.10        -       2.20     252
  33   13    2      76.42        -       3.13     465
  33   13    4       6.90        -       1.32     422
  33   13    6      10.38        -       1.46     394
  33   13    8       4.39        -       1.35     355
  33   13   10      26.20        -       1.69     342
  33   13   12       2.61        -       1.62     279
  33   13   14      12.10        -       1.74     249
  33   13   16      16.56        -       1.97     211
  33   13   18       8.29        -       1.77     192
  33   13   20       8.56        -       1.71     180
  33   13   22      20.18        -       2.21     181
  33   13   24       4.47        -       1.78     184
  33   13   26       2.14        -       1.86     146
  33   13   28      31.87        -       2.74     136
  33   13   30      25.68        -       2.45     132
  33   13   32       4.30        -       1.60     141
  33   14    1       9.83        -       1.22     478
  33   14    3      25.98        -       1.55     448
  33   14    5      16.31        -       1.56     375
  33   14    7      57.35        -       2.89     344
  33   14    9       6.93        -       1.46     309
  33   14   11      17.20        -       1.77     277
  33   14   13      54.35        -       2.74     281
  33   14   15       1.74        -       1.54     241
  33   14   17      20.46        -       2.10     216
  33   14   19       1.01        -       1.63     172
  33   14   21       2.55        -       1.60     172
  33   14   23      21.96        -       2.14     142
  33   14   25       4.12        -       1.46     168
  33   14   27       3.53        -       1.90     142
  33   14   29       0.69        -       1.53     157
  33   14   31      12.73        -       1.91     143
  33   15    0      20.86        -       2.35     215
  33   15    2      19.92        -       1.53     411
  33   15    4      43.63        -       2.42     364
  33   15    6      14.87        -       1.58     332
  33   15    8       5.53        -       1.53     304
  33   15   10       6.16        -       1.41     297
  33   15   12       8.49        -       1.45     282
  33   15   14      12.44        -       1.62     242
  33   15   16      19.14        -       1.88     214
  33   15   18      12.70        -       1.62     194
  33   15   20      16.57        -       2.04     183
  33   15   22       6.04        -       1.68     163
  33   15   24      21.03        -       2.35     162
  33   15   26       3.58        -       1.56     137
  33   15   28       6.53        -       1.61     147
  33   15   30       6.11        -       1.96     114
  33   15   32      11.24        -       2.08     131
  33   16    1      24.52        -       1.73     379
  33   16    3      40.58        -       2.05     391
  33   16    5       3.20        -       1.35     359
  33   16    7      12.50        -       1.43     321
  33   16    9       4.59        -       1.42     289
  33   16   11       4.93        -       1.48     271
  33   16   13      33.93        -       2.20     224
  33   16   15       4.06        -       1.48     212
  33   16   17       5.99        -       1.39     209
  33   16   19       8.76        -       1.84     192
  33   16   21       9.76        -       2.09     146
  33   16   23      34.08        -       3.15     137
  33   16   25      10.16        -       1.67     156
  33   16   27      17.42        -       2.32     128
  33   16   29       6.44        -       1.95     134
  33   16   31       2.00        -       1.78     145
  33   17    0      32.14        -       2.38     236
  33   17    2      10.50        -       1.35     356
  33   17    4      15.48        -       1.53     349
  33   17    6      13.14        -       1.51     299
  33   17    8       8.53        -       1.61     301
  33   17   10       2.41        -       1.36     271
  33   17   12      11.02        -       1.61     263
  33   17   14       7.03        -       1.54     233
  33   17   16      16.86        -       1.85     197
  33   17   18      -0.92        -       1.67     150
  33   17   20      20.26        -       1.83     171
  33   17   22       3.99        -       1.64     159
  33   17   24       3.07        -       1.89     120
  33   17   26      42.13        -       3.12     146
  33   17   28       1.22        -       1.42     153
  33   17   30       4.01        -       1.57     141
  33   17   32       2.60        -       1.55     152
  33   18    1      39.59        -       1.90     410
  33   18    3       0.57        -       1.37     346
  33   18    5      15.55        -       1.53     339
  33   18    7      21.32        -       1.85     284
  33   18    9      15.13        -       1.66     284
  33   18   11      22.50        -       1.81     219
  33   18   13      45.57        -       2.46     245
  33   18   15       4.69        -       1.58     198
  33   18   17      17.07        -       1.87     189
  33   18   19       3.98        -       1.83     153
  33   18   21      24.32        -       2.04     174
  33   18   23       1.82        -       1.62     150
  33   18   25      13.26        -       2.17     139
  33   18   27       2.79        -       1.78     140
  33   18   29      13.18        -       1.95     148
  33   18   31      59.48        -       3.96     147
  33   19    0       3.46        -       1.72     197
  33   19    2       4.99        -       1.34     333
  33   19    4       8.72        -       1.52     323
  33   19    6      41.80        -       2.61     234
  33   19    8       1.94        -       1.55     238
  33   19   10       5.61        -       1.58     251
  33   19   12      -0.53        -       1.67     210
  33   19   14       3.24        -       1.64     194
  33   19   16       8.35        -       1.75     179
  33   19   18       7.78        -       1.85     166
  33   19   20       0.18        -       1.67     156
  33   19   22       4.07        -       1.80     139
  33   19   24       1.07        -       1.66     152
  33   19   26       3.82        -       1.65     149
  33   19   28      -0.70        -       1.61     142
  33   19   30       5.52        -       1.67     155
  33   19   32       9.16        -       2.05     128
  33   20    1      23.98        -       1.83     323
  33   20    3      11.85        -       1.51     312
  33   20    5      18.16        -       1.60     292
  33   20    7      23.74        -       1.88     275
  33   20    9      21.10        -       1.95     234
  33   20   11       7.51        -       1.49     251
  33   20   13       2.38        -       1.53     221
  33   20   15       4.69        -       1.65     187
  33   20   17       5.26        -       1.65     176
  33   20   19       9.39        -       1.63     164
  33   20   21      21.17        -       2.40     142
  33   20   23      -1.98        -       1.91     136
  33   20   25      39.21        -       2.71     154
  33   20   27       7.93        -       1.68     143
  33   20   29      12.36        -       1.90     131
  33   20   31       6.04        -       1.72     126
  33   21    0       3.81        -       1.93     179
  33   21    2       8.55        -       1.33     334
  33   21    4      11.43        -       1.62     302
  33   21    6       6.85        -       1.43     281
  33   21    8       0.42        -       1.57     219
  33   21   10       5.79        -       1.59     206
  33   21   12      12.41        -       1.95     184
  33   21   14      23.18        -       2.27     195
  33   21   16       4.98        -       1.43     177
  33   21   18      17.39        -       2.12     163
  33   21   20       1.25        -       1.71     154
  33   21   22      -3.26        -       1.55     145
  33   21   24       5.75        -       1.79     142
  33   21   26      15.83        -       2.03     131
  33   21   28       3.89        -       1.71     144
  33   21   30      12.37        -       1.74     115
  33   21   32       8.12        -       1.66     118
  33   22    1      17.97        -       1.60     324
  33   22    3      35.86        -       2.31     289
  33   22    5      -0.70        -       1.40     290
  33   22    7       3.74        -       1.29     276
  33   22    9       9.03        -       1.40     246
  33   22   11       9.77        -       1.80     183
  33   22   13       5.08        -       1.75     174
  33   22   15       9.30        -       1.64     156
  33   22   17       1.88        -       1.77     169
  33   22   19       3.57        -       1.75     148
  33   22   21       8.78        -       1.57     161
  33   22   23      12.78        -       1.81     129
  33   22   25       0.89        -       1.67     121
  33   22   27       6.45        -       1.93     131
  33   22   29       4.45        -       1.80     124
  33   22   31       1.46        -       1.71     116
  33   23    0      11.13        -       2.01     187
  33   23    2       2.21        -       1.43     287
  33   23    4      25.72        -       1.81     281
  33   23    6       4.17        -       1.54     236
  33   23    8      10.12        -       1.57     233
  33   23   10       7.55        -       1.55     218
  33   23   12      10.77        -       1.57     223
  33   23   14      21.30        -       1.99     176
  33   23   16       1.47        -       1.74     148
  33   23   18      24.07        -       2.15     153
  33   23   20      11.51        -       2.04     141
  33   23   22      13.74        -       1.92     151
  33   23   24      13.33        -       2.09     110
  33   23   26      25.00        -       2.22     131
  33   23   28       2.88        -       1.74     127
  33   23   30       5.80        -       1.78     117
  33   23   32      46.76        -       3.27     105
  33   24    1      10.29        -       1.44     309
  33   24    3       8.24        -       1.57     283
  33   24    5      14.09        -       1.59     274
  33   24    7      13.14        -       1.67     223
  33   24    9       9.52        -       1.74     207
  33   24   11       1.92        -       1.53     175
  33   24   13      34.83        -       2.62     186
  33   24   15       7.34        -       1.66     174
  33   24   17       9.31        -       1.82     154
  33   24   19       1.16        -       1.80     141
  33   24   21      -1.83        -       1.62     144
  33   24   23      11.14        -       1.90     127
  33   24   25      17.41        -       2.10     132
  33   24   27       4.41        -       1.65     152
  33   24   29      10.01        -       1.56     130
  33   24   31       5.27        -       1.98     107
  33   25    0      -1.40        -       1.97     153
  33   25    2      20.30        -       1.72     263
  33   25    4      59.51        -       3.27     271
  33   25    6       3.90        -       1.76     227
  33   25    8      11.07        -       1.59     221
  33   25   10      12.79        -       1.54     230
  33   25   12      22.94        -       2.21     193
  33   25   14      26.78        -       2.12     181
  33   25   16      13.15        -       1.88     158
  33   25   18      25.51        -       2.35     150
  33   25   20      14.77        -       2.01     137
  33   25   22      14.78        -       2.14     126
  33   25   24      16.27        -       2.18     133
  33   25   26       8.76        -       1.95     133
  33   25   28      23.86        -       2.27     129
  33   25   30       5.79        -       2.03     121
  33   25   32       6.91        -       2.05     102
  33   26    1       5.76        -       1.40     279
  33   26    3      31.40        -       2.05     277
  33   26    5       7.72        -       1.42     252
  33   26    7      19.82        -       1.61     211
  33   26    9      10.04        -       1.84     178
  33   26   11      17.41        -       2.13     160
  33   26   13       3.80        -       1.59     158
  33   26   15       1.90        -       1.63     169
  33   26   17       8.74        -       1.95     159
  33   26   19       2.97        -       2.01     124
  33   26   21       3.66        -       1.70     135
  33   26   23       4.66        -       1.60     162
  33   26   25      -0.63        -       1.80     127
  33   26   27       4.63        -       1.37     149
  33   26   29      12.66        -       1.75     122
  33   26   31      20.30        -       2.72     104
  33   27    0      15.44        -       2.12     154
  33   27    2       6.41        -       1.29     260
  33   27    4       0.20        -       1.40     237
  33   27    6       2.82        -       1.44     229
  33   27    8      60.29        -       4.10     168
  33   27   10       4.96        -       1.56     193
  33   27   12       2.43        -       1.91     147
  33   27   14       4.65        -       1.72     156
  33   27   16       9.64        -       1.53     140
  33   27   18       5.92        -       1.78     131
  33   27   20       5.84        -       1.75     125
  33   27   22      14.39        -       2.07     137
  33   27   24       9.05        -       1.76     124
  33   27   26       1.80        -       1.61     122
  33   27   28      10.60        -       1.89     106
  33   27   30       7.26        -       1.94      98
  33   27   32       7.20        -       1.92     103
  33   28    1       2.79        -       1.31     277
  33   28    3      22.44        -       1.83     237
  33   28    5      12.86        -       1.62     241
  33   28    7      10.69        -       1.76     202
  33   28    9       4.59        -       1.87     157
  33   28   11       7.91        -       1.78     175
  33   28   13       3.06        -       1.64     170
  33   28   15      10.23        -       1.87     131
  33   28   17       2.79        -       1.65     153
  33   28   19       7.99        -       1.86     132
  33   28   21      -1.05        -       1.77     120
  33   28   23      14.56        -       1.96     135
  33   28   25       7.50        -       2.10     102
  33   28   27       7.72        -       1.85     111
  33   28   29       0.40        -       1.79     115
  33   28   31       2.92        -       1.50      87
  33   29    0       5.59        -       2.01     147
  33   29    2       1.82        -       1.44     246
  33   29    4       9.61        -       1.49     251
  33   29    6      12.30        -       1.72     226
  33   29    8      10.00        -       1.74     192
  33   29   10      12.79        -       1.95     170
  33   29   12      -0.33        -       1.63     150
  33   29   14      12.67        -       2.08     156
  33   29   16       8.55        -       1.58     154
  33   29   18      22.49        -       2.55     134
  33   29   20      21.61        -       2.40     125
  33   29   22       0.90        -       1.88     122
  33   29   24       5.56        -       1.72     119
  33   29   26      16.62        -       2.28     119
  33   29   28      10.32        -       1.83     119
  33   29   30      13.67        -       2.03     107
  33   29   32      26.56        -       2.80     122
  33   30    1      14.83        -       1.77     246
  33   30    3       4.52        -       1.66     197
  33   30    5       6.90        -       1.56     236
  33   30    7      10.05        -       1.76     188
  33   30    9       6.38        -       1.66     159
  33   30   11       4.00        -       1.87     153
  33   30   13       1.44        -       1.69     158
  33   30   15      19.53        -       2.14     134
  33   30   17       7.18        -       1.97     130
  33   30   19      36.57        -       3.11     133
  33   30   21      17.33        -       2.67     111
  33   30   23      12.70        -       2.38     104
  33   30   25       2.22        -       1.56     119
  33   30   27      12.75        -       1.83     107
  33   30   29       0.36        -       1.40     116
  33   30   31       2.52        -       1.75     110
  33   31    0       7.90        -       1.93     144
  33   31    2      27.38        -       2.21     233
  33   31    4       7.62        -       1.61     238
  33   31    6       5.85        -       1.45     208
  33   31    8      10.96        -       1.62     201
  33   31   10      19.56        -       2.05     186
  33   31   12      14.95        -       2.09     155
  33   31   14       4.07        -       1.78     144
  33   31   16       2.13        -       1.88     133
  33   31   18       2.22        -       1.68     130
  33   31   20      13.59        -       1.92     144
  33   31   22       1.28        -       1.45     134
  33   31   24      15.85        -       1.87     110
  33   31   26      11.00        -       1.81     114
  33   31   28       2.90        -       1.66     126
  33   31   30       4.06        -       1.62      90
  33   31   32       6.48        -       2.03      92
  33   32    1      17.55        -       1.64     242
  33   32    3       4.76        -       1.20     244
  33   32    5       5.22        -       1.53     220
  33   32    7      24.73        -       2.06     211
  33   32    9      10.51        -       1.79     155
  33   32   11      15.73        -       1.95     163
  33   32   13      -1.71        -       1.66     131
  33   32   15       1.96        -       1.49     158
  33   32   17       1.18        -       1.76     109
  33   32   19       4.53        -       1.52     124
  33   32   21       8.50        -       1.74     102
  33   32   23       9.23        -       1.90     119
  33   32   25       8.64        -       1.97     112
  33   32   27       8.93        -       2.17      89
  33   32   29      21.88        -       2.53     106
  33   32   31       4.43        -       1.80     114
  33   33    0       4.88        -       2.19     104
  33   33    2      14.43        -       1.67     216
  33   33    4       3.94        -       1.36     208
  33   33    6       2.57        -       1.73     196
  33   33    8       4.41        -       1.81     179
  33   33   10      12.34        -       1.92     157
  33   33   12      41.17        -       3.03     147
  33   33   14       8.09        -       1.86     128
  33   33   16      26.20        -       2.35     137
  33   33   18       2.36        -       1.58     123
  33   33   20       7.52        -       2.08     108
  33   33   22       4.71        -       1.53     113
  33   33   24       2.05        -       1.78     112
  33   33   26       3.07        -       1.53     108
  33   33   28       0.65        -       1.90     100
  33   33   30       0.27        -       1.49     104
  33   33   32       0.37        -       1.82      95
  34    0    0      14.73        -       2.12     240
  34    0    2      60.29        -       2.62     447
  34    0    4      10.31        -       1.54     377
  34    0    6       2.31        -       1.55     328
  34    0    8      14.54        -       1.63     299
  34    0   10      23.65        -       2.16     278
  34    0   12       6.51        -       1.98     239
  34    0   14      17.30        -       2.44     217
  34    0   16      15.21        -       2.20     195
  34    0   18       8.21        -       2.20     159
  34    0   20       7.06        -       2.25     158
  34    0   22       3.61        -       1.80     157
  34    0   24       3.17        -       1.89     143
  34    0   26       8.72        -       1.86     139
  34    0   28       1.54        -       2.25     114
  34    0   30       5.45        -       2.13     125
  34    0   32      13.68        -       2.73     111
  34    1    1       8.76        -       0.98     882
  34    1    3      17.41        -       1.12     790
  34    1    5      53.30        -       2.01     623
  34    1    7      25.86        -       1.50     564
  34    1    9      10.59        -       1.24     521
  34    1   11      10.52        -       1.46     438
  34    1   13       4.83        -       1.32     404
  34    1   15      16.22        -       1.53     401
  34    1   17      18.93        -       1.69     322
  34    1   19      36.55        -       2.65     287
  34    1   21       2.78        -       1.48     272
  34    1   23       0.05        -       1.41     268
  34    1   25       4.36        -       1.55     226
  34    1   27      12.09        -       1.46     244
  34    1   29      39.85        -       2.47     232
  34    1   31       6.75        -       1.33     255
  34    1   33       6.29        -       1.52     196
  34    2    0       9.34        -       1.39     379
  34    2    2      21.80        -       1.18     787
  34    2    4      26.51        -       1.39     645
  34    2    6      89.84        -       3.07     651
  34    2    8      44.16        -       1.81     561
  34    2   10      15.81        -       1.31     502
  34    2   12      37.01        -       1.80     488
  34    2   14       7.94        -       1.33     413
  34    2   16     161.37        -       6.11     357
  34    2   18       3.89        -       1.31     337
  34    2   20      11.09        -       1.63     309
  34    2   22      18.56        -       1.68     268
  34    2   24       4.79        -       1.38     246
  34    2   26       7.14        -       1.46     239
  34    2   28      16.17        -       1.68     228
  34    2   30       7.78        -       1.59     222
  34    2   32       4.80        -       1.35     238
  34    3    1      10.65        -       1.13     738
  34    3    3      27.40        -       1.49     671
  34    3    5       5.31        -       1.11     634
  34    3    7      23.38        -       1.46     529
  34    3    9      99.07        -       3.38     467
  34    3   11      43.03        -       1.95     449
  34    3   13       9.59        -       1.46     383
  34    3   15      11.23        -       1.43     373
  34    3   17       3.74        -       1.37     332
  34    3   19      12.45        -       1.55     330
  34    3   21       4.99        -       1.36     295
  34    3   23      13.34        -       1.55     281
  34    3   25       3.57        -       1.60     229
  34    3   27      13.02        -       1.61     250
  34    3   29      18.25        -       1.73     219
  34    3   31       6.58        -       1.46     226
  34    3   33       5.34        -       1.44     213
  34    4    0       3.13        -       1.38     422
  34    4    2      13.59        -       1.03     737
  34    4    4      32.05        -       1.47     621
  34    4    6      22.76        -       1.33     554
  34    4    8       4.18        -       1.26     469
  34    4   10       9.39        -       1.29     448
  34    4   12      25.77        -       1.68     388
  34    4   14      65.15        -       2.96     357
  34    4   16       3.04        -       1.32     350
  34    4   18      -0.54        -       1.47     309
  34    4   20       1.47        -       1.62     268
  34    4   22       9.92        -       1.50     270
  34    4   24       2.12        -       1.29     302
  34    4   26       4.13        -       1.36     266
  34    4   28       8.03        -       1.61     225
  34    4   30       7.08        -       1.47     230
  34    4   32      34.49        -       2.34     217
  34    5    1      70.59        -       2.29     697
  34    5    3      33.37        -       1.47     623
  34    5    5      47.06        -       1.83     566
  34    5    7      25.79        -       1.58     498
  34    5    9      22.30        -       1.52     471
  34    5   11       2.52        -       1.46     378
  34    5   13       2.00        -       1.44     362
  34    5   15       5.51        -       1.29     334
  34    5   17      28.13        -       2.14     299
  34    5   19       5.98        -       1.47     269
  34    5   21      10.04        -       1.71     227
  34    5   23      17.03        -       2.02     221
  34    5   25      20.08        -       1.70     229
  34    5   27      25.60        -       1.99     208
  34    5   29       2.34        -       1.60     199
  34    5   31       1.76        -       1.37     244
  34    5   33      20.81        -       1.85     199
  34    6    0      14.89        -       1.72     357
  34    6    2      50.57        -       1.88     594
  34    6    4      10.47        -       1.31     514
  34    6    6       4.48        -       1.27     506
  34    6    8       1.13        -       1.19     433
  34    6   10       4.81        -       1.28     421
  34    6   12       3.84        -       1.34     342
  34    6   14       3.35        -       1.26     341
  34    6   16       5.34        -       1.39     313
  34    6   18       6.60        -       1.55     246
  34    6   20       3.35        -       1.42     242
  34    6   22      14.05        -       1.60     228
  34    6   24       1.05        -       1.48     212
  34    6   26       6.55        -       1.73     212
  34    6   28       0.44        -       1.34     220
  34    6   30      12.64        -       1.74     209
  34    6   32       4.75        -       1.43     202
  34    7    1      35.68        -       1.55     622
  34    7    3      20.46        -       1.28     617
  34    7    5       4.10        -       1.24     525
  34    7    7       3.21        -       1.29     481
  34    7    9       5.99        -       1.37     382
  34    7   11      20.48        -       1.52     388
  34    7   13      12.24        -       1.50     321
  34    7   15       6.67        -       1.48     289
  34    7   17      10.60        -       1.50     289
  34    7   19      17.40        -       1.90     245
  34    7   21       8.83        -       1.68     242
  34    7   23       7.48        -       1.76     192
  34    7   25       6.56        -       1.62     203
  34    7   27      20.67        -       2.02     204
  34    7   29      20.28        -       2.00     191
  34    7   31      25.67        -       2.36     188
  34    7   33      19.88        -       2.26     171
  34    8    0       1.91        -       1.52     324
  34    8    2      32.64        -       1.64     541
  34    8    4      10.04        -       1.23     517
  34    8    6      61.95        -       2.52     483
  34    8    8      25.02        -       1.63     404
  34    8   10      10.93        -       1.40     358
  34    8   12      18.28        -       1.68     281
  34    8   14      36.74        -       2.16     309
  34    8   16       5.69        -       1.33     296
  34    8   18      40.79        -       2.73     276
  34    8   20       3.46        -       1.49     241
  34    8   22      13.71        -       1.95     213
  34    8   24      13.00        -       1.60     213
  34    8   26       6.61        -       1.62     178
  34    8   28       0.42        -       1.53     189
  34    8   30       7.48        -       1.54     195
  34    8   32      10.17        -       1.96     168
  34    9    1      61.90        -       2.29     542
  34    9    3      25.96        -       1.55     538
  34    9    5      56.41        -       2.25     511
  34    9    7      38.20        -       1.96     382
  34    9    9      16.10        -       1.61     357
  34    9   11      20.89        -       1.64     310
  34    9   13      21.77        -       1.75     263
  34    9   15       2.79        -       1.56     267
  34    9   17      66.00        -       3.23     261
  34    9   19       4.62        -       1.50     224
  34    9   21       1.63        -       1.59     220
  34    9   23       4.41        -       1.67     183
  34    9   25       1.06        -       1.64     185
  34    9   27      10.84        -       1.89     176
  34    9   29      12.36        -       1.83     171
  34    9   31       5.05        -       1.64     172
  34    9   33       9.08        -       1.73     156
  34   10    0       4.39        -       1.68     297
  34   10    2      18.85        -       1.47     488
  34   10    4      12.68        -       1.31     436
  34   10    6       2.78        -       1.27     403
  34   10    8      93.70        -       4.33     353
  34   10   10       6.12        -       1.50     310
  34   10   12      16.13        -       1.62     327
  34   10   14       8.80        -       1.43     295
  34   10   16      10.38        -       1.67     243
  34   10   18      24.12        -       2.02     234
  34   10   20      21.85        -       2.17     217
  34   10   22      14.24        -       1.50     208
  34   10   24       3.75        -       1.66     196
  34   10   26       4.13        -       1.78     181
  34   10   28      12.70        -       1.89     160
  34   10   30       5.76        -       1.54     167
  34   10   32       5.03        -       1.75     160
  34   11    1       2.52        -       1.25     466
  34   11    3      60.33        -       2.47     476
  34   11    5      28.61        -       1.74     396
  34   11    7      36.86        -       2.00     359
  34   11    9       1.33        -       1.37     350
  34   11   11       9.31        -       1.51     315
  34   11   13       5.27        -       1.46     291
  34   11   15      16.91        -       1.65     241
  34   11   17       5.35        -       1.54     220
  34   11   19       8.40        -       1.63     227
  34   11   21      20.03        -       1.81     189
  34   11   23       1.68        -       1.64     174
  34   11   25       1.46        -       1.80     151
  34   11   27      25.47        -       2.40     181
  34   11   29      -0.96        -       1.70     152
  34   11   31       8.90        -       1.57     169
  34   11   33       3.60        -       1.57     164
  34   12    0      34.50        -       2.96     248
  34   12    2       8.42        -       1.21     506
  34   12    4       7.61        -       1.27     426
  34   12    6      13.19        -       1.34     397
  34   12    8      17.73        -       1.69     308
  34   12   10      17.43        -       1.71     286
  34   12   12      26.99        -       2.04     257
  34   12   14       4.49        -       1.48     253
  34   12   16      15.16        -       1.99     192
  34   12   18      12.03        -       1.73     190
  34   12   20       4.88        -       1.90     177
  34   12   22       8.07        -       1.60     203
  34   12   24       3.55        -       1.75     153
  34   12   26      24.40        -       2.37     151
  34   12   28       3.40        -       1.80     145
  34   12   30      -1.15        -       1.64     153
  34   12   32      12.51        -       1.83     153
  34   13    1      40.82        -       2.15     452
  34   13    3      39.33        -       2.05     401
  34   13    5       5.98        -       1.53     371
  34   13    7      40.50        -       2.23     345
  34   13    9      43.41        -       2.11     326
  34   13   11       8.66        -       1.62     253
  34   13   13       6.91        -       1.53     268
  34   13   15      92.44        -       4.33     238
  34   13   17       0.38        -       1.62     222
  34   13   19       2.36        -       1.59     182
  34   13   21       5.21        -       1.59     195
  34   13   23      17.49        -       2.16     160
  34   13   25      23.29        -       2.50     163
  34   13   27      26.47        -       2.88     134
  34   13   29      24.43        -       2.31     142
  34   13   31      26.80        -       2.44     134
  34   13   33       7.94        -       2.04     156
  34   14    0      16.02        -       1.91     219
  34   14    2       5.03        -       1.30     416
  34   14    4       2.25        -       1.33     383
  34   14    6      15.46        -       1.43     373
  34   14    8       6.19        -       1.30     308
  34   14   10       6.71        -       1.45     299
  34   14   12       1.35        -       1.37     252
  34   14   14       1.75        -       1.48     246
  34   14   16      46.43        -       2.63     247
  34   14   18      13.76        -       1.87     167
  34   14   20       9.83        -       1.88     158
  34   14   22      13.68        -       1.95     177
  34   14   24      57.55        -       4.17     130
  34   14   26       1.01        -       1.74     143
  34   14   28       2.61        -       1.76     133
  34   14   30       8.89        -       1.94     135
  34   14   32       6.57        -       1.85     135
  34   15    1       6.34        -       1.36     404
  34   15    3      20.56        -       1.50     417
  34   15    5       7.21        -       1.41     325
  34   15    7       5.45        -       1.27     328
  34   15    9       9.03        -       1.45     322
  34   15   11       5.00        -       1.43     259
  34   15   13      11.72        -       1.82     237
  34   15   15      32.40        -       2.07     244
  34   15   17       6.85        -       1.67     206
  34   15   19       0.24        -       1.48     166
  34   15   21      11.19        -       1.88     169
  34   15   23       1.44        -       1.57     173
  34   15   25       2.57        -       1.63     162
  34   15   27       3.86        -       1.57     142
  34   15   29      14.62        -       1.98     134
  34   15   31      11.54        -       1.84     122
  34   15   33       5.33        -       1.67     126
  34   16    0       0.56        -       1.86     218
  34   16    2      21.93        -       1.53     387
  34   16    4      10.05        -       1.41     333
  34   16    6      40.05        -       2.30     300
  34   16    8      64.67        -       3.18     298
  34   16   10      26.22        -       2.00     271
  34   16   12      18.43        -       1.75     279
  34   16   14      11.84        -       1.82     216
  34   16   16      16.79        -       1.84     173
  34   16   18       7.22        -       1.57     189
  34   16   20      24.99        -       2.30     144
  34   16   22       7.96        -       1.81     151
  34   16   24       8.67        -       2.04     108
  34   16   26      27.12        -       2.41     123
  34   16   28       3.08        -       1.88     130
  34   16   30       7.54        -       1.74     135
  34   16   32      13.51        -       2.16     115
  34   17    1      14.05        -       1.35     369
  34   17    3       1.95        -       1.38     350
  34   17    5      28.24        -       1.73     331
  34   17    7      17.79        -       1.74     284
  34   17    9       9.65        -       1.62     266
  34   17   11      25.57        -       1.75     236
  34   17   13       6.48        -       1.52     208
  34   17   15       8.69        -       1.82     183
  34   17   17       4.59        -       1.53     203
  34   17   19       0.49        -       1.76     151
  34   17   21       9.43        -       2.21     126
  34   17   23       7.72        -       1.65     147
  34   17   25      10.60        -       2.20     119
  34   17   27      -1.01        -       2.02     123
  34   17   29      10.77        -       2.05     118
  34   17   31      10.76        -       2.11     128
  34   17   33       9.30        -       2.03     116
  34   18    0      34.83        -       2.75     207
  34   18    2       0.78        -       1.60     297
  34   18    4      18.09        -       1.72     316
  34   18    6       6.26        -       1.33     301
  34   18    8      12.08        -       1.64     267
  34   18   10      11.44        -       1.67     244
  34   18   12       4.14        -       1.28     227
  34   18   14       5.46        -       1.53     202
  34   18   16      51.52        -       3.07     196
  34   18   18       9.55        -       1.66     174
  34   18   20      49.17        -       3.31     178
  34   18   22      25.88        -       2.42     166
  34   18   24      17.41        -       1.99     148
  34   18   26       2.59        -       1.84     134
  34   18   28       7.66        -       2.24     119
  34   18   30      19.91        -       2.18     137
  34   18   32      20.87        -       2.46     117
  34   19    1      47.83        -       2.38     373
  34   19    3      19.28        -       1.44     369
  34   19    5      22.74        -       1.84     311
  34   19    7      15.50        -       1.71     275
  34   19    9       6.70        -       1.61     243
  34   19   11      31.80        -       2.32     226
  34   19   13      28.34        -       2.42     202
  34   19   15       8.52        -       1.87     166
  34   19   17       8.54        -       1.58     176
  34   19   19       1.26        -       1.77     146
  34   19   21      10.68        -       1.85     148
  34   19   23       0.01        -       1.80     126
  34   19   25      10.74        -       1.89     133
  34   19   27       5.65        -       1.77     115
  34   19   29      10.64        -       1.93     139
  34   19   31       3.57        -       1.67     140
  34   19   33       0.08        -       1.59     111
  34   20    0      79.81        -       5.11     185
  34   20    2       3.99        -       1.43     307
  34   20    4       7.09        -       1.33     303
  34   20    6       4.74        -       1.54     240
  34   20    8      26.55        -       2.16     216
  34   20   10       6.55        -       1.61     224
  34   20   12      24.41        -       2.07     186
  34   20   14      30.18        -       2.52     183
  34   20   16      14.98        -       1.69     159
  34   20   18      11.42        -       1.95     150
  34   20   20      14.01        -       1.81     144
  34   20   22      16.58        -       2.19     127
  34   20   24      11.51        -       1.62     145
  34   20   26       3.39        -       1.58     158
  34   20   28       4.03        -       1.55     116
  34   20   30       5.19        -       1.58     129
  34   20   32       0.99        -       1.85     130
  34   21    1      18.01        -       1.59     307
  34   21    3       7.87        -       1.36     303
  34   21    5      17.04        -       1.61     282
  34   21    7       3.62        -       1.44     244
  34   21    9       5.48        -       1.44     232
  34   21   11       3.74        -       1.59     194
  34   21   13      13.42        -       1.63     216
  34   21   15      16.17        -       2.09     184
  34   21   17      13.02        -       1.91     171
  34   21   19       1.92        -       1.58     152
  34   21   21      18.70        -       2.06     139
  34   21   23       8.31        -       1.73     152
  34   21   25      14.48        -       2.07     131
  34   21   27       3.26        -       1.63     140
  34   21   29       4.62        -       2.00     110
  34   21   31       4.75        -       1.78     118
  34   21   33       3.55        -       1.63     119
  34   22    0       6.98        -       2.02     162
  34   22    2      14.58        -       1.58     300
  34   22    4      35.19        -       2.01     297
  34   22    6      36.07        -       2.16     236
  34   22    8       0.80        -       1.39     237
  34   22   10      13.59        -       1.71     184
  34   22   12       8.00        -       1.66     190
  34   22   14       7.16        -       1.55     166
  34   22   16      19.24        -       2.28     151
  34   22   18       9.41        -       1.85     137
  34   22   20       6.66        -       1.73     139
  34   22   22      12.64        -       2.00     138
  34   22   24      13.91        -       1.99     135
  34   22   26       8.37        -       1.89     131
  34   22   28       7.52        -       1.71     129
  34   22   30       9.20        -       1.70     103
  34   22   32       4.32        -       1.71     108
  34   23    1       7.22        -       1.45     266
  34   23    3       4.25        -       1.41     277
  34   23    5      49.30        -       2.61     293
  34   23    7      27.93        -       2.55     225
  34   23    9       6.29        -       1.48     238
  34   23   11       3.59        -       1.48     194
  34   23   13       3.32        -       1.68     201
  34   23   15       7.84        -       1.61     175
  34   23   17      13.21        -       1.96     146
  34   23   19       1.67        -       1.74     144
  34   23   21      11.77        -       1.81     128
  34   23   23      11.08        -       1.99     130
  34   23   25      42.46        -       3.40     103
  34   23   27      20.12        -       2.36     111
  34   23   29       8.34        -       2.01     136
  34   23   31       9.22        -       2.09      98
  34   23   33       6.37        -       1.81     101
  34   24    0       6.05        -       1.84     165
  34   24    2       7.83        -       1.72     248
  34   24    4      10.49        -       1.75     261
  34   24    6      61.29        -       3.65     216
  34   24    8      46.42        -       2.90     222
  34   24   10      24.11        -       1.99     230
  34   24   12       5.42        -       1.74     191
  34   24   14      11.50        -       1.57     190
  34   24   16      31.22        -       2.79     153
  34   24   18      -0.23        -       1.89     141
  34   24   20      55.06        -       3.57     137
  34   24   22      -0.30        -       1.56     132
  34   24   24       0.19        -       1.83     127
  34   24   26       9.86        -       2.11     113
  34   24   28       4.65        -       1.96     117
  34   24   30      16.01        -       2.29     117
  34   24   32       4.96        -       1.77     111
  34   25    1      11.05        -       1.45     278
  34   25    3      11.41        -       1.53     225
  34   25    5       3.84        -       1.45     258
  34   25    7      13.80        -       2.00     193
  34   25    9       1.89        -       1.58     214
  34   25   11      24.93        -       2.48     151
  34   25   13       2.17        -       1.48     185
  34   25   15      31.63        -       2.87     145
  34   25   17       5.54        -       1.54     145
  34   25   19       6.06        -       1.72     135
  34   25   21      13.60        -       2.15     132
  34   25   23      11.01        -       1.74     146
  34   25   25       8.38        -       1.96     105
  34   25   27      11.00        -       1.70     134
  34   25   29       2.69        -       1.95     107
  34   25   31       1.29        -       1.62     126
  34   25   33      -0.05        -       1.44     117
  34   26    0      10.31        -       1.73     174
  34   26    2       3.58        -       1.59     253
  34   26    4       5.34        -       1.40     259
  34   26    6      38.18        -       2.41     211
  34   26    8      12.58        -       1.87     208
  34   26   10       2.39        -       1.66     194
  34   26   12       5.79        -       1.61     198
  34   26   14      23.45        -       2.17     169
  34   26   16       6.33        -       1.77     146
  34   26   18      10.63        -       2.21     129
  34   26   20       6.80        -       1.63     122
  34   26   22      20.21        -       2.32     126
  34   26   24      12.02        -       1.94     123
  34   26   26      12.39        -       2.29     101
  34   26   28      11.39        -       2.02     123
  34   26   30       3.42        -       1.89      92
  34   26   32       5.93        -       1.82     114
  34   27    1      13.68        -       1.66     255
  34   27    3       5.31        -       1.53     248
  34   27    5       6.68        -       1.42     237
  34   27    7      12.42        -       1.78     209
  34   27    9       0.54        -       1.67     179
  34   27   11      11.79        -       1.74     163
  34   27   13       6.58        -       1.68     172
  34   27   15       5.79        -       1.43     162
  34   27   17      11.05        -       1.85     159
  34   27   19       0.52        -       1.78     121
  34   27   21       2.83        -       1.75     114
  34   27   23      12.08        -       1.80     157
  34   27   25       5.54        -       1.71     130
  34   27   27       7.19        -       1.66     130
  34   27   29       7.91        -       1.78     128
  34   27   31      16.51        -       2.42      97
  34   27   33       5.46        -       1.93      89
  34   28    0      17.89        -       2.56     135
  34   28    2       8.01        -       1.34     251
  34   28    4       1.92        -       1.57     216
  34   28    6      17.06        -       1.94     221
  34   28    8      10.26        -       1.66     176
  34   28   10       3.92        -       1.58     175
  34   28   12      10.28        -       1.77     160
  34   28   14       4.38        -       1.68     139
  34   28   16      15.86        -       1.62     143
  34   28   18       7.06        -       1.82     127
  34   28   20       6.76        -       1.99     121
  34   28   22       7.99        -       2.13     100
  34   28   24       9.44        -       1.72     136
  34   28   26       8.59        -       1.82     109
  34   28   28      12.02        -       2.09     100
  34   28   30       3.16        -       1.61     106
  34   28   32       3.10        -       1.71      88
  34   29    1       2.80        -       1.43     255
  34   29    3      30.19        -       2.27     205
  34   29    5      -1.37        -       1.51     228
  34   29    7       0.78        -       1.52     195
  34   29    9       1.43        -       1.77     159
  34   29   11      11.16        -       1.82     171
  34   29   13      23.29        -       2.33     144
  34   29   15       9.25        -       1.66     143
  34   29   17      30.81        -       2.69     130
  34   29   19      10.49        -       1.86     138
  34   29   21       5.67        -       1.78     122
  34   29   23       2.24        -       1.46     124
  34   29   25       3.17        -       1.52     115
  34   29   27       2.94        -       1.55     116
  34   29   29       5.88        -       1.92     109
  34   29   31      10.28        -       1.92      92
  34   29   33       2.39        -       1.65      94
  34   30    0      -1.96        -       1.85     135
  34   30    2       9.85        -       1.46     228
  34   30    4      15.58        -       1.50     248
  34   30    6      -1.19        -       1.57     204
  34   30    8       6.90        -       1.73     194
  34   30   10       4.26        -       1.60     176
  34   30   12      11.33        -       1.81     143
  34   30   14      -1.18        -       1.43     166
  34   30   16       7.84        -       1.51     138
  34   30   18       2.70        -       1.63     127
  34   30   20       3.37        -       1.91     107
  34   30   22      15.97        -       2.08     107
  34   30   24       3.19        -       1.59     113
  34   30   26       2.85        -       1.91     107
  34   30   28       0.47        -       1.99      99
  34   30   30      -0.70        -       1.74     107
  34   30   32       1.49        -       1.54     102
  34   31    1       4.62        -       1.58     215
  34   31    3       0.42        -       1.39     193
  34   31    5       5.57        -       1.64     192
  34   31    7      -1.87        -       1.58     186
  34   31    9       3.26        -       1.75     163
  34   31   11      10.82        -       1.73     163
  34   31   13      25.08        -       2.18     156
  34   31   15       1.12        -       1.64     132
  34   31   17       4.42        -       1.87     128
  34   31   19      39.52        -       3.77      99
  34   31   21       5.87        -       1.65     127
  34   31   23       2.53        -       1.70     118
  34   31   25       3.75        -       1.77      95
  34   31   27       5.05        -       1.92      85
  34   31   29      10.01        -       1.42     134
  34   31   31      16.21        -       2.15      94
  34   31   33       6.77        -       1.51     101
  34   32    0      14.96        -       2.35     135
  34   32    2       8.04        -       1.60     217
  34   32    4      11.70        -       1.62     224
  34   32    6      15.55        -       1.67     191
  34   32    8       0.81        -       1.74     169
  34   32   10       6.74        -       1.57     165
  34   32   12      43.97        -       3.45     115
  34   32   14      13.48        -       2.01     140
  34   32   16       1.36        -       1.80     140
  34   32   18       1.17        -       1.58     122
  34   32   20       2.29        -       1.99     107
  34   32   22       9.06        -       2.05      89
  34   32   24       7.83        -       2.28      97
  34   32   26       2.41        -       1.79     108
  34   32   28      10.49        -       1.96     106
  34   32   30       4.39        -       1.69      86
  34   32   32       2.69        -       1.76     101
  34   33    1       1.45        -       1.37     220
  34   33    3      19.88        -       1.95     201
  34   33    5       1.06        -       1.49     207
  34   33    7       8.59        -       1.52     181
  34   33    9      11.56        -       1.82     152
  34   33   11       4.14        -       1.58     159
  34   33   13       4.00        -       1.80     121
  34   33   15       5.13        -       1.65     135
  34   33   17       2.08        -       1.37     134
  34   33   19      14.42        -       2.19     101
  34   33   21       5.08        -       1.82     117
  34   33   23      12.46        -       1.94     112
  34   33   25       0.25        -       1.34      99
  34   33   27       3.95        -       1.50     109
  34   33   29       2.45        -       1.91      92
  34   33   31       0.21        -       1.63      88
  34   33   33       2.13        -       1.63      99
  34   34    0       2.54        -       2.11      92
  34   34    2       1.11        -       1.44     222
  34   34    4       0.76        -       1.40     195
  34   34    6       5.35        -       1.53     173
  34   34    8       6.07        -       1.68     186
  34   34   10      16.52        -       2.22     142
  34   34   12      21.74        -       2.16     146
  34   34   14       5.94        -       1.84     119
  34   34   16       0.88        -       1.62     151
  34   34   18       0.82        -       1.72     112
  34   34   20       6.08        -       1.63     106
  34   34   22      -1.00        -       1.85     105
  34   34   24       0.79        -       1.63      93
  34   34   26       6.55        -       1.68     105
  34   34   28       9.37        -       1.89     107
  34   34   30       3.62        -       1.85      77
  34   34   32       4.38        -       1.88      90
  34   34   34      11.85        -       3.10      27
  35    0    1      74.03        -       3.12     412
  35    0    3      63.18        -       2.72     410
  35    0    5      43.07        -       2.44     344
  35    0    7       4.59        -       1.57     299
  35    0    9      48.69        -       3.13     255
  35    0   11       0.41        -       1.52     278
  35    0   13       3.44        -       1.88     182
  35    0   15      77.17        -       5.19     186
  35    0   17       4.00        -       1.87     193
  35    0   19       7.44        -       2.42     167
  35    0   21       5.16        -       2.15     134
  35    0   23       0.88        -       1.92     147
  35    0   25       1.03        -       2.26     117
  35    0   27       7.83        -       2.20     129
  35    0   29       7.63        -       1.98     113
  35    0   31       7.50        -       2.53     117
  35    0   33      16.84        -       3.00      97
  35    1    0      35.87        -       1.93     427
  35    1    2      25.36        -       1.29     756
  35    1    4       6.94        -       1.04     701
  35    1    6      72.94        -       2.56     628
  35    1    8       5.43        -       1.20     487
  35    1   10      36.98        -       1.95     443
  35    1   12      41.20        -       2.19     393
  35    1   14      19.75        -       1.57     382
  35    1   16      61.78        -       2.97     321
  35    1   18      66.98        -       3.38     284
  35    1   20       7.60        -       1.58     282
  35    1   22       0.20        -       1.39     273
  35    1   24      22.28        -       2.03     261
  35    1   26      10.18        -       1.75     229
  35    1   28       6.17        -       1.44     230
  35    1   30       4.97        -       1.44     233
  35    1   32       9.23        -       1.40     231
  35    1   34       8.91        -       1.71     181
  35    2    1      58.32        -       2.03     702
  35    2    3       9.42        -       1.13     675
  35    2    5      10.72        -       1.15     618
  35    2    7      10.94        -       1.16     512
  35    2    9       1.17        -       1.29     440
  35    2   11      17.67        -       1.38     439
  35    2   13       9.22        -       1.26     395
  35    2   15      12.15        -       1.34     365
  35    2   17      13.05        -       1.69     319
  35    2   19       1.12        -       1.40     290
  35    2   21       3.85        -       1.52     258
  35    2   23       7.16        -       1.49     247
  35    2   25       3.93        -       1.57     216
  35    2   27      11.16        -       1.62     216
  35    2   29      17.24        -       1.78     223
  35    2   31       7.27        -       1.57     216
  35    2   33       8.34        -       1.63     223
  35    3    0       4.43        -       1.43     371
  35    3    2      24.90        -       1.32     680
  35    3    4      29.07        -       1.42     641
  35    3    6      16.40        -       1.35     538
  35    3    8      22.98        -       1.49     460
  35    3   10       2.04        -       1.27     425
  35    3   12      22.79        -       1.51     446
  35    3   14       7.55        -       1.32     346
  35    3   16      50.96        -       2.44     347
  35    3   18      10.79        -       1.37     315
  35    3   20      10.59        -       1.50     294
  35    3   22       4.98        -       1.58     259
  35    3   24       9.41        -       1.46     285
  35    3   26      16.90        -       1.71     242
  35    3   28       3.09        -       1.66     212
  35    3   30      12.84        -       1.48     211
  35    3   32       8.25        -       1.50     210
  35    3   34      15.93        -       1.51     204
  35    4    1      14.22        -       1.13     695
  35    4    3      27.18        -       1.38     641
  35    4    5       2.89        -       1.17     554
  35    4    7       0.61        -       1.18     456
  35    4    9      13.99        -       1.31     448
  35    4   11      37.10        -       1.88     414
  35    4   13      96.21        -       4.12     328
  35    4   15      31.75        -       2.06     349
  35    4   17      21.41        -       1.76     313
  35    4   19      10.30        -       1.58     267
  35    4   21       1.34        -       1.50     263
  35    4   23      16.23        -       1.70     249
  35    4   25       1.68        -       1.44     234
  35    4   27       5.42        -       1.46     254
  35    4   29       9.15        -       1.62     216
  35    4   31      10.11        -       1.63     221
  35    4   33       4.30        -       1.37     211
  35    5    0      34.85        -       2.19     333
  35    5    2      27.92        -       1.49     626
  35    5    4      26.05        -       1.47     552
  35    5    6       8.93        -       1.31     485
  35    5    8      17.12        -       1.47     402
  35    5   10       8.35        -       1.44     391
  35    5   12      43.11        -       2.10     388
  35    5   14       8.36        -       1.49     320
  35    5   16       7.40        -       1.42     308
  35    5   18       7.82        -       1.63     278
  35    5   20       4.85        -       1.52     245
  35    5   22      11.40        -       1.50     241
  35    5   24       8.15        -       1.50     214
  35    5   26      18.24        -       1.80     201
  35    5   28      37.44        -       2.67     183
  35    5   30       3.00        -       1.39     220
  35    5   32      22.62        -       1.87     211
  35    5   34       6.75        -       1.38     190
  35    6    1       7.34        -       0.99     643
  35    6    3      84.90        -       2.81     582
  35    6    5      20.93        -       1.33     538
  35    6    7      48.93        -       2.02     460
  35    6    9      33.52        -       1.77     413
  35    6   11       4.33        -       1.26     361
  35    6   13      19.06        -       1.61     320
  35    6   15      56.20        -       2.69     321
  35    6   17       9.58        -       1.60     272
  35    6   19      16.21        -       1.73     231
  35    6   21      17.26        -       1.91     212
  35    6   23      46.53        -       2.84     203
  35    6   25      10.21        -       1.55     202
  35    6   27       8.31        -       1.57     218
  35    6   29       5.48        -       1.53     200
  35    6   31      10.31        -       1.62     179
  35    6   33       2.12        -       1.48     185
  35    7    0      20.89        -       1.73     338
  35    7    2      28.69        -       1.42     532
  35    7    4      54.01        -       2.15     532
  35    7    6      17.96        -       1.37     474
  35    7    8      27.64        -       1.60     378
  35    7   10      10.86        -       1.48     341
  35    7   12      85.13        -       3.63     309
  35    7   14      22.48        -       1.95     269
  35    7   16       3.77        -       1.34     288
  35    7   18       2.35        -       1.48     255
  35    7   20      15.33        -       1.69     228
  35    7   22      10.02        -       1.98     203
  35    7   24       1.77        -       1.58     199
  35    7   26      10.71        -       1.61     197
  35    7   28      14.66        -       1.90     177
  35    7   30      15.55        -       1.94     172
  35    7   32       2.79        -       1.63     181
  35    7   34      22.19        -       2.13     189
  35    8    1       4.43        -       1.16     560
  35    8    3      47.47        -       2.05     531
  35    8    5      92.54        -       3.71     440
  35    8    7      18.17        -       1.55     387
  35    8    9      20.09        -       1.65     358
  35    8   11       6.87        -       1.39     348
  35    8   13      46.78        -       2.51     311
  35    8   15      23.86        -       1.93     267
  35    8   17      20.30        -       1.86     254
  35    8   19       8.85        -       1.54     249
  35    8   21      11.52        -       1.66     221
  35    8   23       9.97        -       1.65     208
  35    8   25       3.37        -       1.39     213
  35    8   27      15.02        -       1.67     202
  35    8   29      17.46        -       1.90     198
  35    8   31       3.52        -       1.57     183
  35    8   33      11.99        -       1.72     172
  35    9    0      15.78        -       1.82     292
  35    9    2      20.08        -       1.31     556
  35    9    4      10.15        -       1.31     453
  35    9    6      21.76        -       1.49     397
  35    9    8      48.03        -       2.27     332
  35    9   10      49.05        -       2.31     345
  35    9   12      33.45        -       2.01     292
  35    9   14       4.48        -       1.51     251
  35    9   16      29.85        -       1.98     280
  35    9   18      29.94        -       2.12     211
  35    9   20       3.93        -       1.53     206
  35    9   22      25.44        -       2.29     190
  35    9   24       0.65        -       1.44     200
  35    9   26       6.21        -       1.61     206
  35    9   28       3.63        -       1.37     173
  35    9   30      30.97        -       2.44     172
  35    9   32      13.45        -       2.13     165
  35    9   34      10.89        -       1.82     151
  35   10    1       7.21        -       1.22     501
  35   10    3       5.02        -       1.16     510
  35   10    5      36.57        -       1.91     427
  35   10    7      32.63        -       2.01     349
  35   10    9      12.76        -       1.57     308
  35   10   11      10.79        -       1.64     262
  35   10   13      10.82        -       1.53     253
  35   10   15       2.83        -       1.39     227
  35   10   17       6.64        -       1.43     230
  35   10   19       7.53        -       1.65     191
  35   10   21       8.04        -       1.81     181
  35   10   23      -0.83        -       1.59     187
  35   10   25       4.60        -       1.73     184
  35   10   27      -0.52        -       1.69     152
  35   10   29      45.98        -       3.26     163
  35   10   31      12.11        -       1.93     162
  35   10   33       6.58        -       1.87     142
  35   11    0       2.58        -       1.53     264
  35   11    2      57.02        -       2.50     466
  35   11    4       3.85        -       1.31     411
  35   11    6      21.94        -       1.50     427
  35   11    8      15.61        -       1.41     367
  35   11   10       4.97        -       1.46     270
  35   11   12       4.97        -       1.45     305
  35   11   14       3.43        -       1.43     265
  35   11   16      12.84        -       1.81     230
  35   11   18       4.32        -       1.55     207
  35   11   20       1.34        -       1.50     210
  35   11   22      18.13        -       2.13     185
  35   11   24      17.61        -       2.09     168
  35   11   26      29.56        -       2.60     148
  35   11   28       6.71        -       1.86     140
  35   11   30       0.84        -       1.75     157
  35   11   32      12.24        -       2.02     142
  35   11   34       1.99        -       1.70     143
  35   12    1      21.65        -       1.57     437
  35   12    3      15.96        -       1.29     451
  35   12    5      10.56        -       1.39     418
  35   12    7       1.88        -       1.37     372
  35   12    9      17.67        -       1.65     317
  35   12   11      16.77        -       1.79     263
  35   12   13      31.18        -       2.13     291
  35   12   15       9.35        -       1.43     250
  35   12   17       3.76        -       1.62     184
  35   12   19      13.86        -       1.68     198
  35   12   21      11.06        -       1.82     176
  35   12   23      31.92        -       2.38     184
  35   12   25      26.09        -       2.21     165
  35   12   27       2.52        -       1.76     159
  35   12   29      12.39        -       1.84     163
  35   12   31       7.19        -       1.61     162
  35   12   33       3.94        -       1.73     146
  35   13    0      24.32        -       2.09     224
  35   13    2      22.47        -       1.43     447
  35   13    4       7.62        -       1.39     403
  35   13    6      12.21        -       1.44     369
  35   13    8      26.59        -       1.89     266
  35   13   10      30.68        -       1.99     290
  35   13   12       6.77        -       1.62     259
  35   13   14       5.50        -       1.72     234
  35   13   16       3.42        -       1.59     211
  35   13   18      29.18        -       2.26     215
  35   13   20      13.07        -       1.81     184
  35   13   22       5.07        -       1.79     168
  35   13   24      17.60        -       1.95     162
  35   13   26       2.18        -       1.71     168
  35   13   28       8.43        -       2.24     112
  35   13   30      10.26        -       2.14     127
  35   13   32       3.06        -       1.78     146
  35   13   34      15.67        -       1.87     145
  35   14    1       3.83        -       1.29     408
  35   14    3       2.48        -       1.31     381
  35   14    5      24.50        -       1.59     360
[truncated: 1,057,664 more chars]
