# Supplementary material for: Serial protein crystallography in an electron microscope
Source: Nat Commun. 2020 Feb 21;11:996. doi: 10.1038/s41467-020-14793-0 (PMC7035385; doi:10.1038/s41467-020-14793-0)
Supplement: Supplementary file 3 — Supplementary Data 1 [file 41467_2020_14793_MOESM3_ESM.zip › cumfrom0_S11_nobg_r_n-frame4_3_25.hkl1]

CrystFEL reflection list version 2.0
Symmetry: m-3
   h    k    l          I    phase   sigma(I)   nmeas
   1    1    0      24.33        -      26.80    8893
   2    0    0     197.21        -      11.11    5375
   2    1    1      32.73        -       3.41    8039
   2    2    0      61.18        -       3.91    4758
   2    2    2     140.78        -       5.14    2212
   3    0    1      20.48        -       2.96    4378
   3    1    0      25.21        -       2.81    4721
   3    1    2      46.48        -       2.10    5584
   3    2    1      33.26        -       2.03    5595
   3    3    0      12.60        -       2.35    3246
   3    3    2      86.05        -       2.21    4712
   4    0    0      32.54        -       2.84    2868
   4    0    2      36.40        -       2.36    3155
   4    1    1      27.81        -       1.77    5794
   4    1    3     192.76        -       3.64    4836
   4    2    0      24.89        -       2.24    3330
   4    2    2      69.49        -       2.28    4128
   4    3    1      27.48        -       1.73    4507
   4    3    3       6.84        -       1.48    3845
   4    4    0     466.67        -      10.97    2486
   4    4    2      16.51        -       1.60    3463
   4    4    4     375.37        -      12.07    1168
   5    0    1     229.91        -       5.08    3313
   5    0    3      13.15        -       1.96    2460
   5    1    0     174.57        -       3.88    3782
   5    1    2      81.28        -       2.11    4421
   5    1    4      89.03        -       2.23    4000
   5    2    1      14.05        -       1.54    4425
   5    2    3      19.66        -       1.66    3312
   5    3    0      50.68        -       2.26    2522
   5    3    2      72.32        -       2.18    3368
   5    3    4     132.90        -       3.21    2931
   5    4    1      42.79        -       1.58    4018
   5    4    3      67.43        -       2.05    2945
   5    5    0      92.88        -       2.93    2019
   5    5    2      81.43        -       2.20    2941
   5    5    4      48.83        -       1.83    2695
   6    0    0      73.61        -       2.75    1949
   6    0    2      22.43        -       2.03    2376
   6    0    4       7.84        -       1.91    1859
   6    1    1     112.06        -       2.32    5123
   6    1    3      18.01        -       1.51    3524
   6    1    5      73.44        -       1.96    3367
   6    2    0     359.01        -       8.64    2467
   6    2    2     178.37        -       3.71    3397
   6    2    4     134.93        -       3.21    2808
   6    3    1     156.46        -       3.21    3829
   6    3    3      24.10        -       1.70    2763
   6    3    5      43.91        -       1.77    2395
   6    4    0     319.01        -       7.84    2108
   6    4    2      14.02        -       1.51    2909
   6    4    4      77.53        -       2.17    2591
   6    5    1     108.08        -       2.47    3415
   6    5    3     265.60        -       5.66    2519
   6    5    5      91.89        -       2.39    2478
   6    6    0      56.14        -       2.42    1721
   6    6    2     101.17        -       2.56    2513
   6    6    4     190.11        -       4.44    2448
   6    6    6     673.62        -      23.76     780
   7    0    1      20.14        -       1.68    2719
   7    0    3      85.61        -       2.87    1953
   7    0    5      98.03        -       3.15    1681
   7    1    0      88.50        -       2.47    2904
   7    1    2     127.05        -       2.70    3759
   7    1    4     165.62        -       3.61    3186
   7    1    6      80.04        -       2.13    2912
   7    2    1     260.26        -       4.97    3889
   7    2    3     224.37        -       4.79    2727
   7    2    5     238.68        -       5.15    2657
   7    3    0     155.60        -       4.53    2068
   7    3    2      23.51        -       1.57    2685
   7    3    4      27.49        -       1.53    2371
   7    3    6     154.28        -       3.77    2174
   7    4    1     243.46        -       4.82    3232
   7    4    3     549.28        -      11.86    2462
   7    4    5     105.75        -       2.73    2196
   7    5    0      25.40        -       1.87    1732
   7    5    2      68.03        -       2.11    2514
   7    5    4     154.42        -       3.69    2220
   7    5    6     141.50        -       3.30    2243
   7    6    1     134.87        -       3.11    2999
   7    6    3     514.99        -      11.62    2115
   7    6    5     211.49        -       5.14    1975
   7    7    0      74.75        -       2.62    1490
   7    7    2     185.80        -       4.44    2211
   7    7    4     204.11        -       5.13    1838
   7    7    6     196.35        -       4.51    1943
   8    0    0    1146.39        -      34.35    1504
   8    0    2      37.49        -       1.99    1925
   8    0    4       9.58        -       1.79    1706
   8    0    6      22.20        -       1.86    1503
   8    1    1     248.69        -       4.29    4541
   8    1    3      44.44        -       1.54    3029
   8    1    5      68.22        -       1.89    2870
   8    1    7     446.60        -       9.01    2569
   8    2    0      30.02        -       1.70    2265
   8    2    2      95.50        -       2.44    2972
   8    2    4     275.79        -       6.13    2425
   8    2    6     363.71        -       7.79    2480
   8    3    1      55.04        -       1.68    3331
   8    3    3      52.31        -       1.82    2350
   8    3    5     202.70        -       5.05    2075
   8    3    7     222.49        -       5.34    1897
   8    4    0      55.81        -       2.19    1783
   8    4    2     221.40        -       4.91    2497
   8    4    4      18.02        -       1.44    2110
   8    4    6     161.61        -       3.85    1950
   8    5    1     103.40        -       2.40    2833
   8    5    3      80.03        -       2.27    2107
   8    5    5     520.38        -      12.45    1909
   8    5    7      11.09        -       1.32    1745
   8    6    0      59.28        -       2.30    1584
   8    6    2     127.10        -       3.33    2271
   8    6    4      15.14        -       1.30    1926
   8    6    6     449.01        -       9.97    1922
   8    7    1     441.08        -       9.16    2675
   8    7    3     227.14        -       5.32    1923
   8    7    5      35.11        -       1.49    1868
   8    7    7     178.41        -       4.12    1796
   8    8    0      48.72        -       2.12    1313
   8    8    2      15.41        -       1.28    2075
   8    8    4       9.77        -       1.30    1775
   8    8    6     174.07        -       4.28    1769
   8    8    8     204.95        -       8.06     585
   9    0    1      47.84        -       1.85    2381
   9    0    3     291.27        -       8.02    1589
   9    0    5     350.44        -      10.08    1479
   9    0    7      16.31        -       1.76    1250
   9    1    0     132.99        -       3.34    2371
   9    1    2      27.19        -       1.36    3295
   9    1    4     433.07        -       8.53    2647
   9    1    6     231.66        -       4.88    2472
   9    1    8     102.12        -       2.57    2291
   9    2    1     300.79        -       5.41    3629
   9    2    3     220.86        -       4.85    2417
   9    2    5     353.26        -       8.00    2212
   9    2    7     123.84        -       2.96    2215
   9    3    0      18.29        -       1.78    1675
   9    3    2     251.31        -       5.50    2512
   9    3    4      28.79        -       1.59    1961
   9    3    6      25.64        -       1.52    1832
   9    3    8     177.56        -       4.44    1779
   9    4    1     278.15        -       5.56    2898
   9    4    3     199.47        -       4.82    2045
   9    4    5      93.39        -       2.54    1941
   9    4    7     124.78        -       3.36    1629
   9    5    0     279.67        -       7.49    1506
   9    5    2      71.99        -       2.15    2068
   9    5    4     371.29        -       8.97    1889
   9    5    6     432.93        -       9.96    1808
   9    5    8      43.01        -       1.75    1653
   9    6    1     111.07        -       2.65    2588
   9    6    3     223.72        -       5.36    1919
   9    6    5      35.46        -       1.57    1804
   9    6    7      87.94        -       2.48    1639
   9    7    0      93.65        -       3.18    1299
   9    7    2      40.06        -       1.52    2086
   9    7    4      25.51        -       1.41    1682
   9    7    6      53.29        -       1.88    1628
   9    7    8      16.96        -       1.23    1634
   9    8    1      14.15        -       1.17    2392
   9    8    3      75.97        -       2.22    1760
   9    8    5     108.72        -       2.93    1620
   9    8    7     113.30        -       3.04    1529
   9    9    0      37.81        -       1.99    1183
   9    9    2      44.75        -       1.51    1966
   9    9    4      37.10        -       1.51    1601
   9    9    6     123.53        -       3.19    1577
   9    9    8      50.97        -       1.74    1460
  10    0    0      92.62        -       4.26    1179
  10    0    2     467.97        -      12.13    1679
  10    0    4       2.14        -       1.79    1288
  10    0    6      51.30        -       2.26    1238
  10    0    8     199.00        -       6.10    1190
  10    1    1     286.06        -       4.92    3842
  10    1    3     189.20        -       3.87    2768
  10    1    5      85.33        -       2.28    2203
  10    1    7     220.57        -       4.71    2279
  10    1    9       5.90        -       1.13    1974
  10    2    0       8.39        -       1.52    1912
  10    2    2      77.56        -       2.03    2765
  10    2    4      37.69        -       1.56    2197
  10    2    6      12.75        -       1.28    1971
  10    2    8      25.13        -       1.34    1939
  10    3    1     439.20        -       8.33    2986
  10    3    3      55.74        -       1.81    2019
  10    3    5      10.93        -       1.29    1850
  10    3    7      19.41        -       1.36    1752
  10    3    9      80.06        -       2.33    1522
  10    4    0      34.08        -       1.90    1508
  10    4    2     176.49        -       4.06    2220
  10    4    4     511.44        -      11.67    1787
  10    4    6      79.21        -       2.41    1650
  10    4    8      19.17        -       1.32    1620
  10    5    1     176.77        -       3.74    2578
  10    5    3     162.51        -       4.05    1876
  10    5    5      59.57        -       2.08    1667
  10    5    7      68.04        -       2.17    1583
  10    5    9     102.82        -       2.75    1494
  10    6    0      45.50        -       2.37    1272
  10    6    2      83.91        -       2.29    2029
  10    6    4      76.32        -       2.25    1736
  10    6    6      30.94        -       1.47    1550
  10    6    8      25.32        -       1.38    1448
  10    7    1      46.77        -       1.56    2343
  10    7    3     130.75        -       3.21    1816
  10    7    5       6.27        -       1.25    1514
  10    7    7      54.80        -       1.76    1565
  10    7    9      32.88        -       1.36    1394
  10    8    0      14.56        -       1.63    1163
  10    8    2      62.62        -       1.83    2058
  10    8    4      81.46        -       2.33    1552
  10    8    6     107.20        -       2.91    1450
  10    8    8      55.53        -       1.79    1460
  10    9    1      35.66        -       1.35    2121
  10    9    3      75.38        -       2.13    1734
  10    9    5      16.12        -       1.29    1394
  10    9    7      27.95        -       1.39    1398
  10    9    9     125.98        -       3.18    1423
  10   10    0       8.00        -       1.59    1064
  10   10    2      11.56        -       1.16    1829
  10   10    4      38.50        -       1.52    1434
  10   10    6      15.81        -       1.25    1306
  10   10    8      31.60        -       1.45    1308
  10   10   10     634.01        -      25.34     478
  11    0    1      28.42        -       1.62    1861
  11    0    3      95.26        -       3.10    1406
  11    0    5       5.46        -       1.55    1298
  11    0    7       3.21        -       1.66    1065
  11    0    9      34.05        -       1.91    1030
  11    1    0      50.22        -       1.84    1946
  11    1    2      40.31        -       1.35    3134
  11    1    4       9.77        -       1.22    2263
  11    1    6     138.94        -       3.22    2072
  11    1    8     186.29        -       4.07    2053
  11    1   10      46.34        -       1.54    1804
  11    2    1     188.86        -       3.47    3242
  11    2    3      67.15        -       1.95    2318
  11    2    5       7.48        -       1.25    1951
  11    2    7      44.41        -       1.52    1918
  11    2    9     122.68        -       2.94    1790
  11    3    0     281.28        -       7.04    1658
  11    3    2     328.73        -       7.08    2324
  11    3    4      66.09        -       2.04    1777
  11    3    6      97.17        -       2.61    1708
  11    3    8      24.28        -       1.28    1725
  11    3   10      71.30        -       2.21    1397
  11    4    1      62.92        -       1.77    2582
  11    4    3      45.54        -       1.63    1905
  11    4    5      47.42        -       1.76    1595
  11    4    7     128.80        -       3.44    1491
  11    4    9      35.71        -       1.50    1398
  11    5    0      48.85        -       2.14    1300
  11    5    2      61.93        -       1.82    1994
  11    5    4     163.64        -       4.13    1629
  11    5    6      87.73        -       2.57    1504
  11    5    8      81.31        -       2.43    1442
  11    5   10      32.51        -       1.47    1263
  11    6    1     176.18        -       3.77    2250
  11    6    3     101.19        -       2.69    1628
  11    6    5      77.92        -       2.40    1528
  11    6    7      29.00        -       1.41    1448
  11    6    9       7.67        -       1.17    1330
  11    7    0     273.38        -       8.11    1197
  11    7    2      67.51        -       1.88    1951
  11    7    4     105.17        -       2.86    1518
  11    7    6      28.96        -       1.47    1368
  11    7    8      21.64        -       1.34    1329
  11    7   10      26.63        -       1.43    1303
  11    8    1     104.70        -       2.64    1941
  11    8    3      99.13        -       2.77    1651
  11    8    5      57.80        -       1.88    1381
  11    8    7      24.93        -       1.34    1452
  11    8    9      26.93        -       1.35    1351
  11    9    0      88.42        -       3.26     999
  11    9    2      66.23        -       1.84    1806
  11    9    4      16.48        -       1.24    1423
  11    9    6       7.40        -       1.21    1297
  11    9    8      27.13        -       1.37    1326
  11    9   10      16.05        -       1.25    1221
  11   10    1     150.06        -       3.43    1862
  11   10    3      87.80        -       2.50    1449
  11   10    5     169.77        -       4.22    1369
  11   10    7     330.31        -       7.86    1332
  11   10    9       5.13        -       1.18    1201
  11   11    0     159.66        -       4.81     981
  11   11    2       9.79        -       1.15    1643
  11   11    4      52.67        -       1.87    1298
  11   11    6     159.06        -       4.12    1233
  11   11    8     285.20        -       6.45    1291
  11   11   10     276.75        -       6.48    1249
  12    0    0      71.54        -       3.04    1011
  12    0    2     145.87        -       4.25    1529
  12    0    4      13.51        -       1.69    1168
  12    0    6      44.79        -       2.03    1173
  12    0    8      28.75        -       1.82     942
  12    0   10       9.84        -       1.61     909
  12    1    1     144.80        -       2.64    3369
  12    1    3      76.03        -       1.91    2410
  12    1    5      24.24        -       1.31    2054
  12    1    7      29.27        -       1.29    2058
  12    1    9     228.71        -       4.85    1847
  12    1   11      11.33        -       1.15    1699
  12    2    0      80.39        -       2.43    1656
  12    2    2     131.01        -       2.89    2469
  12    2    4      21.71        -       1.27    1907
  12    2    6     221.02        -       5.00    1771
  12    2    8      24.95        -       1.30    1733
  12    2   10      49.59        -       1.61    1650
  12    3    1      86.60        -       2.08    2650
  12    3    3      74.15        -       2.04    2031
  12    3    5      47.88        -       1.72    1638
  12    3    7      11.89        -       1.22    1529
  12    3    9     103.40        -       2.70    1641
  12    3   11     191.80        -       4.71    1438
  12    4    0     345.43        -      10.02    1307
  12    4    2      51.29        -       1.65    2085
  12    4    4     255.14        -       6.10    1687
  12    4    6      57.68        -       2.00    1474
  12    4    8     123.31        -       3.24    1397
  12    4   10     384.21        -       9.32    1328
  12    5    1       9.17        -       1.11    2164
  12    5    3      48.48        -       1.75    1632
  12    5    5      19.13        -       1.36    1465
  12    5    7      20.34        -       1.38    1276
  12    5    9      68.92        -       2.05    1370
  12    5   11      24.69        -       1.35    1232
  12    6    0       9.00        -       1.57    1190
  12    6    2      15.88        -       1.19    1937
  12    6    4      54.12        -       1.93    1509
  12    6    6      90.75        -       2.66    1361
  12    6    8       6.55        -       1.25    1297
  12    6   10      27.29        -       1.46    1201
  12    7    1      97.24        -       2.40    2068
  12    7    3     100.76        -       2.81    1449
  12    7    5       4.82        -       1.21    1405
  12    7    7      48.33        -       1.82    1263
  12    7    9     143.44        -       3.66    1277
  12    7   11     449.62        -      10.65    1263
  12    8    0      17.70        -       1.61    1085
  12    8    2      13.67        -       1.21    1730
  12    8    4     300.10        -       7.26    1438
  12    8    6      79.43        -       2.40    1290
  12    8    8       8.59        -       1.15    1242
  12    8   10     154.41        -       3.99    1187
  12    9    1      48.32        -       1.55    1858
  12    9    3      98.20        -       2.82    1440
  12    9    5     104.67        -       2.84    1334
  12    9    7     117.45        -       3.03    1303
  12    9    9      17.64        -       1.22    1324
  12    9   11     351.15        -       7.99    1293
  12   10    0      16.97        -       1.61     922
  12   10    2      64.19        -       1.78    1668
  12   10    4       4.59        -       1.22    1281
  12   10    6      43.40        -       1.69    1267
  12   10    8     156.76        -       3.81    1243
  12   10   10     153.14        -       3.89    1226
  12   11    1     130.97        -       3.08    1722
  12   11    3      17.97        -       1.33    1336
  12   11    5      74.31        -       2.21    1222
  12   11    7       9.97        -       1.22    1161
  12   11    9      42.75        -       1.71    1144
  12   11   11      96.51        -       2.64    1124
  12   12    0       6.65        -       1.51     919
  12   12    2     188.84        -       4.18    1641
  12   12    4     107.91        -       2.99    1249
  12   12    6     253.34        -       6.49    1204
  12   12    8      11.39        -       1.14    1196
  12   12   10      50.03        -       1.68    1124
  12   12   12     239.99        -      10.14     394
  13    0    1       7.06        -       1.32    1677
  13    0    3      98.48        -       3.23    1247
  13    0    5       8.98        -       1.56    1031
  13    0    7      96.54        -       3.23     975
  13    0    9      44.65        -       2.18     908
  13    0   11       5.67        -       1.56     820
  13    1    0      27.05        -       1.50    1739
  13    1    2      74.99        -       1.71    2749
  13    1    4       6.34        -       1.05    2084
  13    1    6     246.60        -       5.22    1907
  13    1    8      33.37        -       1.33    1801
  13    1   10      17.39        -       1.14    1681
  13    1   12     258.67        -       5.58    1660
  13    2    1      36.52        -       1.20    2978
  13    2    3      77.10        -       1.99    2120
  13    2    5      40.55        -       1.56    1746
  13    2    7      13.60        -       1.17    1658
  13    2    9     144.53        -       3.39    1621
  13    2   11      35.71        -       1.45    1526
  13    3    0       6.18        -       1.40    1418
  13    3    2      79.14        -       1.97    2279
  13    3    4     111.27        -       2.86    1661
  13    3    6      17.16        -       1.25    1533
  13    3    8      69.28        -       2.00    1489
  13    3   10      27.92        -       1.26    1543
  13    3   12      19.39        -       1.31    1313
  13    4    1      66.81        -       1.74    2376
  13    4    3      18.52        -       1.25    1683
  13    4    5      41.96        -       1.66    1440
  13    4    7      79.51        -       2.35    1375
  13    4    9      32.38        -       1.48    1423
  13    4   11     103.02        -       2.83    1234
  13    5    0      50.43        -       2.13    1129
  13    5    2      17.53        -       1.18    1898
  13    5    4     142.26        -       3.70    1538
  13    5    6     173.26        -       4.40    1395
  13    5    8      93.11        -       2.65    1347
  13    5   10      14.00        -       1.27    1248
  13    5   12     250.01        -       6.20    1194
  13    6    1      16.55        -       1.14    1936
  13    6    3       6.10        -       1.15    1654
  13    6    5     350.87        -       8.46    1381
  13    6    7      99.02        -       2.83    1259
  13    6    9     214.42        -       5.51    1271
  13    6   11      22.94        -       1.31    1133
  13    7    0      15.46        -       1.64    1028
  13    7    2      11.95        -       1.10    1796
  13    7    4     134.58        -       3.41    1424
  13    7    6       1.26        -       1.20    1329
  13    7    8       9.32        -       1.21    1233
  13    7   10      41.93        -       1.62    1078
  13    7   12     119.77        -       3.18    1122
  13    8    1     159.26        -       3.64    1868
  13    8    3      53.06        -       1.83    1383
  13    8    5       4.16        -       1.17    1351
  13    8    7      36.22        -       1.46    1194
  13    8    9      36.42        -       1.53    1146
  13    8   11      67.89        -       2.13    1118
  13    9    0      59.11        -       2.47     935
  13    9    2      85.91        -       2.26    1649
  13    9    4      26.58        -       1.37    1371
  13    9    6      14.24        -       1.33    1200
  13    9    8      35.52        -       1.51    1173
  13    9   10     113.02        -       3.15    1185
  13    9   12      32.34        -       1.36    1105
  13   10    1      26.90        -       1.21    1633
  13   10    3      32.39        -       1.42    1421
  13   10    5     104.61        -       2.91    1214
  13   10    7      75.62        -       2.22    1163
  13   10    9      23.13        -       1.31    1175
  13   10   11      27.82        -       1.31    1104
  13   11    0       0.33        -       1.55     855
  13   11    2     142.37        -       3.43    1601
  13   11    4     121.19        -       3.30    1155
  13   11    6      70.91        -       2.24    1123
  13   11    8     119.78        -       3.08    1189
  13   11   10     196.23        -       5.18    1061
  13   11   12      62.09        -       1.89    1084
  13   12    1      62.63        -       1.74    1648
  13   12    3      71.51        -       2.03    1346
  13   12    5      31.93        -       1.48    1124
  13   12    7     180.19        -       4.24    1127
  13   12    9      98.43        -       2.81    1126
  13   12   11       6.67        -       1.12    1050
  13   13    0     110.80        -       4.06     866
  13   13    2      18.47        -       1.14    1546
  13   13    4     219.10        -       5.59    1145
  13   13    6     415.16        -       9.80    1159
  13   13    8     251.75        -       6.12    1087
  13   13   10     186.75        -       5.17    1007
  13   13   12      92.49        -       2.44    1092
  14    0    0     146.82        -       4.90     887
  14    0    2       7.35        -       1.39    1349
  14    0    4      74.14        -       2.80    1033
  14    0    6      36.73        -       2.04     946
  14    0    8      76.63        -       2.68     950
  14    0   10      75.49        -       2.65     846
  14    0   12     220.83        -       7.28     791
  14    1    1      94.44        -       2.00    3083
  14    1    3      12.31        -       1.06    2074
  14    1    5      35.08        -       1.31    1946
  14    1    7      13.60        -       1.17    1623
  14    1    9      15.17        -       1.10    1650
  14    1   11      35.77        -       1.37    1582
  14    1   13     288.31        -       6.27    1535
  14    2    0      30.60        -       1.54    1511
  14    2    2      32.60        -       1.21    2369
  14    2    4      79.75        -       2.10    1824
  14    2    6      85.52        -       2.40    1526
  14    2    8      14.75        -       1.17    1514
  14    2   10       9.72        -       1.17    1464
  14    2   12      10.89        -       1.20    1456
  14    3    1      29.60        -       1.12    2465
  14    3    3      11.70        -       1.09    1865
  14    3    5      28.41        -       1.43    1519
  14    3    7      15.57        -       1.26    1437
  14    3    9       8.29        -       1.17    1317
  14    3   11     117.98        -       2.95    1429
  14    3   13      13.88        -       1.16    1305
  14    4    0      38.82        -       1.79    1261
  14    4    2      43.62        -       1.48    1949
  14    4    4      94.54        -       2.58    1539
  14    4    6      37.25        -       1.53    1414
  14    4    8     221.75        -       5.37    1311
  14    4   10     186.91        -       4.59    1358
  14    4   12      55.26        -       1.86    1187
  14    5    1      60.12        -       1.70    2003
  14    5    3     153.34        -       3.72    1661
  14    5    5      31.28        -       1.46    1339
  14    5    7      67.05        -       2.02    1211
  14    5    9      21.14        -       1.43    1181
  14    5   11     257.36        -       6.28    1214
  14    5   13      23.36        -       1.36    1095
  14    6    0     162.13        -       4.90    1047
  14    6    2      54.45        -       1.66    1748
  14    6    4     249.25        -       6.15    1345
  14    6    6      40.07        -       1.64    1267
  14    6    8      31.05        -       1.46    1229
  14    6   10     151.50        -       4.03    1133
  14    6   12     381.21        -       9.13    1098
  14    7    1      13.42        -       1.09    1831
  14    7    3      85.93        -       2.40    1433
  14    7    5       7.30        -       1.23    1284
  14    7    7      22.35        -       1.40    1188
  14    7    9     201.81        -       5.06    1115
  14    7   11      93.58        -       2.62    1137
  14    7   13      28.82        -       1.44    1077
  14    8    0      90.11        -       3.04     977
  14    8    2      32.47        -       1.42    1599
  14    8    4      51.72        -       1.78    1330
  14    8    6      72.96        -       2.15    1257
  14    8    8      12.09        -       1.21    1144
  14    8   10      44.09        -       1.57    1076
  14    8   12      68.85        -       2.26     979
  14    9    1     135.49        -       3.12    1660
  14    9    3     181.14        -       4.34    1445
  14    9    5      27.80        -       1.37    1257
  14    9    7      84.56        -       2.39    1132
  14    9    9     107.13        -       2.79    1154
  14    9   11      48.69        -       1.75    1064
  14    9   13      77.79        -       2.32    1088
  14   10    0     102.42        -       3.58     876
  14   10    2      54.77        -       1.63    1550
  14   10    4      79.67        -       2.30    1249
  14   10    6     346.34        -       8.82    1105
  14   10    8     155.60        -       4.12    1111
  14   10   10      20.78        -       1.24    1116
  14   10   12      99.95        -       2.57    1126
  14   11    1     211.23        -       4.55    1624
  14   11    3      44.12        -       1.60    1374
  14   11    5       4.19        -       1.24    1118
  14   11    7      70.00        -       2.09    1101
  14   11    9      11.75        -       1.17    1073
  14   11   11      64.72        -       1.99    1084
  14   11   13      44.46        -       1.81     998
  14   12    0     567.52        -      17.19     834
  14   12    2     125.62        -       3.08    1437
  14   12    4     305.74        -       7.74    1160
  14   12    6      36.27        -       1.53    1067
  14   12    8      95.99        -       2.76    1028
  14   12   10      82.58        -       2.41     968
  14   12   12      46.55        -       1.63     991
  14   13    1     102.48        -       2.53    1531
  14   13    3     263.94        -       5.97    1343
  14   13    5       7.01        -       1.22    1059
  14   13    7      23.11        -       1.43    1006
  14   13    9     156.91        -       3.87    1036
  14   13   11       5.99        -       1.14     962
  14   13   13     337.62        -       8.43     917
  14   14    0     664.91        -      20.16     813
  14   14    2      46.92        -       1.47    1388
  14   14    4     251.12        -       6.43    1113
  14   14    6     174.28        -       4.66    1059
  14   14    8      51.60        -       1.83     939
  14   14   10     213.34        -       5.07    1004
  14   14   12     511.66        -      12.64     948
  14   14   14      11.84        -       2.04     305
  15    0    1     152.97        -       3.94    1567
  15    0    3      20.08        -       1.51    1103
  15    0    5      21.40        -       1.62     930
  15    0    7      16.22        -       1.51     912
  15    0    9     114.40        -       3.88     839
  15    0   11      17.95        -       1.62     821
  15    0   13       2.74        -       1.58     716
  15    1    0       6.19        -       1.22    1483
  15    1    2      14.89        -       0.96    2475
  15    1    4      92.52        -       2.27    1835
  15    1    6      41.39        -       1.43    1726
  15    1    8      85.96        -       2.36    1550
  15    1   10      82.53        -       2.15    1523
  15    1   12      55.13        -       1.66    1526
  15    1   14       9.02        -       1.17    1372
  15    2    1      12.41        -       0.91    2566
  15    2    3      31.14        -       1.32    1836
  15    2    5      38.95        -       1.41    1661
  15    2    7      55.89        -       1.81    1433
  15    2    9     207.89        -       4.82    1490
  15    2   11      92.38        -       2.42    1381
  15    2   13     141.34        -       3.47    1340
  15    3    0      71.75        -       2.35    1268
  15    3    2      15.71        -       1.03    2110
  15    3    4       9.36        -       1.06    1730
  15    3    6     228.02        -       5.40    1423
  15    3    8     109.52        -       2.90    1348
  15    3   10      37.57        -       1.49    1249
  15    3   12     117.33        -       3.12    1283
  15    3   14      57.35        -       1.76    1253
  15    4    1       5.42        -       1.01    2035
  15    4    3      94.87        -       2.48    1649
  15    4    5     128.44        -       3.53    1352
  15    4    7      32.98        -       1.45    1270
  15    4    9      13.30        -       1.21    1246
  15    4   11     153.69        -       3.68    1264
  15    4   13     125.36        -       3.42    1042
  15    5    0      94.44        -       3.21    1059
  15    5    2     125.18        -       2.95    1688
  15    5    4     163.32        -       4.17    1461
  15    5    6      54.15        -       1.92    1229
  15    5    8       9.60        -       1.21    1194
  15    5   10       9.88        -       1.23    1152
  15    5   12      54.86        -       1.79    1097
  15    5   14      66.60        -       2.23    1008
  15    6    1      25.27        -       1.19    1797
  15    6    3     115.70        -       3.05    1443
  15    6    5     207.69        -       5.33    1217
  15    6    7      33.35        -       1.50    1195
  15    6    9      17.92        -       1.38    1089
  15    6   11     225.21        -       5.76    1057
  15    6   13      31.80        -       1.49    1018
  15    7    0     105.53        -       3.60     976
  15    7    2      15.46        -       1.13    1660
  15    7    4      26.03        -       1.29    1310
  15    7    6     136.74        -       3.49    1165
  15    7    8      55.38        -       1.88    1145
  15    7   10      64.50        -       2.06    1022
  15    7   12     839.94        -      20.97     986
  15    7   14     141.95        -       3.98     858
  15    8    1      85.37        -       2.24    1649
  15    8    3     156.46        -       3.90    1435
  15    8    5      69.27        -       2.08    1195
  15    8    7      30.43        -       1.36    1206
  15    8    9      51.10        -       1.91    1076
  15    8   11      35.42        -       1.53     988
  15    8   13      36.18        -       1.62     987
  15    9    0     287.02        -       9.05     849
  15    9    2       8.82        -       1.14    1424
  15    9    4      26.60        -       1.51    1070
  15    9    6      18.44        -       1.39    1125
  15    9    8      38.40        -       1.60    1093
  15    9   10     305.21        -       7.92    1031
  15    9   12     258.51        -       6.52     985
  15    9   14     124.95        -       3.19    1001
  15   10    1     164.90        -       3.80    1471
  15   10    3      67.44        -       1.99    1252
  15   10    5     286.15        -       7.31    1174
  15   10    7     494.73        -      11.98    1030
  15   10    9     202.86        -       5.14    1078
  15   10   11     110.36        -       3.03    1004
  15   10   13     124.53        -       3.24     998
  15   11    0     143.44        -       4.59     850
  15   11    2     132.92        -       3.28    1492
  15   11    4      23.20        -       1.34    1225
  15   11    6     221.30        -       5.49    1066
  15   11    8     142.04        -       3.57    1051
  15   11   10     464.49        -      11.64    1047
  15   11   12     184.35        -       4.57    1015
  15   11   14      88.67        -       2.41     938
  15   12    1      24.01        -       1.21    1548
  15   12    3     105.68        -       2.59    1379
  15   12    5      44.70        -       1.64    1057
  15   12    7       2.34        -       1.15    1092
  15   12    9      78.38        -       2.35    1001
  15   12   11     325.68        -       7.82    1026
  15   12   13     211.14        -       5.11     929
  15   13    0      15.51        -       1.75     768
  15   13    2     501.08        -      11.33    1404
  15   13    4      17.20        -       1.28    1080
  15   13    6      34.61        -       1.60    1011
  15   13    8      55.51        -       1.75     928
  15   13   10      63.74        -       2.12     899
  15   13   12     311.83        -       7.64     977
  15   13   14     254.60        -       6.65     851
  15   14    1     144.45        -       3.34    1456
  15   14    3      76.46        -       2.08    1228
  15   14    5     285.36        -       7.04    1063
  15   14    7     270.88        -       6.83    1010
  15   14    9      19.96        -       1.43     930
  15   14   11     333.18        -       8.28     870
  15   14   13     420.66        -       9.91     890
  15   15    0      36.52        -       2.85     739
  15   15    2     293.36        -       6.80    1295
  15   15    4      37.18        -       1.66    1062
  15   15    6     100.08        -       2.82     904
  15   15    8      70.25        -       2.15     878
  15   15   10       5.01        -       1.14     911
  15   15   12      46.01        -       1.80     824
  15   15   14     146.03        -       3.93     833
  16    0    0     245.69        -       8.46     802
  16    0    2      17.48        -       1.35    1236
  16    0    4       8.24        -       1.46     932
  16    0    6      79.57        -       2.99     837
  16    0    8     133.77        -       4.22     891
  16    0   10      49.94        -       2.22     751
  16    0   12       7.91        -       1.46     729
  16    0   14      15.20        -       1.68     664
  16    1    1      61.92        -       1.40    2727
  16    1    3      15.26        -       1.02    2030
  16    1    5      41.49        -       1.44    1707
  16    1    7     214.14        -       4.81    1603
  16    1    9     104.01        -       2.63    1444
  16    1   11      46.40        -       1.54    1452
  16    1   13      16.84        -       1.19    1296
  16    1   15     541.82        -      12.25    1299
  16    2    0      19.80        -       1.42    1313
  16    2    2      49.99        -       1.35    2227
  16    2    4     118.03        -       2.86    1702
  16    2    6      61.06        -       1.81    1509
  16    2    8      55.34        -       1.72    1389
  16    2   10     138.34        -       3.15    1396
  16    2   12     153.24        -       3.67    1290
  16    2   14     164.66        -       3.83    1306
  16    3    1      29.67        -       1.12    2220
  16    3    3      70.39        -       1.93    1777
  16    3    5      30.39        -       1.28    1530
  16    3    7      84.19        -       2.40    1307
  16    3    9     193.56        -       4.64    1357
  16    3   11     140.71        -       3.43    1302
  16    3   13     162.27        -       4.25    1211
  16    3   15     233.61        -       5.59    1161
  16    4    0       3.52        -       1.28    1181
  16    4    2      66.72        -       1.73    1881
  16    4    4      38.16        -       1.37    1573
  16    4    6      31.61        -       1.41    1337
  16    4    8      16.00        -       1.25    1166
  16    4   10      11.44        -       1.26    1191
  16    4   12     173.72        -       4.14    1228
  16    4   14     337.00        -       8.22    1044
  16    5    1     188.68        -       4.06    1896
  16    5    3      35.25        -       1.45    1534
  16    5    5      34.51        -       1.54    1258
  16    5    7      63.39        -       1.98    1228
  16    5    9      67.88        -       2.05    1110
  16    5   11     237.13        -       5.71    1150
  16    5   13      35.52        -       1.58     987
  16    5   15     212.53        -       5.40     935
  16    6    0     308.73        -       9.44     932
  16    6    2       5.27        -       1.05    1629
  16    6    4     225.58        -       5.83    1286
  16    6    6     141.46        -       3.68    1244
  16    6    8     182.64        -       4.61    1096
  16    6   10     240.43        -       6.23    1044
  16    6   12     130.54        -       3.25    1033
  16    6   14      99.27        -       2.91     956
  16    7    1      16.03        -       1.14    1596
  16    7    3       5.70        -       1.20    1293
  16    7    5      65.42        -       2.12    1201
  16    7    7      12.48        -       1.26    1022
  16    7    9       3.07        -       1.19    1136
  16    7   11     227.59        -       5.71     989
  16    7   13     321.30        -       7.77     987
  16    7   15      45.41        -       1.78     890
  16    8    0      12.27        -       1.46     916
  16    8    2      43.36        -       1.48    1541
  16    8    4      15.56        -       1.22    1261
  16    8    6     372.70        -       9.20    1134
  16    8    8     434.39        -      11.71    1038
  16    8   10     300.29        -       7.28    1052
  16    8   12     171.06        -       4.55     933
  16    8   14     108.99        -       3.01     899
  16    9    1     105.21        -       2.48    1528
  16    9    3      35.54        -       1.41    1318
  16    9    5      44.74        -       1.57    1165
  16    9    7      21.75        -       1.41    1079
  16    9    9     502.93        -      12.32    1049
  16    9   11     127.98        -       3.50     960
  16    9   13     421.49        -      11.03     876
  16    9   15     124.23        -       3.60     860
  16   10    0     381.90        -      11.54     804
  16   10    2     114.43        -       2.95    1398
  16   10    4     178.32        -       4.57    1130
  16   10    6      62.20        -       2.04    1069
  16   10    8     154.08        -       4.35    1003
  16   10   10     309.68        -       8.45     898
  16   10   12      33.55        -       1.66     907
  16   10   14      22.50        -       1.59     828
  16   11    1     188.99        -       4.53    1413
  16   11    3      68.19        -       1.91    1334
  16   11    5     495.18        -      11.83    1098
  16   11    7     100.27        -       2.98    1014
  16   11    9     109.79        -       3.29     965
  16   11   11      37.33        -       1.63     912
  16   11   13      46.66        -       1.71     922
  16   11   15      28.71        -       1.43     800
  16   12    0      41.90        -       1.99     827
  16   12    2     117.23        -       2.88    1376
  16   12    4      64.03        -       2.08    1089
  16   12    6      87.94        -       2.62     963
  16   12    8      61.75        -       2.10     955
  16   12   10     177.25        -       4.43     969
  16   12   12     306.52        -       7.53     960
  16   12   14     115.79        -       3.10     865
  16   13    1      42.30        -       1.52    1384
  16   13    3      82.12        -       2.30    1232
  16   13    5      63.05        -       2.13     963
  16   13    7      44.58        -       1.72     898
  16   13    9     399.68        -      10.31     877
  16   13   11      49.39        -       1.81     890
  16   13   13     311.84        -       7.79     828
  16   13   15     109.21        -       3.31     684
  16   14    0     689.24        -      20.76     708
  16   14    2     169.24        -       3.98    1333
  16   14    4     112.23        -       3.04    1008
  16   14    6     312.98        -       7.87     938
  16   14    8      11.49        -       1.22     898
  16   14   10      12.52        -       1.26     874
  16   14   12     118.68        -       3.32     789
  16   14   14     161.11        -       4.43     765
  16   15    1     224.64        -       5.09    1318
  16   15    3     300.05        -       7.04    1116
  16   15    5     100.51        -       2.75     983
  16   15    7     470.11        -      11.76     880
  16   15    9     915.67        -      25.05     766
  16   15   11     161.95        -       4.21     860
  16   15   13     178.36        -       5.31     719
  16   15   15     118.79        -       3.54     654
  16   16    0      66.05        -       2.79     686
  16   16    2     101.17        -       2.57    1250
  16   16    4     267.83        -       6.69     981
  16   16    6       4.46        -       1.20     860
  16   16    8     254.14        -       7.05     825
  16   16   10      38.99        -       1.77     786
  16   16   12     176.04        -       5.34     730
  16   16   14      69.49        -       2.39     657
  16   16   16     534.69        -      24.71     217
  17    0    1      37.69        -       1.55    1413
  17    0    3      10.80        -       1.35    1065
  17    0    5     126.72        -       4.38     878
  17    0    7     330.15        -      10.59     809
  17    0    9      33.34        -       1.96     749
  17    0   11     190.74        -       6.39     696
  17    0   13      30.60        -       1.83     646
  17    0   15     256.14        -       9.20     603
  17    1    0      38.87        -       1.73    1308
  17    1    2      98.63        -       2.11    2317
  17    1    4      54.36        -       1.65    1787
  17    1    6       6.35        -       1.06    1613
  17    1    8     285.97        -       6.43    1455
  17    1   10     102.31        -       2.57    1387
  17    1   12     218.66        -       5.16    1331
  17    1   14     100.94        -       2.71    1219
  17    1   16      37.60        -       1.56    1166
  17    2    1      44.63        -       1.26    2363
  17    2    3      48.94        -       1.48    1851
  17    2    5     138.55        -       3.31    1516
  17    2    7     206.72        -       4.79    1395
  17    2    9     113.50        -       2.79    1345
  17    2   11      47.81        -       1.57    1368
  17    2   13      37.50        -       1.42    1192
  17    2   15      97.12        -       2.78    1202
  17    3    0       6.72        -       1.28    1196
  17    3    2      37.49        -       1.33    1954
  17    3    4      41.03        -       1.42    1576
  17    3    6      13.96        -       1.13    1355
  17    3    8     153.98        -       3.92    1214
  17    3   10      35.83        -       1.46    1236
  17    3   12     714.55        -      15.15    1248
  17    3   14     115.66        -       3.09    1168
  17    3   16      48.45        -       1.75    1050
  17    4    1      19.92        -       1.06    2027
  17    4    3     120.33        -       2.91    1629
  17    4    5      21.54        -       1.30    1269
  17    4    7     135.37        -       3.68    1142
  17    4    9     268.13        -       6.82    1101
  17    4   11     573.66        -      13.90    1096
  17    4   13     287.15        -       6.84    1173
  17    4   15     186.01        -       4.53    1037
  17    5    0      99.68        -       3.29    1027
  17    5    2      33.69        -       1.29    1681
  17    5    4       6.15        -       1.13    1323
  17    5    6     117.06        -       3.21    1219
  17    5    8      38.98        -       1.62    1109
  17    5   10     156.14        -       4.19    1056
  17    5   12     108.49        -       3.01    1022
  17    5   14      38.55        -       1.57    1018
  17    5   16     804.89        -      21.28     857
  17    6    1     109.48        -       2.54    1704
  17    6    3     321.04        -       7.05    1529
  17    6    5     104.68        -       2.87    1190
  17    6    7     116.60        -       3.07    1122
  17    6    9      51.17        -       1.89    1024
  17    6   11     342.75        -       8.51     972
  17    6   13      24.60        -       1.40     982
  17    6   15      73.73        -       2.27     924
  17    7    0      29.33        -       1.80     892
  17    7    2      47.40        -       1.51    1477
  17    7    4     238.54        -       5.91    1286
  17    7    6     135.52        -       3.71    1053
  17    7    8     163.50        -       4.26    1066
  17    7   10      99.14        -       3.00     975
  17    7   12     134.43        -       3.62     924
  17    7   14      17.24        -       1.35     848
  17    7   16      34.68        -       1.64     797
  17    8    1      46.34        -       1.50    1543
  17    8    3     226.83        -       5.17    1387
  17    8    5      73.31        -       2.28    1043
  17    8    7     309.64        -       8.29    1045
  17    8    9     283.02        -       7.28    1022
  17    8   11     227.02        -       5.99     961
  17    8   13     414.24        -       9.81     926
  17    8   15       5.62        -       1.24     789
  17    9    0     133.83        -       4.55     785
  17    9    2      32.79        -       1.29    1378
  17    9    4     202.54        -       4.99    1137
  17    9    6     268.11        -       6.86    1063
  17    9    8      59.49        -       1.90    1075
  17    9   10     402.05        -       9.70     959
  17    9   12     139.09        -       3.76     889
  17    9   14      33.49        -       1.56     840
  17    9   16     151.30        -       4.20     756
  17   10    1      42.80        -       1.46    1399
  17   10    3      23.59        -       1.24    1279
  17   10    5      79.81        -       2.25    1097
  17   10    7     174.02        -       4.65    1046
  17   10    9      40.59        -       1.67     953
  17   10   11      44.02        -       1.90     899
  17   10   13      50.32        -       1.99     843
  17   10   15     100.97        -       3.10     741
  17   11    0       7.35        -       1.51     800
  17   11    2     356.11        -       7.93    1387
  17   11    4      82.48        -       2.61    1077
  17   11    6      75.57        -       2.28    1046
  17   11    8      45.09        -       1.68     927
  17   11   10      40.93        -       1.90     909
  17   11   12      30.20        -       1.50     861
  17   11   14     131.34        -       3.78     774
  17   11   16     336.77        -       9.38     755
  17   12    1      63.03        -       1.93    1298
  17   12    3     460.94        -      10.07    1305
  17   12    5     207.85        -       5.33    1063
  17   12    7      52.18        -       1.89     913
  17   12    9     127.54        -       3.44     920
  17   12   11     171.34        -       4.93     877
  17   12   13      19.93        -       1.35     837
  17   12   15      33.16        -       2.16     744
  17   13    0      33.06        -       1.91     738
  17   13    2      70.12        -       1.99    1248
  17   13    4      86.01        -       2.51    1017
  17   13    6     168.50        -       4.50     894
  17   13    8     115.81        -       2.98     901
  17   13   10     374.28        -       9.57     859
  17   13   12      53.78        -       1.84     857
  17   13   14     189.42        -       5.65     748
  17   13   16      45.08        -       1.98     669
  17   14    1      85.35        -       2.14    1244
  17   14    3      42.67        -       1.62    1150
  17   14    5     349.36        -       9.27     881
  17   14    7     199.10        -       5.41     879
  17   14    9      34.07        -       1.71     800
  17   14   11      53.19        -       1.96     766
  17   14   13     117.86        -       3.70     736
  17   14   15      26.47        -       1.40     670
  17   15    0      43.23        -       2.28     660
  17   15    2       8.19        -       1.18    1226
  17   15    4      89.35        -       2.49    1007
  17   15    6      27.32        -       1.49     849
  17   15    8       2.33        -       1.28     815
  17   15   10      37.92        -       1.67     761
  17   15   12     544.81        -      15.21     664
  17   15   14      73.94        -       2.71     661
  17   15   16     119.48        -       3.84     595
  17   16    1     443.20        -      10.46    1195
  17   16    3      15.05        -       1.21    1102
  17   16    5     113.24        -       3.10     910
  17   16    7      79.85        -       2.48     800
  17   16    9      22.29        -       1.59     694
  17   16   11     138.05        -       4.28     715
  17   16   13       1.64        -       1.34     599
  17   16   15      48.00        -       2.09     577
  17   17    0      44.83        -       2.17     618
  17   17    2     319.61        -       7.37    1111
  17   17    4      32.22        -       1.57     868
  17   17    6     189.77        -       5.23     790
  17   17    8     181.57        -       5.33     747
  17   17   10      10.29        -       1.35     614
  17   17   12      61.88        -       2.29     637
  17   17   14      63.09        -       2.50     559
  17   17   16      39.39        -       1.82     548
  18    0    0    1556.55        -      53.57     724
  18    0    2       1.87        -       1.22    1214
  18    0    4     252.78        -       7.56     928
  18    0    6       8.83        -       1.60     795
  18    0    8     270.88        -       7.72     825
  18    0   10      52.95        -       2.36     718
  18    0   12       5.65        -       1.50     626
  18    0   14      30.01        -       1.88     603
  18    0   16     104.74        -       3.98     568
  18    1    1      22.22        -       0.94    2410
  18    1    3     252.43        -       4.74    2092
  18    1    5     132.38        -       2.93    1673
  18    1    7      61.23        -       1.79    1393
  18    1    9     191.63        -       4.37    1353
  18    1   11      50.24        -       1.62    1238
  18    1   13      71.63        -       2.06    1156
  18    1   15      79.50        -       2.16    1116
  18    1   17      14.00        -       1.24    1037
  18    2    0     112.99        -       3.30    1203
  18    2    2      93.31        -       2.00    2131
  18    2    4     131.12        -       2.90    1669
  18    2    6      25.93        -       1.24    1421
  18    2    8     247.73        -       5.62    1398
  18    2   10     143.78        -       3.52    1231
  18    2   12     122.53        -       3.04    1240
  18    2   14     374.91        -       8.44    1112
  18    2   16      91.99        -       2.68    1073
  18    3    1      26.64        -       1.06    2069
  18    3    3      79.88        -       2.14    1629
  18    3    5     209.39        -       4.85    1438
  18    3    7      82.35        -       2.30    1245
  18    3    9      47.37        -       1.63    1199
  18    3   11      37.92        -       1.49    1147
  18    3   13      70.08        -       2.22    1084
  18    3   15     196.86        -       4.82    1066
  18    3   17      90.19        -       2.62     984
  18    4    0      20.19        -       1.43    1097
  18    4    2      26.55        -       1.12    1841
  18    4    4      71.03        -       2.02    1449
  18    4    6       9.95        -       1.19    1256
  18    4    8      17.03        -       1.29    1153
  18    4   10     585.38        -      13.46    1097
  18    4   12     108.33        -       2.84    1094
  18    4   14     250.08        -       6.05    1072
  18    4   16       3.07        -       1.24     943
  18    5    1      52.89        -       1.58    1722
  18    5    3     373.12        -       8.19    1516
  18    5    5      39.77        -       1.56    1219
  18    5    7     199.44        -       5.07    1047
  18    5    9      22.20        -       1.38     996
  18    5   11      14.53        -       1.24    1039
  18    5   13     226.70        -       5.40    1049
  18    5   15       2.65        -       1.34     870
  18    5   17     391.08        -      10.59     744
  18    6    0      97.08        -       3.35     916
  18    6    2      37.28        -       1.39    1506
  18    6    4     134.81        -       3.44    1246
  18    6    6      42.06        -       1.65    1123
  18    6    8     104.05        -       3.13     984
  18    6   10     309.86        -       7.48     974
  18    6   12      19.64        -       1.40     927
  18    6   14     120.01        -       3.22     882
  18    6   16     112.16        -       3.28     797
  18    7    1       9.84        -       1.04    1564
  18    7    3      26.63        -       1.29    1329
  18    7    5      78.73        -       2.32    1060
  18    7    7     337.66        -       8.27    1036
  18    7    9     148.19        -       3.94     992
  18    7   11       5.34        -       1.20     954
  18    7   13     393.64        -       9.52     867
  18    7   15      78.28        -       2.51     742
  18    7   17      36.72        -       1.65     735
  18    8    0     588.37        -      18.24     815
  18    8    2       3.14        -       1.07    1425
  18    8    4     470.27        -      11.26    1180
  18    8    6     255.36        -       6.46     985
  18    8    8      38.40        -       1.66     902
  18    8   10      41.50        -       1.66     942
  18    8   12     122.72        -       3.43     818
  18    8   14     207.65        -       5.98     738
  18    8   16       6.46        -       1.51     691
  18    9    1     304.07        -       6.55    1490
  18    9    3      77.53        -       2.11    1329
  18    9    5     195.95        -       5.14    1024
  18    9    7      26.87        -       1.45    1010
  18    9    9      95.97        -       3.05     931
  18    9   11     273.29        -       7.27     894
  18    9   13      14.48        -       1.42     860
  18    9   15      22.69        -       1.45     712
  18    9   17      89.75        -       2.99     652
  18   10    0      11.00        -       1.51     803
  18   10    2    1081.51        -      23.18    1358
  18   10    4     239.62        -       6.18    1056
  18   10    6     136.65        -       3.74     950
  18   10    8      73.62        -       2.46     931
  18   10   10     254.57        -       6.29     909
  18   10   12      48.38        -       1.80     887
  18   10   14      18.51        -       1.36     732
  18   10   16      99.10        -       3.04     658
  18   11    1     180.21        -       4.02    1296
  18   11    3     432.69        -       9.91    1212
  18   11    5     204.90        -       5.49     961
  18   11    7     268.27        -       6.50    1002
  18   11    9     505.98        -      13.09     838
  18   11   11      68.02        -       2.37     818
  18   11   13     330.09        -       8.70     812
  18   11   15      21.60        -       1.56     672
  18   11   17      80.04        -       2.83     616
  18   12    0     918.30        -      28.44     748
  18   12    2     137.33        -       3.34    1259
  18   12    4     208.48        -       5.53    1026
  18   12    6     403.29        -      10.05     972
  18   12    8       4.51        -       1.18     840
  18   12   10     194.98        -       5.45     833
  18   12   12     125.94        -       3.69     773
  18   12   14       6.70        -       1.27     712
  18   12   16     235.54        -       6.91     608
  18   13    1      35.46        -       1.45    1279
  18   13    3     559.08        -      12.60    1167
  18   13    5     264.47        -       6.79     954
  18   13    7      87.38        -       2.58     872
  18   13    9      33.55        -       1.66     757
  18   13   11      50.59        -       1.93     768
  18   13   13     234.06        -       6.09     722
  18   13   15     323.93        -       9.00     589
  18   13   17      25.50        -       1.68     536
  18   14    0      24.63        -       1.80     641
  18   14    2     208.66        -       4.84    1208
  18   14    4     306.87        -       7.43    1054
  18   14    6      46.16        -       1.81     851
  18   14    8      80.06        -       2.47     770
  18   14   10      52.55        -       1.86     754
  18   14   12     117.41        -       3.88     651
  18   14   14      49.02        -       2.05     665
  18   14   16      52.48        -       2.12     555
  18   15    1     205.87        -       4.65    1126
  18   15    3     146.42        -       3.72    1063
  18   15    5     207.44        -       5.48     852
  18   15    7     286.22        -       7.31     800
  18   15    9      33.96        -       1.59     743
  18   15   11      65.66        -       2.26     737
  18   15   13     178.98        -       5.55     599
  18   15   15      31.49        -       1.71     573
  18   15   17     111.32        -       3.72     483
  18   16    0     956.81        -      32.40     597
  18   16    2      31.28        -       1.34    1115
  18   16    4     153.19        -       3.87     926
  18   16    6     171.75        -       4.91     771
  18   16    8     135.60        -       3.97     698
  18   16   10      47.88        -       1.86     711
  18   16   12      26.14        -       1.49     652
  18   16   14      40.28        -       1.82     538
  18   16   16      95.21        -       3.50     517
  18   17    1      19.63        -       1.30    1034
  18   17    3     216.56        -       5.32    1015
  18   17    5      23.28        -       1.35     812
  18   17    7      14.17        -       1.29     762
  18   17    9     103.14        -       3.41     641
  18   17   11      24.30        -       1.52     594
  18   17   13      28.18        -       1.74     526
  18   17   15      58.13        -       2.41     481
  18   17   17      11.20        -       1.48     466
  18   18    0      35.73        -       2.14     541
  18   18    2       8.37        -       1.11     998
  18   18    4      31.32        -       1.48     854
  18   18    6      23.11        -       1.43     679
  18   18    8      10.45        -       1.43     633
  18   18   10     154.90        -       4.99     572
  18   18   12       0.85        -       1.23     556
  18   18   14      71.69        -       2.73     474
  18   18   16      18.87        -       1.59     426
  18   18   18     725.41        -      38.00     154
  19    0    1      35.09        -       1.52    1287
  19    0    3      57.94        -       2.09    1032
  19    0    5      13.93        -       1.47     841
  19    0    7       7.30        -       1.55     686
  19    0    9     190.19        -       6.24     745
  19    0   11      34.27        -       1.94     691
  19    0   13     316.16        -      10.98     592
  19    0   15      48.76        -       2.53     588
  19    0   17      26.24        -       2.01     502
  19    1    0       8.13        -       1.32    1213
  19    1    2      18.95        -       0.99    2133
  19    1    4      46.58        -       1.43    1742
  19    1    6      79.17        -       2.04    1472
  19    1    8     118.88        -       2.84    1299
  19    1   10     247.30        -       5.58    1322
  19    1   12     215.27        -       4.97    1195
  19    1   14     120.59        -       3.02    1077
  19    1   16      75.94        -       2.17    1025
  19    1   18     180.77        -       4.47     922
  19    2    1     227.07        -       4.05    2314
  19    2    3     171.77        -       3.65    1880
  19    2    5     223.75        -       4.92    1521
  19    2    7      10.55        -       1.11    1361
  19    2    9      36.89        -       1.38    1206
  19    2   11     256.86        -       5.78    1179
  19    2   13       8.18        -       1.12    1118
  19    2   15      33.36        -       1.41    1061
  19    2   17     102.53        -       2.90     923
  19    3    0      79.13        -       2.49    1080
  19    3    2     148.93        -       3.13    1865
  19    3    4      93.39        -       2.26    1513
  19    3    6      36.29        -       1.42    1249
  19    3    8     173.76        -       4.36    1064
  19    3   10      95.62        -       2.59    1138
  19    3   12      73.31        -       2.16    1075
  19    3   14     757.07        -      17.15    1035
  19    3   16      48.29        -       1.77     912
  19    3   18      48.55        -       1.81     872
  19    4    1       6.85        -       0.89    1827
  19    4    3      69.16        -       1.78    1613
  19    4    5     287.92        -       6.56    1335
  19    4    7       9.73        -       1.26    1170
  19    4    9      85.29        -       2.35    1048
  19    4   11     545.99        -      13.42     980
  19    4   13     250.66        -       6.38     909
  19    4   15      10.04        -       1.22     925
  19    4   17      53.34        -       1.84     827
  19    5    0     251.88        -       7.58     992
  19    5    2     191.63        -       4.21    1585
  19    5    4      99.46        -       2.56    1323
  19    5    6      11.96        -       1.19    1088
  19    5    8     285.55        -       7.41     971
  19    5   10      94.90        -       2.64     995
  19    5   12     406.28        -       9.92     994
  19    5   14      11.20        -       1.19     947
  19    5   16     144.08        -       4.18     750
  19    5   18      44.88        -       2.01     691
  19    6    1      14.46        -       1.05    1592
  19    6    3      12.55        -       1.09    1361
  19    6    5     482.51        -      11.42    1219
  19    6    7       6.19        -       1.27     976
  19    6    9     244.69        -       6.46     920
  19    6   11     115.37        -       3.43     887
  19    6   13     109.90        -       3.25     861
  19    6   15     132.40        -       3.83     717
  19    6   17     157.18        -       4.86     668
  19    7    0     720.59        -      21.84     816
  19    7    2     526.92        -      10.93    1520
  19    7    4     123.94        -       3.36    1172
  19    7    6     312.29        -       8.46     946
  19    7    8     121.07        -       3.22    1019
  19    7   10      61.45        -       2.20     854
  19    7   12      62.76        -       2.18     823
  19    7   14      36.58        -       1.81     749
  19    7   16      96.44        -       3.10     656
  19    7   18     280.28        -       7.89     621
  19    8    1       9.36        -       1.09    1388
  19    8    3     269.66        -       6.30    1264
  19    8    5      36.80        -       1.63     979
  19    8    7      18.81        -       1.43     926
  19    8    9     295.50        -       7.73     976
  19    8   11     341.68        -       9.76     757
  19    8   13     242.59        -       6.26     823
  19    8   15      13.80        -       1.39     656
  19    8   17     330.41        -       9.42     634
  19    9    0     101.41        -       3.67     748
  19    9    2     105.11        -       2.60    1383
  19    9    4     161.83        -       3.99    1100
  19    9    6     239.39        -       6.33     950
  19    9    8     403.26        -      10.26     918
  19    9   10     408.92        -      11.23     899
  19    9   12      81.97        -       2.69     817
  19    9   14      55.02        -       2.21     681
  19    9   16      59.00        -       2.26     589
  19    9   18      66.53        -       2.68     504
  19   10    1     316.37        -       6.89    1386
  19   10    3       8.55        -       1.17    1190
  19   10    5     237.16        -       5.88    1027
  19   10    7     609.43        -      15.59     910
  19   10    9      62.97        -       2.14     923
  19   10   11      82.62        -       2.57     817
  19   10   13     469.69        -      13.87     706
  19   10   15     409.69        -      10.62     697
  19   10   17      85.98        -       3.26     521
  19   11    0     100.20        -       3.70     704
  19   11    2     615.37        -      13.97    1300
  19   11    4      21.51        -       1.41    1019
  19   11    6     297.82        -       7.95     894
  19   11    8      98.86        -       3.13     846
  19   11   10      30.32        -       1.59     819
  19   11   12     119.64        -       3.31     754
  19   11   14     107.43        -       3.80     640
  19   11   16      28.83        -       1.72     550
  19   11   18      45.30        -       2.21     536
  19   12    1     601.21        -      13.19    1262
  19   12    3     248.58        -       5.96    1166
  19   12    5      94.27        -       2.82     853
  19   12    7      83.57        -       2.54     848
  19   12    9       7.04        -       1.25     762
  19   12   11     390.68        -      10.20     749
  19   12   13     109.52        -       3.43     637
  19   12   15      14.34        -       1.42     616
  19   12   17     125.42        -       4.83     482
  19   13    0     105.33        -       4.33     606
  19   13    2     211.22        -       5.12    1204
  19   13    4      42.84        -       1.68     903
  19   13    6       7.77        -       1.26     859
  19   13    8     297.84        -       8.85     736
  19   13   10      43.06        -       2.06     697
  19   13   12     133.30        -       3.90     665
  19   13   14       7.24        -       1.31     602
  19   13   16     139.07        -       4.64     516
  19   13   18      27.43        -       1.79     489
  19   14    1     115.83        -       2.83    1176
  19   14    3     193.37        -       4.66    1155
  19   14    5       8.29        -       1.22     882
  19   14    7     164.08        -       4.85     733
  19   14    9      64.95        -       2.36     700
  19   14   11     118.36        -       3.54     696
  19   14   13     144.26        -       4.46     630
  19   14   15     104.99        -       3.19     595
  19   14   17      16.51        -       1.50     513
  19   15    0     355.16        -      11.06     601
  19   15    2     422.86        -       9.50    1096
  19   15    4      79.76        -       2.48     923
  19   15    6      19.12        -       1.33     773
  19   15    8      67.42        -       2.30     720
  19   15   10       4.26        -       1.29     674
  19   15   12      21.49        -       1.46     627
  19   15   14       8.51        -       1.36     567
  19   15   16      12.77        -       1.35     491
  19   15   18      49.67        -       2.16     415
  19   16    1      42.57        -       1.68    1008
  19   16    3      54.29        -       1.95     981
  19   16    5     470.40        -      13.36     739
  19   16    7      80.36        -       2.65     735
  19   16    9      64.75        -       2.42     626
  19   16   11      68.74        -       2.49     622
  19   16   13      31.04        -       1.68     533
  19   16   15       5.48        -       1.45     484
  19   16   17      13.46        -       1.58     407
  19   17    0     652.52        -      23.26     548
  19   17    2     113.46        -       3.04     936
  19   17    4       6.02        -       1.19     856
  19   17    6     132.61        -       4.12     688
  19   17    8     179.08        -       5.54     616
  19   17   10      10.41        -       1.40     571
  19   17   12      75.38        -       2.92     529
  19   17   14      30.35        -       1.68     484
  19   17   16      60.95        -       2.39     449
  19   17   18      22.30        -       1.63     420
  19   18    1      27.01        -       1.37     903
  19   18    3     156.56        -       4.25     872
  19   18    5      24.71        -       1.59     654
  19   18    7      59.03        -       2.23     632
  19   18    9      21.44        -       1.57     611
  19   18   11      91.31        -       3.48     482
  19   18   13      36.14        -       2.06     471
  19   18   15       3.43        -       1.37     422
  19   18   17      95.06        -       3.84     387
  19   19    0      58.00        -       3.03     470
  19   19    2      66.31        -       2.09     859
  19   19    4      26.30        -       1.31     793
  19   19    6     264.21        -       7.85     598
  19   19    8      81.92        -       3.01     558
  19   19   10      51.91        -       2.45     454
  19   19   12      19.26        -       1.52     458
  19   19   14     112.76        -       4.40     410
  19   19   16     101.40        -       4.19     393
  19   19   18       6.80        -       1.41     394
  20    0    0     469.90        -      16.58     656
  20    0    2      94.36        -       2.83    1063
  20    0    4     324.56        -      10.04     858
  20    0    6      14.01        -       1.63     714
  20    0    8     442.56        -      15.06     662
  20    0   10     559.36        -      16.89     703
  20    0   12     127.61        -       4.50     620
  20    0   14       9.12        -       1.72     538
  20    0   16      38.78        -       2.19     523
  20    0   18      29.78        -       2.03     438
  20    1    1      93.84        -       1.99    2199
  20    1    3     119.50        -       2.53    1881
  20    1    5     126.02        -       2.87    1494
  20    1    7       6.61        -       1.10    1349
  20    1    9     185.06        -       4.42    1228
  20    1   11     273.48        -       6.09    1212
  20    1   13     110.92        -       2.84    1039
  20    1   15     133.77        -       3.49     952
  20    1   17       5.97        -       1.20     924
  20    1   19      35.08        -       1.69     755
  20    2    0      16.58        -       1.31    1041
  20    2    2     288.91        -       5.68    1942
  20    2    4     132.88        -       2.89    1603
  20    2    6     181.00        -       4.17    1380
  20    2    8      76.72        -       2.24    1151
  20    2   10     117.33        -       2.92    1060
  20    2   12     202.64        -       4.95    1043
  20    2   14      22.97        -       1.31    1038
  20    2   16      25.90        -       1.47     914
  20    2   18      12.16        -       1.32     829
  20    3    1      87.05        -       1.88    1982
  20    3    3      22.40        -       1.07    1633
  20    3    5      78.47        -       2.06    1334
  20    3    7     223.09        -       5.69    1125
  20    3    9     234.45        -       5.90    1087
  20    3   11      72.31        -       2.19    1073
  20    3   13     147.10        -       3.66    1037
  20    3   15     201.10        -       5.20     895
  20    3   17       5.53        -       1.30     827
  20    3   19      59.33        -       1.99     744
  20    4    0      43.46        -       1.92     975
  20    4    2     159.02        -       3.43    1756
  20    4    4     304.64        -       6.63    1370
  20    4    6     215.87        -       5.29    1220
  20    4    8     399.49        -       9.73    1066
  20    4   10     140.08        -       3.53    1003
  20    4   12     139.03        -       3.49     947
  20    4   14     211.09        -       5.87     889
  20    4   16     138.26        -       4.24     803
  20    4   18     256.84        -       7.41     754
  20    5    1     152.59        -       3.32    1683
  20    5    3      12.41        -       1.15    1370
  20    5    5     788.43        -      17.61    1258
  20    5    7     201.15        -       5.15    1016
  20    5    9      21.38        -       1.39     974
  20    5   11      21.72        -       1.50     886
  20    5   13      38.99        -       1.60     915
  20    5   15      85.54        -       2.45     841
  20    5   17      41.74        -       1.97     682
  20    5   19      65.86        -       2.48     611
  20    6    0      19.86        -       1.59     853
  20    6    2     329.35        -       7.24    1490
  20    6    4     450.11        -      10.44    1254
  20    6    6     351.57        -       8.65    1017
  20    6    8      47.58        -       1.70     960
  20    6   10     321.19        -       7.86     911
  20    6   12     208.53        -       5.32     907
  20    6   14     326.24        -       8.67     786
  20    6   16     266.14        -       7.22     749
  20    6   18      91.95        -       3.42     591
  20    7    1     421.98        -       8.88    1447
  20    7    3      60.79        -       1.86    1244
  20    7    5     190.35        -       5.24    1011
  20    7    7     628.60        -      15.61     997
  20    7    9      20.20        -       1.44     858
  20    7   11      45.17        -       1.83     790
  20    7   13     123.25        -       3.66     747
  20    7   15     126.60        -       3.77     754
  20    7   17     186.13        -       5.83     603
  20    7   19      14.83        -       1.42     564
  20    8    0       2.99        -       1.47     735
  20    8    2      92.41        -       2.34    1400
  20    8    4     203.91        -       5.17    1102
  20    8    6     112.43        -       3.19     963
  20    8    8     125.11        -       3.56     874
  20    8   10     156.20        -       4.10     823
  20    8   12     231.82        -       6.72     759
  20    8   14      60.48        -       2.37     718
  20    8   16     124.38        -       3.93     646
  20    8   18      25.40        -       1.59     560
  20    9    1      93.82        -       2.43    1399
  20    9    3     523.06        -      12.47    1196
  20    9    5      37.36        -       1.63     937
  20    9    7      63.22        -       2.14     841
  20    9    9     225.20        -       5.85     832
  20    9   11       9.98        -       1.33     791
  20    9   13     134.43        -       4.05     679
  20    9   15      19.62        -       1.41     631
  20    9   17      94.87        -       3.40     547
  20    9   19      39.45        -       2.17     440
  20   10    0       1.63        -       1.56     712
  20   10    2     118.73        -       2.91    1262
  20   10    4     147.87        -       3.84    1056
  20   10    6      37.09        -       1.65     897
  20   10    8      31.46        -       1.47     928
  20   10   10      59.00        -       2.14     768
  20   10   12     112.06        -       3.58     672
  20   10   14     117.62        -       3.73     652
  20   10   16      27.84        -       1.60     552
  20   10   18      31.52        -       1.94     513
  20   11    1     118.66        -       2.96    1181
  20   11    3     312.36        -       6.90    1154
  20   11    5     260.66        -       6.90     858
  20   11    7     278.24        -       7.62     772
  20   11    9     155.84        -       4.32     792
  20   11   11     162.19        -       4.62     769
  20   11   13      88.41        -       2.89     689
  20   11   15      54.79        -       2.31     546
  20   11   17     176.17        -       5.68     488
  20   11   19     185.96        -       6.45     430
  20   12    0     406.50        -      12.90     614
  20   12    2     103.40        -       2.74    1176
  20   12    4     133.18        -       3.35     988
  20   12    6      12.55        -       1.30     839
  20   12    8      26.40        -       1.57     776
  20   12   10     221.60        -       6.36     679
  20   12   12     188.57        -       5.82     635
  20   12   14     241.58        -       7.44     608
  20   12   16      21.50        -       1.57     525
  20   12   18     151.28        -       5.98     423
  20   13    1      50.04        -       1.59    1130
  20   13    3     143.48        -       3.83    1007
  20   13    5     260.88        -       7.11     816
  20   13    7     151.29        -       4.16     816
  20   13    9     304.46        -       8.36     676
  20   13   11      93.31        -       3.00     647
  20   13   13     234.18        -       7.03     592
  20   13   15      30.30        -       1.80     518
  20   13   17     203.84        -       7.15     469
  20   13   19     241.72        -       8.70     435
  20   14    0       6.94        -       1.67     553
  20   14    2      12.18        -       1.24    1040
  20   14    4     254.04        -       6.71     890
  20   14    6     104.68        -       3.15     836
  20   14    8      95.74        -       3.10     719
  20   14   10       5.68        -       1.34     626
  20   14   12       7.44        -       1.33     558
  20   14   14      86.37        -       3.01     531
  20   14   16     163.63        -       5.37     489
  20   14   18       5.54        -       1.49     405
  20   15    1     308.80        -       7.53     979
  20   15    3      83.49        -       2.39     988
  20   15    5      37.60        -       1.67     775
  20   15    7      27.91        -       1.62     680
  20   15    9      17.78        -       1.34     642
  20   15   11      21.79        -       1.49     587
  20   15   13      68.32        -       2.53     540
  20   15   15       4.49        -       1.42     511
  20   15   17       4.07        -       1.50     405
  20   15   19      93.94        -       3.65     401
  20   16    0      91.41        -       3.54     513
  20   16    2     263.90        -       6.27     994
  20   16    4      15.17        -       1.30     892
  20   16    6      78.32        -       2.57     719
  20   16    8       8.89        -       1.34     605
  20   16   10      96.35        -       3.45     574
  20   16   12      45.37        -       2.05     508
  20   16   14      74.58        -       2.78     495
  20   16   16      10.45        -       1.53     414
  20   16   18     103.56        -       4.01     386
  20   17    1      35.77        -       1.50     888
  20   17    3     164.48        -       4.38     853
  20   17    5     102.41        -       3.32     644
  20   17    7     121.31        -       3.81     598
  20   17    9     135.70        -       4.56     513
  20   17   11      55.42        -       2.38     474
  20   17   13      26.59        -       1.82     444
  20   17   15      12.70        -       1.46     409
  20   17   17      58.62        -       2.73     372
  20   17   19      61.15        -       2.79     353
  20   18    0      88.15        -       4.13     485
  20   18    2      15.37        -       1.34     837
  20   18    4      77.74        -       2.50     707
  20   18    6      91.02        -       3.02     624
  20   18    8      14.83        -       1.42     532
  20   18   10      46.54        -       2.15     485
  20   18   12      83.98        -       3.29     456
  20   18   14     181.12        -       6.76     403
  20   18   16      55.92        -       2.41     409
  20   18   18     193.59        -       6.87     372
  20   19    1      69.29        -       2.43     774
  20   19    3      56.46        -       2.24     714
  20   19    5     195.33        -       6.20     599
  20   19    7      24.44        -       1.66     525
  20   19    9     132.95        -       4.35     515
  20   19   11      23.48        -       1.71     460
  20   19   13      15.29        -       1.59     419
  20   19   15      48.56        -       2.46     348
  20   19   17     146.46        -       5.60     365
  20   19   19     127.46        -       5.32     326
  20   20    0       0.68        -       1.73     397
  20   20    2     256.53        -       7.56     708
  20   20    4      50.44        -       2.15     623
  20   20    6     229.61        -       7.42     513
  20   20    8      97.58        -       3.78     452
  20   20   10       3.34        -       1.55     438
  20   20   12      16.20        -       1.72     388
  20   20   14     132.37        -       4.70     397
  20   20   16      66.56        -       2.77     360
  20   20   18      94.27        -       3.83     327
  20   20   20      24.94        -       3.16     123
  21    0    1      18.99        -       1.32    1106
  21    0    3      68.84        -       2.53     927
  21    0    5     480.04        -      14.11     742
  21    0    7      42.43        -       2.18     664
  21    0    9     351.28        -      12.14     621
  21    0   11     278.24        -       9.82     563
  21    0   13      47.12        -       2.79     506
  21    0   15     108.08        -       4.18     480
  21    0   17      52.00        -       2.48     458
  21    0   19      26.60        -       2.30     374
  21    1    0     302.48        -       7.93    1105
  21    1    2     261.99        -       4.96    2005
  21    1    4      93.04        -       2.29    1668
  21    1    6     115.55        -       2.85    1378
  21    1    8     322.99        -       7.65    1177
  21    1   10     528.09        -      12.09    1157
  21    1   12     100.34        -       2.65    1059
  21    1   14     230.65        -       5.61     944
  21    1   16      64.38        -       2.01     862
  21    1   18      49.40        -       1.74     785
  21    1   20      53.66        -       2.02     648
  21    2    1      97.78        -       2.04    2035
  21    2    3     476.36        -       9.57    1746
  21    2    5     375.34        -       7.84    1473
  21    2    7     355.92        -       8.20    1287
  21    2    9     203.22        -       4.76    1152
  21    2   11     373.91        -       9.06    1001
  21    2   13      37.09        -       1.42    1025
  21    2   15     507.47        -      11.79     937
  21    2   17     115.01        -       3.20     828
  21    2   19     103.57        -       3.53     673
  21    3    0      62.63        -       2.21    1014
  21    3    2     112.66        -       2.43    1815
  21    3    4      48.19        -       1.55    1424
  21    3    6     361.78        -       8.78    1221
  21    3    8      82.85        -       2.47    1063
  21    3   10      95.70        -       2.76     962
  21    3   12     126.47        -       3.38     948
  21    3   14      14.60        -       1.28     885
  21    3   16     652.89        -      16.42     806
  21    3   18      15.04        -       1.30     712
  21    3   20       4.25        -       1.31     653
  21    4    1     378.41        -       7.33    1819
  21    4    3     342.78        -       7.31    1461
  21    4    5     625.54        -      14.63    1198
  21    4    7     252.56        -       6.10    1114
  21    4    9     166.08        -       4.55     962
  21    4   11     225.94        -       5.81     926
  21    4   13       4.39        -       1.22     858
  21    4   15     207.01        -       5.46     810
  21    4   17       7.75        -       1.35     719
  21    4   19      13.30        -       1.38     626
  21    5    0      67.39        -       2.48     869
  21    5    2     601.93        -      12.70    1568
  21    5    4       7.27        -       1.21    1199
  21    5    6     695.12        -      16.33    1037
  21    5    8     130.23        -       3.54     992
  21    5   10     145.39        -       3.82     884
  21    5   12     183.49        -       4.85     846
  21    5   14      30.77        -       1.56     766
  21    5   16     144.54        -       4.01     798
  21    5   18      35.07        -       1.85     603
  21    5   20      23.29        -       1.53     541
  21    6    1      69.28        -       1.81    1470
  21    6    3     450.42        -       9.88    1323
  21    6    5     114.11        -       3.21    1045
  21    6    7      86.30        -       2.58     995
  21    6    9      43.15        -       1.63     931
  21    6   11      20.96        -       1.40     794
  21    6   13       2.50        -       1.21     768
  21    6   15     149.62        -       4.55     747
  21    6   17     192.46        -       6.00     625
  21    6   19      27.19        -       1.61     501
  21    7    0      56.59        -       2.32     770
  21    7    2      28.26        -       1.24    1393
  21    7    4     262.79        -       6.42    1120
  21    7    6     160.02        -       4.16     931
  21    7    8      86.90        -       2.57     880
  21    7   10     139.64        -       3.98     769
  21    7   12      47.19        -       1.93     721
  21    7   14     168.19        -       5.12     667
  21    7   16     144.02        -       4.49     638
  21    7   18      48.41        -       2.08     534
  21    7   20      23.09        -       1.59     486
  21    8    1     134.72        -       3.17    1309
  21    8    3    1016.24        -      23.41    1202
  21    8    5     690.07        -      17.02     982
  21    8    7     296.95        -       7.95     858
  21    8    9       7.00        -       1.15     874
  21    8   11     220.54        -       6.16     707
  21    8   13     134.59        -       4.43     681
  21    8   15      60.72        -       2.44     580
  21    8   17      15.92        -       1.48     490
  21    8   19      51.28        -       2.26     459
  21    9    0     193.10        -       5.98     696
  21    9    2      44.96        -       1.52    1236
  21    9    4     397.32        -       9.82    1009
  21    9    6      34.74        -       1.58     855
  21    9    8      60.48        -       2.23     784
  21    9   10       3.52        -       1.20     823
  21    9   12     332.79        -       9.47     712
  21    9   14     107.98        -       3.35     661
  21    9   16     168.94        -       5.18     597
  21    9   18     363.63        -      12.34     479
  21    9   20      12.78        -       1.57     433
  21   10    1     141.25        -       3.28    1293
  21   10    3      29.20        -       1.40    1105
  21   10    5     223.47        -       5.60     973
  21   10    7     176.28        -       5.02     867
  21   10    9      16.56        -       1.42     754
  21   10   11     385.22        -      11.29     729
  21   10   13     152.56        -       4.70     649
  21   10   15     197.95        -       6.51     566
  21   10   17      54.41        -       2.48     475
  21   10   19      52.87        -       2.71     382
  21   11    0      55.88        -       2.37     619
  21   11    2     169.78        -       3.86    1151
  21   11    4     329.70        -       8.15     977
  21   11    6      34.21        -       1.70     790
  21   11    8      32.27        -       1.78     764
  21   11   10      34.57        -       1.78     757
  21   11   12      74.91        -       2.72     606
  21   11   14       7.83        -       1.42     560
  21   11   16      30.88        -       1.74     530
  21   11   18      62.96        -       2.69     450
  21   11   20      42.14        -       2.14     393
  21   12    1     205.30        -       4.62    1146
  21   12    3      81.72        -       2.34    1004
  21   12    5      98.23        -       3.03     757
  21   12    7     143.40        -       4.32     720
  21   12    9     298.16        -       8.58     740
  21   12   11     100.05        -       3.44     640
  21   12   13     235.28        -       6.63     577
  21   12   15      39.83        -       1.97     500
  21   12   17      68.09        -       2.84     424
  21   12   19     164.94        -       6.57     400
  21   13    0      80.62        -       3.29     564
  21   13    2      60.55        -       1.87    1050
  21   13    4     139.32        -       3.65     889
  21   13    6     158.92        -       4.45     767
  21   13    8     156.06        -       4.78     700
  21   13   10     277.23        -       8.25     586
  21   13   12      19.47        -       1.41     618
  21   13   14     110.03        -       4.42     464
  21   13   16     164.43        -       6.45     435
  21   13   18      15.06        -       1.54     400
  21   13   20     154.95        -       5.42     376
  21   14    1      13.39        -       1.14     996
  21   14    3     337.72        -       8.53     880
  21   14    5     143.64        -       4.14     750
  21   14    7      21.12        -       1.47     696
  21   14    9     166.84        -       5.13     566
  21   14   11      44.13        -       1.98     612
  21   14   13      25.30        -       1.71     515
  21   14   15      44.23        -       2.06     470
  21   14   17      19.31        -       1.78     377
  21   14   19       2.58        -       1.47     371
  21   15    0      34.25        -       2.04     523
  21   15    2      60.89        -       1.98     923
  21   15    4      55.70        -       2.02     849
  21   15    6      92.86        -       2.77     697
  21   15    8     137.93        -       4.30     638
  21   15   10      67.29        -       2.49     530
  21   15   12      23.81        -       1.60     530
  21   15   14      29.97        -       1.66     472
  21   15   16      55.28        -       2.34     424
  21   15   18      60.34        -       2.55     402
  21   15   20      69.56        -       2.96     345
  21   16    1     168.23        -       4.53     836
  21   16    3      17.81        -       1.25     824
  21   16    5      49.00        -       2.15     675
  21   16    7      37.32        -       1.90     560
  21   16    9      40.94        -       1.86     542
  21   16   11       7.26        -       1.38     478
  21   16   13      43.51        -       1.96     468
  21   16   15     151.04        -       5.45     438
  21   16   17      75.63        -       3.16     397
  21   16   19       7.86        -       1.43     366
  21   17    0     180.94        -       6.75     434
  21   17    2      88.30        -       2.75     813
  21   17    4      52.68        -       2.08     748
  21   17    6      49.49        -       2.23     615
  21   17    8      91.62        -       3.23     530
  21   17   10     105.76        -       4.20     496
  21   17   12      71.96        -       2.84     449
  21   17   14      94.67        -       3.80     413
  21   17   16      10.29        -       1.52     381
  21   17   18      89.85        -       4.02     325
  21   17   20       9.08        -       1.68     296
  21   18    1      59.95        -       2.12     800
  21   18    3      86.30        -       3.04     699
  21   18    5      31.30        -       1.67     611
  21   18    7      57.48        -       2.31     519
  21   18    9       6.52        -       1.46     455
  21   18   11      14.91        -       1.54     432
  21   18   13      39.05        -       2.05     440
  21   18   15     150.61        -       5.87     340
  21   18   17       8.78        -       1.51     370
  21   18   19      70.75        -       3.09     306
  21   19    0     326.79        -      13.55     406
  21   19    2     254.74        -       7.00     739
  21   19    4     238.26        -       7.32     587
  21   19    6     112.70        -       4.11     531
  21   19    8      84.75        -       3.27     447
  21   19   10       7.89        -       1.49     463
  21   19   12      22.57        -       1.76     368
  21   19   14      16.57        -       1.64     375
  21   19   16      21.38        -       1.73     323
  21   19   18     144.68        -       5.55     358
  21   19   20      40.90        -       2.10     326
  21   20    1     161.60        -       4.77     672
  21   20    3     110.35        -       3.69     592
  21   20    5     108.56        -       3.84     524
  21   20    7      35.35        -       1.92     484
  21   20    9       5.97        -       1.46     420
  21   20   11      27.17        -       1.70     371
  21   20   13      53.63        -       2.55     353
  21   20   15      64.38        -       3.13     318
  21   20   17      13.33        -       1.70     296
  21   20   19      10.28        -       1.59     279
  21   21    0      -0.08        -       1.88     352
  21   21    2     182.70        -       5.67     613
  21   21    4      38.38        -       1.92     521
  21   21    6     120.16        -       4.66     463
  21   21    8      36.45        -       1.88     426
  21   21   10      92.02        -       3.67     381
  21   21   12      25.68        -       1.83     341
  21   21   14      13.37        -       1.63     335
  21   21   16      29.27        -       1.93     297
  21   21   18      43.69        -       2.55     267
  21   21   20      13.94        -       1.48     302
  22    0    0     518.57        -      19.71     588
  22    0    2      27.55        -       1.52     912
  22    0    4      33.64        -       1.89     786
  22    0    6    1267.80        -      38.95     695
  22    0    8       8.42        -       1.63     601
  22    0   10     172.07        -       6.00     620
  22    0   12     275.52        -      10.74     524
  22    0   14      18.91        -       1.96     446
  22    0   16      20.45        -       1.90     424
  22    0   18     122.54        -       5.15     385
  22    0   20       9.96        -       1.72     340
  22    1    1     140.93        -       2.93    2015
  22    1    3     499.05        -       9.89    1733
  22    1    5      87.18        -       2.18    1390
  22    1    7      69.11        -       1.96    1182
  22    1    9      85.24        -       2.41    1116
  22    1   11     278.65        -       6.43    1039
  22    1   13     306.70        -       7.16     964
  22    1   15      68.73        -       2.20     846
  22    1   17      68.84        -       2.26     762
  22    1   19      46.23        -       2.06     669
  22    1   21       4.00        -       1.38     572
  22    2    0       2.84        -       1.32     960
  22    2    2     575.69        -      11.58    1797
  22    2    4     285.75        -       6.04    1546
  22    2    6       9.39        -       1.11    1280
  22    2    8     273.58        -       6.34    1064
  22    2   10      33.16        -       1.46    1046
  22    2   12      68.34        -       2.14     912
  22    2   14      48.26        -       1.74     902
  22    2   16      28.84        -       1.47     804
  22    2   18       5.61        -       1.24     696
  22    2   20      24.73        -       1.65     571
  22    3    1      82.74        -       2.07    1796
  22    3    3     224.09        -       4.63    1593
  22    3    5     365.60        -       7.94    1256
  22    3    7      39.74        -       1.49    1167
  22    3    9      40.03        -       1.64     970
  22    3   11      23.98        -       1.31     920
  22    3   13     276.02        -       6.87     874
  22    3   15      81.69        -       2.64     790
  22    3   17      97.35        -       2.97     716
  22    3   19      41.55        -       1.84     638
  22    3   21      26.94        -       1.65     529
  22    4    0      14.70        -       1.36     894
  22    4    2     376.20        -       7.94    1611
  22    4    4     219.97        -       5.10    1293
  22    4    6     630.37        -      14.46    1149
  22    4    8     105.65        -       2.76    1025
  22    4   10      15.97        -       1.30     898
  22    4   12      46.84        -       1.86     833
  22    4   14     161.18        -       4.60     821
  22    4   16      34.10        -       1.58     733
  22    4   18       3.50        -       1.33     592
  22    4   20      92.99        -       3.35     554
  22    5    1     145.28        -       3.19    1510
  22    5    3     322.32        -       7.59    1309
  22    5    5       5.59        -       1.12    1146
  22    5    7      18.38        -       1.38     948
  22    5    9     256.02        -       6.67     851
  22    5   11     264.93        -       6.27     864
  22    5   13      50.51        -       1.98     708
  22    5   15      35.82        -       1.69     704
  22    5   17      69.68        -       2.58     620
  22    5   19       5.87        -       1.33     564
  22    5   21      11.20        -       1.50     466
  22    6    0     102.14        -       3.34     837
  22    6    2     391.77        -       8.73    1363
  22    6    4      38.39        -       1.53    1115
  22    6    6     360.43        -       8.65     993
  22    6    8     134.84        -       3.85     858
  22    6   10      68.29        -       2.10     836
  22    6   12       5.16        -       1.29     756
  22    6   14      91.33        -       2.99     698
  22    6   16      12.42        -       1.28     636
  22    6   18      14.49        -       1.48     513
  22    6   20      37.89        -       2.15     436
  22    7    1      69.63        -       1.91    1303
  22    7    3     262.54        -       6.74    1124
  22    7    5      52.32        -       1.74     986
  22    7    7      59.48        -       2.08     861
  22    7    9      10.40        -       1.38     763
  22    7   11      51.86        -       1.92     742
  22    7   13     209.69        -       5.74     709
  22    7   15       6.25        -       1.40     579
  22    7   17      12.11        -       1.55     522
  22    7   19      93.05        -       3.41     492
  22    7   21     124.42        -       4.55     404
  22    8    0      76.85        -       3.07     683
  22    8    2     133.94        -       3.23    1253
  22    8    4     173.39        -       4.20    1052
  22    8    6     150.64        -       3.91     903
  22    8    8      51.82        -       1.94     813
  22    8   10     145.22        -       4.14     741
  22    8   12     422.80        -      13.35     600
  22    8   14      70.66        -       2.80     592
  22    8   16      52.80        -       2.21     499
  22    8   18       2.02        -       1.59     425
  22    8   20      29.59        -       1.92     414
  22    9    1     118.04        -       3.06    1171
  22    9    3     315.03        -       7.28    1094
  22    9    5     463.52        -      11.22     977
  22    9    7     232.36        -       6.30     855
  22    9    9      31.76        -       1.62     760
  22    9   11      78.51        -       2.89     615
  22    9   13      15.43        -       1.48     603
  22    9   15      93.07        -       3.08     547
  22    9   17      86.27        -       3.26     448
  22    9   19      34.92        -       1.96     439
  22    9   21      29.69        -       1.80     409
  22   10    0     464.25        -      15.42     608
  22   10    2      40.73        -       1.49    1101
  22   10    4      82.36        -       2.45     969
  22   10    6     393.09        -      10.81     778
  22   10    8      56.86        -       2.07     739
  22   10   10      64.38        -       2.24     655
  22   10   12      24.47        -       1.69     618
  22   10   14      44.00        -       1.98     503
  22   10   16     112.43        -       3.85     502
  22   10   18       7.30        -       1.46     430
  22   10   20       8.01        -       1.62     337
  22   11    1      47.83        -       1.75    1124
  22   11    3     104.44        -       2.82    1005
  22   11    5      35.91        -       1.61     817
  22   11    7      54.35        -       2.07     779
  22   11    9      10.67        -       1.27     744
  22   11   11      39.76        -       1.97     576
  22   11   13       5.94        -       1.30     542
  22   11   15      20.61        -       1.75     477
  22   11   17       5.15        -       1.45     418
  22   11   19      35.28        -       2.19     344
  22   11   21      82.43        -       3.69     343
  22   12    0       5.51        -       1.71     539
  22   12    2     187.98        -       4.42    1035
  22   12    4      74.09        -       2.45     867
  22   12    6     390.02        -      10.75     744
  22   12    8       4.44        -       1.30     663
  22   12   10      10.79        -       1.37     622
  22   12   12      56.19        -       2.16     593
  22   12   14      13.93        -       1.51     511
  22   12   16      21.91        -       1.78     415
  22   12   18      12.61        -       1.55     403
  22   12   20      28.05        -       1.80     365
  22   13    1       6.23        -       1.10    1039
  22   13    3     444.41        -      11.55     869
  22   13    5      43.32        -       1.87     707
  22   13    7       8.33        -       1.32     669
  22   13    9      28.70        -       1.64     658
  22   13   11     101.43        -       3.45     512
  22   13   13      41.98        -       2.26     473
  22   13   15      26.72        -       1.85     444
  22   13   17      24.54        -       1.87     394
  22   13   19      17.44        -       1.72     348
  22   13   21      35.11        -       1.97     354
  22   14    0       8.21        -       1.75     511
  22   14    2      92.14        -       2.63     898
  22   14    4       5.30        -       1.30     795
  22   14    6      45.60        -       2.06     596
  22   14    8      22.95        -       1.70     582
  22   14   10     183.28        -       6.36     535
  22   14   12     167.68        -       5.75     489
  22   14   14      34.95        -       1.96     467
  22   14   16      76.16        -       3.21     381
  22   14   18      53.77        -       2.50     366
  22   14   20      11.59        -       1.58     324
  22   15    1       9.38        -       1.19     891
  22   15    3     107.52        -       3.14     765
  22   15    5     142.87        -       4.08     641
  22   15    7     163.24        -       5.55     612
  22   15    9      20.12        -       1.61     536
  22   15   11      35.77        -       1.93     475
  22   15   13      75.62        -       2.88     460
  22   15   15      12.13        -       1.60     386
  22   15   17      42.40        -       2.15     379
  22   15   19     129.65        -       5.61     348
  22   15   21      22.57        -       1.78     311
  22   16    0      72.47        -       3.24     435
  22   16    2     214.55        -       5.78     771
  22   16    4       8.14        -       1.27     724
  22   16    6      18.77        -       1.37     645
  22   16    8     167.86        -       5.38     500
  22   16   10      35.22        -       1.79     482
  22   16   12     106.13        -       4.18     431
  22   16   14     155.77        -       5.75     431
  22   16   16     258.12        -       9.44     391
  22   16   18      51.15        -       2.46     317
  22   16   20      44.58        -       2.63     294
  22   17    1      36.11        -       1.70     729
  22   17    3      45.46        -       1.87     748
  22   17    5     149.64        -       4.81     641
  22   17    7     228.75        -       6.92     549
  22   17    9       2.82        -       1.44     455
  22   17   11      46.46        -       2.18     416
  22   17   13      46.18        -       2.35     388
  22   17   15      27.51        -       1.85     387
  22   17   17      16.85        -       1.70     338
  22   17   19      34.87        -       2.21     282
  22   17   21       7.82        -       1.48     294
  22   18    0       4.45        -       1.84     383
  22   18    2     155.00        -       4.52     661
  22   18    4     105.13        -       3.50     617
  22   18    6     102.93        -       3.60     531
  22   18    8      12.89        -       1.43     495
  22   18   10     317.97        -      12.33     357
  22   18   12      51.07        -       2.43     363
  22   18   14      17.55        -       1.68     344
  22   18   16      17.83        -       1.64     357
  22   18   18      69.19        -       3.28     297
  22   18   20      12.81        -       1.66     277
  22   19    1     111.15        -       3.46     645
  22   19    3      80.21        -       2.72     631
  22   19    5     115.37        -       3.87     550
  22   19    7      14.54        -       1.48     438
  22   19    9      22.89        -       1.65     443
  22   19   11      13.41        -       1.53     402
  22   19   13      38.46        -       2.10     360
  22   19   15       4.03        -       1.53     351
  22   19   17      34.14        -       2.33     296
  22   19   19       3.64        -       1.69     263
  22   19   21      46.77        -       2.60     270
  22   20    0       6.87        -       1.78     354
  22   20    2      17.07        -       1.42     602
  22   20    4      10.05        -       1.48     526
  22   20    6      72.57        -       2.93     429
  22   20    8      19.47        -       1.62     428
  22   20   10      30.51        -       1.96     389
  22   20   12     234.12        -       8.31     369
  22   20   14      36.75        -       2.28     314
  22   20   16      26.39        -       1.84     306
  22   20   18       3.86        -       1.56     279
  22   20   20       9.87        -       1.47     274
  22   21    1      78.77        -       2.78     570
  22   21    3      46.79        -       2.04     513
  22   21    5      25.66        -       1.75     483
  22   21    7      13.14        -       1.52     442
  22   21    9      85.63        -       3.61     358
  22   21   11      77.71        -       3.42     326
  22   21   13      55.92        -       2.95     345
  22   21   15      53.64        -       2.71     307
  22   21   17       7.97        -       1.61     259
  22   21   19       5.90        -       1.43     284
  22   21   21       3.43        -       1.36     273
  22   22    0      44.01        -       2.86     315
  22   22    2      52.04        -       2.20     537
  22   22    4       5.01        -       1.33     456
  22   22    6      27.34        -       1.87     411
  22   22    8      12.08        -       1.70     366
  22   22   10      22.66        -       1.76     372
  22   22   12     112.03        -       4.78     294
  22   22   14      48.61        -       2.63     307
  22   22   16      75.96        -       3.55     283
  22   22   18       7.16        -       1.70     244
  22   22   20      69.21        -       3.36     271
  22   22   22      15.86        -       2.84      91
  23    0    1      99.37        -       2.96     953
  23    0    3       7.49        -       1.44     791
  23    0    5       3.21        -       1.42     706
  23    0    7      13.13        -       1.75     594
  23    0    9      80.68        -       3.34     555
  23    0   11     160.84        -       5.62     549
  23    0   13       7.95        -       1.53     508
  23    0   15       2.63        -       1.78     409
  23    0   17     155.94        -       7.38     367
  23    0   19      16.25        -       2.32     310
  23    0   21       3.90        -       1.85     295
  23    1    0       2.71        -       1.34    1010
  23    1    2     141.14        -       2.86    1863
  23    1    4     128.76        -       2.88    1488
  23    1    6      14.15        -       1.12    1258
  23    1    8      23.31        -       1.28    1115
  23    1   10     230.18        -       5.48    1037
  23    1   12     112.69        -       3.03     904
  23    1   14     132.92        -       3.42     864
  23    1   16      34.89        -       1.49     758
  23    1   18     250.49        -       7.36     647
  23    1   20     173.04        -       5.42     565
  23    1   22      23.39        -       1.51     507
  23    2    1    1162.20        -      21.47    1830
  23    2    3      67.84        -       1.76    1576
  23    2    5      55.18        -       1.59    1313
  23    2    7      76.93        -       2.20    1120
  23    2    9      70.98        -       2.11     961
  23    2   11     109.10        -       3.07     926
  23    2   13      50.35        -       1.82     905
  23    2   15      62.04        -       2.00     803
  23    2   17      43.19        -       1.71     697
  23    2   19      19.95        -       1.43     615
  23    2   21      10.96        -       1.37     505
  23    3    0      14.44        -       1.35     891
  23    3    2     263.57        -       5.29    1686
  23    3    4     299.40        -       6.60    1326
  23    3    6       9.75        -       1.15    1116
  23    3    8      32.02        -       1.44     993
  23    3   10      32.17        -       1.50     889
  23    3   12      91.52        -       2.79     845
  23    3   14     186.37        -       4.87     779
  23    3   16     151.28        -       4.57     661
  23    3   18      26.66        -       1.66     598
  23    3   20      28.07        -       1.66     553
  23    3   22      67.12        -       2.51     461
  23    4    1     100.16        -       2.18    1616
  23    4    3     199.03        -       4.13    1431
  23    4    5      41.86        -       1.52    1153
  23    4    7      25.14        -       1.31    1062
  23    4    9     165.28        -       4.32     886
  23    4   11     104.54        -       3.44     760
  23    4   13      45.01        -       1.80     767
  23    4   15      50.86        -       1.98     682
  23    4   17     375.13        -      11.61     591
  23    4   19     417.31        -      12.74     549
  23    4   21      33.00        -       1.69     513
  23    5    0       5.00        -       1.29     804
  23    5    2      26.90        -       1.18    1422
  23    5    4      75.57        -       2.14    1213
  23    5    6     257.17        -       6.53     983
  23    5    8     104.64        -       2.89     874
  23    5   10      69.29        -       2.35     769
  23    5   12     134.73        -       3.86     721
  23    5   14      10.30        -       1.34     686
  23    5   16      51.85        -       2.22     570
  23    5   18      22.83        -       1.57     549
  23    5   20      55.16        -       2.22     492
  23    5   22      17.97        -       1.66     439
  23    6    1     140.61        -       3.37    1356
  23    6    3     147.75        -       3.45    1211
  23    6    5      92.60        -       2.58    1035
  23    6    7      45.33        -       1.79     855
  23    6    9      44.41        -       1.74     799
  23    6   11      23.64        -       1.46     689
  23    6   13      43.37        -       1.95     599
  23    6   15      64.65        -       2.47     546
  23    6   17       8.48        -       1.41     538
  23    6   19      11.11        -       1.60     415
  23    6   21      53.83        -       2.43     386
  23    7    0     123.60        -       4.28     697
  23    7    2     288.41        -       6.36    1314
  23    7    4      11.29        -       1.09    1080
  23    7    6      25.82        -       1.43     902
  23    7    8      32.50        -       1.43     826
  23    7   10      69.82        -       2.54     716
  23    7   12      56.70        -       2.15     632
  23    7   14     167.62        -       5.09     621
  23    7   16     120.72        -       4.34     555
  23    7   18     108.18        -       3.69     495
  23    7   20      72.31        -       2.80     447
  23    7   22      31.76        -       1.78     380
  23    8    1     106.68        -       2.62    1206
  23    8    3     213.71        -       5.52     989
  23    8    5      40.65        -       1.64     966
  23    8    7      14.48        -       1.28     785
  23    8    9       7.29        -       1.29     721
  23    8   11      58.63        -       2.42     577
  23    8   13      96.58        -       3.16     577
  23    8   15      35.77        -       1.93     479
  23    8   17      23.10        -       1.64     505
  23    8   19      21.49        -       1.54     440
  23    8   21      64.30        -       2.94     351
  23    9    0     103.44        -       3.68     603
  23    9    2     319.44        -       7.81    1037
  23    9    4     169.31        -       4.44     908
  23    9    6      98.83        -       3.02     754
  23    9    8     112.64        -       3.44     684
  23    9   10      63.39        -       2.20     672
  23    9   12     110.75        -       3.77     582
  23    9   14      64.61        -       2.62     543
  23    9   16     202.44        -       7.25     470
  23    9   18       3.98        -       1.48     427
  23    9   20      14.47        -       1.51     370
  23    9   22      60.81        -       2.75     367
  23   10    1       4.45        -       1.05    1054
  23   10    3      54.06        -       1.88     915
  23   10    5      40.40        -       1.65     833
  23   10    7     150.83        -       4.45     688
  23   10    9      19.68        -       1.43     624
  23   10   11     232.54        -       6.87     629
  23   10   13      46.19        -       2.02     596
  23   10   15      12.87        -       1.50     495
  23   10   17       6.27        -       1.49     407
  23   10   19      21.92        -       1.72     350
  23   10   21      40.12        -       2.60     318
  23   11    0     126.50        -       4.64     542
  23   11    2      44.75        -       1.65     990
  23   11    4      60.98        -       2.15     879
  23   11    6     167.04        -       4.53     735
  23   11    8     213.74        -       6.74     650
  23   11   10      21.34        -       1.48     589
  23   11   12     151.83        -       4.98     550
  23   11   14      23.89        -       1.57     528
  23   11   16      92.42        -       3.38     402
  23   11   18      41.19        -       2.15     378
  23   11   20      69.21        -       2.99     356
  23   11   22      33.73        -       2.38     282
  23   12    1     176.85        -       4.39    1000
  23   12    3       7.15        -       1.20     882
  23   12    5     188.75        -       5.57     727
  23   12    7     133.30        -       4.07     669
  23   12    9     129.53        -       4.24     611
  23   12   11     211.19        -       7.06     562
  23   12   13       4.72        -       1.46     482
  23   12   15      64.83        -       2.81     425
  23   12   17      15.01        -       1.51     388
  23   12   19      44.39        -       2.25     368
  23   12   21      66.06        -       3.09     315
  23   13    0      33.36        -       2.05     511
  23   13    2     265.12        -       6.51     932
  23   13    4     344.19        -       9.28     747
  23   13    6      19.51        -       1.48     599
  23   13    8       8.55        -       1.37     569
  23   13   10      56.23        -       2.29     549
  23   13   12     322.61        -      10.72     505
  23   13   14      44.84        -       2.18     433
  23   13   16       1.66        -       1.54     382
  23   13   18      22.54        -       1.74     323
  23   13   20      12.97        -       1.47     325
  23   13   22      10.21        -       1.63     282
  23   14    1      49.68        -       1.77     883
  23   14    3       4.63        -       1.31     742
  23   14    5      98.77        -       3.22     645
  23   14    7      80.87        -       3.00     596
  23   14    9      10.80        -       1.54     541
  23   14   11       3.89        -       1.42     490
  23   14   13      64.33        -       2.61     464
  23   14   15      61.10        -       2.71     388
  23   14   17       9.84        -       1.37     389
  23   14   19       5.02        -       1.47     309
  23   14   21      20.02        -       1.75     300
  23   15    0       8.73        -       1.55     462
  23   15    2     249.58        -       6.83     772
  23   15    4      65.33        -       2.32     696
  23   15    6      50.99        -       2.09     567
  23   15    8      86.62        -       3.18     539
  23   15   10       7.85        -       1.47     458
  23   15   12      17.76        -       1.49     468
  23   15   14     113.54        -       4.33     416
  23   15   16     103.56        -       4.11     372
  23   15   18      10.97        -       1.44     325
  23   15   20      27.27        -       1.91     287
  23   15   22      12.92        -       1.54     299
  23   16    1      93.72        -       3.00     749
  23   16    3      50.70        -       2.14     705
  23   16    5       4.78        -       1.34     584
  23   16    7     145.41        -       4.66     540
  23   16    9      67.04        -       2.59     502
  23   16   11      75.73        -       2.86     442
  23   16   13      15.11        -       1.61     408
  23   16   15      30.78        -       2.23     340
  23   16   17       6.47        -       1.49     333
  23   16   19      14.98        -       1.62     319
  23   16   21      29.39        -       1.96     276
  23   17    0      76.17        -       3.45     410
  23   17    2      11.53        -       1.28     669
  23   17    4      16.28        -       1.39     630
  23   17    6      86.20        -       3.13     574
  23   17    8       4.05        -       1.40     463
  23   17   10     193.94        -       7.41     403
  23   17   12       5.03        -       1.46     399
  23   17   14      18.94        -       1.72     331
  23   17   16       5.60        -       1.54     340
  23   17   18       2.80        -       1.35     340
  23   17   20      23.30        -       1.74     295
  23   17   22      34.67        -       2.31     265
  23   18    1     202.44        -       5.81     691
  23   18    3      31.99        -       1.53     634
  23   18    5      43.50        -       1.96     543
  23   18    7       2.90        -       1.44     473
  23   18    9      14.89        -       1.53     417
  23   18   11      49.13        -       2.48     431
  23   18   13      39.51        -       2.26     366
  23   18   15      46.05        -       2.32     298
  23   18   17       3.83        -       1.44     315
  23   18   19      23.12        -       2.00     269
  23   18   21       0.47        -       1.36     282
  23   19    0     107.71        -       4.85     342
  23   19    2      49.43        -       2.28     549
  23   19    4      31.24        -       1.74     541
  23   19    6      54.87        -       2.69     453
  23   19    8      41.43        -       2.23     427
  23   19   10      15.92        -       1.78     325
  23   19   12      23.43        -       1.89     336
  23   19   14      30.21        -       1.70     356
  23   19   16      13.53        -       1.62     298
  23   19   18       1.31        -       1.50     283
  23   19   20       2.87        -       1.51     245
  23   19   22      24.12        -       2.13     228
  23   20    1      18.38        -       1.48     564
  23   20    3       6.59        -       1.34     548
  23   20    5      25.68        -       1.67     474
  23   20    7      67.58        -       3.24     373
  23   20    9       8.70        -       1.46     368
  23   20   11      50.62        -       2.49     344
  23   20   13       5.13        -       1.46     320
  23   20   15      35.02        -       2.10     308
  23   20   17      42.87        -       2.74     259
  23   20   19      40.51        -       2.34     277
  23   20   21      14.42        -       1.72     226
  23   21    0       1.65        -       1.85     299
  23   21    2      24.31        -       1.62     522
  23   21    4       1.56        -       1.40     491
  23   21    6      17.13        -       1.78     370
  23   21    8      26.46        -       1.85     357
  23   21   10      63.49        -       3.04     344
  23   21   12      28.71        -       1.92     309
  23   21   14      11.72        -       1.60     288
  23   21   16      21.40        -       1.95     277
  23   21   18      10.82        -       1.56     263
  23   21   20       7.47        -       1.44     256
  23   21   22      93.52        -       5.04     252
  23   22    1      70.14        -       2.74     522
  23   22    3      20.79        -       1.59     460
  23   22    5      23.31        -       1.64     461
  23   22    7     103.05        -       4.38     374
  23   22    9      47.82        -       2.24     376
  23   22   11       2.67        -       1.39     329
  23   22   13       1.97        -       1.58     286
  23   22   15      50.25        -       2.73     255
  23   22   17       6.89        -       1.73     234
  23   22   19      18.42        -       1.79     239
  23   22   21      50.70        -       2.87     217
  23   23    0     108.52        -       5.81     276
  23   23    2       3.91        -       1.33     465
  23   23    4      27.25        -       1.68     405
  23   23    6      63.87        -       2.73     380
  23   23    8       2.25        -       1.59     331
  23   23   10       3.92        -       1.39     307
  23   23   12       3.24        -       1.56     273
  23   23   14      18.99        -       1.68     275
  23   23   16      16.37        -       1.65     255
  23   23   18       2.47        -       1.56     231
  23   23   20      75.31        -       4.17     214
  23   23   22       1.68        -       1.40     237
  24    0    0     273.54        -       9.99     516
  24    0    2     299.92        -       8.81     858
  24    0    4       2.74        -       1.41     749
  24    0    6      75.41        -       3.03     573
  24    0    8       2.71        -       1.58     524
  24    0   10      21.28        -       1.86     491
  24    0   12      82.18        -       3.40     516
  24    0   14      21.02        -       2.02     442
  24    0   16      30.74        -       2.32     351
  24    0   18     116.26        -       5.76     307
  24    0   20       1.43        -       2.00     248
  24    0   22      36.69        -       2.73     271
  24    1    1     164.97        -       3.37    1826
  24    1    3     354.91        -       7.18    1560
  24    1    5     109.41        -       2.69    1205
  24    1    7      15.32        -       1.17    1097
  24    1    9     356.51        -       8.78     924
  24    1   11     223.66        -       5.63     910
  24    1   13      17.08        -       1.21     836
  24    1   15      17.71        -       1.36     753
  24    1   17     155.82        -       4.62     672
  24    1   19      85.14        -       3.03     573
  24    1   21      33.98        -       2.03     474
  24    1   23       3.90        -       1.36     467
  24    2    0      91.55        -       2.98     889
  24    2    2     256.00        -       5.24    1648
  24    2    4      99.88        -       2.38    1345
  24    2    6     334.01        -       7.79    1143
  24    2    8     115.07        -       3.02     988
  24    2   10      66.80        -       2.06     897
  24    2   12      10.43        -       1.30     812
  24    2   14      87.18        -       2.52     803
  24    2   16       9.33        -       1.31     696
  24    2   18      54.07        -       2.20     559
  24    2   20      13.37        -       1.51     549
  24    2   22       9.00        -       1.36     502
  24    3    1     131.53        -       2.75    1633
  24    3    3     122.31        -       2.84    1393
  24    3    5     159.70        -       3.90    1161
  24    3    7      87.44        -       2.67     963
  24    3    9      78.72        -       2.50     864
  24    3   11      29.43        -       1.55     800
  24    3   13      46.10        -       1.81     720
  24    3   15     168.32        -       4.98     672
  24    3   17      78.52        -       2.80     573
  24    3   19      49.49        -       2.08     507
  24    3   21       9.29        -       1.32     502
  24    3   23      88.90        -       3.60     425
  24    4    0     167.86        -       5.12     809
  24    4    2      39.11        -       1.31    1510
  24    4    4     112.32        -       3.01    1118
  24    4    6     240.78        -       5.83    1018
  24    4    8      68.76        -       2.35     862
  24    4   10      84.70        -       2.63     761
  24    4   12     192.70        -       5.66     683
  24    4   14     278.48        -       8.16     644
  24    4   16      82.95        -       2.91     595
  24    4   18      11.59        -       1.41     542
  24    4   20      74.81        -       2.91     494
  24    4   22      14.73        -       1.32     462
  24    5    1       3.80        -       0.92    1418
  24    5    3     295.83        -       6.60    1238
  24    5    5     154.49        -       3.99    1040
  24    5    7      28.41        -       1.43     929
  24    5    9     118.43        -       3.53     804
  24    5   11     109.19        -       3.47     653
  24    5   13      76.88        -       2.75     626
  24    5   15      21.52        -       1.61     538
  24    5   17     111.60        -       3.67     503
  24    5   19     137.84        -       5.21     455
  24    5   21      38.69        -       1.95     442
  24    5   23      49.93        -       2.62     388
  24    6    0       5.89        -       1.53     712
  24    6    2     301.88        -       7.05    1272
  24    6    4      38.74        -       1.47    1040
  24    6    6      37.55        -       1.49     949
  24    6    8     109.29        -       3.24     767
  24    6   10      46.48        -       1.89     694
  24    6   12      35.81        -       1.73     602
  24    6   14     258.76        -       8.04     565
  24    6   16      30.52        -       1.74     564
  24    6   18       4.40        -       1.36     509
  24    6   20      36.30        -       2.00     396
  24    6   22       3.72        -       1.45     369
  24    7    1      76.86        -       2.03    1184
  24    7    3     105.68        -       2.79    1022
  24    7    5      82.94        -       2.49     919
  24    7    7      36.16        -       1.57     769
  24    7    9      46.31        -       1.93     759
  24    7   11      44.80        -       1.89     653
  24    7   13      94.92        -       3.26     586
  24    7   15      17.07        -       1.60     500
  24    7   17      16.55        -       1.54     472
  24    7   19      21.04        -       1.67     450
  24    7   21       4.45        -       1.43     382
  24    7   23      18.75        -       1.68     323
  24    8    0      49.58        -       2.34     591
  24    8    2      71.96        -       1.94    1174
  24    8    4     126.70        -       3.54     931
  24    8    6      23.07        -       1.47     739
  24    8    8      24.74        -       1.52     706
  24    8   10       8.14        -       1.42     597
  24    8   12     108.70        -       3.68     567
  24    8   14     134.70        -       4.86     487
  24    8   16      74.91        -       2.96     446
  24    8   18      30.21        -       1.86     443
  24    8   20      15.65        -       1.63     357
  24    8   22     155.01        -       6.72     322
  24    9    1     169.77        -       4.25    1020
  24    9    3      59.98        -       2.02     964
  24    9    5      50.69        -       1.87     816
  24    9    7       3.69        -       1.30     780
  24    9    9     136.77        -       3.85     685
  24    9   11      45.14        -       1.87     603
  24    9   13       2.25        -       1.56     460
  24    9   15      41.72        -       2.10     448
  24    9   17      18.85        -       1.63     367
  24    9   19      55.60        -       2.78     374
  24    9   21      26.04        -       2.08     313
  24    9   23      28.44        -       1.96     329
  24   10    0      12.68        -       1.61     543
  24   10    2       4.43        -       1.13     979
  24   10    4     174.42        -       5.15     768
  24   10    6     118.85        -       4.06     675
  24   10    8     142.14        -       4.37     627
  24   10   10      77.42        -       2.81     612
  24   10   12      28.34        -       1.73     470
  24   10   14      15.62        -       1.53     448
  24   10   16     149.82        -       5.60     430
  24   10   18      36.39        -       2.15     376
  24   10   20      34.36        -       2.19     294
  24   10   22      43.34        -       2.29     315
  24   11    1      27.77        -       1.35     997
  24   11    3     167.63        -       4.51     841
  24   11    5      46.74        -       1.94     683
  24   11    7       5.79        -       1.28     635
  24   11    9      58.43        -       2.52     584
  24   11   11      56.30        -       2.17     522
  24   11   13      34.45        -       1.93     484
  24   11   15      18.09        -       1.74     392
  24   11   17      36.94        -       2.16     381
  24   11   19      13.80        -       1.75     317
  24   11   21       8.72        -       1.48     280
  24   11   23     153.69        -       6.46     278
  24   12    0      34.48        -       2.13     513
  24   12    2      99.08        -       3.00     882
  24   12    4      95.21        -       2.90     814
  24   12    6      13.05        -       1.33     677
  24   12    8      31.85        -       1.76     573
  24   12   10       7.69        -       1.35     593
  24   12   12      60.33        -       2.80     448
  24   12   14      13.04        -       1.71     397
  24   12   16      27.27        -       1.85     359
  24   12   18      85.59        -       3.54     320
  24   12   20      96.39        -       4.37     305
  24   12   22      24.01        -       1.95     307
  24   13    1      37.45        -       1.67     844
  24   13    3      16.93        -       1.25     787
  24   13    5      64.43        -       2.31     611
  24   13    7      74.28        -       2.89     562
  24   13    9      60.49        -       2.71     473
  24   13   11      44.94        -       2.20     504
  24   13   13      74.08        -       3.04     453
  24   13   15      22.13        -       1.83     388
  24   13   17      34.08        -       2.14     338
  24   13   19      32.49        -       1.91     328
  24   13   21      54.98        -       2.63     308
  24   13   23      18.34        -       1.81     245
  24   14    0     171.47        -       7.67     418
  24   14    2      18.78        -       1.29     824
  24   14    4      83.94        -       2.63     728
  24   14    6      30.43        -       1.78     523
  24   14    8      56.68        -       2.50     468
  24   14   10      10.58        -       1.46     471
  24   14   12       5.08        -       1.62     413
  24   14   14      25.41        -       1.69     368
  24   14   16      26.04        -       1.78     363
  24   14   18      35.17        -       2.20     310
  24   14   20      35.52        -       2.17     283
  24   14   22       1.91        -       1.59     269
  24   15    1       4.84        -       1.19     793
  24   15    3      29.53        -       1.67     654
  24   15    5     107.37        -       3.59     645
  24   15    7     151.29        -       5.18     502
  24   15    9     125.94        -       4.78     469
  24   15   11     110.66        -       4.33     399
  24   15   13      18.03        -       1.69     391
  24   15   15      34.67        -       2.18     350
  24   15   17      56.29        -       2.81     314
  24   15   19      18.36        -       1.74     291
  24   15   21      75.74        -       3.96     254
  24   15   23      23.76        -       2.15     242
  24   16    0      77.12        -       3.36     411
  24   16    2      10.81        -       1.37     660
  24   16    4      96.52        -       3.17     637
  24   16    6      38.69        -       2.13     467
  24   16    8      91.68        -       3.34     487
  24   16   10      20.97        -       1.77     384
  24   16   12      44.21        -       2.28     401
  24   16   14       3.42        -       1.41     342
  24   16   16      15.59        -       1.71     327
  24   16   18       2.21        -       1.59     286
  24   16   20      39.88        -       2.53     236
  24   16   22       1.39        -       1.39     258
  24   17    1      82.07        -       2.82     660
  24   17    3      18.52        -       1.39     605
  24   17    5     197.95        -       6.30     518
  24   17    7     157.45        -       5.67     447
  24   17    9      80.95        -       3.15     437
  24   17   11       4.82        -       1.51     370
  24   17   13      27.84        -       2.03     341
  24   17   15       0.67        -       1.45     333
  24   17   17       7.36        -       1.54     296
  24   17   19      13.17        -       1.78     261
  24   17   21       3.23        -       1.50     264
  24   17   23      19.28        -       1.86     222
  24   18    0      26.69        -       1.99     371
  24   18    2     141.09        -       4.27     609
  24   18    4      11.67        -       1.34     577
  24   18    6     169.86        -       6.09     465
  24   18    8      55.85        -       2.96     403
  24   18   10      76.60        -       3.10     371
  24   18   12      27.54        -       1.83     339
  24   18   14      84.20        -       3.77     324
  24   18   16      63.17        -       3.02     296
  24   18   18      23.32        -       1.84     292
  24   18   20      22.09        -       1.64     269
  24   18   22      14.42        -       1.74     255
  24   19    1      22.63        -       1.55     596
  24   19    3      20.46        -       1.53     511
  24   19    5       4.04        -       1.54     480
  24   19    7      59.19        -       2.79     413
  24   19    9       9.99        -       1.55     375
  24   19   11      24.77        -       1.85     350
  24   19   13      27.78        -       2.08     299
  24   19   15       3.84        -       1.50     317
  24   19   17      10.98        -       1.70     290
  24   19   19      44.63        -       2.71     245
  24   19   21       8.30        -       1.48     241
  24   19   23      12.86        -       1.78     211
  24   20    0       0.59        -       1.87     305
  24   20    2      59.52        -       2.33     519
  24   20    4      22.30        -       1.63     502
  24   20    6      57.19        -       2.68     397
  24   20    8      11.67        -       1.78     367
  24   20   10      12.60        -       1.69     309
  24   20   12      42.50        -       2.18     334
  24   20   14      31.40        -       2.09     300
  24   20   16      18.65        -       1.88     273
  24   20   18       6.10        -       1.51     246
  24   20   20      34.24        -       2.23     236
  24   20   22       2.82        -       1.57     203
  24   21    1      41.32        -       1.93     515
  24   21    3      93.21        -       3.44     476
  24   21    5     101.48        -       3.65     437
  24   21    7      30.70        -       2.09     372
  24   21    9      31.79        -       2.12     334
  24   21   11      30.57        -       1.99     266
  24   21   13      53.10        -       2.83     282
  24   21   15      44.35        -       2.65     292
  24   21   17       2.16        -       1.35     270
  24   21   19      36.21        -       2.29     270
  24   21   21      34.53        -       2.45     225
  24   21   23      21.32        -       1.78     215
  24   22    0      32.28        -       2.65     261
  24   22    2       2.07        -       1.36     472
  24   22    4     163.47        -       5.77     457
  24   22    6       7.19        -       1.63     356
  24   22    8      61.04        -       3.36     316
  24   22   10      52.21        -       2.76     299
  24   22   12       7.55        -       1.46     269
  24   22   14      15.62        -       1.89     243
  24   22   16      11.97        -       1.53     260
  24   22   18      26.45        -       2.22     225
  24   22   20      26.77        -       1.88     223
  24   22   22      30.61        -       2.31     219
  24   23    1      61.79        -       2.79     450
  24   23    3       9.12        -       1.36     450
  24   23    5      33.86        -       1.89     428
  24   23    7       8.22        -       1.52     333
  24   23    9       8.15        -       1.55     312
  24   23   11       8.38        -       1.48     334
  24   23   13      27.64        -       1.99     250
  24   23   15      22.89        -       2.05     246
  24   23   17      10.74        -       1.49     229
  24   23   19      20.45        -       1.59     221
  24   23   21      18.12        -       1.85     216
  24   23   23       6.33        -       1.41     211
  24   24    0      63.04        -       4.00     246
  24   24    2      86.05        -       3.40     413
  24   24    4      16.21        -       1.58     400
  24   24    6      58.05        -       2.70     352
  24   24    8      60.83        -       3.20     298
  24   24   10       9.51        -       1.60     289
  24   24   12       6.10        -       1.53     269
  24   24   14       8.56        -       1.55     233
  24   24   16       2.86        -       1.40     222
  24   24   18      23.63        -       2.10     194
  24   24   20       3.92        -       1.65     177
  24   24   22       5.14        -       1.51     202
  24   24   24      62.16        -       6.94      76
  25    0    1      16.77        -       1.42     837
  25    0    3     334.69        -      10.25     756
  25    0    5       7.31        -       1.38     605
  25    0    7     359.33        -      12.43     533
  25    0    9      28.49        -       2.20     469
  25    0   11       1.94        -       1.60     509
  25    0   13     154.10        -       6.21     382
  25    0   15     237.40        -       9.77     363
  25    0   17      80.72        -       4.09     306
  25    0   19       3.74        -       2.18     256
  25    0   21      29.03        -       2.60     224
  25    0   23       1.89        -       1.98     234
  25    1    0     175.92        -       5.05     880
  25    1    2     324.99        -       6.40    1617
  25    1    4      92.80        -       2.18    1294
  25    1    6      32.19        -       1.31    1119
  25    1    8     114.37        -       3.09     851
  25    1   10     184.19        -       5.20     813
  25    1   12      10.59        -       1.26     760
  25    1   14     205.48        -       5.43     722
  25    1   16      34.27        -       1.72     622
  25    1   18      13.88        -       1.47     554
  25    1   20      55.50        -       2.37     484
  25    1   22      81.67        -       3.17     441
  25    1   24      39.15        -       1.98     432
  25    2    1      52.85        -       1.45    1580
  25    2    3     126.88        -       2.80    1403
  25    2    5      49.89        -       1.61    1057
  25    2    7      24.40        -       1.34     981
  25    2    9      36.61        -       1.60     914
  25    2   11      74.49        -       2.31     830
  25    2   13      58.99        -       2.15     737
  25    2   15      17.72        -       1.44     640
  25    2   17      50.45        -       1.89     607
  25    2   19       9.25        -       1.42     493
  25    2   21      19.33        -       1.61     472
  25    2   23      11.23        -       1.40     454
  25    3    0     147.12        -       4.52     778
  25    3    2       6.51        -       0.93    1470
  25    3    4     239.04        -       5.67    1250
  25    3    6     132.84        -       3.51     986
  25    3    8      95.02        -       2.61     944
  25    3   10      37.03        -       1.62     743
  25    3   12     212.67        -       6.11     682
  25    3   14       4.15        -       1.27     653
  25    3   16      15.15        -       1.42     604
  25    3   18      47.72        -       2.21     508
  25    3   20       4.17        -       1.45     482
  25    3   22      16.16        -       1.50     454
  25    3   24      27.54        -       1.75     398
  25    4    1      45.22        -       1.50    1342
  25    4    3      85.96        -       2.25    1177
  25    4    5      33.70        -       1.46     994
  25    4    7      92.67        -       2.84     855
  25    4    9     116.57        -       3.66     689
  25    4   11      21.70        -       1.59     639
  25    4   13      28.67        -       1.52     643
  25    4   15      75.53        -       2.80     543
  25    4   17      26.08        -       1.53     523
  25    4   19     116.14        -       4.22     484
  25    4   21      33.69        -       1.92     448
  25    4   23      52.46        -       2.46     420
  25    5    0       7.35        -       1.41     679
  25    5    2      53.11        -       1.58    1320
  25    5    4     185.26        -       4.38    1091
  25    5    6      40.15        -       1.72     844
  25    5    8     160.85        -       4.32     808
  25    5   10      25.88        -       1.51     666
  25    5   12     137.18        -       4.18     599
  25    5   14      61.27        -       2.72     578
  25    5   16      96.06        -       3.70     485
  25    5   18      35.00        -       1.97     439
  25    5   20      74.52        -       3.10     426
  25    5   22       5.97        -       1.50     392
  25    5   24      74.97        -       3.24     337
  25    6    1     188.89        -       4.33    1152
  25    6    3      42.05        -       1.47    1015
  25    6    5     139.03        -       3.86     880
  25    6    7      40.78        -       1.72     780
  25    6    9      68.31        -       2.36     681
  25    6   11      89.34        -       2.96     636
  25    6   13      45.57        -       2.05     547
  25    6   15      24.10        -       1.66     535
  25    6   17      37.92        -       1.93     464
  25    6   19      63.18        -       2.67     476
  25    6   21      12.03        -       1.54     405
  25    6   23       4.37        -       1.50     323
  25    7    0     143.74        -       5.25     631
  25    7    2      21.45        -       1.16    1148
  25    7    4     131.03        -       3.57     875
  25    7    6      18.61        -       1.35     743
  25    7    8      35.51        -       1.77     668
  25    7   10      54.52        -       2.44     604
  25    7   12      46.58        -       2.16     540
  25    7   14      30.17        -       1.56     564
  25    7   16      87.62        -       3.48     442
  25    7   18     163.68        -       6.07     447
  25    7   20      53.23        -       2.54     376
  25    7   22      48.50        -       2.42     344
  25    7   24      32.35        -       2.02     291
  25    8    1     169.32        -       4.31     980
  25    8    3     162.99        -       4.27     874
  25    8    5      44.53        -       1.73     744
  25    8    7      13.63        -       1.32     703
  25    8    9      22.02        -       1.66     572
  25    8   11      72.31        -       2.76     588
  25    8   13      48.01        -       2.23     481
  25    8   15      16.84        -       1.57     462
  25    8   17      25.02        -       1.81     391
  25    8   19      36.73        -       2.08     352
  25    8   21      15.13        -       1.68     324
  25    8   23       5.60        -       1.65     293
  25    9    0     419.50        -      14.99     506
  25    9    2     137.51        -       3.62     946
  25    9    4     100.95        -       3.07     835
  25    9    6       5.08        -       1.29     658
  25    9    8      62.24        -       2.36     566
  25    9   10     124.16        -       4.08     566
  25    9   12       7.66        -       1.43     467
  25    9   14      19.88        -       1.56     429
  25    9   16      20.41        -       1.73     397
  25    9   18       7.50        -       1.66     361
  25    9   20      79.94        -       3.72     348
  25    9   22      11.10        -       1.69     294
  25    9   24      28.65        -       1.90     289
  25   10    1      23.17        -       1.42     898
  25   10    3     295.25        -       8.05     829
  25   10    5       8.79        -       1.38     685
  25   10    7      98.98        -       3.37     594
  25   10    9      50.37        -       2.34     503
  25   10   11      20.72        -       1.63     516
  25   10   13       9.13        -       1.42     460
  25   10   15       8.38        -       1.58     392
  25   10   17      28.04        -       1.95     374
  25   10   19      16.05        -       1.57     329
  25   10   21      64.28        -       3.37     294
  25   10   23      17.70        -       1.87     275
  25   11    0      33.87        -       2.06     467
  25   11    2       5.68        -       1.16     873
  25   11    4     114.40        -       3.52     768
  25   11    6      80.40        -       2.58     617
  25   11    8      17.24        -       1.45     587
  25   11   10     233.20        -       7.25     509
  25   11   12      79.03        -       2.94     475
  25   11   14      12.49        -       1.53     455
  25   11   16      42.54        -       2.51     352
  25   11   18       7.39        -       1.48     317
  25   11   20      32.08        -       2.19     294
  25   11   22      50.94        -       2.67     273
  25   11   24      14.08        -       1.60     257
  25   12    1      81.26        -       2.47     859
  25   12    3     133.47        -       3.80     773
  25   12    5      11.27        -       1.35     643
  25   12    7      15.71        -       1.45     551
  25   12    9      47.87        -       2.29     511
  25   12   11     170.03        -       6.02     460
  25   12   13      61.32        -       2.94     432
  25   12   15      38.29        -       2.09     403
  25   12   17      35.79        -       2.17     310
  25   12   19       3.97        -       1.59     296
  25   12   21      14.48        -       1.71     262
  25   12   23      39.30        -       2.50     226
  25   13    0     174.57        -       7.38     413
  25   13    2      20.20        -       1.32     758
  25   13    4      11.57        -       1.30     667
  25   13    6      92.23        -       3.43     577
  25   13    8      21.33        -       1.71     496
  25   13   10      27.73        -       1.80     471
  25   13   12      48.62        -       2.36     431
  25   13   14      32.88        -       1.97     377
  25   13   16      29.58        -       1.77     344
  25   13   18      51.79        -       2.76     318
  25   13   20      19.22        -       1.64     305
  25   13   22      19.55        -       1.65     261
  25   13   24      30.96        -       2.32     220
  25   14    1     183.07        -       5.11     769
  25   14    3      37.78        -       1.65     651
  25   14    5      37.54        -       1.91     597
  25   14    7      56.46        -       2.53     538
  25   14    9      43.09        -       2.03     439
  25   14   11      12.16        -       1.54     405
  25   14   13     117.09        -       4.70     390
  25   14   15      66.50        -       3.06     345
  25   14   17      71.58        -       3.35     304
  25   14   19      48.62        -       3.01     269
  25   14   21      13.29        -       1.65     256
  25   14   23       4.25        -       1.50     253
  25   15    0     197.56        -       9.09     353
  25   15    2      57.28        -       1.98     725
  25   15    4      19.13        -       1.46     619
  25   15    6     179.80        -       6.46     467
  25   15    8      13.28        -       1.43     465
  25   15   10      51.70        -       2.54     436
  25   15   12      44.00        -       2.23     376
  25   15   14      27.32        -       1.88     362
  25   15   16       8.74        -       1.39     348
  25   15   18       2.40        -       1.53     311
  25   15   20      19.13        -       1.81     263
  25   15   22      27.36        -       2.05     243
  25   15   24      16.17        -       1.65     243
  25   16    1     101.65        -       3.08     708
  25   16    3     185.76        -       5.96     624
  25   16    5      36.37        -       1.88     505
  25   16    7      10.38        -       1.55     446
  25   16    9      68.06        -       2.62     427
  25   16   11       9.60        -       1.58     380
  25   16   13      16.81        -       1.64     352
  25   16   15       9.10        -       1.65     328
  25   16   17      18.66        -       1.78     290
  25   16   19      86.01        -       3.89     259
  25   16   21       6.79        -       1.61     261
  25   16   23      17.54        -       1.86     233
  25   17    0      58.69        -       3.08     327
  25   17    2       6.91        -       1.23     605
  25   17    4      53.82        -       2.33     570
  25   17    6      11.52        -       1.55     443
  25   17    8      18.06        -       1.63     420
  25   17   10      51.62        -       2.48     396
  25   17   12       8.37        -       1.50     346
  25   17   14       9.10        -       1.54     308
  25   17   16       6.82        -       1.46     288
  25   17   18      12.24        -       1.62     272
  25   17   20      11.91        -       1.51     245
  25   17   22       8.11        -       1.69     230
  25   17   24       3.98        -       1.69     209
  25   18    1     122.05        -       4.13     570
  25   18    3      33.12        -       1.57     570
  25   18    5      81.41        -       3.24     452
  25   18    7      -0.21        -       1.45     423
  25   18    9      84.52        -       3.45     362
  25   18   11      20.05        -       1.67     329
  25   18   13       6.49        -       1.54     314
  25   18   15      19.75        -       1.92     268
  25   18   17      17.84        -       1.77     260
  25   18   19      13.55        -       1.53     260
  25   18   21      23.53        -       1.91     228
  25   18   23       3.72        -       1.68     190
  25   19    0       7.27        -       1.68     322
  25   19    2      46.09        -       2.14     535
  25   19    4      19.95        -       1.46     511
  25   19    6       3.39        -       1.48     421
  25   19    8     244.67        -       8.39     385
  25   19   10      71.90        -       3.08     333
  25   19   12      73.59        -       3.20     321
  25   19   14      19.63        -       1.81     281
  25   19   16      34.68        -       2.18     253
  25   19   18      86.52        -       4.05     255
  25   19   20      22.21        -       1.90     266
  25   19   22      14.77        -       1.76     216
  25   19   24      29.72        -       2.22     201
  25   20    1      47.15        -       2.14     523
  25   20    3      29.49        -       1.63     487
  25   20    5      25.28        -       1.60     487
  25   20    7       4.61        -       1.56     364
  25   20    9      79.13        -       3.38     347
  25   20   11       7.83        -       1.66     282
  25   20   13      32.05        -       2.03     278
  25   20   15      22.02        -       1.71     263
  25   20   17      22.76        -       2.00     238
  25   20   19      24.77        -       1.94     230
  25   20   21      34.92        -       2.34     226
  25   20   23      33.47        -       2.45     217
  25   21    0      32.37        -       2.46     266
  25   21    2      44.94        -       1.93     500
  25   21    4      25.88        -       1.65     477
  25   21    6      37.24        -       2.10     375
  25   21    8      38.55        -       2.26     304
  25   21   10      18.13        -       1.64     306
  25   21   12       6.04        -       1.52     272
  25   21   14      29.97        -       2.27     257
  25   21   16      25.80        -       1.90     242
  25   21   18     101.63        -       5.54     210
  25   21   20       7.93        -       1.60     235
  25   21   22      40.56        -       2.57     211
  25   21   24      20.24        -       2.16     184
  25   22    1      72.90        -       2.79     439
  25   22    3      66.98        -       2.80     427
  25   22    5       9.46        -       1.47     408
  25   22    7       6.63        -       1.43     356
  25   22    9       3.13        -       1.67     289
  25   22   11      29.24        -       2.17     245
  25   22   13       5.85        -       1.63     253
  25   22   15      23.12        -       1.63     257
  25   22   17      26.74        -       1.99     247
  25   22   19      15.62        -       1.96     194
  25   22   21      14.60        -       1.66     216
  25   22   23       0.67        -       1.46     214
  25   23    0       4.35        -       1.93     236
  25   23    2      23.76        -       1.68     451
  25   23    4     132.79        -       4.54     439
  25   23    6     108.62        -       4.86     313
  25   23    8       4.81        -       1.59     303
  25   23   10      34.43        -       2.28     265
  25   23   12      11.92        -       1.73     258
  25   23   14      11.41        -       1.69     241
  25   23   16      15.15        -       1.79     215
  25   23   18      13.78        -       1.75     214
  25   23   20      28.79        -       2.12     195
  25   23   22      11.40        -       1.64     208
  25   23   24       6.29        -       1.49     201
  25   24    1       5.20        -       1.44     396
  25   24    3       9.74        -       1.59     394
  25   24    5      11.59        -       1.39     377
  25   24    7      19.35        -       1.81     317
  25   24    9      39.16        -       2.33     276
  25   24   11       9.18        -       1.59     266
  25   24   13       4.37        -       1.67     232
  25   24   15      19.78        -       1.68     241
  25   24   17      50.16        -       3.08     200
  25   24   19       6.33        -       1.80     189
  25   24   21      19.58        -       1.74     212
  25   24   23       4.67        -       1.54     192
  25   25    0      41.63        -       3.03     231
  25   25    2      57.56        -       2.54     378
  25   25    4       6.88        -       1.47     369
  25   25    6      11.39        -       1.55     300
  25   25    8      29.84        -       2.20     293
  25   25   10      23.70        -       1.87     239
  25   25   12      21.51        -       1.83     267
  25   25   14      16.22        -       1.71     217
  25   25   16       4.24        -       1.65     212
  25   25   18       7.35        -       1.62     182
  25   25   20      66.22        -       3.86     200
  25   25   22      14.50        -       1.66     179
  25   25   24      -1.08        -       1.42     203
  26    0    0     275.41        -      10.32     422
  26    0    2      94.51        -       3.28     743
  26    0    4      11.17        -       1.52     598
  26    0    6      85.91        -       3.33     534
  26    0    8     155.20        -       6.09     485
  26    0   10       6.92        -       1.85     416
  26    0   12      35.38        -       2.22     430
  26    0   14     115.13        -       5.55     356
  26    0   16       6.61        -       2.11     272
  26    0   18      27.53        -       2.11     286
  26    0   20      33.65        -       2.70     240
  26    0   22       7.91        -       2.12     214
  26    0   24      58.66        -       4.17     217
  26    1    1     224.74        -       4.60    1637
  26    1    3      31.79        -       1.26    1333
  26    1    5      18.81        -       1.13    1135
  26    1    7     139.35        -       3.64     982
  26    1    9     179.41        -       5.08     775
  26    1   11      22.35        -       1.34     778
  26    1   13      46.49        -       2.04     710
  26    1   15     110.40        -       3.57     632
  26    1   17      28.61        -       1.77     533
  26    1   19       8.22        -       1.54     492
  26    1   21      15.64        -       1.62     408
  26    1   23      15.75        -       1.65     397
  26    1   25       6.44        -       1.43     384
  26    2    0      16.93        -       1.47     733
  26    2    2      10.91        -       0.91    1456
  26    2    4     301.70        -       7.15    1162
  26    2    6      47.90        -       1.63     943
  26    2    8      34.57        -       1.47     876
  26    2   10      32.43        -       1.58     783
  26    2   12     122.83        -       3.74     731
  26    2   14      60.34        -       2.15     633
  26    2   16     129.81        -       4.46     544
  26    2   18      30.74        -       1.62     524
  26    2   20      33.06        -       1.93     445
  26    2   22      63.89        -       2.85     405
  26    2   24      13.73        -       1.55     399
  26    3    1      57.49        -       1.57    1403
  26    3    3       4.84        -       0.99    1223
  26    3    5     100.21        -       2.82     978
  26    3    7      57.78        -       2.06     873
  26    3    9     227.43        -       6.70     741
  26    3   11      46.95        -       1.94     666
  26    3   13     102.34        -       3.42     610
  26    3   15      75.02        -       2.71     563
  26    3   17      85.80        -       2.96     560
  26    3   19      21.29        -       1.59     471
  26    3   21       2.34        -       1.31     444
  26    3   23       9.20        -       1.36     432
  26    3   25      33.30        -       1.96     374
  26    4    0     323.01        -      10.81     653
  26    4    2      47.84        -       1.43    1345
  26    4    4      68.07        -       2.05    1048
  26    4    6      35.63        -       1.50     894
  26    4    8      88.98        -       2.93     765
  26    4   10      56.24        -       2.20     671
  26    4   12      30.61        -       1.57     631
  26    4   14      16.22        -       1.39     575
  26    4   16      98.81        -       3.41     503
  26    4   18       6.47        -       1.48     451
  26    4   20      14.27        -       1.48     422
  26    4   22       6.94        -       1.44     393
  26    4   24       3.79        -       1.40     363
  26    5    1     102.61        -       2.54    1247
  26    5    3      27.97        -       1.30    1075
  26    5    5     132.74        -       3.58     903
  26    5    7      74.49        -       2.52     830
  26    5    9      59.64        -       2.28     681
  26    5   11      42.56        -       1.81     601
  26    5   13      47.20        -       2.16     544
  26    5   15     189.84        -       6.55     491
  26    5   17      45.31        -       2.19     453
  26    5   19      35.37        -       1.96     411
  26    5   21      42.64        -       2.31     377
  26    5   23       4.77        -       1.37     372
  26    5   25       4.71        -       1.45     342
  26    6    0     164.55        -       5.71     584
  26    6    2      20.67        -       1.22    1066
  26    6    4      72.91        -       2.14     969
  26    6    6      55.64        -       1.95     806
  26    6    8      53.38        -       2.06     679
  26    6   10     106.75        -       3.64     621
  26    6   12      33.37        -       1.73     571
  26    6   14      44.24        -       2.09     504
  26    6   16      32.41        -       1.91     459
  26    6   18      35.27        -       2.08     408
  26    6   20      30.44        -       1.67     405
  26    6   22      28.47        -       1.68     371
  26    6   24      24.53        -       1.82     343
  26    7    1       8.91        -       1.09    1028
  26    7    3      69.31        -       2.18     884
  26    7    5     201.06        -       5.76     812
  26    7    7     179.82        -       4.95     725
  26    7    9      76.34        -       2.90     571
  26    7   11      48.88        -       2.06     541
  26    7   13     125.34        -       4.38     494
  26    7   15     175.53        -       6.01     467
  26    7   17      42.49        -       2.32     397
  26    7   19      35.42        -       2.08     402
  26    7   21      68.70        -       2.81     334
  26    7   23      78.69        -       3.53     328
  26    7   25      19.84        -       2.18     249
  26    8    0       7.47        -       1.67     533
  26    8    2     154.01        -       4.02    1001
  26    8    4     107.44        -       2.94     825
  26    8    6       5.28        -       1.30     650
  26    8    8      65.14        -       2.40     600
  26    8   10       7.33        -       1.36     564
  26    8   12      43.60        -       2.12     505
  26    8   14      69.38        -       2.74     466
  26    8   16      42.30        -       2.16     408
  26    8   18      30.23        -       1.89     370
  26    8   20       3.17        -       1.39     335
  26    8   22      18.58        -       1.77     299
  26    8   24       5.37        -       1.63     286
  26    9    1     200.18        -       5.34     904
  26    9    3       7.39        -       1.10     842
  26    9    5     117.11        -       3.55     730
  26    9    7      44.84        -       1.86     617
  26    9    9      18.31        -       1.47     580
  26    9   11      57.47        -       2.60     478
  26    9   13      43.28        -       2.30     408
  26    9   15       7.17        -       1.49     374
  26    9   17      40.50        -       2.42     353
  26    9   19      49.76        -       2.39     359
  26    9   21       1.15        -       1.49     313
  26    9   23      16.22        -       1.58     289
  26    9   25      34.60        -       2.25     263
  26   10    0       4.42        -       1.69     426
  26   10    2     241.65        -       6.26     849
  26   10    4      95.56        -       3.10     741
  26   10    6     188.66        -       5.65     612
  26   10    8       7.88        -       1.37     559
  26   10   10      16.90        -       1.53     545
  26   10   12     132.29        -       4.55     461
  26   10   14      13.50        -       1.69     362
  26   10   16     159.66        -       6.81     357
  26   10   18      44.38        -       2.39     310
  26   10   20      91.19        -       4.10     286
  26   10   22      17.27        -       1.89     270
  26   10   24      27.07        -       1.85     246
  26   11    1      10.49        -       1.25     816
  26   11    3     111.67        -       3.15     735
  26   11    5      35.69        -       1.66     654
  26   11    7      30.53        -       1.71     511
  26   11    9      11.63        -       1.43     524
  26   11   11      76.34        -       2.96     475
  26   11   13      63.63        -       3.08     379
  26   11   15       3.04        -       1.57     341
  26   11   17      78.53        -       3.19     372
  26   11   19      22.67        -       1.96     269
  26   11   21       8.75        -       1.65     259
  26   11   23      19.83        -       1.85     246
  26   11   25      13.79        -       1.57     237
  26   12    0       4.16        -       1.75     403
  26   12    2      21.56        -       1.35     763
  26   12    4      12.76        -       1.32     678
  26   12    6       3.92        -       1.30     605
  26   12    8      52.83        -       2.44     481
  26   12   10     120.99        -       4.30     469
  26   12   12      50.68        -       2.48     425
  26   12   14      37.51        -       2.24     396
  26   12   16      27.46        -       2.28     329
  26   12   18       4.93        -       1.56     320
  26   12   20       7.69        -       1.64     296
  26   12   22       8.25        -       1.42     265
  26   12   24       3.11        -       1.51     209
  26   13    1      64.19        -       2.27     763
  26   13    3      82.22        -       2.78     699
  26   13    5      63.72        -       2.26     600
  26   13    7     276.37        -       8.94     483
  26   13    9      17.74        -       1.59     456
  26   13   11     135.48        -       4.74     475
  26   13   13      73.29        -       3.41     360
  26   13   15      23.63        -       1.90     335
  26   13   17      39.78        -       2.45     285
  26   13   19      66.20        -       3.49     254
  26   13   21       4.42        -       1.41     263
  26   13   23      13.47        -       1.70     243
  26   13   25       3.43        -       1.41     215
  26   14    0       9.39        -       1.81     350
  26   14    2     217.51        -       6.51     618
  26   14    4      19.44        -       1.42     605
  26   14    6     161.33        -       5.88     468
  26   14    8      46.21        -       2.28     440
  26   14   10      50.81        -       2.48     387
  26   14   12       5.46        -       1.41     394
  26   14   14      48.91        -       2.45     368
  26   14   16       2.37        -       1.55     314
  26   14   18      17.16        -       1.93     268
  26   14   20       4.55        -       1.61     246
  26   14   22       2.44        -       1.47     250
  26   14   24      32.06        -       2.29     216
  26   15    1      19.35        -       1.49     637
  26   15    3     146.13        -       4.45     585
  26   15    5     174.59        -       5.85     521
  26   15    7     103.47        -       3.93     402
  26   15    9      52.43        -       2.51     416
  26   15   11      -0.25        -       1.48     378
  26   15   13      18.77        -       1.75     331
  26   15   15      36.09        -       2.16     312
  26   15   17      39.12        -       2.49     282
  26   15   19      13.60        -       1.90     250
  26   15   21       5.13        -       1.61     239
  26   15   23       6.64        -       1.58     240
  26   15   25      12.93        -       1.66     215
  26   16    0      89.38        -       4.41     285
  26   16    2       3.14        -       1.22     609
  26   16    4      21.75        -       1.52     551
  26   16    6     312.36        -      11.35     407
  26   16    8      11.42        -       1.50     428
  26   16   10     167.59        -       6.42     384
  26   16   12      92.25        -       4.03     319
  26   16   14      10.20        -       1.52     336
  26   16   16      18.52        -       1.92     275
  26   16   18      14.49        -       1.68     255
  26   16   20     101.47        -       4.91     230
  26   16   22       8.84        -       1.61     229
  26   16   24      54.66        -       3.34     212
  26   17    1      74.31        -       2.74     586
  26   17    3      40.36        -       2.02     540
  26   17    5      30.21        -       1.85     444
  26   17    7       8.89        -       1.53     410
  26   17    9       4.41        -       1.37     417
  26   17   11       7.96        -       1.73     298
  26   17   13      17.20        -       1.63     332
  26   17   15      11.38        -       1.54     313
  26   17   17       4.89        -       1.43     273
  26   17   19       2.38        -       1.62     252
  26   17   21      32.09        -       2.39     205
  26   17   23       4.54        -       1.68     210
  26   17   25      12.80        -       1.67     212
  26   18    0       4.69        -       1.82     281
  26   18    2      39.45        -       1.86     513
  26   18    4     133.74        -       4.40     506
  26   18    6      22.76        -       1.70     420
  26   18    8       4.57        -       1.41     398
  26   18   10      45.71        -       2.37     370
  26   18   12      12.29        -       1.62     301
  26   18   14      16.76        -       1.72     266
  26   18   16      33.21        -       1.92     283
  26   18   18       5.51        -       1.52     255
  26   18   20       4.98        -       1.51     238
  26   18   22      11.76        -       1.68     215
  26   18   24      89.11        -       4.86     208
  26   19    1     151.01        -       4.81     517
  26   19    3      11.12        -       1.34     509
  26   19    5      36.47        -       2.14     410
  26   19    7       5.56        -       1.39     398
  26   19    9      31.55        -       2.06     337
  26   19   11      17.58        -       1.78     317
  26   19   13      20.21        -       1.70     268
  26   19   15      60.47        -       3.14     270
  26   19   17       2.05        -       1.46     252
  26   19   19      32.53        -       2.29     244
  26   19   21      -0.91        -       1.51     222
  26   19   23      12.48        -       1.56     219
  26   19   25      18.49        -       2.06     185
  26   20    0       5.50        -       1.97     275
  26   20    2      10.25        -       1.45     487
  26   20    4      35.32        -       1.99     462
  26   20    6      30.41        -       1.89     387
  26   20    8      24.91        -       1.74     374
  26   20   10      13.64        -       1.60     309
  26   20   12       7.93        -       1.52     322
  26   20   14       9.54        -       1.56     268
  26   20   16      19.33        -       1.82     251
  26   20   18      16.40        -       1.60     246
  26   20   20       5.55        -       1.63     226
  26   20   22       2.78        -       1.62     189
  26   20   24       9.03        -       1.82     196
  26   21    1      33.02        -       1.65     472
  26   21    3       3.47        -       1.40     427
  26   21    5      42.39        -       2.12     418
  26   21    7      13.35        -       1.52     344
  26   21    9      20.88        -       1.88     313
  26   21   11      17.05        -       1.80     254
  26   21   13       8.68        -       1.54     272
  26   21   15       5.82        -       1.65     256
  26   21   17      12.81        -       1.69     222
  26   21   19      16.03        -       1.70     227
  26   21   21      11.50        -       1.76     210
  26   21   23       5.68        -       1.75     206
  26   21   25       1.59        -       1.52     173
  26   22    0       6.24        -       2.00     244
  26   22    2      10.70        -       1.40     453
  26   22    4      25.32        -       1.64     438
  26   22    6      55.89        -       2.77     354
  26   22    8      27.58        -       1.87     278
  26   22   10      44.59        -       2.85     286
  26   22   12      20.77        -       1.88     248
  26   22   14       7.33        -       1.60     238
  26   22   16      13.42        -       1.61     267
  26   22   18       7.48        -       1.76     191
  26   22   20       6.16        -       1.68     185
  26   22   22       1.33        -       1.44     196
  26   22   24       4.37        -       1.68     183
  26   23    1      19.85        -       1.53     421
  26   23    3       1.39        -       1.32     406
  26   23    5      66.61        -       2.98     374
  26   23    7      18.53        -       1.67     304
  26   23    9       7.61        -       1.65     264
  26   23   11       5.08        -       1.61     251
  26   23   13       7.34        -       1.59     229
  26   23   15       3.30        -       1.64     222
  26   23   17      37.45        -       2.16     230
  26   23   19       3.48        -       1.85     172
  26   23   21       4.03        -       1.37     205
  26   23   23      38.71        -       2.50     212
  26   23   25      10.80        -       1.65     197
  26   24    0      82.71        -       4.76     220
  26   24    2      16.30        -       1.71     385
  26   24    4      11.67        -       1.22     400
  26   24    6      16.77        -       1.73     309
  26   24    8      32.55        -       2.09     293
  26   24   10       7.43        -       1.45     260
  26   24   12      26.02        -       2.04     237
  26   24   14      44.21        -       3.02     235
  26   24   16       7.69        -       1.66     198
  26   24   18       9.63        -       1.71     198
  26   24   20      11.78        -       1.61     180
  26   24   22       9.50        -       1.58     196
  26   24   24      13.34        -       1.60     196
  26   25    1      65.27        -       2.99     346
  26   25    3      23.30        -       1.68     362
  26   25    5      22.45        -       1.66     345
  26   25    7      16.38        -       1.80     282
  26   25    9       2.49        -       1.52     257
  26   25   11      22.58        -       2.01     241
  26   25   13      13.20        -       1.91     205
  26   25   15       3.93        -       1.59     211
  26   25   17      13.00        -       1.69     201
  26   25   19       9.54        -       2.04     158
  26   25   21       3.19        -       1.59     182
  26   25   23       2.41        -       1.45     157
  26   25   25       6.87        -       1.34     198
  26   26    0       3.94        -       1.82     204
  26   26    2       1.57        -       1.39     351
  26   26    4      25.10        -       1.80     345
  26   26    6      27.75        -       2.02     277
  26   26    8       9.57        -       1.69     258
  26   26   10       7.44        -       1.72     244
  26   26   12       6.51        -       1.48     246
  26   26   14      24.34        -       2.13     201
  26   26   16       8.01        -       1.64     211
  26   26   18       3.88        -       1.49     191
  26   26   20       6.91        -       1.89     145
  26   26   22      64.00        -       3.92     179
  26   26   24       8.98        -       1.54     180
  26   26   26      23.66        -       3.44      64
  27    0    1     146.23        -       4.97     681
  27    0    3      58.77        -       2.49     628
  27    0    5      60.72        -       2.83     524
  27    0    7      41.84        -       2.27     465
  27    0    9     108.06        -       4.80     394
  27    0   11     232.76        -      10.72     361
  27    0   13      39.47        -       2.45     366
  27    0   15      33.08        -       2.48     314
  27    0   17      57.04        -       3.75     242
  27    0   19      51.02        -       3.15     251
  27    0   21      -1.19        -       2.12     217
  27    0   23      26.48        -       2.56     188
  27    0   25       9.11        -       2.09     196
  27    1    0     157.40        -       5.04     757
  27    1    2      74.10        -       2.02    1358
  27    1    4       6.54        -       1.05    1108
  27    1    6     157.35        -       3.79     915
  27    1    8      53.27        -       1.95     820
  27    1   10      89.38        -       3.12     643
  27    1   12      48.58        -       1.95     681
  27    1   14      15.85        -       1.39     600
  27    1   16      68.25        -       2.57     556
  27    1   18      65.52        -       2.57     465
  27    1   20      12.84        -       1.48     440
  27    1   22      36.60        -       2.07     370
  27    1   24      23.11        -       1.88     363
  27    1   26       5.28        -       1.39     357
  27    2    1     100.97        -       2.37    1334
  27    2    3      18.15        -       1.07    1168
  27    2    5      49.67        -       1.61    1014
  27    2    7       5.36        -       1.28     795
  27    2    9      27.35        -       1.40     784
  27    2   11      98.47        -       2.90     691
  27    2   13      13.28        -       1.34     660
  27    2   15     102.99        -       3.33     580
  27    2   17      20.54        -       1.63     472
  27    2   19      40.61        -       2.03     440
  27    2   21      51.72        -       2.09     426
  27    2   23      28.17        -       1.88     348
  27    2   25       4.73        -       1.38     349
  27    3    0     171.37        -       5.44     627
  27    3    2      44.90        -       1.39    1225
  27    3    4     225.60        -       5.56    1032
  27    3    6      64.56        -       2.04     858
  27    3    8      24.34        -       1.42     758
  27    3   10      13.20        -       1.34     693
  27    3   12      82.20        -       2.87     614
  27    3   14      75.31        -       2.72     554
  27    3   16      22.19        -       1.54     484
  27    3   18     103.07        -       3.50     479
  27    3   20      24.84        -       1.64     436
  27    3   22      16.76        -       1.37     413
  27    3   24       3.14        -       1.26     378
  27    3   26       6.85        -       1.52     320
  27    4    1      27.89        -       1.23    1154
  27    4    3      23.37        -       1.20    1083
  27    4    5      92.53        -       2.65     916
  27    4    7      71.08        -       2.41     725
  27    4    9      13.09        -       1.35     653
  27    4   11      12.04        -       1.30     622
  27    4   13      27.09        -       1.71     508
  27    4   15     157.04        -       5.41     511
  27    4   17      36.87        -       1.91     458
  27    4   19       2.42        -       1.32     402
  27    4   21      27.58        -       1.91     368
  27    4   23       4.15        -       1.38     350
  27    4   25       3.98        -       1.36     338
  27    5    0     756.97        -      25.55     582
  27    5    2     401.22        -       9.28    1103
  27    5    4      75.66        -       2.28     877
  27    5    6     128.76        -       3.70     758
  27    5    8      47.09        -       1.75     746
  27    5   10      57.48        -       2.15     660
  27    5   12      84.37        -       3.00     561
  27    5   14      42.41        -       2.12     490
  27    5   16      49.84        -       2.36     438
  27    5   18      55.14        -       2.83     373
  27    5   20      14.78        -       1.59     378
  27    5   22      71.79        -       3.64     330
  27    5   24       4.95        -       1.49     333
  27    5   26      11.35        -       1.49     327
  27    6    1     106.02        -       2.87    1036
  27    6    3       3.62        -       1.07     964
  27    6    5      18.26        -       1.32     814
  27    6    7      40.24        -       1.80     639
  27    6    9     135.92        -       4.20     619
  27    6   11     220.87        -       6.86     551
  27    6   13      56.88        -       2.51     529
  27    6   15      63.21        -       2.54     452
  27    6   17      24.54        -       1.56     414
  27    6   19      36.77        -       2.14     376
  27    6   21      13.47        -       1.51     362
  27    6   23       9.80        -       1.52     334
  27    6   25      14.05        -       1.65     297
  27    7    0      63.89        -       2.68     507
  27    7    2     253.31        -       6.27     966
  27    7    4     222.37        -       5.85     838
  27    7    6     155.93        -       4.74     677
  27    7    8      56.36        -       2.16     609
  27    7   10      25.25        -       1.61     568
  27    7   12       4.43        -       1.26     479
  27    7   14       3.84        -       1.38     465
  27    7   16      13.14        -       1.53     439
  27    7   18      41.60        -       2.30     370
  27    7   20       7.70        -       1.47     387
  27    7   22       4.51        -       1.52     295
  27    7   24      16.41        -       1.80     275
  27    7   26      22.87        -       1.81     257
  27    8    1     109.72        -       2.94     888
  27    8    3       5.53        -       1.15     888
  27    8    5      47.25        -       1.88     713
  27    8    7     173.67        -       5.42     622
  27    8    9      20.57        -       1.56     570
  27    8   11      49.02        -       2.12     501
  27    8   13     207.24        -       6.46     443
  27    8   15      36.44        -       1.94     408
  27    8   17       7.89        -       1.49     368
  27    8   19       9.61        -       1.62     329
  27    8   21      21.42        -       1.72     335
  27    8   23      60.61        -       3.19     269
  27    8   25      25.49        -       2.13     249
  27    9    0       2.86        -       1.74     425
  27    9    2      52.91        -       1.87     883
  27    9    4      97.00        -       3.25     700
  27    9    6       3.06        -       1.29     608
  27    9    8      28.54        -       1.62     583
  27    9   10      96.67        -       3.64     484
  27    9   12     133.13        -       4.73     440
  27    9   14      15.41        -       1.58     416
  27    9   16      64.16        -       2.87     367
  27    9   18      18.36        -       1.84     327
  27    9   20      30.99        -       1.95     319
  27    9   22       4.11        -       1.60     269
  27    9   24       4.58        -       1.55     264
  27    9   26      13.82        -       1.69     235
  27   10    1       9.26        -       1.18     799
  27   10    3      47.30        -       1.84     791
  27   10    5      30.17        -       1.63     632
  27   10    7     111.65        -       3.66     536
  27   10    9     126.26        -       4.51     449
  27   10   11     142.38        -       4.71     438
  27   10   13      11.65        -       1.52     396
  27   10   15      18.17        -       1.71     343
  27   10   17      15.84        -       1.57     336
  27   10   19       6.36        -       1.68     263
  27   10   21       4.42        -       1.61     270
  27   10   23       4.00        -       1.65     228
  27   10   25       8.09        -       1.54     241
  27   11    0      55.70        -       2.72     401
  27   11    2     179.84        -       5.15     721
  27   11    4      84.43        -       2.92     644
  27   11    6      15.23        -       1.29     596
  27   11    8      38.95        -       1.99     500
  27   11   10     151.41        -       5.47     392
  27   11   12      44.60        -       2.20     414
  27   11   14       1.32        -       1.53     358
  27   11   16       3.94        -       1.55     321
  27   11   18      21.06        -       1.97     287
  27   11   20      63.21        -       3.06     281
  27   11   22      32.35        -       2.42     250
  27   11   24      23.43        -       1.90     235
  27   11   26       8.91        -       1.66     213
  27   12    1     125.92        -       3.60     721
  27   12    3      14.80        -       1.34     650
  27   12    5      44.24        -       2.16     532
  27   12    7     255.70        -       8.63     485
  27   12    9      76.77        -       2.94     454
  27   12   11      12.25        -       1.69     406
  27   12   13      86.13        -       3.74     382
  27   12   15      39.59        -       2.13     358
  27   12   17      48.81        -       2.67     278
  27   12   19       3.08        -       1.48     274
  27   12   21       8.66        -       1.68     226
  27   12   23      21.31        -       2.03     238
  27   12   25      10.79        -       1.76     204
  27   13    0     207.14        -       8.67     366
  27   13    2       5.81        -       1.25     661
  27   13    4      11.05        -       1.37     581
  27   13    6       1.17        -       1.43     554
  27   13    8      76.61        -       3.13     440
  27   13   10      17.90        -       1.70     381
  27   13   12      57.83        -       2.56     389
  27   13   14       5.82        -       1.50     347
  27   13   16       2.41        -       1.44     316
  27   13   18      24.61        -       1.85     277
  27   13   20      11.95        -       1.85     217
  27   13   22      17.10        -       1.84     234
  27   13   24      10.33        -       1.94     203
  27   13   26       2.56        -       1.57     206
  27   14    1      43.28        -       1.82     667
  27   14    3      15.32        -       1.42     573
  27   14    5     128.97        -       4.55     481
  27   14    7      27.78        -       1.74     470
  27   14    9       8.01        -       1.45     430
  27   14   11      14.25        -       1.58     379
  27   14   13      75.42        -       3.42     339
  27   14   15      32.60        -       2.08     324
  27   14   17      11.94        -       1.51     283
  27   14   19      12.97        -       1.83     248
  27   14   21       8.21        -       1.75     237
  27   14   23       2.93        -       1.51     218
  27   14   25      10.34        -       1.62     217
  27   15    0      39.24        -       2.57     338
  27   15    2      18.52        -       1.42     611
  27   15    4      16.24        -       1.36     583
  27   15    6      20.56        -       1.70     436
  27   15    8       8.08        -       1.59     387
  27   15   10      41.04        -       2.39     345
  27   15   12      44.98        -       2.18     352
  27   15   14       6.13        -       1.48     337
  27   15   16       7.28        -       1.50     297
  27   15   18      48.06        -       2.69     259
  27   15   20      22.05        -       1.90     226
  27   15   22       2.97        -       1.42     225
  27   15   24       1.64        -       1.45     214
  27   15   26       5.54        -       1.62     179
  27   16    1       6.13        -       1.33     547
  27   16    3      69.38        -       2.73     537
  27   16    5     169.59        -       5.94     458
  27   16    7      23.05        -       2.06     381
  27   16    9      38.49        -       2.31     350
  27   16   11      35.11        -       2.24     357
  27   16   13      40.76        -       2.23     313
  27   16   15      48.70        -       2.51     306
  27   16   17      -0.98        -       1.48     273
  27   16   19      13.35        -       1.72     240
  27   16   21      46.99        -       2.95     216
  27   16   23       5.69        -       1.73     181
  27   16   25       2.24        -       1.49     210
  27   17    0      99.20        -       5.22     289
  27   17    2     147.47        -       4.81     543
  27   17    4       4.00        -       1.43     486
  27   17    6     138.30        -       4.82     415
  27   17    8      45.44        -       2.48     369
  27   17   10       2.73        -       1.47     333
  27   17   12      21.08        -       1.73     305
  27   17   14      20.95        -       1.74     279
  27   17   16       6.08        -       1.62     272
  27   17   18      31.30        -       2.22     230
  27   17   20       1.48        -       1.59     245
  27   17   22       0.02        -       1.62     207
  27   17   24       4.03        -       1.67     170
  27   17   26       8.34        -       1.61     158
  27   18    1       6.36        -       1.22     540
  27   18    3      47.61        -       2.00     505
  27   18    5      44.81        -       2.36     436
  27   18    7      34.32        -       2.18     372
  27   18    9      19.79        -       1.85     351
  27   18   11      75.85        -       3.52     335
  27   18   13      31.78        -       1.98     293
  27   18   15       9.00        -       1.54     258
  27   18   17      15.56        -       1.61     246
  27   18   19      21.97        -       1.94     227
  27   18   21     138.15        -       6.93     219
  27   18   23       0.71        -       1.59     183
  27   18   25      12.65        -       1.79     196
  27   19    0       8.66        -       1.71     270
  27   19    2       4.83        -       1.37     473
  27   19    4       4.41        -       1.41     444
  27   19    6      40.67        -       2.12     369
  27   19    8       5.32        -       1.46     356
  27   19   10      15.83        -       1.77     328
  27   19   12      25.00        -       2.09     272
  27   19   14      20.18        -       1.79     269
  27   19   16       3.89        -       1.42     217
  27   19   18      28.19        -       2.22     218
  27   19   20      22.64        -       2.05     219
  27   19   22       8.38        -       1.77     185
  27   19   24      20.01        -       2.10     165
  27   19   26      19.90        -       2.07     165
  27   20    1       3.63        -       1.40     452
  27   20    3      26.58        -       1.70     458
  27   20    5      43.01        -       1.91     400
  27   20    7      20.84        -       1.69     371
  27   20    9     109.59        -       4.89     312
  27   20   11      21.81        -       1.97     278
  27   20   13      30.80        -       2.13     246
  27   20   15      59.73        -       3.58     235
  27   20   17      31.22        -       2.06     244
  27   20   19       2.98        -       1.47     230
  27   20   21       2.03        -       1.48     232
  27   20   23      24.52        -       2.03     176
  27   20   25      14.89        -       1.88     151
  27   21    0       3.97        -       1.76     265
  27   21    2       2.94        -       1.30     458
  27   21    4      21.95        -       1.56     422
  27   21    6      52.73        -       2.58     365
  27   21    8       2.91        -       1.41     338
  27   21   10      29.84        -       2.05     275
  27   21   12      34.30        -       2.19     234
  27   21   14      22.07        -       1.98     223
  27   21   16      15.23        -       1.89     206
  27   21   18       5.93        -       1.72     190
  27   21   20      26.47        -       2.11     204
  27   21   22       3.63        -       1.40     216
  27   21   24       3.83        -       1.44     186
  27   21   26       4.70        -       1.43     172
  27   22    1      65.63        -       2.90     413
  27   22    3      16.96        -       1.42     407
  27   22    5       5.87        -       1.49     361
  27   22    7      34.55        -       1.99     309
  27   22    9       6.42        -       1.64     301
  27   22   11      30.35        -       2.26     258
  27   22   13      42.72        -       2.60     246
  27   22   15      51.20        -       2.79     203
  27   22   17      34.58        -       2.37     204
  27   22   19      -0.29        -       1.59     195
  27   22   21       7.53        -       1.57     193
  27   22   23      21.38        -       1.99     181
  27   22   25       2.98        -       1.90     154
  27   23    0      91.13        -       5.78     222
  27   23    2      18.01        -       1.67     417
  27   23    4       0.72        -       1.34     402
  27   23    6      31.04        -       1.84     352
  27   23    8      18.24        -       1.73     285
  27   23   10      22.18        -       1.77     267
  27   23   12      30.83        -       2.51     201
  27   23   14      17.46        -       1.86     205
  27   23   16      11.27        -       1.66     219
  27   23   18      29.35        -       2.50     180
  27   23   20       2.82        -       1.75     166
  27   23   22       6.83        -       1.50     201
  27   23   24       5.75        -       1.75     174
  27   23   26       1.68        -       1.50     155
  27   24    1      11.41        -       1.52     369
  27   24    3      56.62        -       2.53     369
  27   24    5       8.90        -       1.64     317
  27   24    7      28.09        -       2.34     250
  27   24    9      10.30        -       1.64     258
  27   24   11      13.38        -       1.71     238
  27   24   13      20.38        -       2.00     233
  27   24   15      20.49        -       1.94     226
  27   24   17      43.33        -       3.08     203
  27   24   19      19.87        -       2.25     164
  27   24   21       9.38        -       1.56     174
  27   24   23      31.88        -       2.28     201
  27   24   25       6.52        -       1.58     185
  27   25    0      39.14        -       2.85     200
  27   25    2       3.25        -       1.29     368
  27   25    4      24.56        -       1.72     336
  27   25    6       2.27        -       1.46     321
  27   25    8       2.46        -       1.39     273
  27   25   10      24.10        -       1.93     235
  27   25   12      20.33        -       1.74     240
  27   25   14       2.06        -       1.52     199
  27   25   16       5.15        -       1.50     185
  27   25   18       4.92        -       1.52     175
  27   25   20       5.41        -       1.50     172
  27   25   22       0.22        -       1.55     173
  27   25   24      12.14        -       1.56     168
  27   25   26       6.52        -       1.53     180
  27   26    1      94.80        -       4.36     331
  27   26    3      13.71        -       1.58     330
  27   26    5       1.31        -       1.38     326
  27   26    7       3.54        -       1.62     248
  27   26    9      13.53        -       1.75     244
  27   26   11       6.39        -       1.47     218
  27   26   13      34.20        -       2.37     212
  27   26   15       3.06        -       1.63     190
  27   26   17      13.59        -       1.86     196
  27   26   19       2.33        -       1.78     153
  27   26   21      23.96        -       2.22     148
  27   26   23       1.01        -       1.53     170
  27   26   25       2.93        -       1.45     162
  27   27    0      14.85        -       2.06     186
  27   27    2      31.69        -       2.06     334
  27   27    4      16.43        -       1.54     312
  27   27    6      14.53        -       1.63     302
  27   27    8      13.30        -       1.68     239
  27   27   10       6.45        -       1.52     223
  27   27   12       5.77        -       1.55     225
  27   27   14      23.91        -       2.02     181
  27   27   16      10.18        -       1.80     157
  27   27   18       6.29        -       1.59     145
  27   27   20      17.45        -       1.99     169
  27   27   22       0.69        -       1.43     167
  27   27   24       2.90        -       1.83     142
  27   27   26       9.15        -       1.72     156
  28    0    0      54.15        -       2.87     357
  28    0    2     114.94        -       3.95     652
  28    0    4       7.57        -       1.60     521
  28    0    6      23.21        -       1.81     466
  28    0    8       5.03        -       1.62     412
  28    0   10       3.92        -       1.74     361
  28    0   12      45.31        -       2.91     321
  28    0   14      26.41        -       1.99     337
  28    0   16       5.94        -       1.71     317
  28    0   18      65.76        -       3.86     220
  28    0   20       0.95        -       1.79     214
  28    0   22     112.15        -       7.34     178
  28    0   24       2.62        -       1.88     182
  28    0   26      20.38        -       2.61     179
  28    1    1     106.73        -       2.39    1389
  28    1    3      17.27        -       1.12    1143
  28    1    5      11.10        -       1.09    1011
  28    1    7      26.74        -       1.41     811
  28    1    9      49.22        -       1.87     691
  28    1   11      86.98        -       3.04     598
  28    1   13      36.31        -       1.70     590
  28    1   15      47.47        -       2.20     528
  28    1   17       5.96        -       1.35     493
  28    1   19      26.69        -       1.71     429
  28    1   21      40.35        -       2.01     414
  28    1   23      14.80        -       1.49     342
  28    1   25      10.50        -       1.62     315
  28    1   27      12.84        -       1.47     330
  28    2    0     105.27        -       3.81     604
  28    2    2       9.97        -       0.91    1242
  28    2    4      79.41        -       2.27    1027
  28    2    6      64.41        -       2.25     809
  28    2    8       3.57        -       1.13     712
  28    2   10      57.52        -       1.96     725
  28    2   12       9.95        -       1.33     604
  28    2   14      10.38        -       1.48     514
  28    2   16      28.38        -       1.64     531
  28    2   18     114.58        -       4.36     454
  28    2   20       7.88        -       1.47     390
  28    2   22      80.37        -       3.32     381
  28    2   24      23.14        -       1.82     345
  28    2   26      14.52        -       1.73     333
  28    3    1      33.16        -       1.25    1211
  28    3    3      33.91        -       1.40    1055
  28    3    5      23.65        -       1.30     842
  28    3    7      94.95        -       2.95     765
  28    3    9       6.19        -       1.19     700
  28    3   11       1.64        -       1.29     597
  28    3   13      21.69        -       1.50     523
  28    3   15       9.28        -       1.33     491
  28    3   17     111.72        -       3.86     459
  28    3   19       7.15        -       1.42     439
  28    3   21      47.62        -       2.23     398
  28    3   23      28.66        -       1.66     369
  28    3   25      32.24        -       1.89     362
  28    3   27      20.35        -       1.96     293
  28    4    0      25.71        -       1.77     584
  28    4    2     167.91        -       4.11    1107
  28    4    4      13.98        -       1.18     912
  28    4    6      58.17        -       2.00     782
  28    4    8       4.20        -       1.23     695
  28    4   10      45.02        -       1.91     597
  28    4   12      -0.69        -       1.37     521
  28    4   14       3.00        -       1.42     442
  28    4   16       2.77        -       1.41     444
  28    4   18       3.28        -       1.39     444
  28    4   20      65.61        -       2.83     384
  28    4   22       3.03        -       1.48     338
  28    4   24       8.52        -       1.43     310
  28    4   26       0.74        -       1.33     306
  28    5    1      56.95        -       1.75    1089
  28    5    3      16.47        -       1.15     909
  28    5    5     136.61        -       4.20     808
  28    5    7     227.22        -       6.77     724
  28    5    9      43.03        -       1.91     618
  28    5   11      75.63        -       2.82     568
  28    5   13      22.35        -       1.58     473
  28    5   15      30.07        -       1.79     474
  28    5   17      16.15        -       1.57     394
  28    5   19       9.01        -       1.53     365
  28    5   21       5.91        -       1.42     356
  28    5   23      13.60        -       1.53     317
  28    5   25      19.06        -       1.63     332
  28    5   27      13.70        -       1.59     298
  28    6    0      19.48        -       1.81     501
  28    6    2      40.87        -       1.57     949
  28    6    4      88.04        -       2.56     851
  28    6    6      63.65        -       2.24     721
  28    6    8      12.22        -       1.33     618
  28    6   10     155.09        -       4.77     536
  28    6   12      45.53        -       2.25     470
  28    6   14       6.08        -       1.32     437
  28    6   16      32.91        -       1.95     400
  28    6   18       6.31        -       1.51     362
  28    6   20       6.62        -       1.48     327
  28    6   22      77.46        -       3.48     327
  28    6   24      59.36        -       3.25     265
  28    6   26       6.00        -       1.49     302
  28    7    1     253.41        -       6.37     946
  28    7    3     109.11        -       3.13     804
  28    7    5      19.58        -       1.33     715
  28    7    7     142.78        -       4.19     647
  28    7    9      17.94        -       1.53     554
  28    7   11      43.51        -       2.05     507
  28    7   13      36.11        -       1.98     428
  28    7   15       2.58        -       1.47     369
  28    7   17      17.58        -       1.51     422
  28    7   19      30.76        -       1.91     346
  28    7   21      33.64        -       2.07     354
  28    7   23       3.85        -       1.55     279
  28    7   25      21.18        -       1.86     290
  28    7   27      27.88        -       2.00     231
  28    8    0     157.54        -       6.07     465
  28    8    2     237.71        -       6.25     882
  28    8    4      13.30        -       1.25     734
  28    8    6      99.60        -       3.17     627
  28    8    8      34.75        -       1.77     545
  28    8   10      21.16        -       1.60     498
  28    8   12      28.10        -       1.57     476
  28    8   14       7.14        -       1.56     374
  28    8   16      37.06        -       1.95     385
  28    8   18      24.08        -       1.88     334
  28    8   20      41.88        -       2.29     329
  28    8   22       6.45        -       1.49     287
  28    8   24      52.30        -       3.32     231
  28    8   26       4.51        -       1.62     240
  28    9    1      46.87        -       1.80     818
  28    9    3     312.44        -       9.33     676
  28    9    5      21.43        -       1.54     597
  28    9    7      43.05        -       2.17     530
  28    9    9      72.04        -       2.77     472
  28    9   11       2.87        -       1.38     446
  28    9   13     140.75        -       5.62     368
  28    9   15       4.77        -       1.46     366
  28    9   17      43.98        -       2.27     339
  28    9   19      18.97        -       1.83     288
  28    9   21      25.99        -       2.03     274
  28    9   23      20.11        -       1.85     232
  28    9   25       0.87        -       1.60     230
  28    9   27       1.34        -       1.72     202
  28   10    0     194.14        -       7.78     367
  28   10    2      26.86        -       1.55     729
  28   10    4      24.86        -       1.51     631
  28   10    6      97.92        -       3.37     573
  28   10    8      54.84        -       2.31     468
  28   10   10     103.65        -       3.77     449
  28   10   12       6.65        -       1.50     394
  28   10   14      49.64        -       2.55     357
  28   10   16      43.52        -       2.45     319
  28   10   18       2.06        -       1.50     299
  28   10   20      43.66        -       2.35     272
  28   10   22       5.02        -       1.63     262
  28   10   24      20.10        -       1.96     229
  28   10   26      13.28        -       1.80     216
  28   11    1      10.88        -       1.20     698
  28   11    3      37.34        -       1.55     701
  28   11    5      45.75        -       2.03     565
  28   11    7       8.66        -       1.53     469
  28   11    9      50.80        -       2.42     469
  28   11   11      42.49        -       2.38     416
  28   11   13       3.55        -       1.53     390
  28   11   15      10.68        -       1.77     268
  28   11   17      19.58        -       1.69     299
  28   11   19     126.56        -       4.64     300
  28   11   21       5.35        -       1.56     262
  28   11   23      27.08        -       1.99     239
  28   11   25       0.78        -       1.54     221
  28   11   27       5.83        -       1.62     193
  28   12    0      24.08        -       2.02     358
  28   12    2      43.36        -       1.78     669
  28   12    4      74.84        -       2.93     575
  28   12    6      10.74        -       1.34     524
  28   12    8     104.08        -       4.02     438
  28   12   10      20.25        -       1.59     416
  28   12   12     178.62        -       6.76     361
  28   12   14      26.39        -       1.77     319
  28   12   16      34.95        -       2.07     351
  28   12   18      51.60        -       2.77     273
  28   12   20       9.50        -       1.45     228
  28   12   22       3.98        -       1.62     224
  28   12   24       5.75        -       1.65     214
  28   12   26      17.25        -       1.87     188
  28   13    1       5.12        -       1.29     638
  28   13    3      12.92        -       1.29     603
  28   13    5     123.26        -       4.54     499
  28   13    7      29.54        -       1.79     461
  28   13    9       7.91        -       1.36     400
  28   13   11      13.66        -       1.51     402
  28   13   13      15.01        -       1.67     354
  28   13   15      81.70        -       3.75     318
  28   13   17      14.00        -       1.68     300
  28   13   19       1.69        -       1.63     241
  28   13   21      38.63        -       2.51     217
  28   13   23      12.00        -       1.70     224
  28   13   25      16.83        -       1.86     162
  28   13   27       6.69        -       1.64     187
  28   14    0       1.44        -       1.81     327
  28   14    2      44.08        -       1.73     651
  28   14    4       7.30        -       1.28     538
  28   14    6       3.50        -       1.31     481
  28   14    8      86.91        -       3.76     388
  28   14   10      16.34        -       1.63     372
  28   14   12     145.63        -       5.76     371
  28   14   14      11.38        -       1.62     299
  28   14   16       6.30        -       1.77     256
  28   14   18      20.08        -       2.04     249
  28   14   20      27.19        -       2.27     208
  28   14   22       7.30        -       1.76     210
  28   14   24       1.57        -       1.65     193
  28   14   26       4.70        -       1.66     185
  28   15    1      37.45        -       1.75     618
  28   15    3      10.87        -       1.49     514
  28   15    5      36.81        -       2.02     458
  28   15    7      64.51        -       2.69     399
  28   15    9     146.00        -       5.51     344
  28   15   11      28.02        -       2.17     328
  28   15   13      29.12        -       1.95     338
  28   15   15      25.55        -       1.97     290
  28   15   17      35.18        -       1.97     287
  28   15   19       1.80        -       1.44     244
  28   15   21      22.03        -       2.19     205
  28   15   23      54.35        -       2.94     216
  28   15   25       0.98        -       1.51     188
  28   15   27       0.36        -       1.72     171
  28   16    0      -1.10        -       1.72     288
  28   16    2     105.81        -       3.39     569
  28   16    4      56.80        -       2.29     486
  28   16    6       2.80        -       1.42     408
  28   16    8      26.36        -       1.90     371
  28   16   10      53.36        -       2.65     329
  28   16   12      15.45        -       1.64     330
  28   16   14       3.07        -       1.52     272
  28   16   16      20.69        -       1.85     252
  28   16   18       3.03        -       1.70     228
  28   16   20      59.12        -       3.55     214
  28   16   22       4.34        -       1.67     207
  28   16   24      21.88        -       1.97     195
  28   16   26      21.51        -       1.60     205
  28   17    1      88.37        -       3.13     507
  28   17    3      16.63        -       1.49     486
  28   17    5      70.09        -       3.03     414
  28   17    7       5.75        -       1.55     330
  28   17    9      30.46        -       1.93     353
  28   17   11      11.90        -       1.57     331
  28   17   13      29.49        -       2.12     270
  28   17   15      77.12        -       3.40     297
  28   17   17       7.40        -       1.64     252
  28   17   19       0.42        -       1.54     220
  28   17   21       9.54        -       1.66     210
  28   17   23       9.71        -       1.77     192
  28   17   25       1.75        -       1.58     181
  28   17   27       6.54        -       1.35     189
  28   18    0       7.32        -       1.74     265
  28   18    2       9.56        -       1.23     487
  28   18    4       6.54        -       1.27     440
  28   18    6      47.99        -       2.32     402
  28   18    8      10.34        -       1.52     338
  28   18   10      18.46        -       1.64     320
  28   18   12      26.21        -       1.88     297
  28   18   14      47.74        -       2.58     285
  28   18   16       6.63        -       1.55     243
  28   18   18       7.59        -       1.79     213
  28   18   20       1.64        -       1.74     202
  28   18   22       4.56        -       1.65     186
  28   18   24       9.42        -       1.57     194
  28   18   26       9.25        -       1.58     188
  28   19    1       7.65        -       1.31     474
  28   19    3       4.11        -       1.35     432
  28   19    5      14.84        -       1.56     386
  28   19    7      63.38        -       2.82     344
  28   19    9     104.55        -       4.35     315
  28   19   11      39.62        -       2.39     296
  28   19   13      15.77        -       1.68     275
  28   19   15      30.30        -       2.09     226
  28   19   17      10.31        -       1.67     228
  28   19   19      16.57        -       1.83     197
  28   19   21      18.65        -       2.02     199
  28   19   23      31.16        -       2.69     187
  28   19   25       8.73        -       1.79     167
  28   19   27       6.02        -       1.92     152
  28   20    0      17.16        -       1.95     252
  28   20    2       6.10        -       1.30     428
  28   20    4       2.94        -       1.35     421
  28   20    6      35.22        -       2.00     331
  28   20    8       5.95        -       1.42     336
  28   20   10       8.77        -       1.57     294
  28   20   12      52.03        -       3.04     256
  28   20   14      22.79        -       2.20     227
  28   20   16      38.78        -       2.49     215
  28   20   18       8.06        -       1.52     211
  28   20   20      11.71        -       1.61     209
  28   20   22      11.22        -       1.77     203
  28   20   24       5.37        -       1.72     179
  28   20   26       9.23        -       1.80     152
  28   21    1      92.39        -       3.51     412
  28   21    3      13.04        -       1.42     443
  28   21    5       3.89        -       1.55     374
  28   21    7       3.22        -       1.56     343
  28   21    9      75.41        -       3.82     269
  28   21   11      29.44        -       2.03     251
  28   21   13      11.76        -       1.62     250
  28   21   15      16.47        -       1.70     236
  28   21   17       4.28        -       1.70     175
  28   21   19       5.16        -       1.68     189
  28   21   21       3.27        -       1.60     188
  28   21   23       6.29        -       1.68     170
  28   21   25       2.70        -       1.58     175
  28   21   27       8.69        -       1.80     143
  28   22    0       4.88        -       1.73     249
  28   22    2       3.74        -       1.28     424
  28   22    4       5.11        -       1.29     393
  28   22    6      31.15        -       2.04     339
  28   22    8      10.28        -       1.62     284
  28   22   10      29.49        -       1.95     252
  28   22   12      16.53        -       1.78     223
  28   22   14      20.71        -       1.85     217
  28   22   16       7.36        -       1.61     215
  28   22   18      14.21        -       1.71     188
  28   22   20      25.87        -       2.00     191
  28   22   22       4.42        -       1.73     184
  28   22   24       3.56        -       1.50     159
  28   22   26       5.92        -       1.75     141
  28   23    1      15.47        -       1.54     370
  28   23    3       6.19        -       1.31     391
  28   23    5      89.01        -       4.05     316
  28   23    7      60.07        -       2.78     291
  28   23    9       4.62        -       1.72     230
  28   23   11      12.86        -       1.60     214
  28   23   13       0.22        -       1.91     199
  28   23   15      34.02        -       2.63     184
  28   23   17      24.81        -       2.29     201
  28   23   19       9.72        -       1.95     180
  28   23   21       4.51        -       1.51     173
  28   23   23       2.71        -       1.56     176
  28   23   25      10.38        -       1.59     147
  28   23   27      12.47        -       1.81     163
  28   24    0      24.40        -       2.62     199
  28   24    2       7.32        -       1.37     377
  28   24    4       5.58        -       1.40     322
  28   24    6       5.56        -       1.45     318
  28   24    8      14.93        -       1.69     267
  28   24   10      58.73        -       3.82     209
  28   24   12      20.17        -       2.01     212
  28   24   14       4.45        -       1.55     212
  28   24   16       2.95        -       1.56     183
  28   24   18       3.14        -       1.45     199
  28   24   20      11.90        -       1.92     146
  28   24   22       3.82        -       1.79     170
  28   24   24       7.45        -       1.64     153
  28   24   26       3.52        -       1.59     160
  28   25    1      12.04        -       1.36     338
  28   25    3      37.92        -       2.03     343
  28   25    5      15.44        -       1.67     317
  28   25    7       8.78        -       1.64     254
  28   25    9      46.81        -       2.54     235
  28   25   11      13.70        -       1.97     212
  28   25   13      16.63        -       1.85     195
  28   25   15       2.09        -       1.55     209
  28   25   17       3.54        -       1.52     166
  28   25   19       4.77        -       1.57     178
  28   25   21       7.42        -       1.63     154
  28   25   23      25.61        -       2.22     160
  28   25   25       2.04        -       1.57     158
  28   25   27      26.30        -       2.32     143
  28   26    0      18.96        -       2.63     171
  28   26    2       9.17        -       1.40     347
  28   26    4       6.78        -       1.47     321
  28   26    6      31.31        -       2.12     283
  28   26    8      34.91        -       2.26     238
  28   26   10       1.99        -       1.67     211
  28   26   12       5.08        -       1.67     195
  28   26   14      18.37        -       1.94     197
  28   26   16      12.29        -       1.85     167
  28   26   18      31.68        -       2.73     163
  28   26   20      20.69        -       2.25     153
  28   26   22       7.63        -       1.76     157
  28   26   24       4.58        -       1.51     137
  28   26   26       6.51        -       1.50     155
  28   27    1       8.11        -       1.53     306
  28   27    3       3.00        -       1.34     317
  28   27    5       1.74        -       1.38     297
  28   27    7      58.87        -       3.21     247
  28   27    9       7.88        -       1.52     218
  28   27   11       0.36        -       1.59     214
  28   27   13      12.49        -       1.61     210
  28   27   15       2.70        -       1.64     190
  28   27   17       6.65        -       1.70     179
  28   27   19      50.40        -       3.09     158
  28   27   21       1.58        -       1.68     149
  28   27   23      18.27        -       1.89     152
  28   27   25       2.95        -       1.70     143
  28   27   27       3.24        -       1.57     172
  28   28    0       4.56        -       2.00     176
  28   28    2      12.46        -       1.51     297
  28   28    4      11.04        -       1.69     263
  28   28    6       6.68        -       1.43     271
  28   28    8       8.02        -       1.46     239
  28   28   10      17.15        -       1.85     190
  28   28   12      16.61        -       1.94     195
  28   28   14       4.88        -       1.68     180
  28   28   16       1.48        -       1.54     168
  28   28   18      10.14        -       1.84     143
  28   28   20       4.17        -       1.51     145
  28   28   22      22.07        -       2.31     155
  28   28   24      11.61        -       2.00     146
  28   28   26       8.40        -       1.72     157
  28   28   28      31.06        -       4.35      49
  29    0    1     106.71        -       3.72     584
  29    0    3      50.09        -       2.30     570
  29    0    5       3.39        -       1.53     433
  29    0    7      44.01        -       2.40     379
  29    0    9      52.50        -       2.73     376
  29    0   11      10.82        -       1.86     327
  29    0   13      15.89        -       1.87     338
  29    0   15      48.90        -       3.10     245
  29    0   17      11.19        -       1.81     260
  29    0   19      33.43        -       2.89     199
  29    0   21      39.81        -       3.08     196
  29    0   23     103.34        -       7.82     161
  29    0   25       1.99        -       1.84     180
  29    0   27      16.77        -       2.42     170
  29    1    0     128.95        -       4.42     603
  29    1    2      76.66        -       2.01    1165
  29    1    4     214.45        -       5.69     970
  29    1    6      56.89        -       2.04     774
  29    1    8      62.36        -       2.19     716
  29    1   10     336.77        -      10.23     594
  29    1   12      97.64        -       3.20     554
  29    1   14       9.53        -       1.31     543
  29    1   16      73.27        -       2.56     481
  29    1   18      10.06        -       1.41     424
  29    1   20      16.84        -       1.53     401
  29    1   22      11.43        -       1.49     366
  29    1   24       7.25        -       1.45     328
  29    1   26       6.12        -       1.45     280
  29    1   28       8.56        -       1.49     288
  29    2    1      10.02        -       1.03    1148
  29    2    3       4.68        -       1.07     982
  29    2    5      42.95        -       1.59     900
  29    2    7     122.00        -       3.73     687
  29    2    9      83.49        -       2.72     687
  29    2   11       6.76        -       1.26     598
  29    2   13      37.79        -       1.80     552
  29    2   15     113.55        -       4.00     475
  29    2   17      -0.32        -       1.22     469
  29    2   19      15.07        -       1.57     417
  29    2   21      55.11        -       2.51     365
  29    2   23      12.06        -       1.41     356
  29    2   25      35.74        -       2.01     315
  29    2   27      65.13        -       3.56     291
  29    3    0      12.71        -       1.59     508
  29    3    2       2.86        -       1.02    1024
  29    3    4      50.91        -       1.80     884
  29    3    6     109.99        -       3.29     730
  29    3    8     123.34        -       3.68     694
  29    3   10       5.03        -       1.23     638
  29    3   12      10.55        -       1.39     535
  29    3   14      33.13        -       1.81     480
  29    3   16      65.23        -       2.53     435
  29    3   18       7.58        -       1.43     435
  29    3   20      49.34        -       2.39     379
  29    3   22      21.96        -       1.67     353
  29    3   24      15.83        -       1.63     341
  29    3   26      -0.04        -       1.37     327
  29    3   28      12.62        -       1.71     262
  29    4    1      45.80        -       1.59    1011
  29    4    3      17.91        -       1.20     905
  29    4    5      54.50        -       2.03     728
  29    4    7      44.15        -       1.73     658
  29    4    9     109.30        -       3.32     652
  29    4   11      49.86        -       2.10     529
  29    4   13      14.02        -       1.49     454
  29    4   15      40.22        -       2.02     431
  29    4   17      72.29        -       3.01     412
  29    4   19      17.78        -       1.58     383
  29    4   21      28.51        -       1.95     318
  29    4   23      17.10        -       1.61     299
  29    4   25       7.66        -       1.56     284
  29    4   27       6.27        -       1.40     301
  29    5    0      61.38        -       2.64     503
  29    5    2      35.43        -       1.36     950
  29    5    4      83.30        -       2.39     852
  29    5    6      24.49        -       1.51     640
  29    5    8      54.57        -       2.13     598
  29    5   10     136.10        -       4.31     533
  29    5   12      87.92        -       3.17     506
  29    5   14      24.71        -       1.78     429
  29    5   16      28.09        -       1.73     421
  29    5   18       1.89        -       1.34     356
  29    5   20      41.74        -       2.18     335
  29    5   22      15.65        -       1.55     338
  29    5   24       4.18        -       1.35     323
  29    5   26      15.25        -       1.63     287
  29    5   28       6.88        -       1.54     277
  29    6    1       4.87        -       1.05     851
  29    6    3      40.38        -       1.59     860
  29    6    5      28.78        -       1.46     697
  29    6    7      49.00        -       2.02     590
  29    6    9      12.41        -       1.45     560
  29    6   11      61.85        -       2.55     485
  29    6   13      14.09        -       1.41     420
  29    6   15     165.42        -       6.25     357
  29    6   17      24.78        -       1.83     389
  29    6   19      73.26        -       3.18     358
  29    6   21      13.62        -       1.69     298
  29    6   23      11.97        -       1.50     310
  29    6   25      11.87        -       1.57     286
  29    6   27       4.89        -       1.51     265
  29    7    0       3.26        -       1.46     448
  29    7    2      12.27        -       1.21     798
  29    7    4       3.32        -       1.12     742
  29    7    6      19.64        -       1.45     594
  29    7    8       8.91        -       1.44     536
  29    7   10       6.84        -       1.35     458
  29    7   12      24.29        -       1.59     432
  29    7   14     115.73        -       4.31     368
  29    7   16      29.56        -       2.07     358
  29    7   18      21.77        -       1.77     349
  29    7   20      15.40        -       1.50     326
  29    7   22       8.74        -       1.32     336
  29    7   24      15.16        -       1.61     292
  29    7   26       5.27        -       1.59     248
  29    7   28       7.66        -       1.56     244
  29    8    1      17.90        -       1.33     792
  29    8    3     186.58        -       5.29     706
  29    8    5      39.06        -       1.78     601
  29    8    7       3.02        -       1.28     553
  29    8    9      23.12        -       1.66     463
  29    8   11       3.53        -       1.40     444
  29    8   13      14.70        -       1.50     442
  29    8   15      12.18        -       1.52     378
  29    8   17      75.74        -       3.21     328
  29    8   19       5.82        -       1.53     319
  29    8   21      14.02        -       1.42     311
  29    8   23      23.78        -       1.89     286
  29    8   25       3.39        -       1.40     238
  29    8   27      10.13        -       1.85     203
  29    9    0      45.98        -       2.18     390
  29    9    2     166.93        -       4.78     718
  29    9    4       3.78        -       1.27     605
  29    9    6      44.85        -       2.05     565
  29    9    8     161.34        -       5.82     512
  29    9   10      68.65        -       2.71     439
  29    9   12      23.53        -       1.74     382
  29    9   14      32.22        -       2.15     379
  29    9   16       3.73        -       1.50     351
  29    9   18      56.72        -       2.87     317
  29    9   20      16.84        -       1.57     271
  29    9   22      12.49        -       1.81     269
  29    9   24      17.24        -       1.82     218
  29    9   26      13.22        -       1.69     233
  29    9   28      35.76        -       2.54     213
  29   10    1      28.32        -       1.44     684
  29   10    3      77.36        -       2.66     712
  29   10    5      46.45        -       1.95     564
  29   10    7      42.59        -       2.00     456
  29   10    9      53.68        -       2.72     438
  29   10   11      12.57        -       1.56     384
  29   10   13      13.47        -       1.49     368
  29   10   15      44.59        -       2.26     346
  29   10   17       1.14        -       1.63     276
  29   10   19       3.07        -       1.62     275
  29   10   21      15.84        -       1.64     266
  29   10   23      13.31        -       1.76     229
  29   10   25      31.01        -       2.19     243
  29   10   27       5.11        -       1.68     197
  29   11    0       4.05        -       1.79     330
  29   11    2      12.61        -       1.26     662
  29   11    4      47.47        -       2.00     613
  29   11    6      38.67        -       2.08     473
  29   11    8      17.66        -       1.53     453
  29   11   10      20.29        -       1.66     396
  29   11   12      65.88        -       3.19     343
  29   11   14       3.90        -       1.45     339
  29   11   16      16.85        -       1.70     276
  29   11   18      37.89        -       2.61     266
  29   11   20      14.58        -       1.88     238
  29   11   22       1.24        -       1.57     225
  29   11   24       5.01        -       1.71     205
  29   11   26      13.01        -       1.67     183
  29   11   28       3.84        -       1.52     202
  29   12    1       7.39        -       1.18     644
  29   12    3      98.97        -       3.06     630
  29   12    5      55.60        -       2.48     471
  29   12    7     129.87        -       4.53     444
  29   12    9      26.18        -       1.69     429
  29   12   11      83.23        -       3.20     384
  29   12   13      33.61        -       1.99     357
  29   12   15      28.53        -       1.88     298
  29   12   17      35.55        -       2.36     271
  29   12   19      82.40        -       3.87     256
  29   12   21      12.65        -       1.68     217
  29   12   23       4.14        -       1.70     197
  29   12   25       2.72        -       1.60     190
  29   12   27      13.61        -       1.74     189
  29   13    0      17.69        -       2.00     330
  29   13    2       8.96        -       1.26     575
  29   13    4      24.33        -       1.49     537
  29   13    6      65.44        -       2.69     439
  29   13    8       4.21        -       1.31     412
  29   13   10      43.21        -       2.25     361
  29   13   12      42.43        -       2.25     347
  29   13   14       4.58        -       1.64     317
  29   13   16      39.84        -       2.55     275
  29   13   18       1.44        -       1.46     237
  29   13   20       6.27        -       1.68     226
  29   13   22      21.53        -       2.06     228
  29   13   24       7.71        -       1.80     209
  29   13   26      39.31        -       2.33     166
  29   13   28       3.29        -       1.59     201
  29   14    1      34.95        -       1.50     575
  29   14    3      11.23        -       1.37     557
  29   14    5      20.89        -       1.51     451
  29   14    7       6.17        -       1.38     465
  29   14    9      47.53        -       2.53     382
  29   14   11       9.50        -       1.63     312
  29   14   13      84.56        -       3.79     305
  29   14   15       5.45        -       1.50     271
  29   14   17      24.41        -       1.86     265
  29   14   19      24.54        -       2.11     225
  29   14   21       6.73        -       1.76     199
  29   14   23       6.72        -       1.52     219
  29   14   25      10.46        -       1.87     167
  29   14   27       6.14        -       1.47     168
  29   15    0       8.45        -       1.77     284
  29   15    2      93.08        -       3.04     555
  29   15    4     125.72        -       4.49     506
  29   15    6      33.69        -       1.84     417
  29   15    8      20.75        -       1.76     346
  29   15   10      59.00        -       2.69     359
  29   15   12       1.96        -       1.31     318
  29   15   14       6.79        -       1.47     294
  29   15   16      45.85        -       3.07     252
  29   15   18      22.03        -       1.86     237
  29   15   20      11.86        -       1.69     215
  29   15   22       4.63        -       1.82     199
  29   15   24       7.00        -       1.59     205
  29   15   26       5.52        -       1.59     168
  29   15   28       7.83        -       1.83     164
  29   16    1     117.24        -       3.92     540
  29   16    3      69.53        -       2.78     501
  29   16    5       1.08        -       1.36     433
  29   16    7      39.68        -       2.23     356
  29   16    9       2.60        -       1.55     321
  29   16   11      14.17        -       1.91     278
  29   16   13      37.61        -       2.09     296
  29   16   15      36.84        -       2.13     281
  29   16   17       8.46        -       1.62     220
  29   16   19       4.06        -       1.51     245
  29   16   21      36.22        -       2.23     197
  29   16   23       6.61        -       1.65     188
  29   16   25      18.28        -       2.05     179
  29   16   27       2.31        -       1.49     181
  29   17    0      78.89        -       4.19     244
  29   17    2      36.20        -       1.81     490
  29   17    4      82.51        -       3.31     400
  29   17    6      13.25        -       1.51     384
  29   17    8      32.21        -       2.03     289
  29   17   10      24.69        -       1.96     286
  29   17   12       5.69        -       1.59     279
  29   17   14       9.43        -       1.56     260
  29   17   16      14.10        -       1.79     241
  29   17   18      50.91        -       2.97     235
  29   17   20      10.80        -       1.91     185
  29   17   22       4.95        -       1.66     194
  29   17   24      13.40        -       1.82     181
  29   17   26       5.39        -       1.68     190
  29   17   28      39.40        -       2.63     169
  29   18    1      23.43        -       1.43     499
  29   18    3      27.17        -       1.61     448
  29   18    5      27.55        -       1.85     405
  29   18    7      27.19        -       1.92     318
  29   18    9       8.75        -       1.37     334
  29   18   11      80.38        -       3.84     275
  29   18   13      68.68        -       3.75     243
  29   18   15      50.16        -       3.02     239
  29   18   17       6.77        -       1.59     235
  29   18   19       8.92        -       1.60     193
  29   18   21      12.36        -       1.70     194
  29   18   23       5.12        -       1.56     193
  29   18   25       2.50        -       1.73     162
  29   18   27      20.60        -       2.00     162
  29   19    0      14.46        -       1.94     248
  29   19    2      71.96        -       2.87     439
  29   19    4      24.05        -       1.64     362
  29   19    6       7.37        -       1.50     317
  29   19    8       0.24        -       1.42     307
  29   19   10      20.82        -       1.80     309
  29   19   12       4.34        -       1.72     239
  29   19   14      31.26        -       2.22     238
  29   19   16      13.07        -       1.58     239
  29   19   18      12.74        -       1.62     207
  29   19   20       2.73        -       1.60     208
  29   19   22      24.70        -       2.23     177
  29   19   24       7.74        -       1.72     150
  29   19   26       0.87        -       1.68     150
  29   19   28       0.00        -       1.78     154
  29   20    1      30.15        -       1.77     425
  29   20    3       8.84        -       1.37     414
  29   20    5       5.42        -       1.44     368
  29   20    7      69.16        -       3.63     338
  29   20    9      13.73        -       1.73     292
  29   20   11      21.46        -       1.95     272
  29   20   13       5.21        -       1.59     235
  29   20   15       2.31        -       1.55     228
  29   20   17      19.70        -       1.94     187
  29   20   19       4.25        -       1.48     201
  29   20   21      11.79        -       1.53     176
  29   20   23      10.94        -       1.69     168
  29   20   25      24.62        -       2.17     156
  29   20   27      17.81        -       1.67     160
  29   21    0      66.33        -       3.84     242
  29   21    2      46.20        -       2.12     421
  29   21    4      16.94        -       1.52     345
  29   21    6      20.83        -       1.86     285
  29   21    8      20.76        -       1.66     315
  29   21   10       7.57        -       1.61     250
  29   21   12       8.04        -       1.55     237
  29   21   14      14.79        -       1.51     209
  29   21   16      18.78        -       1.85     183
  29   21   18      31.17        -       2.36     195
  29   21   20       6.20        -       1.46     182
  29   21   22       5.26        -       1.63     174
  29   21   24      11.81        -       1.77     162
  29   21   26      66.66        -       3.71     151
  29   21   28      32.90        -       2.84     134
  29   22    1      18.07        -       1.70     331
  29   22    3       6.32        -       1.40     369
  29   22    5      31.63        -       1.91     349
  29   22    7       5.73        -       1.51     280
  29   22    9      21.26        -       1.83     266
  29   22   11       6.70        -       1.64     230
  29   22   13       0.87        -       1.37     248
  29   22   15      -0.10        -       1.70     198
  29   22   17       8.50        -       1.68     190
  29   22   19      27.28        -       2.72     153
  29   22   21       4.47        -       1.66     172
  29   22   23      15.43        -       1.55     202
  29   22   25      13.36        -       2.00     145
  29   22   27      13.83        -       1.90     156
  29   23    0       1.80        -       1.75     228
  29   23    2      17.41        -       1.55     382
  29   23    4       2.86        -       1.30     328
  29   23    6      30.61        -       2.20     302
  29   23    8       3.35        -       1.58     261
  29   23   10       6.75        -       1.65     223
  29   23   12       6.68        -       1.66     196
  29   23   14      27.14        -       1.95     224
  29   23   16       4.95        -       1.68     176
  29   23   18       9.47        -       1.75     175
  29   23   20       2.82        -       1.50     149
  29   23   22      24.89        -       2.18     158
  29   23   24       5.22        -       1.76     154
  29   23   26       3.70        -       1.73     153
  29   23   28       3.97        -       1.78     157
  29   24    1      15.53        -       1.59     341
  29   24    3      25.05        -       1.79     338
  29   24    5      57.99        -       2.93     307
  29   24    7       1.15        -       1.55     250
  29   24    9       2.62        -       1.72     214
  29   24   11       2.73        -       1.40     222
  29   24   13      29.00        -       2.30     187
  29   24   15      10.43        -       1.83     164
  29   24   17      26.78        -       2.19     179
  29   24   19       7.10        -       1.80     151
  29   24   21       1.93        -       1.63     144
  29   24   23      26.16        -       2.20     153
  29   24   25      11.45        -       1.94     144
  29   24   27      34.55        -       2.86     134
  29   25    0       9.91        -       1.85     164
  29   25    2      25.72        -       1.75     352
  29   25    4       4.90        -       1.36     296
  29   25    6      43.58        -       2.43     287
  29   25    8       3.31        -       1.58     239
  29   25   10       6.56        -       1.69     195
  29   25   12      29.71        -       2.26     187
  29   25   14      -0.59        -       1.48     180
  29   25   16      11.06        -       1.87     165
  29   25   18      11.65        -       1.60     201
  29   25   20       4.63        -       1.52     176
  29   25   22      18.89        -       2.17     128
  29   25   24      13.90        -       1.66     160
  29   25   26      33.45        -       3.04     132
  29   25   28      39.98        -       2.91     139
  29   26    1      12.26        -       1.60     299
  29   26    3       9.74        -       1.41     322
  29   26    5      21.24        -       1.79     298
  29   26    7      37.36        -       2.64     233
  29   26    9       1.99        -       1.50     224
  29   26   11      18.46        -       2.06     198
  29   26   13      14.17        -       1.72     172
  29   26   15       8.59        -       1.69     175
  29   26   17      11.77        -       1.73     157
  29   26   19      12.81        -       1.80     176
  29   26   21      58.96        -       3.56     170
  29   26   23       5.91        -       1.56     160
  29   26   25      14.52        -       1.52     174
  29   26   27      16.98        -       2.03     141
  29   27    0       3.25        -       1.93     164
  29   27    2       1.47        -       1.27     322
  29   27    4       3.58        -       1.43     291
  29   27    6      35.04        -       2.02     268
  29   27    8      40.78        -       2.69     202
  29   27   10      51.54        -       3.34     208
  29   27   12       3.23        -       1.53     184
  29   27   14      22.94        -       2.20     176
  29   27   16       4.33        -       1.40     185
  29   27   18       3.33        -       1.75     161
  29   27   20      -0.54        -       1.44     135
  29   27   22      14.16        -       1.75     144
  29   27   24      11.73        -       1.91     139
  29   27   26       1.87        -       1.50     138
  29   27   28      18.74        -       1.96     158
  29   28    1       8.02        -       1.48     279
  29   28    3       5.91        -       1.31     295
  29   28    5       0.18        -       1.40     282
  29   28    7       7.93        -       1.49     256
  29   28    9       2.74        -       1.37     221
  29   28   11       4.80        -       1.61     216
  29   28   13      11.28        -       1.71     202
  29   28   15       3.71        -       1.73     155
  29   28   17      21.53        -       2.20     160
  29   28   19       2.36        -       1.64     157
  29   28   21      15.51        -       2.12     135
  29   28   23       2.62        -       1.53     154
  29   28   25       6.09        -       1.74     134
  29   28   27      12.15        -       2.21     136
  29   29    0      21.50        -       2.30     162
  29   29    2      19.11        -       1.61     280
  29   29    4       6.26        -       1.64     232
  29   29    6       4.56        -       1.35     269
  29   29    8      25.33        -       1.98     214
  29   29   10      20.31        -       1.94     190
  29   29   12       4.84        -       1.75     181
  29   29   14      23.63        -       2.33     173
  29   29   16      17.22        -       2.09     150
  29   29   18       6.62        -       1.85     167
  29   29   20       5.34        -       1.71     138
  29   29   22      12.25        -       2.22     115
  29   29   24       6.82        -       1.73     128
  29   29   26      32.53        -       2.69     126
  29   29   28      11.59        -       1.86     134
  30    0    0      16.10        -       1.95     288
  30    0    2      64.95        -       3.11     527
  30    0    4      13.87        -       1.78     423
  30    0    6      94.62        -       4.95     381
  30    0    8       6.04        -       1.61     353
  30    0   10       6.76        -       1.70     309
  30    0   12      37.82        -       2.52     292
  30    0   14      53.22        -       3.28     296
  30    0   16      16.19        -       2.25     239
  30    0   18       5.38        -       2.01     215
  30    0   20      16.57        -       2.37     175
  30    0   22      18.48        -       2.26     194
  30    0   24      -0.18        -       1.98     173
  30    0   26       9.18        -       1.94     174
  30    0   28      -1.31        -       2.00     161
  30    1    1      35.62        -       1.27    1173
  30    1    3     129.46        -       3.41    1003
  30    1    5     243.78        -       6.70     860
  30    1    7      23.97        -       1.37     724
  30    1    9      17.67        -       1.41     627
  30    1   11      74.99        -       3.03     503
  30    1   13      53.35        -       2.20     537
  30    1   15       1.54        -       1.25     490
  30    1   17      35.24        -       1.77     411
  30    1   19      52.16        -       2.44     385
  30    1   21      13.90        -       1.44     359
  30    1   23       5.82        -       1.42     337
  30    1   25       7.62        -       1.45     301
  30    1   27      25.81        -       1.83     269
  30    1   29      12.23        -       1.75     245
  30    2    0       7.52        -       1.41     479
  30    2    2      43.74        -       1.54    1001
  30    2    4      57.80        -       1.97     841
  30    2    6      85.59        -       2.76     689
  30    2    8      45.72        -       1.82     632
  30    2   10       5.13        -       1.27     594
  30    2   12      53.30        -       2.21     530
  30    2   14      13.03        -       1.36     480
  30    2   16      57.37        -       2.46     420
  30    2   18       6.36        -       1.34     417
  30    2   20      47.52        -       2.57     387
  30    2   22       4.29        -       1.44     307
  30    2   24       3.99        -       1.34     332
  30    2   26       4.66        -       1.43     264
  30    2   28       1.54        -       1.39     272
  30    3    1      55.75        -       1.71     998
  30    3    3      33.38        -       1.52     868
  30    3    5      13.37        -       1.26     773
  30    3    7     116.68        -       3.47     732
  30    3    9      58.48        -       2.35     614
  30    3   11     100.05        -       3.75     547
  30    3   13      56.24        -       2.29     493
  30    3   15      29.84        -       1.82     421
  30    3   17      29.99        -       1.74     411
  30    3   19      42.34        -       2.09     364
  30    3   21      19.58        -       1.69     356
  30    3   23      15.55        -       1.60     292
  30    3   25      15.13        -       1.57     339
  30    3   27       4.17        -       1.45     264
  30    3   29      15.26        -       1.67     250
  30    4    0      86.21        -       3.54     469
  30    4    2      12.77        -       1.11     938
  30    4    4     117.81        -       3.31     802
  30    4    6      81.39        -       3.02     650
  30    4    8      84.44        -       2.74     605
  30    4   10      15.73        -       1.41     589
  30    4   12      37.98        -       1.92     499
  30    4   14      51.29        -       2.57     401
  30    4   16      22.42        -       1.52     385
  30    4   18      52.27        -       2.67     369
  30    4   20      12.74        -       1.61     365
  30    4   22      31.28        -       2.12     299
  30    4   24      37.19        -       2.38     290
  30    4   26       3.12        -       1.42     257
  30    4   28      21.43        -       1.66     277
  30    5    1      10.62        -       1.13     896
  30    5    3      27.05        -       1.40     823
  30    5    5      50.89        -       2.13     648
  30    5    7      24.99        -       1.45     616
  30    5    9       9.48        -       1.36     543
  30    5   11      80.27        -       3.19     456
  30    5   13      45.52        -       2.21     418
  30    5   15      40.26        -       2.12     380
  30    5   17      24.17        -       1.69     347
  30    5   19       4.68        -       1.43     339
  30    5   21       4.46        -       1.61     296
  30    5   23      12.57        -       1.41     296
  30    5   25      11.78        -       1.57     304
  30    5   27      24.46        -       1.94     271
  30    5   29      12.08        -       1.39     277
  30    6    0      51.69        -       2.46     405
  30    6    2      11.91        -       1.13     806
  30    6    4      39.78        -       1.68     737
  30    6    6      58.39        -       2.14     620
  30    6    8      21.08        -       1.57     551
  30    6   10      15.90        -       1.44     505
  30    6   12      14.82        -       1.60     411
  30    6   14      11.05        -       1.44     379
  30    6   16      15.26        -       1.67     346
  30    6   18      11.40        -       1.48     351
  30    6   20      18.03        -       1.61     315
  30    6   22       6.68        -       1.61     282
  30    6   24      29.66        -       2.06     278
  30    6   26       4.34        -       1.64     247
  30    6   28      49.42        -       3.02     259
  30    7    1     112.04        -       3.27     751
  30    7    3      67.91        -       2.31     727
  30    7    5      11.58        -       1.29     628
  30    7    7      44.34        -       1.92     555
  30    7    9      41.79        -       1.84     481
  30    7   11      31.02        -       1.63     440
  30    7   13      68.62        -       2.99     423
  30    7   15      28.71        -       1.80     363
  30    7   17       5.55        -       1.41     341
  30    7   19       3.34        -       1.47     315
  30    7   21       8.20        -       1.62     289
  30    7   23      19.28        -       1.99     275
  30    7   25       3.79        -       1.46     259
  30    7   27      12.26        -       1.61     228
  30    7   29      29.16        -       2.29     212
  30    8    0      30.70        -       2.11     409
  30    8    2      56.91        -       1.98     711
  30    8    4      15.79        -       1.31     649
  30    8    6      16.66        -       1.39     548
  30    8    8      33.16        -       1.82     502
  30    8   10      30.87        -       1.79     439
  30    8   12       5.39        -       1.42     406
  30    8   14      18.17        -       1.47     386
  30    8   16      31.92        -       2.08     313
  30    8   18       8.71        -       1.45     331
  30    8   20      36.81        -       2.44     272
  30    8   22       8.28        -       1.36     311
  30    8   24      29.57        -       2.24     254
  30    8   26      10.05        -       1.57     211
  30    8   28      31.34        -       2.24     217
  30    9    1      98.08        -       3.11     691
  30    9    3       8.73        -       1.29     641
  30    9    5     106.06        -       3.58     580
  30    9    7       7.57        -       1.39     465
  30    9    9       5.51        -       1.46     435
  30    9   11      67.54        -       2.73     431
  30    9   13      22.45        -       1.79     362
  30    9   15     103.82        -       4.12     330
  30    9   17      22.24        -       1.86     322
  30    9   19       8.08        -       1.47     293
  30    9   21       3.91        -       1.54     260
  30    9   23       5.88        -       1.47     222
  30    9   25      13.82        -       1.85     228
  30    9   27       1.17        -       1.49     220
  30    9   29       0.77        -       1.56     187
  30   10    0      15.25        -       1.81     324
  30   10    2       8.03        -       1.21     663
  30   10    4     157.51        -       5.18     566
  30   10    6      61.73        -       2.51     482
  30   10    8      37.91        -       1.89     453
  30   10   10      22.49        -       1.64     409
  30   10   12       4.13        -       1.43     359
  30   10   14      27.60        -       1.90     289
  30   10   16      19.88        -       1.73     310
  30   10   18      16.19        -       1.80     260
  30   10   20       2.63        -       1.66     267
  30   10   22      16.44        -       1.92     239
  30   10   24      11.50        -       1.92     220
  30   10   26      19.18        -       1.73     219
  30   10   28       7.61        -       1.64     166
  30   11    1      42.99        -       1.84     639
  30   11    3      33.74        -       1.62     580
  30   11    5      13.88        -       1.34     480
  30   11    7      23.87        -       1.73     441
  30   11    9      48.26        -       2.11     417
  30   11   11     204.23        -       7.71     397
  30   11   13       3.65        -       1.34     360
  30   11   15      19.47        -       1.74     304
  30   11   17      21.37        -       1.66     272
  30   11   19      24.67        -       1.96     239
  30   11   21      11.27        -       1.77     210
  30   11   23      19.20        -       1.77     206
  30   11   25       7.70        -       1.75     189
  30   11   27      39.39        -       2.87     175
  30   11   29      -0.19        -       1.68     175
  30   12    0       1.27        -       1.65     302
  30   12    2      30.34        -       1.54     573
  30   12    4      19.60        -       1.34     551
  30   12    6       9.11        -       1.41     453
  30   12    8      14.91        -       1.58     398
  30   12   10       6.34        -       1.48     362
  30   12   12      47.82        -       2.41     339
  30   12   14     106.46        -       4.38     333
  30   12   16      44.27        -       2.52     260
  30   12   18       4.65        -       1.65     243
  30   12   20      19.35        -       1.89     228
  30   12   22       7.38        -       1.80     203
  30   12   24       7.09        -       1.57     213
  30   12   26      16.05        -       1.76     195
  30   12   28       8.53        -       1.54     190
  30   13    1      35.27        -       1.80     554
  30   13    3      47.18        -       2.02     545
  30   13    5      26.17        -       1.60     473
  30   13    7      21.71        -       1.53     400
  30   13    9      53.97        -       2.83     341
  30   13   11       4.52        -       1.46     337
  30   13   13      27.02        -       1.93     316
  30   13   15      38.13        -       2.57     262
  30   13   17       6.71        -       1.55     270
  30   13   19       4.57        -       1.61     233
  30   13   21       4.45        -       1.60     200
  30   13   23      12.51        -       1.70     212
  30   13   25      -2.20        -       1.79     164
  30   13   27      17.90        -       2.13     154
  30   13   29      24.29        -       2.03     178
  30   14    0       9.72        -       1.80     303
  30   14    2      34.96        -       1.72     509
  30   14    4      35.68        -       1.76     491
  30   14    6       7.28        -       1.39     410
  30   14    8      70.87        -       2.76     400
  30   14   10      15.06        -       1.75     319
  30   14   12       6.58        -       1.55     328
  30   14   14      19.56        -       1.83     298
  30   14   16       6.05        -       1.57     263
  30   14   18      15.93        -       1.89     260
  30   14   20      22.02        -       1.80     222
  30   14   22      62.53        -       3.51     180
  30   14   24      25.08        -       2.08     217
  30   14   26      22.53        -       2.19     152
  30   14   28       5.90        -       1.73     153
  30   15    1      61.58        -       2.42     542
  30   15    3      30.46        -       1.74     492
  30   15    5      44.27        -       2.17     438
  30   15    7      16.14        -       1.57     386
  30   15    9      27.52        -       2.02     331
  30   15   11       2.83        -       1.36     313
  30   15   13      24.47        -       1.90     310
  30   15   15       7.57        -       1.70     255
  30   15   17       2.54        -       1.62     211
  30   15   19       4.24        -       1.60     201
  30   15   21      19.48        -       1.98     182
  30   15   23      20.63        -       2.11     184
  30   15   25       9.30        -       2.04     168
  30   15   27      16.75        -       1.83     178
  30   15   29      13.03        -       1.80     145
  30   16    0      62.63        -       3.36     261
  30   16    2      54.07        -       2.29     469
  30   16    4     107.93        -       3.82     464
  30   16    6      31.90        -       1.97     382
  30   16    8      33.86        -       2.05     317
  30   16   10       5.27        -       1.50     320
  30   16   12      14.15        -       1.61     289
  30   16   14      59.06        -       2.84     302
  30   16   16      11.74        -       1.71     248
  30   16   18      14.83        -       1.90     233
  30   16   20       4.66        -       1.58     197
  30   16   22      12.37        -       1.79     187
  30   16   24      17.41        -       1.74     207
  30   16   26      14.20        -       1.79     180
  30   16   28       7.24        -       1.56     150
  30   17    1      14.00        -       1.45     465
  30   17    3      18.80        -       1.55     440
  30   17    5      77.36        -       3.27     394
  30   17    7       7.49        -       1.55     302
  30   17    9      18.82        -       1.72     300
  30   17   11      66.03        -       3.01     268
  30   17   13       9.65        -       1.57     250
  30   17   15       9.45        -       1.59     235
  30   17   17      15.05        -       1.75     227
  30   17   19       6.89        -       1.67     203
  30   17   21       7.23        -       1.57     192
  30   17   23      16.87        -       1.85     159
  30   17   25      15.13        -       2.03     147
  30   17   27      17.88        -       2.20     168
  30   17   29      32.92        -       3.30     136
  30   18    0       5.61        -       2.09     205
  30   18    2      50.71        -       2.22     437
  30   18    4      34.55        -       2.02     377
  30   18    6      39.88        -       2.21     338
  30   18    8       9.16        -       1.57     276
  30   18   10       8.78        -       1.46     284
  30   18   12      84.75        -       4.19     276
  30   18   14      64.55        -       3.55     228
  30   18   16       8.51        -       1.53     235
  30   18   18      19.71        -       2.04     216
  30   18   20      14.49        -       1.67     184
  30   18   22      19.56        -       1.82     190
  30   18   24      14.20        -       1.99     160
  30   18   26       6.97        -       2.02     134
  30   18   28       9.70        -       1.95     145
  30   19    1      14.94        -       1.41     439
  30   19    3      29.04        -       1.67     417
  30   19    5      74.59        -       3.14     386
  30   19    7      14.65        -       1.51     295
  30   19    9      70.26        -       3.65     278
  30   19   11      10.58        -       1.75     256
  30   19   13       3.89        -       1.42     234
  30   19   15       6.97        -       1.76     229
  30   19   17      12.22        -       1.88     203
  30   19   19       1.44        -       1.48     195
  30   19   21       4.03        -       1.54     182
  30   19   23      10.61        -       1.65     173
  30   19   25      28.02        -       2.20     170
  30   19   27      24.18        -       2.27     134
  30   19   29      12.33        -       2.00     141
  30   20    0      42.64        -       2.94     225
  30   20    2      28.38        -       1.65     375
  30   20    4       4.24        -       1.44     348
  30   20    6      26.96        -       1.86     310
  30   20    8      39.20        -       2.36     259
  30   20   10      10.95        -       1.68     268
  30   20   12       8.88        -       1.59     242
  30   20   14      33.04        -       2.35     204
  30   20   16       4.40        -       1.52     238
  30   20   18      10.56        -       1.62     204
  30   20   20       2.21        -       1.60     169
  30   20   22      37.25        -       2.87     172
  30   20   24      40.51        -       2.97     156
  30   20   26      12.36        -       1.83     174
  30   20   28      11.37        -       2.11     151
  30   21    1      21.20        -       1.67     396
  30   21    3      17.86        -       1.52     386
  30   21    5      12.33        -       1.42     351
  30   21    7       1.48        -       1.50     294
  30   21    9      18.92        -       1.69     291
  30   21   11      12.64        -       1.76     241
  30   21   13      10.40        -       1.91     186
  30   21   15       4.90        -       1.51     192
  30   21   17      31.52        -       2.21     175
  30   21   19       1.84        -       1.45     202
  30   21   21       4.00        -       1.65     157
  30   21   23      15.40        -       1.96     162
  30   21   25      15.15        -       1.69     161
  30   21   27       2.86        -       1.69     160
  30   21   29      11.99        -       2.03     126
  30   22    0      16.71        -       2.25     195
  30   22    2      12.16        -       1.48     347
  30   22    4      15.91        -       1.55     338
  30   22    6      24.67        -       2.16     294
  30   22    8      25.76        -       1.97     295
  30   22   10       0.90        -       1.55     248
  30   22   12       2.22        -       1.57     217
  30   22   14       4.69        -       1.58     177
  30   22   16      12.27        -       1.84     204
  30   22   18       5.90        -       1.78     174
  30   22   20       3.92        -       1.70     177
  30   22   22       0.76        -       1.52     176
  30   22   24       9.43        -       1.79     147
  30   22   26       6.55        -       1.50     146
  30   22   28       4.90        -       1.80     127
  30   23    1       7.65        -       1.39     333
  30   23    3       8.48        -       1.35     365
  30   23    5      36.31        -       2.18     345
  30   23    7       6.83        -       1.62     259
  30   23    9      12.98        -       1.68     252
  30   23   11      11.74        -       1.78     196
  30   23   13       4.25        -       1.59     192
  30   23   15      12.82        -       1.64     194
  30   23   17       2.39        -       1.54     192
  30   23   19       6.27        -       1.80     177
  30   23   21      36.20        -       2.54     170
  30   23   23       2.56        -       1.49     176
  30   23   25      -0.27        -       1.81     128
  30   23   27      -0.27        -       1.59     152
  30   23   29      23.57        -       2.43     139
  30   24    0      22.83        -       2.19     220
  30   24    2      30.23        -       1.67     364
  30   24    4       6.88        -       1.50     304
  30   24    6      10.03        -       1.47     305
  30   24    8       8.22        -       1.62     246
  30   24   10       5.12        -       1.87     197
  30   24   12       5.99        -       1.58     201
  30   24   14      18.19        -       1.80     194
  30   24   16       8.72        -       1.83     178
  30   24   18      11.97        -       2.01     155
  30   24   20       4.37        -       1.68     145
  30   24   22       2.36        -       1.48     159
  30   24   24      -2.81        -       1.46     144
  30   24   26       9.33        -       1.79     147
  30   24   28      16.17        -       2.03     141
  30   25    1       2.54        -       1.30     302
  30   25    3       8.31        -       1.61     308
  30   25    5       1.01        -       1.44     293
  30   25    7      10.30        -       1.42     274
  30   25    9       7.11        -       1.83     200
  30   25   11       7.35        -       1.59     203
  30   25   13       7.03        -       1.84     161
  30   25   15       0.23        -       1.50     208
  30   25   17      12.12        -       1.69     170
  30   25   19       5.51        -       1.63     157
  30   25   21      15.54        -       1.76     146
  30   25   23      17.18        -       1.97     159
  30   25   25      12.76        -       1.78     155
  30   25   27       0.46        -       1.65     145
  30   25   29       5.73        -       1.73     121
  30   26    0       8.72        -       2.14     156
  30   26    2       4.17        -       1.44     309
  30   26    4      14.86        -       1.68     281
  30   26    6      27.35        -       1.86     272
  30   26    8      29.26        -       2.46     218
  30   26   10       5.38        -       1.59     188
  30   26   12      12.58        -       1.81     178
  30   26   14      18.37        -       2.00     169
  30   26   16       7.51        -       1.52     170
  30   26   18      14.38        -       1.92     177
  30   26   20       4.90        -       1.86     146
  30   26   22       8.06        -       1.99     105
  30   26   24       0.38        -       1.78     148
  30   26   26       1.30        -       1.47     130
  30   26   28       9.63        -       1.77     123
  30   27    1       6.89        -       1.52     265
  30   27    3       8.63        -       1.32     306
  30   27    5      39.95        -       2.52     271
  30   27    7      10.75        -       1.78     221
  30   27    9       4.20        -       1.51     230
  30   27   11       1.88        -       1.50     198
  30   27   13      10.86        -       1.67     167
  30   27   15       7.56        -       1.83     176
  30   27   17       8.22        -       1.75     157
  30   27   19      15.31        -       2.11     127
  30   27   21       2.56        -       1.68     147
  30   27   23      11.37        -       1.99     123
  30   27   25       0.54        -       1.80     124
  30   27   27      24.22        -       2.28     128
  30   27   29       0.93        -       1.54     142
  30   28    0       8.13        -       2.05     157
  30   28    2       4.38        -       1.36     284
  30   28    4       6.50        -       1.36     255
  30   28    6      13.77        -       1.75     239
  30   28    8       6.73        -       1.72     194
  30   28   10       7.72        -       1.70     192
  30   28   12       9.92        -       1.69     175
  30   28   14      -1.05        -       1.57     166
  30   28   16       5.42        -       1.63     158
  30   28   18      21.66        -       2.06     159
  30   28   20      19.04        -       2.21     135
  30   28   22       2.90        -       1.82     133
  30   28   24       3.21        -       1.57     137
  30   28   26      11.45        -       1.69     147
  30   28   28       0.19        -       1.78     125
  30   29    1      33.30        -       2.28     255
  30   29    3       8.18        -       1.41     287
  30   29    5      26.06        -       1.84     273
  30   29    7       2.90        -       1.70     212
  30   29    9       9.88        -       1.67     197
  30   29   11       2.18        -       1.73     168
  30   29   13       7.62        -       1.76     175
  30   29   15      23.74        -       2.15     145
  30   29   17       6.43        -       1.73     159
  30   29   19       6.62        -       1.58     154
  30   29   21       4.55        -       1.83     132
  30   29   23       7.78        -       1.76     142
  30   29   25       0.26        -       1.63     139
  30   29   27       0.21        -       1.70     129
  30   29   29      15.22        -       1.75     132
  30   30    0      18.78        -       2.64     149
  30   30    2       6.85        -       1.45     283
  30   30    4       6.48        -       1.55     248
  30   30    6      16.30        -       1.60     222
  30   30    8      10.79        -       1.87     207
  30   30   10       9.68        -       1.55     181
  30   30   12       0.45        -       1.64     154
  30   30   14       2.13        -       1.68     166
  30   30   16       9.68        -       1.74     134
  30   30   18       0.33        -       1.66     137
  30   30   20       3.09        -       1.85     133
  30   30   22       3.96        -       1.64     124
  30   30   24      10.45        -       1.68     143
  30   30   26      38.31        -       3.23     121
  30   30   28       2.85        -       1.76     122
  30   30   30      43.00        -       6.70      40
  31    0    1      93.75        -       3.74     532
  31    0    3       3.13        -       1.45     475
  31    0    5       5.33        -       1.49     421
  31    0    7      31.70        -       2.15     373
  31    0    9       1.41        -       1.71     338
  31    0   11      17.58        -       1.97     299
  31    0   13      46.13        -       2.95     262
  31    0   15       7.27        -       1.80     272
  31    0   17       1.69        -       1.79     221
  31    0   19       7.80        -       2.13     182
  31    0   21       7.45        -       2.39     165
  31    0   23       2.97        -       2.01     167
  31    0   25      43.22        -       3.64     160
  31    0   27      91.38        -       6.18     164
  31    0   29      91.78        -       6.66     155
  31    1    0       1.50        -       1.39     496
  31    1    2      46.44        -       1.66     971
  31    1    4      80.95        -       2.41     877
  31    1    6      49.33        -       1.90     714
  31    1    8      20.35        -       1.36     653
  31    1   10      13.68        -       1.42     530
  31    1   12      30.20        -       1.86     476
  31    1   14       6.34        -       1.26     505
  31    1   16       3.52        -       1.37     422
  31    1   18     103.77        -       4.09     363
  31    1   20       4.80        -       1.36     356
  31    1   22      25.28        -       1.82     351
  31    1   24      11.28        -       1.49     304
  31    1   26      12.71        -       1.59     255
  31    1   28      17.84        -       1.75     250
  31    1   30      75.55        -       4.39     232
  31    2    1      40.92        -       1.52     947
  31    2    3      77.14        -       2.47     840
  31    2    5      49.54        -       1.71     780
  31    2    7      19.68        -       1.36     656
  31    2    9     126.06        -       3.80     610
  31    2   11     123.72        -       3.91     591
  31    2   13      18.72        -       1.43     476
  31    2   15      17.47        -       1.61     414
  31    2   17       5.54        -       1.45     350
  31    2   19      42.76        -       2.07     361
  31    2   21      32.00        -       2.01     369
  31    2   23      26.46        -       1.84     275
  31    2   25      18.24        -       1.63     299
  31    2   27       4.08        -       1.48     258
  31    2   29      12.41        -       1.45     261
  31    3    0      38.71        -       2.18     421
  31    3    2      37.28        -       1.44     866
  31    3    4      61.79        -       2.24     755
  31    3    6      44.44        -       1.81     723
  31    3    8       5.69        -       1.29     630
  31    3   10       7.26        -       1.35     551
  31    3   12      30.37        -       1.59     473
  31    3   14       8.01        -       1.39     456
  31    3   16      57.86        -       3.00     361
  31    3   18      19.55        -       1.60     374
  31    3   20       3.01        -       1.31     359
  31    3   22      22.77        -       1.58     339
  31    3   24       3.63        -       1.35     311
  31    3   26       7.88        -       1.40     294
  31    3   28      31.54        -       2.16     261
  31    3   30      11.97        -       1.63     251
  31    4    1      51.37        -       1.81     860
  31    4    3      11.58        -       1.14     856
  31    4    5       5.82        -       1.16     696
  31    4    7       4.66        -       1.20     641
  31    4    9       4.94        -       1.33     553
  31    4   11       5.77        -       1.38     484
  31    4   13      92.63        -       3.70     429
  31    4   15      74.50        -       3.12     371
  31    4   17      43.11        -       2.35     355
  31    4   19      28.74        -       1.83     342
  31    4   21       6.79        -       1.52     316
  31    4   23       0.76        -       1.37     273
  31    4   25       4.83        -       1.46     263
  31    4   27      23.49        -       1.92     257
  31    4   29       3.93        -       1.51     237
  31    5    0      57.42        -       2.95     417
  31    5    2      74.77        -       2.26     823
  31    5    4      11.48        -       1.17     683
  31    5    6      51.96        -       2.20     583
  31    5    8      37.63        -       1.76     517
  31    5   10      39.86        -       2.04     461
  31    5   12      21.86        -       1.80     424
  31    5   14       5.77        -       1.44     398
  31    5   16      17.22        -       1.55     342
  31    5   18      14.91        -       1.60     301
  31    5   20      15.94        -       1.66     303
  31    5   22       3.41        -       1.49     264
  31    5   24      21.72        -       1.82     268
  31    5   26      11.18        -       1.58     268
  31    5   28       4.73        -       1.55     246
  31    5   30      15.07        -       1.57     268
  31    6    1      12.51        -       1.19     788
  31    6    3      61.15        -       2.11     778
  31    6    5       8.90        -       1.19     653
  31    6    7       4.71        -       1.29     512
  31    6    9      33.01        -       1.77     510
  31    6   11       4.95        -       1.35     443
  31    6   13      16.66        -       1.58     365
  31    6   15      49.34        -       2.35     361
  31    6   17     135.92        -       5.59     336
  31    6   19      19.17        -       1.78     290
  31    6   21      39.72        -       2.35     297
  31    6   23       8.00        -       1.66     269
  31    6   25       0.34        -       1.55     249
  31    6   27      12.11        -       1.73     227
  31    6   29      26.49        -       2.11     218
  31    7    0      48.67        -       2.31     392
  31    7    2       2.36        -       1.09     701
  31    7    4      13.93        -       1.25     630
  31    7    6       9.72        -       1.30     543
  31    7    8      16.45        -       1.42     461
  31    7   10      21.64        -       1.59     462
  31    7   12      88.06        -       3.43     389
  31    7   14      40.07        -       2.05     383
  31    7   16      11.31        -       1.53     352
  31    7   18      17.56        -       1.71     307
  31    7   20       5.54        -       1.57     265
  31    7   22      12.65        -       1.48     278
  31    7   24      30.90        -       2.19     254
  31    7   26      28.71        -       1.98     257
  31    7   28      44.60        -       2.73     224
  31    7   30      54.78        -       3.06     218
  31    8    1      25.76        -       1.31     719
  31    8    3      18.38        -       1.38     643
  31    8    5      22.81        -       1.40     597
  31    8    7      15.30        -       1.43     486
  31    8    9     115.90        -       4.22     409
  31    8   11      16.77        -       1.64     389
  31    8   13      35.88        -       1.99     350
  31    8   15      35.03        -       1.83     338
  31    8   17       2.82        -       1.55     302
  31    8   19      12.53        -       1.43     333
  31    8   21       6.01        -       1.41     281
  31    8   23      14.38        -       1.57     267
  31    8   25       8.32        -       1.87     190
  31    8   27      28.12        -       2.28     210
  31    8   29      17.28        -       1.92     186
  31    9    0      86.66        -       4.17     349
  31    9    2      30.99        -       1.53     665
  31    9    4      54.99        -       2.28     527
  31    9    6      36.25        -       1.74     494
  31    9    8     102.29        -       4.01     445
  31    9   10      25.81        -       1.83     427
  31    9   12      16.65        -       1.58     377
  31    9   14       2.32        -       1.40     325
  31    9   16       4.99        -       1.51     270
  31    9   18      -0.11        -       1.47     286
  31    9   20      23.21        -       1.92     250
  31    9   22      12.76        -       1.48     247
  31    9   24      30.33        -       2.21     235
  31    9   26      19.67        -       2.03     209
  31    9   28       7.55        -       1.46     213
  31    9   30      16.68        -       2.02     165
  31   10    1      75.71        -       2.62     628
  31   10    3      44.62        -       1.84     565
  31   10    5      37.38        -       2.06     491
  31   10    7       2.60        -       1.32     468
  31   10    9      24.45        -       1.54     435
  31   10   11      33.33        -       1.98     356
  31   10   13      53.35        -       2.48     322
  31   10   15      73.39        -       3.35     282
  31   10   17      23.75        -       1.77     294
  31   10   19      39.19        -       2.24     268
  31   10   21      12.15        -       1.70     235
  31   10   23       8.60        -       1.73     202
  31   10   25      20.91        -       2.41     157
  31   10   27      25.57        -       2.13     209
  31   10   29       5.90        -       1.64     185
  31   11    0      37.57        -       2.74     274
  31   11    2       0.68        -       1.16     618
  31   11    4      23.51        -       1.59     466
  31   11    6     125.39        -       4.58     454
  31   11    8      14.43        -       1.51     409
  31   11   10       4.51        -       1.47     340
  31   11   12      50.56        -       2.57     334
  31   11   14      32.85        -       2.21     304
  31   11   16      58.76        -       3.17     270
  31   11   18      11.22        -       1.70     229
  31   11   20      16.91        -       1.76     228
  31   11   22      17.32        -       1.88     214
  31   11   24       5.52        -       1.61     216
  31   11   26       9.01        -       1.62     176
  31   11   28       2.33        -       1.62     190
  31   11   30      16.85        -       1.86     178
  31   12    1      51.77        -       2.13     542
  31   12    3      29.07        -       1.54     552
  31   12    5       5.93        -       1.35     426
  31   12    7      93.48        -       4.17     366
  31   12    9      12.04        -       1.44     375
  31   12   11      15.93        -       1.83     286
  31   12   13      20.61        -       1.57     301
  31   12   15       0.55        -       1.45     296
  31   12   17       7.13        -       1.55     222
  31   12   19      16.68        -       2.04     213
  31   12   21      10.43        -       1.84     205
  31   12   23       6.66        -       1.80     182
  31   12   25      12.66        -       1.55     192
  31   12   27       2.47        -       1.50     191
  31   12   29       4.78        -       1.77     180
  31   13    0       7.45        -       1.73     278
  31   13    2      23.79        -       1.53     505
  31   13    4      28.16        -       1.70     436
  31   13    6      21.55        -       1.55     402
  31   13    8       4.23        -       1.44     344
  31   13   10      31.46        -       1.84     331
  31   13   12      24.68        -       1.80     318
  31   13   14      31.03        -       2.07     288
  31   13   16      16.45        -       1.79     235
  31   13   18      28.96        -       2.40     214
  31   13   20      20.14        -       1.88     232
  31   13   22      10.34        -       1.78     196
  31   13   24       6.43        -       1.55     186
  31   13   26       3.56        -       1.63     132
  31   13   28      11.39        -       1.70     153
  31   13   30      10.79        -       1.54     159
  31   14    1       7.70        -       1.22     537
  31   14    3      34.83        -       1.94     461
  31   14    5      26.71        -       1.77     430
  31   14    7      18.82        -       1.57     394
  31   14    9      18.68        -       1.68     319
  31   14   11      10.01        -       1.58     309
  31   14   13       2.91        -       1.61     260
  31   14   15       8.35        -       1.56     258
  31   14   17      30.36        -       2.22     219
  31   14   19      12.61        -       1.76     192
  31   14   21      -1.29        -       1.63     204
  31   14   23       5.34        -       1.60     183
  31   14   25       7.05        -       1.54     188
  31   14   27      16.84        -       1.88     164
  31   14   29      18.65        -       2.26     151
  31   15    0      24.29        -       2.17     282
  31   15    2      13.36        -       1.34     477
  31   15    4       6.51        -       1.39     416
  31   15    6      22.82        -       1.77     391
  31   15    8       4.34        -       1.46     347
  31   15   10       7.47        -       1.54     305
  31   15   12      42.32        -       2.46     275
  31   15   14       8.03        -       1.58     258
  31   15   16      42.95        -       2.81     232
  31   15   18      29.96        -       2.18     237
  31   15   20      54.66        -       2.85     204
  31   15   22       5.71        -       1.66     175
  31   15   24      12.29        -       1.71     169
  31   15   26       4.64        -       1.64     150
  31   15   28       2.83        -       1.61     145
  31   15   30       1.07        -       1.61     144
  31   16    1     104.41        -       3.79     476
  31   16    3      97.62        -       3.94     421
  31   16    5      24.82        -       1.67     395
  31   16    7      66.84        -       3.34     337
  31   16    9      12.65        -       1.63     291
  31   16   11      18.90        -       1.72     286
  31   16   13      -0.13        -       1.41     277
  31   16   15       3.23        -       1.43     240
  31   16   17      38.98        -       2.87     209
  31   16   19       2.15        -       1.53     190
  31   16   21      11.74        -       1.63     191
  31   16   23       2.76        -       1.67     174
  31   16   25      12.67        -       1.66     174
  31   16   27       3.13        -       1.86     149
  31   16   29       5.07        -       1.58     145
  31   17    0      -3.82        -       1.97     242
  31   17    2       8.76        -       1.48     403
  31   17    4       2.18        -       1.41     397
  31   17    6     121.42        -       4.79     337
  31   17    8     100.05        -       4.36     327
  31   17   10       7.59        -       1.51     276
  31   17   12      25.25        -       2.07     224
  31   17   14      24.05        -       2.03     230
  31   17   16       8.53        -       1.58     243
  31   17   18       0.85        -       1.43     223
  31   17   20      17.56        -       1.67     185
  31   17   22       5.16        -       1.65     163
  31   17   24       7.18        -       1.75     146
  31   17   26      16.59        -       2.09     161
  31   17   28      17.94        -       2.22     155
  31   17   30       6.97        -       1.86     120
  31   18    1      11.82        -       1.34     420
  31   18    3      12.86        -       1.49     411
  31   18    5       8.41        -       1.43     381
  31   18    7      18.70        -       1.79     284
  31   18    9      22.69        -       1.71     306
  31   18   11       1.18        -       1.59     262
  31   18   13      26.83        -       2.09     239
  31   18   15       5.23        -       1.59     222
  31   18   17      12.81        -       1.80     203
  31   18   19      14.71        -       1.74     176
  31   18   21       4.06        -       1.68     180
  31   18   23       6.34        -       1.68     173
  31   18   25       7.17        -       1.66     159
  31   18   27      25.70        -       2.36     132
  31   18   29      16.59        -       1.89     147
  31   19    0      14.67        -       2.34     189
  31   19    2      27.42        -       1.81     375
  31   19    4      30.38        -       1.94     319
  31   19    6       1.95        -       1.36     322
  31   19    8      25.88        -       2.03     243
  31   19   10       9.58        -       1.59     279
  31   19   12      43.67        -       2.93     234
  31   19   14       3.62        -       1.79     196
  31   19   16      11.31        -       1.85     203
  31   19   18      22.93        -       2.00     212
  31   19   20       2.06        -       1.58     178
  31   19   22       4.78        -       1.71     170
  31   19   24      12.82        -       1.83     156
  31   19   26       1.28        -       1.58     148
  31   19   28       7.19        -       1.82     148
  31   19   30       2.32        -       1.76     147
  31   20    1     138.24        -       5.66     390
  31   20    3       5.53        -       1.37     350
  31   20    5      26.88        -       1.79     347
  31   20    7      18.21        -       1.71     267
  31   20    9       5.96        -       1.49     263
  31   20   11       8.79        -       1.43     246
  31   20   13       9.54        -       1.63     210
  31   20   15       1.74        -       1.60     221
  31   20   17       5.20        -       1.64     184
  31   20   19      13.91        -       1.87     201
  31   20   21      10.65        -       1.83     174
  31   20   23      36.33        -       2.97     145
  31   20   25      22.67        -       2.36     150
  31   20   27       7.91        -       1.70     144
  31   20   29      11.16        -       1.76     133
  31   21    0      89.83        -       5.31     205
  31   21    2      22.09        -       1.79     328
  31   21    4       8.49        -       1.71     296
  31   21    6      11.82        -       1.46     301
  31   21    8       1.55        -       1.51     255
  31   21   10       8.46        -       1.70     262
  31   21   12      52.44        -       3.15     216
  31   21   14       4.40        -       1.86     178
  31   21   16       0.86        -       1.63     190
  31   21   18      21.72        -       2.09     177
  31   21   20       3.36        -       1.32     177
  31   21   22      19.32        -       2.12     155
  31   21   24       6.34        -       1.74     170
  31   21   26       7.54        -       1.67     139
  31   21   28       2.45        -       1.67     141
  31   21   30      19.23        -       2.29     123
  31   22    1      16.20        -       1.57     345
  31   22    3       5.09        -       1.39     337
  31   22    5      49.81        -       2.50     291
  31   22    7      17.52        -       1.89     263
  31   22    9       9.15        -       1.54     265
  31   22   11      24.03        -       2.15     211
  31   22   13      15.90        -       1.95     195
  31   22   15       3.00        -       1.67     187
  31   22   17      13.18        -       1.75     192
  31   22   19       1.43        -       1.78     163
  31   22   21      46.99        -       3.21     175
  31   22   23       1.15        -       1.70     147
  31   22   25      -0.13        -       1.88     127
  31   22   27       4.55        -       1.69     138
  31   22   29      12.44        -       2.10     136
  31   23    0       7.06        -       1.93     199
  31   23    2       4.69        -       1.25     327
  31   23    4       5.45        -       1.32     295
  31   23    6       7.19        -       1.51     284
  31   23    8      12.42        -       1.53     275
  31   23   10       8.45        -       1.63     198
  31   23   12      23.34        -       1.76     205
  31   23   14      23.76        -       2.18     173
  31   23   16      34.11        -       2.47     183
  31   23   18      10.60        -       1.96     168
  31   23   20       7.73        -       1.74     156
  31   23   22       1.89        -       1.54     170
  31   23   24      11.46        -       1.53     151
  31   23   26       5.97        -       2.12     121
  31   23   28      11.02        -       1.81     141
  31   23   30       7.87        -       1.94     125
  31   24    1       9.56        -       1.39     318
  31   24    3      42.51        -       2.29     347
  31   24    5      15.40        -       1.47     303
  31   24    7       4.96        -       1.33     252
  31   24    9       9.98        -       1.68     222
  31   24   11      38.26        -       2.49     196
  31   24   13      16.46        -       1.99     167
  31   24   15      89.11        -       5.10     199
  31   24   17       6.50        -       1.60     191
  31   24   19      -0.08        -       1.59     156
  31   24   21      15.44        -       2.16     137
  31   24   23      14.08        -       1.91     130
  31   24   25      14.52        -       1.84     153
  31   24   27      25.28        -       2.66     113
  31   24   29       4.03        -       1.94     124
  31   25    0      47.06        -       3.35     190
  31   25    2      41.28        -       2.33     323
  31   25    4      17.45        -       1.86     256
  31   25    6       3.15        -       1.40     266
  31   25    8      16.23        -       1.51     240
  31   25   10      10.06        -       1.64     198
  31   25   12      12.87        -       2.26     156
  31   25   14      12.11        -       1.89     154
  31   25   16      16.20        -       1.75     152
  31   25   18      17.73        -       2.04     163
  31   25   20       3.25        -       1.60     144
  31   25   22      21.24        -       1.96     138
  31   25   24       4.50        -       1.75     129
  31   25   26       4.78        -       1.70     140
  31   25   28      17.83        -       2.05     139
  31   25   30      23.32        -       2.40      97
  31   26    1       3.55        -       1.39     276
  31   26    3       6.55        -       1.36     285
  31   26    5       8.08        -       1.67     268
  31   26    7       1.62        -       1.53     257
  31   26    9      11.73        -       1.92     200
  31   26   11      11.83        -       1.78     191
  31   26   13      33.58        -       2.35     183
  31   26   15       9.38        -       1.76     157
  31   26   17       1.02        -       1.54     166
  31   26   19       4.91        -       1.75     174
  31   26   21       3.35        -       1.54     170
  31   26   23       0.04        -       1.91     121
  31   26   25       4.77        -       1.63     122
  31   26   27       1.72        -       1.81     120
  31   26   29      11.39        -       1.93     124
  31   27    0       5.41        -       2.03     157
  31   27    2      14.91        -       1.71     261
  31   27    4       9.96        -       1.50     267
  31   27    6      17.28        -       1.56     255
  31   27    8      18.35        -       1.98     190
  31   27   10      13.02        -       1.97     169
  31   27   12       5.37        -       1.55     178
  31   27   14      12.22        -       1.98     131
  31   27   16      -0.55        -       1.57     168
  31   27   18      10.03        -       1.76     134
  31   27   20       2.80        -       1.60     139
  31   27   22       8.48        -       1.59     140
  31   27   24       6.12        -       1.52     135
  31   27   26       0.85        -       1.69     135
  31   27   28       2.24        -       1.96     107
  31   27   30      11.86        -       1.94     125
  31   28    1      10.37        -       1.45     264
  31   28    3       3.05        -       1.32     279
  31   28    5       8.90        -       1.50     275
  31   28    7      23.60        -       2.13     213
  31   28    9      33.43        -       2.17     204
  31   28   11       4.46        -       1.70     154
  31   28   13      -0.59        -       1.73     158
  31   28   15      -1.12        -       1.64     175
  31   28   17       3.96        -       1.45     163
  31   28   19      19.53        -       2.02     138
  31   28   21       1.86        -       1.76     129
  31   28   23      11.84        -       1.91     140
  31   28   25      11.67        -       1.76     128
  31   28   27       5.72        -       1.75     120
  31   28   29       7.38        -       1.94     111
  31   29    0       4.65        -       1.91     144
  31   29    2       4.40        -       1.51     253
  31   29    4       3.53        -       1.43     242
  31   29    6      11.73        -       1.60     226
  31   29    8       2.68        -       1.45     189
  31   29   10       0.16        -       1.49     193
  31   29   12       9.43        -       1.82     166
  31   29   14      19.11        -       1.99     157
  31   29   16       5.50        -       1.62     127
  31   29   18       9.98        -       1.87     129
  31   29   20      13.22        -       2.01     136
  31   29   22      13.14        -       2.10     117
  31   29   24       2.27        -       1.95     117
  31   29   26       0.75        -       1.78     119
  31   29   28       5.19        -       1.86     111
  31   29   30       4.88        -       1.66     144
  31   30    1      15.18        -       1.86     232
  31   30    3       9.40        -       1.68     268
  31   30    5      11.30        -       1.61     233
  31   30    7      38.31        -       2.41     234
  31   30    9      13.60        -       1.72     192
  31   30   11       8.85        -       1.62     182
  31   30   13      10.12        -       1.83     147
  31   30   15       9.87        -       1.54     148
  31   30   17       9.41        -       1.66     155
  31   30   19       7.25        -       2.03     130
  31   30   21      29.59        -       2.87     138
  31   30   23       4.53        -       1.90     112
  31   30   25       9.82        -       1.71     131
  31   30   27      11.69        -       1.64     117
  31   30   29       2.27        -       1.79     113
  31   31    0       0.84        -       1.83     139
  31   31    2       3.20        -       1.32     258
  31   31    4      35.47        -       1.94     271
  31   31    6       1.72        -       1.50     219
  31   31    8       3.08        -       1.55     202
  31   31   10      22.15        -       2.03     174
  31   31   12       3.35        -       1.70     150
  31   31   14       4.38        -       1.51     172
  31   31   16      11.16        -       1.86     134
  31   31   18       0.60        -       1.79     143
  31   31   20       7.10        -       2.10     103
  31   31   22      -4.82        -       1.71     112
  31   31   24      12.78        -       2.02     114
  31   31   26       2.33        -       1.93     115
  31   31   28       1.57        -       1.48     133
  31   31   30       8.63        -       2.29     107
  32    0    0     193.72        -      10.67     246
  32    0    2       2.23        -       1.57     456
  32    0    4      13.38        -       1.69     392
  32    0    6       1.90        -       1.62     340
  32    0    8       0.96        -       1.81     298
  32    0   10       4.06        -       1.64     308
  32    0   12       5.33        -       1.91     251
  32    0   14       0.35        -       1.82     257
  32    0   16      29.23        -       2.39     236
  32    0   18       3.41        -       2.00     213
  32    0   20      18.00        -       2.06     164
  32    0   22       3.99        -       1.62     187
  32    0   24       0.40        -       1.91     158
  32    0   26       3.45        -       2.05     133
  32    0   28      -0.23        -       1.85     155
  32    0   30       3.61        -       1.94     152
  32    1    1      28.19        -       1.18    1016
  32    1    3      12.64        -       1.14     858
  32    1    5      13.27        -       1.14     761
  32    1    7      11.50        -       1.24     657
  32    1    9      43.66        -       1.92     569
  32    1   11      24.19        -       1.49     472
  32    1   13      38.67        -       1.87     431
  32    1   15      18.95        -       1.49     429
  32    1   17      84.07        -       3.44     360
  32    1   19       8.13        -       1.44     345
  32    1   21      35.17        -       2.02     325
  32    1   23      25.03        -       1.90     307
  32    1   25       5.13        -       1.57     247
  32    1   27       8.17        -       1.46     246
  32    1   29      65.23        -       3.45     261
  32    1   31       3.32        -       1.50     221
  32    2    0      56.93        -       2.55     418
  32    2    2      32.74        -       1.42     836
  32    2    4      62.61        -       2.12     744
  32    2    6      22.02        -       1.40     620
  32    2    8      83.70        -       2.96     584
  32    2   10      17.66        -       1.37     543
  32    2   12       9.64        -       1.36     449
  32    2   14       4.23        -       1.37     422
  32    2   16       3.13        -       1.48     334
  32    2   18       5.16        -       1.29     362
  32    2   20      27.22        -       1.78     326
  32    2   22      23.26        -       1.91     295
  32    2   24      20.09        -       1.73     270
  32    2   26       5.77        -       1.55     250
  32    2   28       9.00        -       1.55     267
  32    2   30      15.22        -       1.66     257
  32    3    1      51.91        -       1.83     847
  32    3    3      48.85        -       1.83     774
  32    3    5     256.85        -       7.35     721
  32    3    7      44.35        -       1.80     629
  32    3    9      31.19        -       1.49     555
  32    3   11       5.40        -       1.18     521
  32    3   13      46.04        -       2.34     405
  32    3   15       6.34        -       1.38     389
  32    3   17      20.71        -       1.74     356
  32    3   19       0.34        -       1.37     331
  32    3   21      99.21        -       4.34     347
  32    3   23      16.17        -       1.68     286
  32    3   25       5.68        -       1.54     281
  32    3   27       4.36        -       1.38     264
  32    3   29      11.22        -       1.56     264
  32    3   31       5.76        -       1.45     232
  32    4    0      11.44        -       1.47     405
  32    4    2      47.67        -       1.66     748
  32    4    4      46.32        -       1.77     691
  32    4    6      72.78        -       2.54     621
  32    4    8      40.07        -       1.84     526
  32    4   10      44.51        -       2.08     521
  32    4   12      14.16        -       1.48     446
  32    4   14      16.59        -       1.65     359
  32    4   16      44.10        -       2.29     352
  32    4   18       8.90        -       1.48     323
  32    4   20      17.71        -       1.64     327
  32    4   22      10.41        -       1.63     275
  32    4   24      42.74        -       2.41     261
  32    4   26      11.12        -       1.41     265
  32    4   28       5.31        -       1.33     240
  32    4   30       8.67        -       1.79     216
  32    5    1      12.06        -       1.14     735
  32    5    3      15.19        -       1.18     761
  32    5    5      10.61        -       1.31     609
  32    5    7      32.47        -       1.74     537
  32    5    9      50.40        -       2.19     503
  32    5   11       4.45        -       1.41     384
  32    5   13      11.68        -       1.43     420
  32    5   15      37.59        -       1.97     381
  32    5   17       4.30        -       1.41     351
  32    5   19      15.86        -       1.73     284
  32    5   21      36.94        -       2.55     277
  32    5   23      48.19        -       2.73     266
  32    5   25       1.50        -       1.54     227
  32    5   27       1.87        -       1.41     246
  32    5   29       8.62        -       1.43     247
  32    5   31       2.97        -       1.58     236
  32    6    0      27.67        -       2.03     348
  32    6    2      11.76        -       1.16     704
  32    6    4       6.57        -       1.11     656
  32    6    6       4.81        -       1.21     516
  32    6    8       4.61        -       1.29     486
  32    6   10       8.58        -       1.25     470
  32    6   12      17.84        -       1.42     420
  32    6   14       5.19        -       1.37     357
  32    6   16      11.89        -       1.42     316
  32    6   18       8.66        -       1.57     325
  32    6   20       7.54        -       1.55     301
  32    6   22       0.55        -       1.45     266
  32    6   24       9.25        -       1.55     256
  32    6   26      30.18        -       2.17     233
  32    6   28       6.45        -       1.44     221
  32    6   30       3.67        -       1.54     236
  32    7    1      99.03        -       3.11     695
  32    7    3      40.49        -       1.70     637
  32    7    5      22.19        -       1.44     595
  32    7    7      47.51        -       2.11     520
  32    7    9      70.66        -       2.53     466
  32    7   11      90.51        -       3.46     412
  32    7   13      10.41        -       1.51     377
  32    7   15       5.14        -       1.43     327
  32    7   17       4.30        -       1.47     302
  32    7   19      16.10        -       1.65     277
  32    7   21       9.41        -       1.48     272
  32    7   23       4.67        -       1.64     223
  32    7   25      23.11        -       1.97     238
  32    7   27      13.31        -       1.68     222
  32    7   29      27.49        -       2.24     219
  32    7   31      29.60        -       2.16     232
  32    8    0      42.34        -       2.46     341
  32    8    2      30.12        -       1.33     649
  32    8    4       7.53        -       1.32     566
  32    8    6       1.16        -       1.28     485
  32    8    8       4.94        -       1.29     473
  32    8   10       8.32        -       1.35     414
  32    8   12       3.74        -       1.52     375
  32    8   14      38.94        -       2.13     347
  32    8   16       9.47        -       1.49     277
  32    8   18      18.15        -       1.79     290
  32    8   20      28.25        -       1.96     259
  32    8   22       7.09        -       1.52     251
  32    8   24      12.20        -       1.84     253
  32    8   26       4.26        -       1.50     214
  32    8   28       3.23        -       1.45     192
  32    8   30      10.26        -       1.83     203
  32    9    1      15.04        -       1.20     619
  32    9    3      30.97        -       1.71     561
  32    9    5      38.43        -       1.80     462
  32    9    7      34.80        -       1.82     421
  32    9    9      41.08        -       2.11     407
  32    9   11      17.00        -       1.68     365
  32    9   13       4.30        -       1.42     310
  32    9   15      16.21        -       1.58     306
  32    9   17      14.57        -       1.57     274
  32    9   19       0.91        -       1.52     262
  32    9   21       8.35        -       1.74     231
  32    9   23      -0.54        -       1.43     233
  32    9   25      12.44        -       1.56     220
  32    9   27       0.19        -       1.58     201
  32    9   29       4.56        -       1.40     193
  32    9   31       2.71        -       1.63     165
  32   10    0       2.59        -       1.69     301
  32   10    2     145.21        -       4.67     564
  32   10    4     141.76        -       4.85     494
  32   10    6       7.41        -       1.35     457
  32   10    8       6.51        -       1.33     378
  32   10   10       4.95        -       1.52     350
  32   10   12      51.51        -       2.51     364
  32   10   14      24.27        -       1.82     290
  32   10   16      17.30        -       1.76     308
  32   10   18      19.66        -       1.71     288
  32   10   20       7.05        -       1.63     240
  32   10   22       5.27        -       1.54     211
  32   10   24      21.48        -       2.35     184
  32   10   26       4.17        -       1.62     196
  32   10   28       9.69        -       1.77     183
  32   10   30      15.78        -       1.82     185
  32   11    1      32.71        -       1.63     575
  32   11    3      12.28        -       1.24     574
  32   11    5      18.73        -       1.61     412
  32   11    7      67.04        -       2.90     427
  32   11    9      60.75        -       2.91     358
  32   11   11      50.42        -       2.47     351
  32   11   13      30.62        -       2.14     320
  32   11   15      39.74        -       2.43     243
  32   11   17       5.35        -       1.53     252
  32   11   19      41.77        -       2.59     235
  32   11   21      34.31        -       2.51     202
  32   11   23      13.94        -       1.78     182
  32   11   25      10.36        -       1.84     172
  32   11   27       4.55        -       1.70     192
  32   11   29      20.87        -       1.98     162
  32   11   31      13.02        -       1.97     168
  32   12    0      19.01        -       2.19     249
  32   12    2      24.53        -       1.52     522
  32   12    4      54.19        -       2.57     445
  32   12    6      82.10        -       3.04     423
  32   12    8      35.40        -       2.23     345
  32   12   10      14.12        -       1.68     321
  32   12   12       6.34        -       1.53     326
  32   12   14      13.89        -       1.62     286
  32   12   16      56.03        -       3.06     269
  32   12   18       5.22        -       1.64     209
  32   12   20      51.35        -       3.16     215
  32   12   22      15.02        -       1.76     187
  32   12   24       8.23        -       1.75     163
  32   12   26       1.53        -       1.72     163
  32   12   28      12.10        -       1.91     151
  32   12   30       8.87        -       1.86     159
  32   13    1       2.26        -       1.22     515
  32   13    3      49.61        -       2.20     462
  32   13    5      21.35        -       1.62     390
  32   13    7       3.41        -       1.29     396
  32   13    9      39.72        -       2.38     304
  32   13   11       6.58        -       1.46     277
  32   13   13      39.60        -       2.35     294
  32   13   15       8.71        -       1.50     270
  32   13   17      23.69        -       1.99     213
  32   13   19      72.42        -       4.44     204
  32   13   21       4.60        -       1.74     178
  32   13   23      19.71        -       2.31     156
  32   13   25       9.09        -       1.86     151
  32   13   27       6.43        -       1.86     148
  32   13   29       2.12        -       1.55     175
  32   13   31       0.35        -       1.87     157
  32   14    0       1.70        -       1.76     271
  32   14    2       3.14        -       1.30     487
  32   14    4       4.93        -       1.36     423
  32   14    6      32.90        -       2.10     357
  32   14    8       8.37        -       1.41     314
  32   14   10       7.40        -       1.61     297
  32   14   12       9.47        -       1.42     311
  32   14   14      17.69        -       1.89     255
  32   14   16       1.09        -       1.87     198
  32   14   18       5.22        -       1.63     224
  32   14   20      15.13        -       2.04     190
  32   14   22      11.65        -       1.69     192
  32   14   24      18.93        -       1.96     175
  32   14   26      11.56        -       1.80     150
  32   14   28      22.88        -       2.63     132
  32   14   30       9.76        -       1.89     143
  32   15    1       7.55        -       1.31     477
  32   15    3       9.88        -       1.29     455
  32   15    5       6.44        -       1.28     408
  32   15    7      17.81        -       1.55     342
  32   15    9      56.77        -       2.62     294
  32   15   11      35.68        -       2.35     275
  32   15   13      41.01        -       2.33     273
  32   15   15      20.26        -       1.96     243
  32   15   17       8.05        -       1.65     205
  32   15   19      12.11        -       1.75     205
  32   15   21      19.59        -       2.05     179
  32   15   23      34.19        -       2.42     168
  32   15   25      13.64        -       1.79     154
  32   15   27       6.27        -       1.68     164
  32   15   29       9.96        -       1.94     128
  32   15   31       4.84        -       1.87     121
  32   16    0      48.50        -       2.80     237
  32   16    2      15.53        -       1.38     462
  32   16    4       4.87        -       1.27     415
  32   16    6      28.15        -       1.71     332
  32   16    8       3.97        -       1.48     322
  32   16   10      19.84        -       1.75     309
  32   16   12      12.46        -       1.63     262
  32   16   14      19.70        -       1.87     263
  32   16   16      48.35        -       3.19     209
  32   16   18      29.91        -       2.04     182
  32   16   20       6.46        -       1.55     213
  32   16   22       1.92        -       1.69     178
  32   16   24       3.47        -       1.56     148
  32   16   26       3.18        -       1.57     163
  32   16   28      17.12        -       1.87     154
  32   16   30       5.55        -       1.64     153
  32   17    1      31.66        -       1.85     460
  32   17    3       4.30        -       1.39     407
  32   17    5      12.87        -       1.38     367
  32   17    7      31.42        -       2.20     286
  32   17    9      35.87        -       2.43     272
  32   17   11      11.34        -       1.56     271
  32   17   13      11.45        -       1.54     252
  32   17   15       6.82        -       1.62     242
  32   17   17      57.36        -       3.63     188
  32   17   19      26.49        -       2.16     196
  32   17   21       7.42        -       1.40     208
  32   17   23       4.06        -       1.62     156
  32   17   25       7.75        -       1.65     164
  32   17   27       6.70        -       1.45     162
  32   17   29      21.49        -       2.12     135
  32   17   31      11.73        -       2.05     137
  32   18    0      58.29        -       3.56     233
  32   18    2       6.63        -       1.31     387
  32   18    4      34.28        -       2.05     342
  32   18    6       0.55        -       1.45     315
  32   18    8       9.83        -       1.59     251
  32   18   10      23.30        -       1.96     273
  32   18   12      30.80        -       2.12     218
  32   18   14      15.68        -       1.78     223
  32   18   16       3.06        -       1.62     206
  32   18   18       8.49        -       1.84     176
  32   18   20       3.90        -       1.67     186
  32   18   22      13.78        -       1.93     159
  32   18   24       7.63        -       1.67     143
  32   18   26       6.86        -       1.70     159
  32   18   28      16.29        -       2.16     145
  32   18   30      10.41        -       1.99     123
  32   19    1      29.07        -       1.71     367
  32   19    3      11.60        -       1.37     404
  32   19    5       9.88        -       1.44     315
  32   19    7       1.40        -       1.38     266
  32   19    9      10.31        -       1.71     254
  32   19   11       7.25        -       1.56     226
  32   19   13       3.12        -       1.50     221
  32   19   15       3.96        -       1.61     192
  32   19   17      58.57        -       3.24     196
  32   19   19      17.17        -       2.10     190
  32   19   21       2.41        -       1.60     156
  32   19   23      19.69        -       1.86     168
  32   19   25      20.92        -       2.44     140
  32   19   27       7.22        -       1.81     132
  32   19   29      12.03        -       1.92     156
  32   19   31      26.21        -       2.49     134
  32   20    0       2.38        -       1.80     187
  32   20    2      22.00        -       1.65     326
  32   20    4      26.14        -       2.07     291
  32   20    6      23.24        -       1.83     314
  32   20    8      22.12        -       2.02     245
  32   20   10       8.55        -       1.58     239
  32   20   12      25.65        -       2.12     204
  32   20   14      45.58        -       2.62     221
  32   20   16       4.15        -       1.64     194
  32   20   18      13.72        -       1.69     159
  32   20   20      15.14        -       1.81     158
  32   20   22      12.25        -       1.93     166
  32   20   24       1.30        -       1.51     147
  32   20   26      19.73        -       2.10     158
  32   20   28      15.75        -       2.04     123
  32   20   30       5.33        -       1.60     129
  32   21    1       2.23        -       1.25     352
  32   21    3       9.95        -       1.40     329
  32   21    5      16.87        -       1.64     295
  32   21    7      12.54        -       1.57     261
  32   21    9       3.84        -       1.32     256
  32   21   11      30.60        -       2.04     242
  32   21   13      -1.74        -       1.60     191
  32   21   15       9.66        -       1.68     169
  32   21   17       5.18        -       1.68     174
  32   21   19      10.55        -       1.71     177
  32   21   21       0.06        -       1.59     165
  32   21   23       4.18        -       1.87     150
  32   21   25       1.39        -       1.68     127
  32   21   27       4.09        -       1.77     133
  32   21   29      14.09        -       2.38     109
  32   21   31       6.75        -       1.93     123
  32   22    0      17.81        -       2.58     178
  32   22    2      11.44        -       1.50     284
  32   22    4      13.50        -       1.43     297
  32   22    6      12.26        -       1.62     279
  32   22    8      19.25        -       2.02     242
  32   22   10       2.87        -       1.49     221
  32   22   12      13.06        -       1.89     187
  32   22   14      36.63        -       2.48     174
  32   22   16      16.91        -       2.13     174
  32   22   18       9.92        -       1.59     168
  32   22   20       3.81        -       1.77     163
  32   22   22       4.74        -       1.81     137
  32   22   24       1.22        -       1.63     158
  32   22   26       8.64        -       1.89     138
  32   22   28       9.01        -       1.89     131
  32   22   30       9.13        -       1.76     132
  32   23    1      17.68        -       1.61     326
  32   23    3      17.91        -       1.62     294
  32   23    5       5.23        -       1.42     307
  32   23    7       1.15        -       1.52     210
  32   23    9      21.70        -       2.03     223
  32   23   11      22.10        -       2.21     189
  32   23   13       1.27        -       1.60     190
  32   23   15       7.13        -       1.70     167
  32   23   17       4.92        -       1.70     155
  32   23   19       7.54        -       1.89     148
  32   23   21       8.29        -       1.87     157
  32   23   23      17.31        -       1.97     164
  32   23   25       3.07        -       1.65     134
  32   23   27      29.59        -       2.50     138
  32   23   29       2.42        -       1.77     110
  32   23   31       2.64        -       1.74     119
  32   24    0     100.28        -       5.70     175
  32   24    2      14.64        -       1.54     300
  32   24    4      18.91        -       1.67     275
  32   24    6      13.81        -       1.70     237
  32   24    8      50.31        -       2.80     252
  32   24   10       8.03        -       1.63     211
  32   24   12       4.72        -       1.60     189
  32   24   14       3.71        -       1.57     176
  32   24   16      16.59        -       2.02     153
  32   24   18       6.59        -       1.79     161
  32   24   20       5.11        -       1.55     145
  32   24   22       4.57        -       1.74     157
  32   24   24       5.46        -       1.86     145
  32   24   26       3.54        -       1.61     141
  32   24   28       9.65        -       1.88     126
  32   24   30       0.83        -       1.64     123
  32   25    1      10.87        -       1.55     304
  32   25    3      25.92        -       1.81     319
  32   25    5       1.43        -       1.33     260
  32   25    7       7.15        -       1.39     251
  32   25    9       6.60        -       1.60     231
  32   25   11      21.42        -       2.01     169
  32   25   13       6.44        -       1.91     168
  32   25   15       7.39        -       1.58     194
  32   25   17       0.33        -       1.65     149
  32   25   19       2.12        -       1.82     144
  32   25   21       5.06        -       1.85     134
  32   25   23       3.72        -       1.66     148
  32   25   25       2.03        -       1.65     127
  32   25   27      13.90        -       2.07     131
  32   25   29       1.32        -       1.64     138
  32   25   31       3.28        -       1.73     107
  32   26    0      -0.84        -       1.69     187
  32   26    2       4.44        -       1.27     301
  32   26    4       2.59        -       1.41     253
  32   26    6      10.44        -       1.59     262
  32   26    8       0.79        -       1.46     219
  32   26   10       1.06        -       1.54     193
  32   26   12      24.09        -       1.96     184
  32   26   14       6.18        -       1.66     146
  32   26   16       4.91        -       1.84     152
  32   26   18      26.96        -       2.27     160
  32   26   20      18.95        -       2.21     150
  32   26   22      49.64        -       3.27     112
  32   26   24       3.43        -       1.85     120
  32   26   26       8.68        -       1.90     114
  32   26   28      13.22        -       1.88     127
  32   26   30       4.62        -       1.72     107
  32   27    1       3.84        -       1.40     274
  32   27    3       1.74        -       1.48     249
  32   27    5      23.28        -       1.93     237
  32   27    7      13.81        -       1.70     231
  32   27    9      -2.53        -       1.45     199
  32   27   11       9.82        -       1.61     174
  32   27   13      11.42        -       1.69     180
  32   27   15       0.36        -       1.61     159
  32   27   17      18.09        -       2.10     141
  32   27   19      20.82        -       1.83     177
  32   27   21      11.32        -       1.71     137
  32   27   23       9.73        -       2.14     105
  32   27   25      -2.55        -       1.78     125
  32   27   27       7.18        -       1.68     122
  32   27   29       1.72        -       1.73     120
  32   27   31       6.98        -       1.91     112
  32   28    0       3.38        -       1.73     160
  32   28    2       9.33        -       1.46     256
  32   28    4       2.22        -       1.44     249
  32   28    6       6.73        -       1.47     248
  32   28    8       2.43        -       1.40     189
  32   28   10       9.91        -       1.86     164
  32   28   12      35.48        -       2.92     162
  32   28   14      15.97        -       1.89     150
  32   28   16       4.90        -       1.70     151
  32   28   18      18.58        -       2.40     136
  32   28   20      20.55        -       2.21     159
  32   28   22       4.53        -       1.81     132
  32   28   24       3.25        -       2.02     115
  32   28   26       3.25        -       1.60     133
  32   28   28      20.71        -       2.50     119
  32   28   30       8.53        -       1.87     115
  32   29    1      -0.09        -       1.40     238
  32   29    3       1.64        -       1.43     250
  32   29    5       7.07        -       1.44     241
  32   29    7       9.43        -       1.73     206
  32   29    9      23.20        -       2.00     205
  32   29   11       6.50        -       1.60     174
  32   29   13       8.96        -       1.85     152
  32   29   15      14.33        -       2.00     145
  32   29   17      10.20        -       1.75     153
  32   29   19       2.10        -       1.77     131
  32   29   21      16.27        -       2.21     122
  32   29   23      18.79        -       2.37     105
  32   29   25      15.88        -       2.07     129
  32   29   27       7.16        -       1.72     108
  32   29   29       1.06        -       1.79     109
  32   29   31      19.25        -       1.88     120
  32   30    0      23.72        -       2.65     138
  32   30    2       7.27        -       1.38     245
  32   30    4       7.38        -       1.42     250
  32   30    6       2.14        -       1.77     193
  32   30    8      17.33        -       1.82     178
  32   30   10      11.89        -       1.77     196
  32   30   12       9.36        -       1.71     163
  32   30   14       3.22        -       1.76     153
  32   30   16      11.20        -       2.16     121
  32   30   18       2.13        -       1.73     141
  32   30   20      19.19        -       2.36     117
  32   30   22       4.86        -       1.83     124
  32   30   24       2.55        -       1.85     120
  32   30   26      13.72        -       1.97     118
  32   30   28       3.97        -       1.74     120
  32   30   30      32.73        -       2.59     109
  32   31    1       4.10        -       1.52     224
  32   31    3       6.20        -       1.49     219
  32   31    5      10.38        -       1.40     225
  32   31    7       0.92        -       1.37     247
  32   31    9       9.81        -       2.10     158
  32   31   11       4.19        -       1.77     145
  32   31   13       5.99        -       1.76     144
  32   31   15      11.87        -       1.68     165
  32   31   17       1.09        -       1.64     160
  32   31   19      12.36        -       2.22     124
  32   31   21       6.18        -       1.61     135
  32   31   23      23.64        -       2.34     112
  32   31   25       0.85        -       1.56     118
  32   31   27       9.55        -       1.84      99
  32   31   29      14.59        -       2.07     110
  32   31   31       2.44        -       1.49     128
  32   32    0       8.10        -       1.96     130
  32   32    2       5.67        -       1.37     247
  32   32    4      13.44        -       1.73     248
  32   32    6      10.26        -       1.55     198
  32   32    8       4.02        -       1.61     188
  32   32   10       9.37        -       1.89     176
  32   32   12      46.50        -       3.02     172
  32   32   14       4.41        -       1.96     132
  32   32   16       8.84        -       1.64     123
  32   32   18       5.68        -       1.58     128
  32   32   20       6.55        -       1.72     130
  32   32   22      -1.87        -       1.78     107
  32   32   24      10.53        -       1.88     115
  32   32   26       3.73        -       1.54     115
  32   32   28       2.67        -       1.80     104
  32   32   30       4.10        -       1.62     100
  32   32   32       4.10        -       2.95      38
  33    0    1      28.89        -       1.87     459
  33    0    3      92.96        -       4.18     410
  33    0    5     115.42        -       5.24     370
  33    0    7      15.16        -       1.87     319
  33    0    9      14.09        -       1.81     300
  33    0   11      47.10        -       2.99     251
  33    0   13       4.05        -       1.73     239
  33    0   15       4.08        -       1.68     259
  33    0   17      13.61        -       2.33     193
  33    0   19       1.79        -       1.87     196
  33    0   21      48.35        -       3.51     154
  33    0   23       3.44        -       2.05     162
  33    0   25       8.63        -       2.21     131
  33    0   27       5.79        -       2.18     121
  33    0   29       3.52        -       2.02     144
  33    0   31       7.05        -       1.81     140
  33    1    0      28.48        -       1.93     426
  33    1    2      45.53        -       1.67     838
  33    1    4      56.59        -       2.01     774
  33    1    6      26.29        -       1.35     661
  33    1    8      16.30        -       1.36     557
  33    1   10      25.54        -       1.57     538
  33    1   12      44.71        -       2.26     397
  33    1   14      53.69        -       2.38     418
  33    1   16       0.82        -       1.45     384
  33    1   18      35.99        -       2.11     343
  33    1   20      13.24        -       1.57     305
  33    1   22       6.16        -       1.50     281
  33    1   24       0.74        -       1.48     259
  33    1   26      49.40        -       3.08     234
  33    1   28      38.71        -       2.58     240
  33    1   30      47.47        -       2.89     244
  33    1   32       3.02        -       1.74     207
  33    2    1       9.88        -       1.04     863
  33    2    3     131.08        -       4.02     725
  33    2    5      86.24        -       2.53     693
  33    2    7      14.74        -       1.28     611
  33    2    9      21.55        -       1.40     523
  33    2   11      60.68        -       2.39     509
  33    2   13      97.09        -       3.63     406
  33    2   15      15.85        -       1.65     348
  33    2   17       7.86        -       1.42     311
  33    2   19      13.46        -       1.55     315
  33    2   21       5.31        -       1.49     291
  33    2   23       6.77        -       1.58     281
  33    2   25       3.98        -       1.29     242
  33    2   27       0.87        -       1.51     247
  33    2   29      19.77        -       1.69     243
  33    2   31       8.61        -       1.61     227
  33    3    0      52.86        -       2.60     401
  33    3    2      23.08        -       1.35     774
  33    3    4      43.69        -       1.73     678
  33    3    6      58.74        -       2.10     625
  33    3    8      18.85        -       1.35     563
  33    3   10      39.90        -       1.79     505
  33    3   12      59.17        -       2.42     428
  33    3   14      31.65        -       1.68     404
  33    3   16       2.05        -       1.39     340
  33    3   18       2.97        -       1.37     319
  33    3   20       5.95        -       1.33     316
  33    3   22       5.46        -       1.38     300
  33    3   24       5.16        -       1.55     249
  33    3   26       4.93        -       1.46     247
  33    3   28      14.83        -       1.82     220
  33    3   30       5.20        -       1.46     228
  33    3   32       1.25        -       1.46     221
  33    4    1      13.87        -       1.08     777
  33    4    3      73.29        -       2.10     762
  33    4    5       8.56        -       1.12     682
  33    4    7      48.03        -       2.08     542
  33    4    9       6.55        -       1.32     452
  33    4   11      94.00        -       3.36     445
  33    4   13       3.12        -       1.27     390
  33    4   15      14.66        -       1.55     376
  33    4   17      22.26        -       1.68     347
  33    4   19       2.83        -       1.49     288
  33    4   21       5.64        -       1.31     269
  33    4   23      11.41        -       2.39     271
  33    4   25      12.70        -       1.64     250
  33    4   27       1.22        -       1.44     237
  33    4   29      22.44        -       1.99     210
  33    4   31       5.01        -       1.40     234
  33    5    0       8.38        -       1.53     368
  33    5    2       6.87        -       1.10     732
  33    5    4      92.98        -       2.84     620
  33    5    6       7.91        -       1.21     559
  33    5    8      31.02        -       1.63     483
  33    5   10      24.49        -       1.55     431
  33    5   12      33.53        -       1.73     391
  33    5   14      36.37        -       2.15     342
  33    5   16      20.83        -       1.70     304
  33    5   18      15.12        -       1.51     304
  33    5   20      32.72        -       2.24     272
  33    5   22      13.93        -       1.70     249
  33    5   24      14.92        -       1.71     242
  33    5   26       9.37        -       1.70     215
  33    5   28       9.08        -       1.60     223
  33    5   30       2.41        -       1.47     231
  33    5   32       1.59        -       1.29     224
  33    6    1      52.69        -       1.91     687
  33    6    3      39.49        -       1.59     685
  33    6    5      15.60        -       1.30     548
  33    6    7       6.50        -       1.26     474
  33    6    9      38.89        -       1.98     454
  33    6   11      14.59        -       1.50     423
  33    6   13       4.27        -       1.44     380
  33    6   15      42.10        -       2.49     321
  33    6   17      38.25        -       2.24     317
  33    6   19      12.98        -       1.62     288
  33    6   21       5.02        -       1.56     246
  33    6   23      27.46        -       2.21     224
  33    6   25      40.36        -       2.45     239
  33    6   27      18.50        -       1.81     211
  33    6   29      28.88        -       2.15     213
  33    6   31       7.99        -       1.60     227
  33    7    0       1.75        -       1.57     320
  33    7    2      22.14        -       1.32     629
  33    7    4      39.14        -       1.66     595
  33    7    6      15.34        -       1.47     524
  33    7    8      28.21        -       1.63     430
  33    7   10      22.73        -       1.51     410
  33    7   12       7.35        -       1.42     380
  33    7   14      21.33        -       1.73     316
  33    7   16       6.66        -       1.47     308
  33    7   18      21.39        -       1.79     260
  33    7   20      17.96        -       1.57     273
  33    7   22      -0.23        -       1.47     238
  33    7   24      22.97        -       2.03     212
  33    7   26       8.79        -       1.41     213
  33    7   28       2.18        -       1.57     200
  33    7   30       4.06        -       1.51     213
  33    7   32      12.96        -       1.60     192
  33    8    1     103.13        -       3.32     617
  33    8    3      15.60        -       1.27     595
  33    8    5       8.01        -       1.26     483
  33    8    7      61.25        -       2.67     433
  33    8    9       6.47        -       1.37     404
  33    8   11      27.57        -       1.68     354
  33    8   13       8.11        -       1.47     315
  33    8   15      55.08        -       2.74     311
  33    8   17       7.11        -       1.58     258
  33    8   19       5.77        -       1.59     254
  33    8   21       2.24        -       1.45     233
  33    8   23      28.66        -       2.26     227
  33    8   25       4.06        -       1.55     235
  33    8   27      11.65        -       1.73     200
  33    8   29      17.07        -       1.96     200
  33    8   31      13.91        -       1.77     198
  33    9    0       1.42        -       1.56     323
  33    9    2      57.66        -       2.25     558
  33    9    4       9.66        -       1.31     475
  33    9    6       4.93        -       1.24     455
  33    9    8      18.86        -       1.46     427
  33    9   10      21.00        -       1.57     357
  33    9   12      16.70        -       1.69     317
  33    9   14       8.75        -       1.42     321
  33    9   16       4.84        -       1.50     275
  33    9   18      37.61        -       2.23     279
  33    9   20      42.98        -       2.57     243
  33    9   22      14.58        -       1.94     211
  33    9   24      21.04        -       1.70     216
  33    9   26       2.35        -       1.56     192
  33    9   28      26.31        -       2.18     176
  33    9   30      13.14        -       1.60     172
  33    9   32      16.86        -       2.11     152
  33   10    1      31.03        -       1.64     563
  33   10    3       3.53        -       1.18     548
  33   10    5      22.21        -       1.55     456
  33   10    7       3.30        -       1.40     408
  33   10    9       5.02        -       1.37     383
  33   10   11       4.69        -       1.42     312
  33   10   13       2.46        -       1.37     324
  33   10   15      13.29        -       1.62     270
  33   10   17      38.30        -       2.40     234
  33   10   19      22.04        -       1.91     228
  33   10   21       4.48        -       1.60     231
  33   10   23       7.91        -       1.83     194
  33   10   25       8.32        -       1.76     186
  33   10   27      15.80        -       2.03     170
  33   10   29      19.69        -       1.96     189
  33   10   31       4.98        -       1.81     184
  33   11    0      45.21        -       2.76     263
  33   11    2      17.94        -       1.42     507
  33   11    4       3.85        -       1.27     435
  33   11    6       9.99        -       1.28     409
  33   11    8       3.87        -       1.37     323
  33   11   10       3.73        -       1.32     349
  33   11   12      14.87        -       1.69     304
  33   11   14       5.88        -       1.64     250
  33   11   16       8.01        -       1.42     224
  33   11   18       6.86        -       1.40     234
  33   11   20      12.02        -       1.73     220
  33   11   22       1.95        -       1.65     200
  33   11   24       1.96        -       1.54     191
  33   11   26      27.24        -       2.22     172
  33   11   28       5.97        -       1.77     174
  33   11   30       1.63        -       1.99     144
  33   11   32      20.42        -       2.10     147
  33   12    1      57.81        -       2.36     521
  33   12    3      33.21        -       1.63     479
  33   12    5      14.09        -       1.40     436
  33   12    7       4.20        -       1.42     381
  33   12    9      25.60        -       1.89     340
  33   12   11       2.76        -       1.57     266
  33   12   13      35.09        -       2.19     290
  33   12   15      22.92        -       1.99     246
  33   12   17       7.14        -       1.59     236
  33   12   19      11.69        -       1.69     201
  33   12   21      12.53        -       1.82     188
  33   12   23      23.24        -       2.07     175
  33   12   25       3.84        -       1.72     154
  33   12   27       0.38        -       1.74     158
  33   12   29      47.98        -       3.42     154
  33   12   31      12.68        -       2.11     156
  33   13    0      15.27        -       2.15     239
  33   13    2      74.60        -       2.77     468
  33   13    4       7.60        -       1.30     429
  33   13    6       6.36        -       1.45     367
  33   13    8       7.66        -       1.39     346
  33   13   10      26.26        -       1.80     303
  33   13   12       1.53        -       1.49     234
  33   13   14      10.78        -       1.59     275
  33   13   16      16.97        -       1.76     252
  33   13   18       7.55        -       1.76     190
  33   13   20       9.12        -       1.66     207
  33   13   22      22.92        -       2.40     145
  33   13   24       8.13        -       1.82     166
  33   13   26       2.09        -       1.76     153
  33   13   28      29.54        -       2.09     161
  33   13   30      25.22        -       2.43     147
  33   13   32       2.04        -       1.55     141
  33   14    1       8.24        -       1.32     479
  33   14    3      21.98        -       1.63     443
  33   14    5      16.43        -       1.61     396
  33   14    7      63.38        -       2.75     361
  33   14    9       5.06        -       1.45     296
  33   14   11      19.20        -       1.70     274
  33   14   13      56.08        -       2.79     261
  33   14   15       4.07        -       1.43     231
  33   14   17      16.58        -       1.92     205
  33   14   19       3.20        -       1.53     190
  33   14   21       2.29        -       1.57     191
  33   14   23      27.20        -       2.76     168
  33   14   25       3.05        -       1.50     175
  33   14   27       6.32        -       1.52     152
  33   14   29       2.58        -       1.64     155
  33   14   31      11.66        -       1.96     147
  33   15    0      22.74        -       2.13     229
  33   15    2      23.51        -       1.43     431
  33   15    4      41.18        -       2.31     364
  33   15    6      12.62        -       1.65     320
  33   15    8       8.20        -       1.44     316
  33   15   10       5.02        -       1.32     272
  33   15   12      10.36        -       1.47     253
  33   15   14       8.64        -       1.68     219
  33   15   16      18.82        -       1.68     225
  33   15   18      10.73        -       1.94     187
  33   15   20      23.21        -       2.08     168
  33   15   22       5.50        -       1.62     176
  33   15   24      21.44        -       1.93     170
  33   15   26       1.28        -       1.72     147
  33   15   28       3.57        -       1.63     153
  33   15   30       7.91        -       1.97     111
  33   15   32      13.29        -       2.12     128
  33   16    1      22.90        -       1.54     447
  33   16    3      39.88        -       2.11     398
  33   16    5       4.05        -       1.29     341
  33   16    7      10.47        -       1.54     318
  33   16    9       5.42        -       1.57     270
  33   16   11       5.48        -       1.48     266
  33   16   13      34.82        -       2.22     233
  33   16   15       0.45        -       1.55     207
  33   16   17       4.08        -       1.60     194
  33   16   19       8.79        -       1.60     182
  33   16   21      15.48        -       1.87     181
  33   16   23      35.91        -       2.60     162
  33   16   25      11.16        -       1.92     153
  33   16   27      18.86        -       2.21     149
  33   16   29       7.36        -       1.63     159
  33   16   31      -0.16        -       1.80     132
  33   17    0      31.31        -       2.31     205
  33   17    2      10.26        -       1.28     418
  33   17    4      14.35        -       1.44     372
  33   17    6       7.92        -       1.57     285
  33   17    8       8.51        -       1.52     292
  33   17   10       6.34        -       1.47     258
  33   17   12       8.35        -       1.67     241
  33   17   14       7.94        -       1.50     248
  33   17   16      11.34        -       1.76     193
  33   17   18       1.80        -       1.65     189
  33   17   20      14.87        -       1.75     171
  33   17   22       5.26        -       1.58     164
  33   17   24       5.75        -       1.71     155
  33   17   26      41.49        -       3.08     162
  33   17   28       0.04        -       1.61     154
  33   17   30       4.92        -       1.67     145
  33   17   32       1.54        -       2.06     122
  33   18    1      36.59        -       2.13     394
  33   18    3       3.65        -       1.27     389
  33   18    5      16.19        -       1.47     350
  33   18    7      15.81        -       1.69     261
  33   18    9      13.12        -       1.62     272
  33   18   11      26.84        -       2.14     226
  33   18   13      48.13        -       3.15     199
  33   18   15       0.85        -       1.52     205
  33   18   17      17.03        -       1.81     193
  33   18   19       4.75        -       1.58     173
  33   18   21      23.10        -       2.41     164
  33   18   23       3.79        -       1.77     139
  33   18   25      13.21        -       2.19     134
  33   18   27       4.02        -       1.75     163
  33   18   29      17.77        -       1.56     141
  33   18   31      66.38        -       4.56     134
  33   19    0       2.18        -       1.78     199
  33   19    2       2.54        -       1.32     349
  33   19    4      11.01        -       1.54     299
  33   19    6      42.05        -       2.70     256
  33   19    8       2.29        -       1.63     218
  33   19   10       4.77        -       1.47     235
  33   19   12       2.78        -       1.60     206
  33   19   14       5.09        -       1.46     211
  33   19   16       7.13        -       1.57     183
  33   19   18       7.41        -       1.80     174
  33   19   20       1.64        -       1.74     155
  33   19   22       0.37        -       1.71     152
  33   19   24       2.80        -       1.66     134
  33   19   26       1.73        -       1.84     147
  33   19   28       1.47        -       1.72     110
  33   19   30       4.48        -       1.47     172
  33   19   32      10.21        -       1.76     126
  33   20    1      26.86        -       1.66     317
  33   20    3      11.99        -       1.36     352
  33   20    5      17.37        -       1.74     291
  33   20    7      24.45        -       2.29     250
  33   20    9      17.94        -       1.86     236
  33   20   11       9.81        -       1.53     237
  33   20   13       6.49        -       1.57     221
  33   20   15       6.26        -       1.76     184
  33   20   17       5.07        -       1.78     161
  33   20   19       9.90        -       1.62     170
  33   20   21      23.37        -       2.08     159
  33   20   23      -0.87        -       1.64     131
  33   20   25      39.03        -       3.30     154
  33   20   27       9.36        -       1.85     138
  33   20   29      10.53        -       2.04     118
  33   20   31      10.31        -       1.87     115
  33   21    0       3.13        -       1.98     180
  33   21    2       5.68        -       1.37     341
  33   21    4      14.69        -       1.45     292
  33   21    6       2.65        -       1.31     288
  33   21    8       1.78        -       1.45     222
  33   21   10       7.96        -       1.60     230
  33   21   12      15.05        -       1.99     190
  33   21   14      21.36        -       2.10     206
  33   21   16       2.07        -       1.68     159
  33   21   18      17.04        -       1.88     174
  33   21   20       3.17        -       1.56     157
  33   21   22       3.00        -       1.70     140
  33   21   24       4.68        -       1.93     129
  33   21   26      14.98        -       1.88     142
  33   21   28       4.35        -       1.91     119
  33   21   30      10.59        -       1.86     108
  33   21   32       5.80        -       1.81     126
  33   22    1      20.05        -       1.61     321
  33   22    3      36.95        -       2.01     321
  33   22    5      -0.57        -       1.42     282
  33   22    7      -0.47        -       1.57     218
  33   22    9       8.04        -       1.66     229
  33   22   11       6.00        -       1.56     221
  33   22   13       5.18        -       1.73     189
  33   22   15       7.75        -       1.53     189
  33   22   17       5.34        -       1.70     190
  33   22   19       1.04        -       1.67     157
  33   22   21      12.13        -       1.77     157
  33   22   23      12.80        -       1.91     149
  33   22   25       2.49        -       1.70     147
  33   22   27       5.15        -       1.66     124
  33   22   29       9.61        -       1.75     136
  33   22   31       3.35        -       1.81     116
  33   23    0      12.99        -       2.05     181
  33   23    2       3.87        -       1.48     277
  33   23    4      23.70        -       1.65     301
  33   23    6       4.70        -       1.42     276
  33   23    8       9.15        -       1.60     250
  33   23   10       3.50        -       1.47     224
  33   23   12       8.01        -       1.57     194
  33   23   14      14.85        -       2.13     174
  33   23   16       0.26        -       1.65     165
  33   23   18      18.12        -       2.25     144
  33   23   20      13.69        -       1.74     149
  33   23   22      14.58        -       1.85     129
  33   23   24      10.75        -       1.77     151
  33   23   26      21.29        -       2.21     129
  33   23   28       1.13        -       1.62     142
  33   23   30       6.26        -       2.06     102
  33   23   32      38.43        -       3.40      93
  33   24    1      10.78        -       1.48     309
  33   24    3       9.73        -       1.44     270
  33   24    5      10.35        -       1.49     276
  33   24    7      11.22        -       1.67     205
  33   24    9       6.99        -       1.61     230
  33   24   11       3.96        -       1.72     185
  33   24   13      37.38        -       2.59     197
  33   24   15       6.27        -       1.67     178
  33   24   17       3.60        -       1.95     155
  33   24   19       2.18        -       1.44     158
  33   24   21       1.11        -       1.59     139
  33   24   23       7.42        -       1.59     159
  33   24   25      18.50        -       2.06     130
  33   24   27       0.58        -       1.99     105
  33   24   29       8.06        -       1.73     129
  33   24   31       3.84        -       2.07      99
  33   25    0       1.21        -       2.05     145
  33   25    2      21.39        -       1.84     302
  33   25    4      56.70        -       2.97     267
  33   25    6       2.81        -       1.60     233
  33   25    8      10.77        -       1.58     206
  33   25   10      14.96        -       1.83     209
  33   25   12      21.99        -       2.19     175
  33   25   14      24.38        -       2.41     175
  33   25   16      14.39        -       1.96     147
  33   25   18      25.09        -       2.37     146
  33   25   20      15.83        -       2.01     146
  33   25   22      14.32        -       2.18     130
  33   25   24      12.25        -       2.23     124
  33   25   26      14.11        -       1.70     159
  33   25   28      25.53        -       2.73     116
  33   25   30       4.48        -       1.78     114
  33   25   32       7.63        -       2.12      89
  33   26    1       9.28        -       1.38     299
  33   26    3      39.47        -       2.33     291
  33   26    5       7.57        -       1.45     250
  33   26    7      12.23        -       1.69     244
  33   26    9       6.88        -       1.71     192
  33   26   11      17.12        -       2.13     171
  33   26   13      -0.58        -       1.60     170
  33   26   15       1.41        -       1.56     161
  33   26   17       7.83        -       1.60     152
  33   26   19       3.84        -       1.59     168
  33   26   21       5.50        -       1.70     132
  33   26   23       0.78        -       1.68     123
  33   26   25      -0.79        -       1.58     120
  33   26   27       3.84        -       1.68     147
  33   26   29       8.79        -       1.95     123
  33   26   31      26.35        -       2.44     120
  33   27    0      14.42        -       2.17     181
  33   27    2       4.12        -       1.33     267
  33   27    4       0.34        -       1.40     242
  33   27    6       1.91        -       1.53     233
  33   27    8      55.15        -       3.16     198
  33   27   10       4.12        -       1.61     174
  33   27   12       3.74        -       1.82     163
  33   27   14       5.83        -       1.65     155
  33   27   16       8.89        -       1.73     152
  33   27   18       6.00        -       1.69     135
  33   27   20       4.76        -       1.92     138
  33   27   22      14.14        -       2.10     152
  33   27   24       6.92        -       2.04     121
  33   27   26       0.82        -       1.60     110
  33   27   28      13.75        -       1.93     116
  33   27   30       7.28        -       1.79     118
  33   27   32       7.33        -       1.85     105
  33   28    1       3.75        -       1.40     257
  33   28    3      20.28        -       1.77     231
  33   28    5      13.76        -       1.60     238
  33   28    7      10.71        -       1.66     206
  33   28    9       6.11        -       1.66     177
  33   28   11       9.10        -       1.71     172
  33   28   13       7.11        -       1.65     171
  33   28   15      10.25        -       1.92     135
  33   28   17       4.48        -       1.65     147
  33   28   19       5.98        -       1.81     146
  33   28   21       2.65        -       1.82     130
  33   28   23      13.36        -       2.27     117
  33   28   25       8.13        -       1.99     115
  33   28   27       6.04        -       1.85     124
  33   28   29       1.95        -       1.70      96
  33   28   31      -1.42        -       1.71     106
  33   29    0       5.20        -       2.09     136
  33   29    2       3.01        -       1.49     235
  33   29    4       5.02        -       1.59     244
  33   29    6      13.88        -       1.58     232
  33   29    8       8.90        -       1.78     195
  33   29   10      11.73        -       1.83     178
  33   29   12       0.88        -       1.93     145
  33   29   14       8.38        -       2.00     143
  33   29   16       9.88        -       1.69     135
  33   29   18      23.42        -       2.35     136
  33   29   20      24.59        -       2.23     134
  33   29   22       2.12        -       1.73     124
  33   29   24       8.29        -       1.93     111
  33   29   26      16.01        -       2.05     124
  33   29   28       6.71        -       1.91     119
  33   29   30      16.71        -       2.20     103
  33   29   32      28.29        -       2.63     112
  33   30    1      13.87        -       1.53     235
  33   30    3       2.39        -       1.53     237
  33   30    5       8.11        -       1.44     240
  33   30    7      18.32        -       1.69     205
  33   30    9      12.25        -       1.88     166
  33   30   11       8.05        -       1.85     155
  33   30   13       0.51        -       1.72     154
  33   30   15      22.82        -       2.49     134
  33   30   17       5.57        -       1.67     140
  33   30   19      37.60        -       2.99     126
  33   30   21      16.73        -       2.54     110
  33   30   23      12.74        -       2.47      94
  33   30   25       2.22        -       1.67     121
  33   30   27      13.18        -       2.24     112
  33   30   29       0.18        -       1.61     107
  33   30   31       1.82        -       1.73     103
  33   31    0      -1.12        -       2.11     132
  33   31    2      29.50        -       2.03     248
  33   31    4      11.18        -       1.45     229
  33   31    6       4.78        -       1.46     225
  33   31    8       8.87        -       1.71     176
  33   31   10      15.91        -       2.18     154
  33   31   12      17.00        -       1.99     159
  33   31   14       3.35        -       1.80     143
  33   31   16       3.27        -       1.79     122
  33   31   18       2.80        -       1.79     132
  33   31   20      14.28        -       2.41     102
  33   31   22      -1.08        -       1.55     120
  33   31   24      16.46        -       2.06     102
  33   31   26       8.38        -       1.81     118
  33   31   28       3.40        -       1.56     116
  33   31   30       0.76        -       1.90      93
  33   31   32       8.28        -       1.44     124
  33   32    1      12.31        -       1.89     204
  33   32    3       3.20        -       1.55     207
  33   32    5       4.62        -       1.57     222
  33   32    7      21.31        -       2.04     218
  33   32    9      12.45        -       2.01     163
  33   32   11      19.41        -       1.87     163
  33   32   13       2.13        -       1.81     129
  33   32   15       1.46        -       1.58     140
  33   32   17       2.11        -       1.65     129
  33   32   19       4.03        -       1.51     114
  33   32   21       6.19        -       1.82     119
  33   32   23      11.04        -       1.85     107
  33   32   25       9.73        -       1.89      93
  33   32   27       7.89        -       1.87     118
  33   32   29      22.24        -       2.73      97
  33   32   31       3.43        -       1.76      98
  33   33    0       2.96        -       1.59     122
  33   33    2      11.16        -       1.62     220
  33   33    4       5.11        -       1.49     208
  33   33    6       3.56        -       1.49     206
  33   33    8       2.93        -       1.72     182
  33   33   10      10.26        -       1.76     172
  33   33   12      39.52        -       3.37     131
  33   33   14       6.78        -       2.03     112
  33   33   16      29.60        -       2.51     128
  33   33   18       3.50        -       1.81     118
  33   33   20       6.01        -       1.74     123
  33   33   22       0.47        -       1.69     109
  33   33   24       1.47        -       1.83      98
  33   33   26      -0.53        -       1.61     120
  33   33   28      -0.57        -       1.29     108
  33   33   30       0.80        -       1.49     117
  33   33   32       1.73        -       1.61      95
  34    0    0      15.86        -       2.22     213
  34    0    2      58.79        -       2.60     405
  34    0    4       8.30        -       1.57     361
  34    0    6       5.44        -       1.67     308
  34    0    8       8.52        -       1.70     284
  34    0   10      25.04        -       2.23     274
  34    0   12       4.60        -       1.82     222
  34    0   14      17.24        -       2.12     199
  34    0   16      14.35        -       2.05     214
  34    0   18       4.32        -       2.14     169
  34    0   20       2.48        -       2.14     163
  34    0   22       0.05        -       2.28     126
  34    0   24       8.58        -       2.16     148
  34    0   26       6.22        -       2.06     129
  34    0   28       2.99        -       2.18     126
  34    0   30       3.11        -       2.28     133
  34    0   32      14.94        -       2.67     133
  34    1    1       9.30        -       1.00     897
  34    1    3      17.76        -       1.28     738
  34    1    5      55.26        -       1.99     667
  34    1    7      24.45        -       1.47     542
  34    1    9      15.51        -       1.36     510
  34    1   11      12.55        -       1.36     448
  34    1   13       2.63        -       1.41     376
  34    1   15      19.30        -       1.58     379
  34    1   17      19.95        -       1.70     334
  34    1   19      31.88        -       1.89     333
  34    1   21       3.42        -       1.43     273
  34    1   23       2.76        -       1.53     237
  34    1   25       6.91        -       1.56     238
  34    1   27      12.35        -       1.84     194
  34    1   29      39.71        -       2.43     228
  34    1   31       8.08        -       1.53     209
  34    1   33       4.81        -       1.48     207
  34    2    0      10.09        -       1.48     356
  34    2    2      23.88        -       1.19     731
  34    2    4      26.64        -       1.36     650
  34    2    6      86.60        -       3.11     609
  34    2    8      43.33        -       1.90     528
  34    2   10      15.35        -       1.32     502
  34    2   12      39.94        -       1.84     451
  34    2   14       6.22        -       1.33     387
  34    2   16     165.13        -       6.67     338
  34    2   18       3.46        -       1.41     319
  34    2   20      11.29        -       1.52     300
  34    2   22      19.67        -       1.73     273
  34    2   24       2.99        -       1.40     270
  34    2   26       1.67        -       1.48     259
  34    2   28      13.33        -       1.69     213
  34    2   30       8.04        -       1.62     228
  34    2   32       0.46        -       1.52     205
  34    3    1      10.56        -       1.11     757
  34    3    3      31.21        -       1.49     690
  34    3    5       5.25        -       1.12     602
  34    3    7      23.07        -       1.44     500
  34    3    9      96.27        -       3.27     488
  34    3   11      46.14        -       2.00     441
  34    3   13      12.76        -       1.41     389
  34    3   15      11.24        -       1.41     376
  34    3   17       2.07        -       1.41     314
  34    3   19      12.71        -       1.55     313
  34    3   21       5.13        -       1.49     286
  34    3   23      13.19        -       1.58     275
  34    3   25       2.59        -       1.54     243
  34    3   27      11.68        -       1.49     234
  34    3   29      17.09        -       1.69     227
  34    3   31       5.41        -       1.50     212
  34    3   33       6.00        -       1.41     201
  34    4    0       2.20        -       1.48     361
  34    4    2      13.91        -       1.09     699
  34    4    4      33.94        -       1.47     631
  34    4    6      20.06        -       1.42     526
  34    4    8       4.22        -       1.31     485
  34    4   10      11.10        -       1.38     409
  34    4   12      28.23        -       1.73     399
  34    4   14      59.37        -       3.27     319
  34    4   16       5.29        -       1.47     316
  34    4   18       3.30        -       1.39     309
  34    4   20       2.04        -       1.47     256
  34    4   22      11.02        -       1.47     269
  34    4   24       1.40        -       1.58     258
  34    4   26       3.55        -       1.52     233
  34    4   28       5.89        -       1.49     243
  34    4   30       4.74        -       1.58     223
  34    4   32      36.17        -       2.34     217
  34    5    1      66.83        -       2.51     655
  34    5    3      34.72        -       1.54     673
  34    5    5      43.93        -       1.90     569
  34    5    7      21.76        -       1.49     495
  34    5    9      20.03        -       1.55     432
  34    5   11       3.11        -       1.36     382
  34    5   13       3.41        -       1.38     348
  34    5   15       1.26        -       1.57     282
  34    5   17      27.65        -       2.04     273
  34    5   19       8.39        -       1.44     269
  34    5   21       9.55        -       1.77     244
  34    5   23      16.13        -       1.81     263
  34    5   25      17.96        -       1.83     217
  34    5   27      22.88        -       2.01     222
  34    5   29       2.92        -       1.55     210
  34    5   31       0.94        -       1.42     212
  34    5   33      19.09        -       1.77     197
  34    6    0      13.95        -       1.78     336
  34    6    2      53.29        -       1.87     665
  34    6    4      10.94        -       1.28     568
  34    6    6       7.48        -       1.16     495
  34    6    8      -0.54        -       1.22     459
  34    6   10       3.62        -       1.22     411
  34    6   12       0.88        -       1.39     358
  34    6   14       3.63        -       1.43     339
  34    6   16       2.66        -       1.63     257
  34    6   18       7.92        -       1.68     258
  34    6   20       2.23        -       1.41     244
  34    6   22      12.89        -       1.59     225
  34    6   24       3.03        -       1.58     210
  34    6   26       8.61        -       1.58     227
  34    6   28       2.94        -       1.46     218
  34    6   30      15.71        -       1.72     223
  34    6   32       5.90        -       1.61     215
  34    7    1      37.74        -       1.61     606
  34    7    3      19.27        -       1.27     624
  34    7    5       5.83        -       1.22     527
  34    7    7       1.91        -       1.31     443
  34    7    9       9.06        -       1.29     417
  34    7   11      18.90        -       1.63     332
  34    7   13      10.23        -       1.52     302
  34    7   15       8.08        -       1.45     294
  34    7   17      12.16        -       1.62     256
  34    7   19      21.36        -       1.73     271
  34    7   21      10.50        -       1.63     238
  34    7   23       3.53        -       1.55     223
  34    7   25       3.18        -       1.67     197
  34    7   27      18.34        -       1.79     235
  34    7   29      19.60        -       2.00     213
  34    7   31      25.32        -       2.28     199
  34    7   33      18.35        -       1.82     211
  34    8    0       3.06        -       1.66     278
  34    8    2      29.03        -       1.44     578
  34    8    4      10.48        -       1.23     519
  34    8    6      61.68        -       2.54     484
  34    8    8      25.60        -       1.60     403
  34    8   10      13.76        -       1.40     361
  34    8   12      16.25        -       1.61     327
  34    8   14      34.06        -       2.28     287
  34    8   16       3.23        -       1.50     274
  34    8   18      38.35        -       2.60     248
  34    8   20       4.55        -       1.74     208
  34    8   22       9.12        -       1.72     214
  34    8   24      10.24        -       1.69     212
  34    8   26       4.22        -       1.56     222
  34    8   28       4.51        -       1.53     195
  34    8   30       8.43        -       1.66     194
  34    8   32      14.30        -       1.91     182
  34    9    1      65.09        -       2.31     572
  34    9    3      25.15        -       1.39     543
  34    9    5      53.00        -       2.24     486
  34    9    7      38.65        -       1.94     398
  34    9    9      17.40        -       1.47     376
  34    9   11      17.39        -       1.64     336
  34    9   13      16.08        -       1.60     289
  34    9   15       4.41        -       1.48     280
  34    9   17      66.27        -       3.41     268
  34    9   19       6.64        -       1.32     225
  34    9   21       3.34        -       1.52     243
  34    9   23       8.55        -       1.61     221
  34    9   25       1.51        -       1.32     243
  34    9   27      12.23        -       1.69     204
  34    9   29      13.77        -       1.74     170
  34    9   31       5.15        -       1.56     171
  34    9   33      11.08        -       1.78     146
  34   10    0       3.17        -       1.56     283
  34   10    2      17.00        -       1.38     533
  34   10    4      10.60        -       1.32     492
  34   10    6       3.58        -       1.28     424
  34   10    8      87.16        -       3.81     335
  34   10   10       8.30        -       1.55     320
  34   10   12      12.44        -       1.49     326
  34   10   14       8.08        -       1.57     274
  34   10   16       9.68        -       1.56     247
  34   10   18      24.64        -       2.10     225
  34   10   20      22.02        -       1.94     226
  34   10   22      10.08        -       1.79     189
  34   10   24       6.32        -       1.47     190
  34   10   26       3.86        -       1.52     173
  34   10   28       8.91        -       1.70     182
  34   10   30       6.07        -       1.66     171
  34   10   32       7.18        -       1.68     138
  34   11    1       4.46        -       1.23     499
  34   11    3      63.75        -       2.41     521
  34   11    5      22.60        -       1.58     401
  34   11    7      34.13        -       2.07     337
  34   11    9       2.21        -       1.38     328
  34   11   11       7.07        -       1.52     292
  34   11   13       4.21        -       1.55     272
  34   11   15      13.72        -       1.65     254
  34   11   17       4.31        -       1.71     222
  34   11   19       7.06        -       1.65     217
  34   11   21      22.03        -       2.03     214
  34   11   23       2.53        -       1.55     199
  34   11   25       2.64        -       1.64     155
  34   11   27      30.90        -       2.78     149
  34   11   29       2.32        -       1.53     175
  34   11   31       7.21        -       1.85     154
  34   11   33       4.31        -       1.69     158
  34   12    0      38.24        -       3.02     236
  34   12    2       7.90        -       1.22     485
  34   12    4      10.34        -       1.32     400
  34   12    6      14.52        -       1.49     359
  34   12    8      23.08        -       1.81     318
  34   12   10      19.15        -       1.56     301
  34   12   12      26.91        -       1.81     298
  34   12   14       5.29        -       1.49     268
  34   12   16      18.23        -       1.96     192
  34   12   18      10.18        -       1.66     221
  34   12   20       4.68        -       1.47     200
  34   12   22       7.18        -       1.82     173
  34   12   24       4.13        -       1.81     155
  34   12   26      22.17        -       2.45     172
  34   12   28       0.89        -       1.56     147
  34   12   30      -0.31        -       1.77     156
  34   12   32      15.66        -       1.95     141
  34   13    1      36.69        -       1.91     441
  34   13    3      42.50        -       2.04     392
  34   13    5      10.13        -       1.35     378
  34   13    7      33.37        -       2.11     308
  34   13    9      44.47        -       2.47     277
  34   13   11       8.06        -       1.49     270
  34   13   13       6.94        -       1.70     261
  34   13   15      86.32        -       4.65     230
  34   13   17       1.02        -       1.45     216
  34   13   19       3.33        -       1.57     188
  34   13   21       3.88        -       1.73     186
  34   13   23      15.71        -       1.87     147
  34   13   25      26.35        -       2.34     158
  34   13   27      24.44        -       2.42     158
  34   13   29      19.30        -       2.30     139
  34   13   31      26.10        -       2.68     142
  34   13   33       8.96        -       1.76     138
  34   14    0      12.87        -       2.13     211
  34   14    2       4.94        -       1.49     386
  34   14    4       2.43        -       1.33     382
  34   14    6      14.38        -       1.56     325
  34   14    8       5.65        -       1.36     320
  34   14   10       4.74        -       1.55     267
  34   14   12       3.02        -       1.41     245
  34   14   14       2.56        -       1.59     232
  34   14   16      47.10        -       2.98     228
  34   14   18      10.03        -       1.74     187
  34   14   20       7.55        -       1.89     187
  34   14   22      11.09        -       1.87     167
  34   14   24      58.47        -       4.36     135
  34   14   26       4.56        -       1.55     145
  34   14   28       3.61        -       1.85     139
  34   14   30       4.09        -       1.86     140
  34   14   32       7.62        -       1.68     140
  34   15    1       5.43        -       1.31     413
  34   15    3      16.17        -       1.47     400
  34   15    5       8.13        -       1.38     369
  34   15    7       6.19        -       1.45     316
  34   15    9      10.91        -       1.61     248
  34   15   11       3.15        -       1.52     259
  34   15   13      13.16        -       1.77     264
  34   15   15      35.53        -       2.16     232
  34   15   17      -0.91        -       1.90     148
  34   15   19       3.10        -       1.53     197
  34   15   21      14.15        -       1.87     156
  34   15   23       3.71        -       1.65     165
  34   15   25       2.71        -       1.58     140
  34   15   27      -0.25        -       2.05     122
  34   15   29      11.95        -       1.81     148
  34   15   31       9.45        -       2.06     123
  34   15   33       5.04        -       2.02     129
  34   16    0       4.14        -       1.72     231
  34   16    2      20.10        -       1.57     402
  34   16    4       9.05        -       1.35     376
  34   16    6      41.45        -       2.27     318
  34   16    8      62.04        -       2.83     318
  34   16   10      30.30        -       2.20     236
  34   16   12      16.35        -       1.81     235
  34   16   14      14.01        -       1.67     244
  34   16   16      12.07        -       1.81     197
  34   16   18       7.82        -       1.79     157
  34   16   20      18.22        -       2.38     164
  34   16   22      12.52        -       2.02     149
  34   16   24       9.32        -       1.74     134
  34   16   26      26.63        -       2.54     146
  34   16   28       1.77        -       1.89     121
  34   16   30      12.55        -       2.03     127
  34   16   32       8.75        -       2.10     112
  34   17    1      10.85        -       1.36     410
  34   17    3       3.60        -       1.37     353
  34   17    5      22.79        -       1.81     326
  34   17    7      18.05        -       1.68     300
  34   17    9      11.01        -       1.58     270
  34   17   11      22.44        -       1.89     231
  34   17   13       6.70        -       1.53     212
  34   17   15       7.82        -       1.71     206
  34   17   17       3.99        -       1.73     166
  34   17   19       3.30        -       1.78     154
  34   17   21       6.85        -       1.69     169
  34   17   23       2.65        -       1.74     141
  34   17   25      10.72        -       1.97     143
  34   17   27       1.85        -       1.69     153
  34   17   29       7.95        -       1.96     126
  34   17   31       9.39        -       1.95     144
  34   17   33       8.34        -       1.82     101
  34   18    0      34.69        -       3.19     182
  34   18    2       4.19        -       1.34     353
  34   18    4      18.49        -       1.77     315
  34   18    6       4.54        -       1.46     278
  34   18    8      12.43        -       1.56     244
  34   18   10      14.97        -       1.59     244
  34   18   12       2.75        -       1.59     199
  34   18   14       9.85        -       1.60     214
  34   18   16      47.59        -       3.21     204
  34   18   18      11.19        -       1.83     174
  34   18   20      42.97        -       2.78     180
  34   18   22      26.80        -       2.15     160
  34   18   24      16.25        -       1.90     130
  34   18   26       5.25        -       1.73     143
  34   18   28       9.69        -       1.92     146
  34   18   30      19.83        -       2.15     139
  34   18   32      22.00        -       2.18     115
  34   19    1      46.96        -       2.22     377
  34   19    3      18.22        -       1.59     327
  34   19    5      21.25        -       1.81     301
  34   19    7      15.44        -       1.74     265
  34   19    9       8.81        -       1.63     250
  34   19   11      32.26        -       2.44     223
  34   19   13      24.44        -       2.06     185
  34   19   15      12.75        -       1.68     183
  34   19   17       7.61        -       1.70     176
  34   19   19       2.13        -       1.90     147
  34   19   21      11.33        -       1.72     153
  34   19   23       5.17        -       1.80     142
  34   19   25      11.08        -       1.97     134
  34   19   27       3.57        -       1.88     138
  34   19   29      11.01        -       1.74     130
  34   19   31       3.04        -       1.86     110
  34   19   33       1.04        -       1.62     106
  34   20    0      74.97        -       5.20     165
  34   20    2       4.05        -       1.34     335
  34   20    4       6.54        -       1.48     297
  34   20    6       4.48        -       1.49     272
  34   20    8      25.11        -       1.89     214
  34   20   10       3.03        -       1.65     214
  34   20   12      23.08        -       2.09     192
  34   20   14      30.74        -       2.38     206
  34   20   16      15.23        -       1.93     176
  34   20   18       9.83        -       1.70     186
  34   20   20      10.53        -       1.99     152
  34   20   22      21.06        -       2.03     141
  34   20   24       9.06        -       1.94     133
  34   20   26       0.92        -       1.66     122
  34   20   28       1.85        -       1.59     135
  34   20   30       3.03        -       1.63     118
  34   20   32       1.09        -       1.71     126
  34   21    1      13.87        -       1.52     319
  34   21    3       6.26        -       1.37     312
  34   21    5      13.35        -       1.56     288
  34   21    7       2.81        -       1.47     263
  34   21    9       6.83        -       1.68     215
  34   21   11       3.25        -       1.50     231
  34   21   13      12.17        -       1.77     194
  34   21   15      14.74        -       2.13     169
  34   21   17      11.82        -       1.93     185
  34   21   19       2.62        -       1.53     172
  34   21   21      19.21        -       1.98     162
  34   21   23      11.24        -       1.78     150
  34   21   25      12.29        -       1.86     130
  34   21   27       3.93        -       1.73     141
  34   21   29       4.95        -       1.83     119
  34   21   31       7.07        -       1.79     119
  34   21   33       3.93        -       1.79     111
  34   22    0       6.11        -       1.94     166
  34   22    2      17.53        -       1.51     290
  34   22    4      33.53        -       2.06     281
  34   22    6      31.33        -       2.20     264
  34   22    8       2.63        -       1.56     208
  34   22   10       9.02        -       1.73     195
  34   22   12       7.52        -       1.49     207
  34   22   14       1.34        -       1.87     164
  34   22   16      16.01        -       2.14     174
  34   22   18      11.84        -       2.00     158
  34   22   20       8.25        -       1.71     141
  34   22   22       8.69        -       2.27     121
  34   22   24      13.26        -       1.85     154
  34   22   26       6.24        -       2.13     116
  34   22   28       5.74        -       1.73     111
  34   22   30      10.58        -       1.72     120
  34   22   32       2.17        -       1.77     108
  34   23    1       9.90        -       1.41     313
  34   23    3       5.47        -       1.40     324
  34   23    5      49.42        -       2.84     249
  34   23    7      29.71        -       2.34     217
  34   23    9       8.93        -       1.63     191
  34   23   11       4.18        -       1.47     213
  34   23   13      10.17        -       1.76     183
  34   23   15      10.40        -       1.88     167
  34   23   17      20.05        -       1.97     154
  34   23   19       5.15        -       1.80     134
  34   23   21      15.11        -       1.81     155
  34   23   23       7.94        -       1.90     132
  34   23   25      32.66        -       2.74     130
  34   23   27      18.37        -       2.26     134
  34   23   29       7.87        -       1.99     115
  34   23   31       7.65        -       1.70     111
  34   23   33       2.80        -       1.79     109
  34   24    0       6.51        -       1.98     165
  34   24    2      10.86        -       1.54     289
  34   24    4      11.28        -       1.59     250
  34   24    6      52.92        -       3.08     238
  34   24    8      46.81        -       2.89     212
  34   24   10      22.46        -       1.97     204
  34   24   12       8.81        -       1.82     156
  34   24   14       9.89        -       1.96     170
  34   24   16      34.94        -       2.82     144
  34   24   18       2.38        -       1.85     160
  34   24   20      49.41        -       3.86     142
  34   24   22       0.47        -       1.98     126
  34   24   24       2.78        -       1.76     127
  34   24   26      10.27        -       1.80     125
  34   24   28       4.50        -       1.76     117
  34   24   30      19.52        -       2.21     121
  34   24   32       0.98        -       2.06      92
  34   25    1      10.51        -       1.47     274
  34   25    3      10.39        -       1.46     231
  34   25    5       3.35        -       1.40     257
  34   25    7      18.25        -       1.92     190
  34   25    9       5.87        -       1.49     222
  34   25   11      25.14        -       1.97     185
  34   25   13      -0.74        -       1.80     158
  34   25   15      31.90        -       2.25     163
  34   25   17       5.91        -       1.70     143
  34   25   19       6.17        -       1.71     145
  34   25   21      14.15        -       2.05     121
  34   25   23      13.17        -       1.86     140
  34   25   25       7.91        -       1.56     122
  34   25   27       7.44        -       1.79     127
  34   25   29       6.77        -       2.09     108
  34   25   31       1.11        -       1.87      98
  34   25   33       0.96        -       1.52      96
  34   26    0       6.46        -       2.16     148
  34   26    2       5.03        -       1.42     255
  34   26    4       5.39        -       1.52     269
  34   26    6      36.16        -       2.72     219
  34   26    8      13.64        -       1.75     191
  34   26   10       2.27        -       1.61     199
  34   26   12       5.17        -       1.71     144
  34   26   14      25.76        -       2.38     136
  34   26   16       6.24        -       1.54     182
  34   26   18      11.62        -       1.68     138
  34   26   20       6.15        -       1.68     146
  34   26   22      20.95        -       2.51     107
  34   26   24       8.12        -       1.92     117
  34   26   26      13.33        -       1.95     140
  34   26   28      13.30        -       1.94     137
  34   26   30       4.99        -       1.72     109
  34   26   32       1.81        -       1.77      91
  34   27    1      15.18        -       1.54     298
  34   27    3       7.97        -       1.32     270
  34   27    5       4.21        -       1.44     247
  34   27    7      12.48        -       1.66     218
  34   27    9       4.19        -       1.48     197
  34   27   11      10.90        -       2.08     153
  34   27   13       8.89        -       1.71     153
  34   27   15       3.26        -       1.95     118
  34   27   17      14.79        -       1.81     133
  34   27   19       4.72        -       1.82     134
  34   27   21       1.91        -       1.85     119
  34   27   23      13.39        -       2.09     114
  34   27   25       6.08        -       1.68     120
  34   27   27       3.45        -       1.92     104
  34   27   29       6.13        -       1.92      93
  34   27   31      24.82        -       2.56     109
  34   27   33       3.67        -       1.67     120
  34   28    0      17.45        -       2.40     153
  34   28    2       7.62        -       1.48     239
  34   28    4       4.25        -       1.64     224
  34   28    6      13.85        -       1.70     223
  34   28    8       7.99        -       1.69     184
  34   28   10       3.77        -       1.47     185
  34   28   12       6.43        -       2.00     143
  34   28   14       4.10        -       1.49     132
  34   28   16      14.76        -       2.14     137
  34   28   18       9.15        -       1.78     141
  34   28   20      11.86        -       1.81     148
  34   28   22       4.72        -       1.94     119
  34   28   24      10.37        -       2.25     102
  34   28   26       4.76        -       1.83     113
  34   28   28       8.98        -       1.96     118
  34   28   30       4.35        -       1.79     105
  34   28   32       4.00        -       1.48     109
  34   29    1       3.20        -       1.48     234
  34   29    3      30.60        -       1.88     228
  34   29    5       0.98        -       1.51     224
  34   29    7       2.06        -       1.59     185
  34   29    9       3.87        -       1.42     165
  34   29   11      10.23        -       1.85     158
  34   29   13      24.28        -       2.52     150
  34   29   15       9.57        -       1.96     123
  34   29   17      23.12        -       2.70     133
  34   29   19       6.97        -       1.89     145
  34   29   21       7.49        -       1.77     126
  34   29   23       2.44        -       1.94     115
  34   29   25       1.91        -       1.80     105
  34   29   27       4.05        -       1.62     112
  34   29   29       5.88        -       1.69     106
  34   29   31       3.11        -       2.09      88
  34   29   33       1.87        -       1.49     111
  34   30    0      -2.82        -       1.83     141
  34   30    2       6.06        -       1.36     231
  34   30    4      15.75        -       1.52     242
  34   30    6       2.78        -       1.36     227
  34   30    8       9.77        -       1.67     176
  34   30   10       4.84        -       1.62     190
  34   30   12      12.18        -       2.18     135
  34   30   14       0.33        -       1.67     146
  34   30   16       7.09        -       1.72     138
  34   30   18       0.92        -       1.80     122
  34   30   20       5.41        -       1.65     138
  34   30   22      17.13        -       2.06     124
  34   30   24       4.69        -       1.59     115
  34   30   26       3.12        -       1.65     108
  34   30   28       3.47        -       1.67     115
  34   30   30       3.23        -       1.51     120
  34   30   32       1.98        -       1.51     118
  34   31    1       4.61        -       1.45     214
  34   31    3      -0.14        -       1.46     238
  34   31    5       6.86        -       1.56     234
  34   31    7       1.36        -       1.53     198
  34   31    9       5.72        -       1.70     145
  34   31   11      10.57        -       1.98     154
  34   31   13      23.60        -       2.15     148
  34   31   15      -0.17        -       1.66     128
  34   31   17       9.81        -       1.73     131
  34   31   19      28.83        -       3.23     116
  34   31   21       6.48        -       1.80     122
  34   31   23       0.60        -       1.70     111
  34   31   25      -0.56        -       1.87     116
  34   31   27       9.29        -       1.84     110
  34   31   29       5.97        -       1.92     106
  34   31   31      12.86        -       2.12     105
  34   31   33       2.89        -       1.56     114
  34   32    0      15.42        -       2.16     130
  34   32    2       5.94        -       1.46     232
  34   32    4      12.28        -       1.64     201
  34   32    6      16.10        -       1.91     175
  34   32    8       0.32        -       1.52     178
  34   32   10       2.95        -       1.51     171
  34   32   12      35.91        -       2.94     135
  34   32   14      11.73        -       2.17     135
  34   32   16       4.35        -       1.95     124
  34   32   18       4.92        -       1.68     134
  34   32   20       3.39        -       1.78     118
  34   32   22       4.35        -       1.80      99
  34   32   24       6.97        -       1.95     105
  34   32   26       3.60        -       1.52     107
  34   32   28       9.31        -       2.02     102
  34   32   30       2.37        -       1.99      81
  34   32   32       4.26        -       1.56     107
  34   33    1       0.41        -       1.48     194
  34   33    3      22.13        -       1.85     215
  34   33    5       4.16        -       1.44     191
  34   33    7       4.54        -       1.60     212
  34   33    9      13.76        -       1.98     156
  34   33   11       2.61        -       1.71     127
  34   33   13       7.24        -       1.83     145
  34   33   15       2.34        -       1.60     131
  34   33   17       5.67        -       1.66     116
  34   33   19      16.60        -       2.39     121
  34   33   21       8.53        -       1.98     108
  34   33   23       9.07        -       1.88     100
  34   33   25      -0.86        -       1.88      83
  34   33   27       0.96        -       1.56     120
  34   33   29       3.78        -       1.64      99
  34   33   31      -0.95        -       1.79      84
  34   33   33       0.05        -       1.48     114
  34   34    0      -4.20        -       2.09     116
  34   34    2       1.78        -       1.46     204
  34   34    4       1.33        -       1.55     210
  34   34    6       2.04        -       1.78     188
  34   34    8       4.12        -       1.70     156
  34   34   10      19.44        -       2.12     140
  34   34   12      19.88        -       2.36     151
  34   34   14       6.60        -       1.89     126
  34   34   16       1.71        -       1.86     136
  34   34   18       3.86        -       1.89      94
  34   34   20       3.73        -       1.59     106
  34   34   22       6.36        -       1.53      93
  34   34   24       4.23        -       1.82      90
  34   34   26       3.75        -       1.94      96
  34   34   28       4.62        -       1.70     112
  34   34   30       4.69        -       1.74      93
  34   34   32      -1.50        -       1.78      91
  34   34   34      15.76        -       4.14      29
  35    0    1      67.40        -       2.83     418
  35    0    3      58.09        -       3.15     359
  35    0    5      38.35        -       2.73     314
  35    0    7       6.47        -       1.74     261
  35    0    9      55.26        -       3.15     262
  35    0   11      -1.77        -       1.58     234
  35    0   13       0.91        -       2.06     197
  35    0   15      69.74        -       4.05     196
  35    0   17       0.78        -       1.87     200
  35    0   19       8.30        -       1.91     171
  35    0   21       2.50        -       2.15     146
  35    0   23       1.72        -       2.25     116
  35    0   25       4.79        -       2.02     129
  35    0   27       3.66        -       2.11     120
  35    0   29       6.96        -       2.01     117
  35    0   31       8.57        -       2.20     119
  35    0   33      21.05        -       2.48     128
  35    1    0      34.89        -       2.13     363
  35    1    2      25.07        -       1.32     735
  35    1    4       5.88        -       1.01     686
  35    1    6      69.09        -       2.24     605
  35    1    8       3.10        -       1.16     524
  35    1   10      36.01        -       1.89     439
  35    1   12      43.51        -       2.13     376
  35    1   14      18.33        -       1.61     351
  35    1   16      52.60        -       2.78     332
  35    1   18      66.09        -       3.03     303
  35    1   20      10.06        -       1.40     313
  35    1   22       1.48        -       1.37     245
  35    1   24      24.27        -       1.83     241
  35    1   26       7.75        -       1.47     210
  35    1   28       7.12        -       1.74     199
  35    1   30       4.21        -       1.62     188
  35    1   32       7.23        -       1.60     198
  35    1   34      11.10        -       1.76     192
  35    2    1      60.64        -       1.96     784
  35    2    3       9.35        -       1.09     663
  35    2    5       9.93        -       1.18     606
  35    2    7       9.29        -       1.23     537
  35    2    9      -0.44        -       1.28     472
  35    2   11      18.24        -       1.57     433
  35    2   13       8.32        -       1.44     350
  35    2   15      13.15        -       1.46     321
  35    2   17      13.88        -       1.67     300
  35    2   19       1.67        -       1.34     287
  35    2   21       7.78        -       1.34     269
  35    2   23       5.85        -       1.53     251
  35    2   25       4.31        -       1.43     229
  35    2   27      10.62        -       1.52     246
  35    2   29      14.46        -       1.95     182
  35    2   31       9.26        -       1.51     237
  35    2   33       7.61        -       1.66     197
  35    3    0       4.13        -       1.60     349
  35    3    2      24.79        -       1.31     680
  35    3    4      28.87        -       1.46     604
  35    3    6      19.69        -       1.28     548
  35    3    8      18.24        -       1.44     485
  35    3   10       2.43        -       1.23     464
  35    3   12      19.62        -       1.55     423
  35    3   14       8.17        -       1.39     375
  35    3   16      52.91        -       2.45     344
  35    3   18      11.81        -       1.47     284
  35    3   20      12.16        -       1.39     317
  35    3   22       3.41        -       1.47     251
  35    3   24      10.91        -       1.45     269
  35    3   26      15.21        -       1.74     220
  35    3   28      -0.31        -       1.53     218
  35    3   30       5.53        -       1.29     232
  35    3   32       9.81        -       1.51     214
  35    3   34      12.94        -       1.74     205
  35    4    1      14.65        -       1.17     674
  35    4    3      28.40        -       1.40     670
  35    4    5       1.27        -       1.12     588
  35    4    7       0.48        -       1.25     464
  35    4    9      12.13        -       1.36     407
  35    4   11      40.37        -       1.97     424
  35    4   13      97.93        -       3.77     363
  35    4   15      31.12        -       2.03     312
  35    4   17      20.87        -       1.75     315
  35    4   19       9.97        -       1.50     288
  35    4   21       3.11        -       1.45     242
  35    4   23      13.54        -       1.63     270
  35    4   25      -0.01        -       1.52     245
  35    4   27       4.31        -       1.57     226
  35    4   29       7.54        -       1.46     227
  35    4   31      11.13        -       1.51     226
  35    4   33       4.07        -       1.65     197
  35    5    0      35.70        -       2.19     314
  35    5    2      33.38        -       1.46     655
  35    5    4      28.18        -       1.39     585
  35    5    6       8.84        -       1.28     476
  35    5    8      17.90        -       1.27     442
  35    5   10      10.00        -       1.30     430
  35    5   12      44.36        -       2.38     360
  35    5   14      11.07        -       1.42     351
  35    5   16       6.45        -       1.50     295
  35    5   18       9.12        -       1.44     259
  35    5   20       6.26        -       1.37     269
  35    5   22      12.42        -       1.54     247
  35    5   24       7.12        -       1.60     195
  35    5   26      18.47        -       1.80     224
  35    5   28      33.27        -       2.63     201
  35    5   30      -1.57        -       1.61     191
  35    5   32      22.31        -       1.97     204
  35    5   34       6.89        -       1.61     194
  35    6    1       4.34        -       1.15     606
  35    6    3      90.82        -       2.73     615
  35    6    5      21.36        -       1.37     517
  35    6    7      51.15        -       2.31     417
  35    6    9      30.46        -       1.73     412
  35    6   11       2.15        -       1.33     375
  35    6   13      19.08        -       1.68     320
  35    6   15      55.82        -       3.21     266
  35    6   17      10.95        -       1.64     242
  35    6   19      15.25        -       1.73     259
  35    6   21      15.36        -       1.69     234
  35    6   23      52.53        -       3.06     214
  35    6   25      11.38        -       1.66     226
  35    6   27       6.98        -       1.50     227
  35    6   29       6.61        -       1.59     210
  35    6   31      12.05        -       1.55     202
  35    6   33      -0.56        -       1.33     192
  35    7    0      18.74        -       1.77     280
  35    7    2      29.08        -       1.62     536
  35    7    4      57.30        -       2.23     501
  35    7    6      16.94        -       1.42     430
  35    7    8      22.49        -       1.70     385
  35    7   10      11.37        -       1.38     401
  35    7   12      77.83        -       3.28     353
  35    7   14      26.17        -       2.00     294
  35    7   16       5.05        -       1.55     260
  35    7   18       3.33        -       1.50     219
  35    7   20      18.39        -       1.71     245
  35    7   22      13.01        -       1.74     217
  35    7   24       2.94        -       1.42     238
  35    7   26       7.81        -       1.79     187
  35    7   28      14.06        -       1.80     194
  35    7   30      15.93        -       1.81     187
  35    7   32       3.97        -       1.41     202
  35    7   34      24.90        -       2.29     165
  35    8    1       5.55        -       1.22     514
  35    8    3      47.50        -       2.10     532
  35    8    5      86.08        -       3.25     452
  35    8    7      13.83        -       1.57     395
  35    8    9      21.31        -       1.54     355
  35    8   11       7.15        -       1.45     311
  35    8   13      44.73        -       2.62     301
  35    8   15      24.02        -       1.91     289
  35    8   17      17.60        -       1.70     271
  35    8   19      10.48        -       1.56     244
  35    8   21      10.42        -       1.67     221
  35    8   23       5.39        -       1.62     194
  35    8   25       2.41        -       1.47     210
  35    8   27      12.03        -       1.77     194
  35    8   29      20.25        -       1.94     206
  35    8   31       6.11        -       1.48     192
  35    8   33      10.92        -       1.73     169
  35    9    0      15.93        -       1.90     262
  35    9    2      17.08        -       1.52     479
  35    9    4      12.22        -       1.35     445
  35    9    6      19.23        -       1.63     397
  35    9    8      43.64        -       2.25     353
  35    9   10      47.43        -       2.61     290
  35    9   12      29.39        -       1.90     303
  35    9   14       7.18        -       1.44     255
  35    9   16      25.06        -       2.06     225
  35    9   18      28.40        -       2.20     228
  35    9   20       5.09        -       1.68     203
  35    9   22      23.61        -       1.95     227
  35    9   24       1.24        -       1.54     196
  35    9   26       4.21        -       1.48     218
  35    9   28       0.93        -       1.57     172
  35    9   30      32.90        -       2.63     173
  35    9   32      14.17        -       1.99     161
  35    9   34       8.13        -       1.81     158
  35   10    1       7.27        -       1.21     509
  35   10    3       6.06        -       1.20     480
  35   10    5      35.34        -       2.05     421
  35   10    7      31.89        -       1.77     350
  35   10    9      13.81        -       1.55     341
  35   10   11      10.84        -       1.57     290
  35   10   13      11.62        -       1.50     300
  35   10   15       3.85        -       1.43     260
  35   10   17       4.46        -       1.50     232
  35   10   19       8.12        -       1.63     236
  35   10   21      10.07        -       1.41     200
  35   10   23       0.88        -       1.58     202
  35   10   25       5.72        -       1.75     177
  35   10   27      -1.36        -       1.56     182
  35   10   29      39.58        -       2.72     173
  35   10   31      13.15        -       1.91     179
  35   10   33       3.56        -       2.31     120
  35   11    0       1.82        -       1.63     253
  35   11    2      62.70        -       2.59     442
  35   11    4       4.10        -       1.28     401
  35   11    6      20.18        -       1.65     372
  35   11    8      12.81        -       1.50     331
  35   11   10       3.44        -       1.37     305
  35   11   12       6.44        -       1.51     263
  35   11   14       2.96        -       1.59     248
  35   11   16       9.37        -       1.73     206
  35   11   18       4.83        -       1.50     211
  35   11   20       4.29        -       1.72     187
  35   11   22      20.80        -       2.14     181
  35   11   24      18.56        -       1.83     172
  35   11   26      29.49        -       2.50     158
  35   11   28       4.36        -       1.63     156
  35   11   30       4.76        -       1.54     166
  35   11   32      15.62        -       1.83     155
  35   11   34       3.32        -       1.63     156
  35   12    1      20.56        -       1.51     473
  35   12    3      14.69        -       1.23     485
  35   12    5       7.43        -       1.47     355
  35   12    7       4.68        -       1.34     313
  35   12    9      17.60        -       1.68     299
  35   12   11      15.44        -       1.61     281
  35   12   13      29.58        -       2.24     244
  35   12   15       5.42        -       1.56     244
  35   12   17       5.51        -       1.77     188
  35   12   19       9.53        -       1.90     190
  35   12   21       6.45        -       1.74     186
  35   12   23      30.08        -       2.47     174
  35   12   25      20.52        -       2.16     160
  35   12   27       2.92        -       1.67     162
  35   12   29      11.08        -       2.04     159
  35   12   31      11.68        -       1.74     123
  35   12   33       4.51        -       1.66     150
  35   13    0      20.85        -       2.46     198
  35   13    2      22.74        -       1.62     439
  35   13    4      12.17        -       1.36     384
  35   13    6      10.97        -       1.52     325
  35   13    8      23.89        -       1.91     297
  35   13   10      28.67        -       1.93     292
  35   13   12       7.61        -       1.77     223
  35   13   14       6.24        -       1.71     194
  35   13   16       2.84        -       1.58     220
  35   13   18      27.58        -       2.34     205
  35   13   20      11.85        -       1.88     191
  35   13   22       6.28        -       1.74     159
  35   13   24      14.38        -       2.15     149
  35   13   26      -0.38        -       1.78     134
  35   13   28       8.63        -       1.76     136
  35   13   30       8.15        -       1.61     130
  35   13   32       4.36        -       1.89     130
  35   13   34      12.56        -       1.93     149
  35   14    1       7.47        -       1.29     411
  35   14    3       2.37        -       1.27     385
  35   14    5      21.61        -       1.50     376
[truncated: 1,055,828 more chars]
