# Supplementary material for: Serial protein crystallography in an electron microscope
Source: Nat Commun. 2020 Feb 21;11:996. doi: 10.1038/s41467-020-14793-0 (PMC7035385; doi:10.1038/s41467-020-14793-0)
Supplement: Supplementary file 3 — Supplementary Data 1 [file 41467_2020_14793_MOESM3_ESM.zip › cumfrom0_S11_nobg_r_n-frame4_3_25.hkl]

CrystFEL reflection list version 2.0
Symmetry: m-3
   h    k    l          I    phase   sigma(I)   nmeas
   1    1    0      27.73        -      18.73   17550
   2    0    0     182.13        -       7.84   10777
   2    1    1      30.73        -       2.41   16046
   2    2    0      60.00        -       2.66    9470
   2    2    2     143.32        -       3.66    4433
   3    0    1      21.18        -       2.08    8791
   3    1    0      25.84        -       1.95    9488
   3    1    2      47.25        -       1.48   11065
   3    2    1      34.21        -       1.43   11144
   3    3    0      15.18        -       1.65    6351
   3    3    2      87.82        -       1.61    9197
   4    0    0      32.54        -       1.96    5783
   4    0    2      36.59        -       1.71    6147
   4    1    1      28.20        -       1.25   11546
   4    1    3     195.55        -       2.62    9372
   4    2    0      25.70        -       1.59    6626
   4    2    2      71.34        -       1.58    8377
   4    3    1      27.70        -       1.19    8958
   4    3    3       7.52        -       1.05    7514
   4    4    0     454.76        -       7.74    4934
   4    4    2      18.02        -       1.12    7141
   4    4    4     381.61        -       8.91    2279
   5    0    1     232.33        -       3.57    6809
   5    0    3      14.68        -       1.44    4832
   5    1    0     171.81        -       2.70    7564
   5    1    2      83.64        -       1.50    8880
   5    1    4      89.28        -       1.58    7806
   5    2    1      15.04        -       1.08    8911
   5    2    3      19.66        -       1.17    6525
   5    3    0      49.83        -       1.62    4968
   5    3    2      72.63        -       1.50    6846
   5    3    4     132.96        -       2.24    5902
   5    4    1      44.29        -       1.15    7795
   5    4    3      65.96        -       1.46    5747
   5    5    0      88.35        -       2.06    4002
   5    5    2      83.12        -       1.58    5812
   5    5    4      51.25        -       1.30    5265
   6    0    0      72.34        -       1.95    3974
   6    0    2      22.16        -       1.42    4698
   6    0    4       9.51        -       1.37    3777
   6    1    1     112.99        -       1.65   10263
   6    1    3      19.35        -       1.05    7152
   6    1    5      74.50        -       1.40    6681
   6    2    0     362.97        -       6.07    5022
   6    2    2     182.17        -       2.65    6785
   6    2    4     140.70        -       2.30    5609
   6    3    1     156.58        -       2.25    7703
   6    3    3      25.16        -       1.17    5636
   6    3    5      44.11        -       1.25    4894
   6    4    0     323.67        -       5.58    4165
   6    4    2      15.67        -       1.06    5727
   6    4    4      77.89        -       1.52    5260
   6    5    1     109.19        -       1.78    6754
   6    5    3     273.00        -       4.16    4980
   6    5    5      90.18        -       1.67    4790
   6    6    0      53.61        -       1.70    3366
   6    6    2      97.89        -       1.79    5058
   6    6    4     193.61        -       3.27    4659
   6    6    6     682.69        -      17.29    1518
   7    0    1      20.49        -       1.15    5691
   7    0    3      86.83        -       2.03    3874
   7    0    5      98.48        -       2.24    3319
   7    1    0      88.43        -       1.70    5876
   7    1    2     129.03        -       1.93    7492
   7    1    4     168.32        -       2.59    6333
   7    1    6      81.63        -       1.49    5889
   7    2    1     257.84        -       3.45    7977
   7    2    3     222.81        -       3.43    5438
   7    2    5     233.23        -       3.62    5178
   7    3    0     155.74        -       3.25    4108
   7    3    2      24.84        -       1.08    5574
   7    3    4      28.54        -       1.11    4675
   7    3    6     155.21        -       2.65    4348
   7    4    1     238.09        -       3.37    6502
   7    4    3     556.00        -       8.52    4933
   7    4    5     102.41        -       1.91    4397
   7    5    0      26.47        -       1.33    3549
   7    5    2      68.56        -       1.48    5090
   7    5    4     149.67        -       2.59    4409
   7    5    6     137.26        -       2.36    4316
   7    6    1     134.03        -       2.21    5911
   7    6    3     512.91        -       8.02    4351
   7    6    5     210.67        -       3.54    4015
   7    7    0      71.66        -       1.86    2904
   7    7    2     184.00        -       3.12    4399
   7    7    4     198.03        -       3.47    3820
   7    7    6     191.02        -       3.10    3824
   8    0    0    1146.03        -      24.23    3113
   8    0    2      39.16        -       1.36    3983
   8    0    4      10.34        -       1.28    3282
   8    0    6      22.66        -       1.35    2891
   8    1    1     249.32        -       3.04    9226
   8    1    3      43.23        -       1.10    6006
   8    1    5      70.18        -       1.36    5645
   8    1    7     441.44        -       6.40    5147
   8    2    0      27.32        -       1.21    4488
   8    2    2      95.05        -       1.74    5884
   8    2    4     277.10        -       4.39    4844
   8    2    6     365.16        -       5.53    4840
   8    3    1      53.14        -       1.17    6570
   8    3    3      52.76        -       1.29    4724
   8    3    5     206.68        -       3.61    4127
   8    3    7     216.94        -       3.65    3855
   8    4    0      54.34        -       1.56    3538
   8    4    2     224.25        -       3.49    4957
   8    4    4      17.19        -       1.00    4342
   8    4    6     167.45        -       2.78    3875
   8    5    1     103.16        -       1.67    5854
   8    5    3      80.10        -       1.60    4275
   8    5    5     533.36        -       8.80    3851
   8    5    7      11.24        -       0.92    3506
   8    6    0      58.72        -       1.65    3115
   8    6    2     131.15        -       2.35    4513
   8    6    4      16.37        -       0.94    3776
   8    6    6     441.20        -       7.09    3700
   8    7    1     435.92        -       6.39    5265
   8    7    3     227.71        -       3.78    3798
   8    7    5      33.86        -       1.05    3645
   8    7    7     180.49        -       2.98    3609
   8    8    0      46.10        -       1.51    2523
   8    8    2      16.64        -       0.90    4158
   8    8    4      10.48        -       0.91    3649
   8    8    6     177.92        -       3.06    3399
   8    8    8     200.37        -       5.60    1149
   9    0    1      49.71        -       1.30    4846
   9    0    3     294.71        -       5.73    3186
   9    0    5     346.85        -       7.07    2875
   9    0    7      19.69        -       1.27    2500
   9    1    0     128.01        -       2.28    4884
   9    1    2      28.36        -       0.94    6599
   9    1    4     424.12        -       5.98    5406
   9    1    6     235.48        -       3.42    5100
   9    1    8     105.15        -       1.83    4603
   9    2    1     301.59        -       3.85    7342
   9    2    3     222.75        -       3.45    4924
   9    2    5     362.98        -       5.84    4377
   9    2    7     122.83        -       2.12    4276
   9    3    0      16.88        -       1.23    3389
   9    3    2     255.15        -       3.90    5148
   9    3    4      31.37        -       1.11    4018
   9    3    6      26.84        -       1.06    3744
   9    3    8     179.71        -       3.07    3601
   9    4    1     274.11        -       3.89    5757
   9    4    3     201.59        -       3.39    4085
   9    4    5      94.57        -       1.80    3846
   9    4    7     123.43        -       2.35    3306
   9    5    0     285.37        -       5.43    3013
   9    5    2      69.28        -       1.46    4254
   9    5    4     374.91        -       6.44    3734
   9    5    6     426.61        -       6.89    3545
   9    5    8      42.21        -       1.22    3278
   9    6    1     110.05        -       1.85    5221
   9    6    3     228.92        -       3.95    3785
   9    6    5      36.52        -       1.13    3467
   9    6    7      87.92        -       1.75    3280
   9    7    0      95.78        -       2.21    2661
   9    7    2      39.85        -       1.10    4108
   9    7    4      26.56        -       1.03    3371
   9    7    6      54.36        -       1.33    3212
   9    7    8      18.14        -       0.88    3185
   9    8    1      14.97        -       0.83    4727
   9    8    3      76.62        -       1.59    3520
   9    8    5     107.11        -       2.05    3220
   9    8    7     113.03        -       2.12    3004
   9    9    0      39.88        -       1.44    2251
   9    9    2      44.60        -       1.07    4006
   9    9    4      37.42        -       1.08    3237
   9    9    6     126.54        -       2.36    3029
   9    9    8      50.27        -       1.19    2941
  10    0    0      88.62        -       2.85    2471
  10    0    2     476.26        -       8.44    3456
  10    0    4       3.74        -       1.25    2639
  10    0    6      50.51        -       1.71    2444
  10    0    8     198.51        -       4.40    2290
  10    1    1     288.27        -       3.50    7738
  10    1    3     191.23        -       2.76    5583
  10    1    5      84.97        -       1.59    4582
  10    1    7     218.18        -       3.32    4506
  10    1    9       4.70        -       0.79    3953
  10    2    0       8.31        -       1.07    3815
  10    2    2      76.37        -       1.42    5528
  10    2    4      40.04        -       1.10    4391
  10    2    6      12.39        -       0.91    3872
  10    2    8      25.87        -       0.96    3799
  10    3    1     441.13        -       5.94    5957
  10    3    3      53.56        -       1.29    3969
  10    3    5      10.70        -       0.91    3713
  10    3    7      19.54        -       0.98    3418
  10    3    9      80.66        -       1.62    3126
  10    4    0      34.92        -       1.36    3012
  10    4    2     175.00        -       2.86    4485
  10    4    4     503.42        -       8.30    3602
  10    4    6      78.00        -       1.66    3267
  10    4    8      18.32        -       0.95    3154
  10    5    1     178.86        -       2.63    5178
  10    5    3     163.94        -       2.87    3813
  10    5    5      60.10        -       1.42    3438
  10    5    7      69.99        -       1.55    3127
  10    5    9     100.73        -       1.94    2945
  10    6    0      45.41        -       1.55    2596
  10    6    2      83.65        -       1.60    4128
  10    6    4      77.39        -       1.60    3436
  10    6    6      29.58        -       1.07    3095
  10    6    8      24.94        -       0.94    2972
  10    7    1      46.91        -       1.10    4598
  10    7    3     131.81        -       2.30    3623
  10    7    5       6.92        -       0.88    3034
  10    7    7      54.22        -       1.27    3046
  10    7    9      32.86        -       0.97    2837
  10    8    0      13.01        -       1.14    2353
  10    8    2      64.64        -       1.32    3945
  10    8    4      80.39        -       1.64    3063
  10    8    6     104.92        -       2.05    2850
  10    8    8      56.11        -       1.29    2916
  10    9    1      36.12        -       0.98    4070
  10    9    3      77.54        -       1.55    3332
  10    9    5      15.38        -       0.89    2808
  10    9    7      28.70        -       0.99    2733
  10    9    9     125.08        -       2.23    2791
  10   10    0       8.19        -       1.15    2016
  10   10    2      12.30        -       0.82    3676
  10   10    4      38.78        -       1.11    2779
  10   10    6      14.49        -       0.89    2644
  10   10    8      33.41        -       1.03    2613
  10   10   10     620.88        -      17.60     942
  11    0    1      28.96        -       1.11    3964
  11    0    3      98.54        -       2.20    2891
  11    0    5       4.67        -       1.13    2520
  11    0    7       4.20        -       1.16    2148
  11    0    9      34.07        -       1.36    1993
  11    1    0      51.70        -       1.31    3963
  11    1    2      41.85        -       0.94    6330
  11    1    4      10.08        -       0.84    4599
  11    1    6     136.68        -       2.22    4335
  11    1    8     191.82        -       2.97    4145
  11    1   10      47.27        -       1.10    3535
  11    2    1     188.12        -       2.51    6357
  11    2    3      68.99        -       1.41    4522
  11    2    5       8.17        -       0.87    3956
  11    2    7      43.59        -       1.09    3663
  11    2    9     122.85        -       2.14    3485
  11    3    0     283.68        -       5.08    3270
  11    3    2     325.71        -       4.98    4597
  11    3    4      64.87        -       1.46    3465
  11    3    6      98.90        -       1.87    3414
  11    3    8      24.37        -       0.94    3320
  11    3   10      70.59        -       1.54    2785
  11    4    1      62.61        -       1.23    5200
  11    4    3      45.16        -       1.16    3759
  11    4    5      45.89        -       1.24    3206
  11    4    7     130.01        -       2.48    2907
  11    4    9      36.67        -       1.09    2703
  11    5    0      48.83        -       1.53    2636
  11    5    2      61.12        -       1.28    4001
  11    5    4     160.20        -       2.82    3332
  11    5    6      87.73        -       1.79    3040
  11    5    8      80.98        -       1.71    2811
  11    5   10      32.43        -       1.06    2530
  11    6    1     175.08        -       2.68    4467
  11    6    3     101.05        -       1.88    3407
  11    6    5      77.46        -       1.66    3056
  11    6    7      28.52        -       0.98    2934
  11    6    9       9.21        -       0.86    2710
  11    7    0     282.61        -       5.75    2418
  11    7    2      68.39        -       1.35    3845
  11    7    4     101.93        -       1.95    3091
  11    7    6      28.88        -       1.06    2708
  11    7    8      23.05        -       0.96    2722
  11    7   10      28.47        -       0.99    2572
  11    8    1     107.08        -       1.87    3829
  11    8    3     104.37        -       2.01    3293
  11    8    5      57.48        -       1.34    2774
  11    8    7      25.28        -       0.93    2875
  11    8    9      25.87        -       0.93    2741
  11    9    0      90.94        -       2.31    2056
  11    9    2      66.23        -       1.32    3563
  11    9    4      16.81        -       0.89    2858
  11    9    6       6.60        -       0.85    2641
  11    9    8      27.75        -       0.99    2640
  11    9   10      15.24        -       0.87    2394
  11   10    1     147.71        -       2.44    3608
  11   10    3      89.64        -       1.82    2873
  11   10    5     167.78        -       3.05    2646
  11   10    7     338.92        -       5.70    2667
  11   10    9       4.72        -       0.82    2401
  11   11    0     156.14        -       3.47    1860
  11   11    2       9.49        -       0.82    3269
  11   11    4      51.92        -       1.30    2608
  11   11    6     163.45        -       2.94    2482
  11   11    8     285.63        -       4.71    2515
  11   11   10     273.49        -       4.63    2454
  12    0    0      74.41        -       2.24    2060
  12    0    2     146.54        -       2.87    3236
  12    0    4      13.36        -       1.21    2350
  12    0    6      44.29        -       1.48    2230
  12    0    8      27.13        -       1.25    1951
  12    0   10      10.88        -       1.10    1807
  12    1    1     145.78        -       1.85    6961
  12    1    3      76.27        -       1.34    4880
  12    1    5      24.10        -       0.91    4134
  12    1    7      30.20        -       0.90    4037
  12    1    9     228.68        -       3.40    3748
  12    1   11      12.07        -       0.79    3327
  12    2    0      80.16        -       1.70    3353
  12    2    2     132.59        -       2.03    5007
  12    2    4      22.54        -       0.90    3902
  12    2    6     221.57        -       3.55    3595
  12    2    8      25.83        -       0.90    3397
  12    2   10      50.44        -       1.15    3313
  12    3    1      84.77        -       1.45    5366
  12    3    3      74.48        -       1.48    3976
  12    3    5      46.81        -       1.21    3284
  12    3    7      10.49        -       0.88    3027
  12    3    9     107.55        -       1.96    3177
  12    3   11     193.18        -       3.34    2788
  12    4    0     342.54        -       6.98    2643
  12    4    2      52.16        -       1.13    4346
  12    4    4     259.91        -       4.28    3438
  12    4    6      58.91        -       1.39    2994
  12    4    8     122.11        -       2.31    2856
  12    4   10     385.02        -       6.60    2691
  12    5    1       8.68        -       0.77    4523
  12    5    3      48.08        -       1.21    3399
  12    5    5      19.22        -       0.96    2916
  12    5    7      19.23        -       0.98    2555
  12    5    9      69.63        -       1.47    2650
  12    5   11      22.48        -       0.96    2417
  12    6    0       8.77        -       1.12    2371
  12    6    2      16.65        -       0.85    3852
  12    6    4      54.74        -       1.35    3032
  12    6    6      90.58        -       1.88    2813
  12    6    8       7.41        -       0.85    2644
  12    6   10      27.79        -       1.00    2455
  12    7    1      94.80        -       1.69    4040
  12    7    3     101.00        -       1.94    3012
  12    7    5       6.05        -       0.87    2808
  12    7    7      49.36        -       1.27    2598
  12    7    9     146.11        -       2.65    2508
  12    7   11     446.55        -       7.65    2440
  12    8    0      17.61        -       1.13    2186
  12    8    2      13.79        -       0.86    3518
  12    8    4     310.26        -       5.35    2843
  12    8    6      79.26        -       1.70    2543
  12    8    8       8.11        -       0.82    2592
  12    8   10     155.18        -       2.74    2501
  12    9    1      48.61        -       1.10    3586
  12    9    3     104.87        -       2.06    2893
  12    9    5     105.25        -       2.03    2650
  12    9    7     116.53        -       2.23    2484
  12    9    9      17.47        -       0.87    2521
  12    9   11     348.54        -       5.71    2461
  12   10    0      15.85        -       1.16    1904
  12   10    2      64.53        -       1.27    3285
  12   10    4       4.91        -       0.85    2594
  12   10    6      43.95        -       1.18    2529
  12   10    8     161.30        -       2.84    2393
  12   10   10     155.03        -       2.79    2379
  12   11    1     132.94        -       2.18    3349
  12   11    3      18.53        -       0.91    2727
  12   11    5      73.98        -       1.58    2496
  12   11    7      10.43        -       0.84    2385
  12   11    9      43.05        -       1.18    2262
  12   11   11      99.14        -       1.90    2217
  12   12    0       7.24        -       1.10    1739
  12   12    2     190.04        -       3.09    3176
  12   12    4     108.32        -       2.08    2502
  12   12    6     256.57        -       4.50    2480
  12   12    8      11.04        -       0.81    2307
  12   12   10      51.00        -       1.21    2237
  12   12   12     236.86        -       7.02     775
  13    0    1       7.17        -       0.90    3518
  13    0    3      97.15        -       2.22    2546
  13    0    5       8.68        -       1.11    2062
  13    0    7      93.05        -       2.38    1849
  13    0    9      45.06        -       1.54    1793
  13    0   11       5.21        -       1.08    1683
  13    1    0      28.47        -       1.06    3516
  13    1    2      76.03        -       1.21    5629
  13    1    4       6.65        -       0.75    4145
  13    1    6     246.60        -       3.72    3830
  13    1    8      34.49        -       0.95    3559
  13    1   10      17.03        -       0.80    3406
  13    1   12     263.42        -       4.03    3218
  13    2    1      38.10        -       0.85    5907
  13    2    3      77.63        -       1.44    4171
  13    2    5      39.93        -       1.09    3434
  13    2    7      13.06        -       0.85    3306
  13    2    9     142.83        -       2.39    3195
  13    2   11      37.36        -       1.01    3139
  13    3    0       8.04        -       0.99    2846
  13    3    2      79.11        -       1.38    4553
  13    3    4     110.11        -       1.96    3408
  13    3    6      16.63        -       0.89    3121
  13    3    8      68.93        -       1.40    2993
  13    3   10      27.72        -       0.92    2953
  13    3   12      19.02        -       0.90    2683
  13    4    1      66.18        -       1.23    4766
  13    4    3      19.07        -       0.87    3500
  13    4    5      42.44        -       1.15    2951
  13    4    7      82.20        -       1.66    2865
  13    4    9      32.77        -       1.05    2687
  13    4   11     108.02        -       2.10    2466
  13    5    0      51.28        -       1.56    2241
  13    5    2      19.06        -       0.85    3768
  13    5    4     143.76        -       2.62    3057
  13    5    6     175.91        -       3.23    2659
  13    5    8      94.04        -       1.86    2607
  13    5   10      15.34        -       0.90    2485
  13    5   12     247.92        -       4.45    2294
  13    6    1      16.05        -       0.82    3956
  13    6    3       5.50        -       0.81    3313
  13    6    5     355.20        -       6.01    2770
  13    6    7     101.88        -       1.97    2566
  13    6    9     214.48        -       3.87    2489
  13    6   11      24.54        -       0.94    2239
  13    7    0      17.03        -       1.16    2047
  13    7    2      11.97        -       0.80    3522
  13    7    4     129.46        -       2.39    2847
  13    7    6       2.67        -       0.84    2661
  13    7    8       8.90        -       0.84    2506
  13    7   10      42.69        -       1.17    2121
  13    7   12     119.69        -       2.31    2159
  13    8    1     161.28        -       2.52    3710
  13    8    3      54.73        -       1.28    2918
  13    8    5       4.21        -       0.82    2737
  13    8    7      35.90        -       1.04    2383
  13    8    9      37.62        -       1.12    2258
  13    8   11      67.27        -       1.48    2231
  13    9    0      59.67        -       1.73    1906
  13    9    2      85.17        -       1.55    3464
  13    9    4      28.20        -       0.96    2757
  13    9    6      14.62        -       0.91    2392
  13    9    8      36.88        -       1.06    2356
  13    9   10     114.31        -       2.22    2353
  13    9   12      32.42        -       1.00    2190
  13   10    1      27.28        -       0.88    3202
  13   10    3      34.31        -       1.03    2813
  13   10    5     105.43        -       2.12    2298
  13   10    7      73.94        -       1.59    2267
  13   10    9      24.49        -       0.92    2286
  13   10   11      27.21        -       0.94    2167
  13   11    0       1.40        -       1.07    1764
  13   11    2     143.19        -       2.43    3122
  13   11    4     120.27        -       2.34    2356
  13   11    6      69.27        -       1.55    2246
  13   11    8     118.51        -       2.16    2335
  13   11   10     195.62        -       3.55    2114
  13   11   12      61.08        -       1.31    2133
  13   12    1      63.19        -       1.27    3163
  13   12    3      69.66        -       1.44    2663
  13   12    5      33.32        -       1.03    2294
  13   12    7     182.97        -       3.18    2236
  13   12    9      96.39        -       1.94    2164
  13   12   11       5.86        -       0.79    2092
  13   13    0     112.28        -       3.07    1626
  13   13    2      17.89        -       0.82    2997
  13   13    4     221.96        -       3.96    2343
  13   13    6     406.42        -       6.74    2328
  13   13    8     255.89        -       4.34    2165
  13   13   10     185.42        -       3.55    2027
  13   13   12      96.00        -       1.80    2134
  14    0    0     146.12        -       3.42    1796
  14    0    2       9.16        -       0.95    2801
  14    0    4      76.68        -       2.03    2147
  14    0    6      38.21        -       1.42    1924
  14    0    8      75.67        -       2.00    1846
  14    0   10      72.45        -       1.93    1649
  14    0   12     226.43        -       5.09    1594
  14    1    1      95.37        -       1.40    6144
  14    1    3      13.16        -       0.75    4264
  14    1    5      34.86        -       0.93    3943
  14    1    7      14.10        -       0.81    3414
  14    1    9      15.30        -       0.77    3239
  14    1   11      36.69        -       0.97    3145
  14    1   13     284.94        -       4.45    2990
  14    2    0      30.18        -       1.09    3038
  14    2    2      32.95        -       0.85    4801
  14    2    4      79.83        -       1.50    3633
  14    2    6      85.81        -       1.66    3211
  14    2    8      14.16        -       0.82    3043
  14    2   10      10.56        -       0.81    2914
  14    2   12      10.13        -       0.81    2944
  14    3    1      29.27        -       0.79    4974
  14    3    3      10.98        -       0.78    3755
  14    3    5      26.65        -       0.98    3023
  14    3    7      15.53        -       0.88    2877
  14    3    9       9.50        -       0.87    2655
  14    3   11     117.17        -       2.10    2823
  14    3   13      14.78        -       0.86    2619
  14    4    0      38.14        -       1.25    2516
  14    4    2      42.78        -       1.02    3914
  14    4    4      95.02        -       1.88    3049
  14    4    6      37.34        -       1.09    2726
  14    4    8     224.77        -       3.93    2568
  14    4   10     186.30        -       3.37    2594
  14    4   12      57.54        -       1.36    2348
  14    5    1      60.22        -       1.19    4097
  14    5    3     157.09        -       2.70    3247
  14    5    5      30.59        -       1.09    2593
  14    5    7      67.12        -       1.45    2405
  14    5    9      22.23        -       0.98    2334
  14    5   11     257.01        -       4.56    2256
  14    5   13      24.24        -       0.97    2162
  14    6    0     163.26        -       3.60    2038
  14    6    2      54.43        -       1.19    3498
  14    6    4     248.73        -       4.21    2805
  14    6    6      40.46        -       1.15    2592
  14    6    8      32.91        -       1.04    2445
  14    6   10     151.45        -       2.84    2296
  14    6   12     384.57        -       6.39    2229
  14    7    1      13.74        -       0.78    3635
  14    7    3      83.26        -       1.65    2887
  14    7    5       8.50        -       0.87    2598
  14    7    7      22.73        -       0.94    2462
  14    7    9     206.34        -       3.63    2284
  14    7   11      92.94        -       1.83    2240
  14    7   13      29.52        -       1.02    2132
  14    8    0      86.86        -       2.23    1942
  14    8    2      31.87        -       0.99    3126
  14    8    4      52.00        -       1.23    2724
  14    8    6      75.32        -       1.56    2532
  14    8    8      11.23        -       0.86    2244
  14    8   10      43.59        -       1.14    2124
  14    8   12      71.92        -       1.58    1984
  14    9    1     135.80        -       2.19    3315
  14    9    3     184.23        -       3.12    2847
  14    9    5      28.23        -       1.00    2499
  14    9    7      83.74        -       1.68    2306
  14    9    9     106.47        -       2.01    2343
  14    9   11      47.19        -       1.21    2149
  14    9   13      78.75        -       1.62    2169
  14   10    0     103.91        -       2.48    1818
  14   10    2      54.05        -       1.14    3100
  14   10    4      81.03        -       1.68    2454
  14   10    6     344.38        -       6.02    2360
  14   10    8     153.58        -       2.86    2154
  14   10   10      19.04        -       0.88    2191
  14   10   12      99.58        -       1.93    2142
  14   11    1     208.50        -       3.31    3101
  14   11    3      45.75        -       1.16    2684
  14   11    5       5.12        -       0.85    2240
  14   11    7      69.42        -       1.50    2190
  14   11    9      12.82        -       0.83    2153
  14   11   11      65.89        -       1.41    2217
  14   11   13      44.01        -       1.26    2009
  14   12    0     552.45        -      11.58    1688
  14   12    2     127.03        -       2.18    2824
  14   12    4     305.36        -       5.32    2356
  14   12    6      35.36        -       1.07    2203
  14   12    8      96.14        -       1.90    2086
  14   12   10      80.96        -       1.69    1984
  14   12   12      47.67        -       1.19    1980
  14   13    1     103.52        -       1.79    2942
  14   13    3     265.16        -       4.29    2649
  14   13    5       8.33        -       0.87    2131
  14   13    7      22.30        -       0.97    2007
  14   13    9     159.32        -       2.94    2035
  14   13   11       7.20        -       0.81    1884
  14   13   13     337.97        -       5.88    1831
  14   14    0     666.11        -      15.15    1515
  14   14    2      47.85        -       1.07    2739
  14   14    4     252.62        -       4.59    2196
  14   14    6     174.74        -       3.21    2104
  14   14    8      49.35        -       1.29    1917
  14   14   10     216.12        -       3.68    1933
  14   14   12     507.99        -       9.11    1835
  14   14   14      11.72        -       1.45     597
  15    0    1     152.36        -       2.78    3179
  15    0    3      20.07        -       1.09    2289
  15    0    5      21.80        -       1.17    1855
  15    0    7      15.60        -       1.12    1796
  15    0    9     110.71        -       2.74    1628
  15    0   11      17.74        -       1.20    1595
  15    0   13       2.51        -       1.08    1463
  15    1    0       7.56        -       0.87    2956
  15    1    2      15.08        -       0.70    4946
  15    1    4      91.82        -       1.60    3728
  15    1    6      42.74        -       1.00    3432
  15    1    8      88.14        -       1.63    3172
  15    1   10      84.47        -       1.52    3042
  15    1   12      54.71        -       1.19    2900
  15    1   14       9.53        -       0.82    2732
  15    2    1      12.60        -       0.65    5187
  15    2    3      32.32        -       0.94    3778
  15    2    5      38.90        -       1.02    3310
  15    2    7      55.43        -       1.29    2939
  15    2    9     210.91        -       3.46    2898
  15    2   11      93.25        -       1.68    2828
  15    2   13     143.56        -       2.45    2664
  15    3    0      71.39        -       1.68    2559
  15    3    2      15.70        -       0.73    4225
  15    3    4       9.18        -       0.77    3212
  15    3    6     236.77        -       3.94    2903
  15    3    8     112.01        -       2.10    2700
  15    3   10      37.31        -       1.03    2521
  15    3   12     120.33        -       2.21    2511
  15    3   14      58.68        -       1.25    2483
  15    4    1       6.68        -       0.69    4278
  15    4    3      94.13        -       1.73    3332
  15    4    5     132.24        -       2.51    2746
  15    4    7      32.67        -       1.02    2592
  15    4    9      14.11        -       0.88    2391
  15    4   11     154.27        -       2.62    2478
  15    4   13     128.17        -       2.35    2153
  15    5    0      95.00        -       2.25    2139
  15    5    2     124.64        -       2.11    3434
  15    5    4     161.27        -       2.88    2926
  15    5    6      53.36        -       1.35    2518
  15    5    8      10.50        -       0.86    2418
  15    5   10       9.45        -       0.86    2351
  15    5   12      56.26        -       1.30    2164
  15    5   14      67.97        -       1.55    2035
  15    6    1      25.14        -       0.83    3688
  15    6    3     115.79        -       2.14    2942
  15    6    5     204.06        -       3.76    2460
  15    6    7      33.98        -       1.09    2311
  15    6    9      18.87        -       0.95    2168
  15    6   11     222.52        -       3.95    2130
  15    6   13      32.71        -       1.06    2028
  15    7    0     104.58        -       2.46    1951
  15    7    2      14.82        -       0.82    3234
  15    7    4      24.25        -       0.94    2636
  15    7    6     134.41        -       2.57    2276
  15    7    8      56.39        -       1.36    2297
  15    7   10      65.18        -       1.44    2120
  15    7   12     855.70        -      15.38    1987
  15    7   14     143.60        -       2.76    1814
  15    8    1      84.77        -       1.53    3264
  15    8    3     162.22        -       2.86    2832
  15    8    5      68.59        -       1.47    2361
  15    8    7      28.47        -       0.99    2382
  15    8    9      53.85        -       1.34    2199
  15    8   11      33.58        -       1.11    1924
  15    8   13      37.91        -       1.10    1972
  15    9    0     285.16        -       6.28    1773
  15    9    2       9.40        -       0.78    2946
  15    9    4      27.34        -       1.02    2320
  15    9    6      18.06        -       0.96    2270
  15    9    8      38.26        -       1.14    2104
  15    9   10     308.72        -       5.44    2124
  15    9   12     259.27        -       4.59    2022
  15    9   14     124.37        -       2.40    1905
  15   10    1     164.15        -       2.67    2973
  15   10    3      67.65        -       1.46    2471
  15   10    5     290.48        -       5.23    2348
  15   10    7     484.91        -       8.33    2093
  15   10    9     198.22        -       3.51    2118
  15   10   11     113.08        -       2.17    1936
  15   10   13     127.68        -       2.39    1970
  15   11    0     140.51        -       3.31    1664
  15   11    2     136.25        -       2.32    2916
  15   11    4      23.69        -       0.94    2438
  15   11    6     220.59        -       3.95    2098
  15   11    8     140.02        -       2.56    2025
  15   11   10     466.10        -       8.09    2110
  15   11   12     188.49        -       3.34    1995
  15   11   14      88.04        -       1.74    1857
  15   12    1      24.39        -       0.86    2972
  15   12    3     109.14        -       1.95    2656
  15   12    5      44.47        -       1.17    2118
  15   12    7       3.59        -       0.83    2053
  15   12    9      79.25        -       1.67    1937
  15   12   11     323.98        -       5.74    1988
  15   12   13     207.37        -       3.68    1820
  15   13    0      15.48        -       1.17    1564
  15   13    2     502.28        -       8.06    2720
  15   13    4      16.40        -       0.90    2134
  15   13    6      33.64        -       1.09    2007
  15   13    8      56.37        -       1.27    1901
  15   13   10      64.68        -       1.47    1800
  15   13   12     305.60        -       5.21    1915
  15   13   14     252.65        -       4.57    1690
  15   14    1     143.29        -       2.42    2825
  15   14    3      75.10        -       1.45    2465
  15   14    5     289.89        -       5.13    2097
  15   14    7     281.64        -       5.05    2013
  15   14    9      21.22        -       0.99    1836
  15   14   11     333.56        -       6.21    1676
  15   14   13     426.36        -       7.38    1795
  15   15    0      37.28        -       1.85    1392
  15   15    2     295.64        -       4.80    2632
  15   15    4      37.75        -       1.15    2069
  15   15    6      97.67        -       1.99    1790
  15   15    8      71.57        -       1.60    1748
  15   15   10       5.03        -       0.83    1741
  15   15   12      46.32        -       1.24    1648
  15   15   14     149.16        -       2.84    1663
  16    0    0     245.78        -       6.10    1621
  16    0    2      16.86        -       0.95    2526
  16    0    4       8.88        -       1.02    1971
  16    0    6      79.69        -       2.05    1696
  16    0    8     133.82        -       3.12    1706
  16    0   10      49.78        -       1.57    1516
  16    0   12       9.24        -       1.34    1427
  16    0   14      14.88        -       1.16    1363
  16    1    1      61.60        -       0.98    5589
  16    1    3      14.37        -       0.71    4277
  16    1    5      42.42        -       1.02    3457
  16    1    7     214.18        -       3.37    3240
  16    1    9     102.70        -       1.90    2865
  16    1   11      46.45        -       1.11    2816
  16    1   13      18.68        -       0.86    2585
  16    1   15     551.99        -       8.78    2612
  16    2    0      20.34        -       0.97    2771
  16    2    2      51.04        -       0.98    4542
  16    2    4     121.36        -       1.98    3446
  16    2    6      62.63        -       1.31    2953
  16    2    8      55.31        -       1.19    2796
  16    2   10     140.56        -       2.29    2775
  16    2   12     154.85        -       2.55    2620
  16    2   14     165.50        -       2.73    2591
  16    3    1      30.08        -       0.79    4425
  16    3    3      69.86        -       1.31    3579
  16    3    5      31.99        -       0.93    3004
  16    3    7      84.80        -       1.70    2654
  16    3    9     199.62        -       3.41    2663
  16    3   11     140.78        -       2.41    2529
  16    3   13     161.90        -       3.01    2360
  16    3   15     232.19        -       3.96    2286
  16    4    0       4.75        -       0.95    2277
  16    4    2      65.41        -       1.21    3770
  16    4    4      38.73        -       0.99    3047
  16    4    6      31.15        -       1.03    2557
  16    4    8      17.45        -       0.91    2370
  16    4   10      13.38        -       0.90    2329
  16    4   12     176.53        -       2.96    2397
  16    4   14     344.36        -       5.84    2114
  16    5    1     191.79        -       2.87    3870
  16    5    3      35.62        -       1.00    3116
  16    5    5      34.21        -       1.08    2475
  16    5    7      60.95        -       1.36    2436
  16    5    9      69.80        -       1.45    2339
  16    5   11     240.17        -       4.23    2208
  16    5   13      36.65        -       1.11    1973
  16    5   15     217.41        -       3.89    1876
  16    6    0     296.72        -       6.48    1876
  16    6    2       5.85        -       0.74    3162
  16    6    4     218.46        -       4.00    2554
  16    6    6     144.21        -       2.67    2474
  16    6    8     182.02        -       3.33    2144
  16    6   10     244.31        -       4.45    2059
  16    6   12     129.96        -       2.30    2079
  16    6   14     100.74        -       2.03    1913
  16    7    1      14.61        -       0.86    3149
  16    7    3       5.95        -       0.81    2648
  16    7    5      67.18        -       1.50    2387
  16    7    7      12.20        -       0.89    2156
  16    7    9       3.01        -       0.82    2192
  16    7   11     229.35        -       4.01    2018
  16    7   13     323.25        -       5.68    1907
  16    7   15      46.36        -       1.21    1808
  16    8    0      11.83        -       1.04    1812
  16    8    2      44.76        -       1.05    3088
  16    8    4      16.35        -       0.86    2508
  16    8    6     368.35        -       6.31    2331
  16    8    8     439.91        -       8.09    2146
  16    8   10     297.32        -       5.12    2085
  16    8   12     173.78        -       3.18    1905
  16    8   14     111.89        -       2.21    1791
  16    9    1     104.20        -       1.79    2952
  16    9    3      35.17        -       0.99    2661
  16    9    5      44.41        -       1.11    2381
  16    9    7      22.21        -       0.97    2164
  16    9    9     507.44        -       8.83    2010
  16    9   11     129.76        -       2.50    1871
  16    9   13     424.81        -       7.77    1763
  16    9   15     129.41        -       2.59    1690
  16   10    0     382.97        -       8.14    1695
  16   10    2     115.98        -       2.03    2856
  16   10    4     177.41        -       3.13    2304
  16   10    6      62.62        -       1.43    2160
  16   10    8     154.81        -       3.00    2022
  16   10   10     306.07        -       5.78    1851
  16   10   12      32.88        -       1.12    1787
  16   10   14      21.28        -       1.06    1652
  16   11    1     185.72        -       3.12    2739
  16   11    3      67.88        -       1.35    2574
  16   11    5     510.88        -       8.72    2177
  16   11    7     100.36        -       2.03    2048
  16   11    9     113.81        -       2.32    1918
  16   11   11      38.27        -       1.15    1827
  16   11   13      45.61        -       1.21    1787
  16   11   15      29.64        -       1.02    1588
  16   12    0      45.64        -       1.45    1624
  16   12    2     118.45        -       2.04    2733
  16   12    4      65.09        -       1.49    2195
  16   12    6      87.20        -       1.86    1913
  16   12    8      61.56        -       1.47    1893
  16   12   10     175.69        -       3.12    1930
  16   12   12     304.82        -       5.52    1816
  16   12   14     117.78        -       2.28    1646
  16   13    1      42.71        -       1.08    2754
  16   13    3      83.03        -       1.63    2435
  16   13    5      62.47        -       1.48    1977
  16   13    7      45.39        -       1.23    1805
  16   13    9     394.36        -       7.11    1747
  16   13   11      50.26        -       1.28    1714
  16   13   13     312.41        -       5.64    1625
  16   13   15     111.04        -       2.34    1404
  16   14    0     662.57        -      14.08    1449
  16   14    2     170.83        -       2.89    2629
  16   14    4     115.67        -       2.17    2039
  16   14    6     317.19        -       5.73    1859
  16   14    8      11.87        -       0.88    1722
  16   14   10      12.13        -       0.90    1710
  16   14   12     119.23        -       2.33    1555
  16   14   14     159.36        -       3.04    1579
  16   15    1     228.62        -       3.67    2576
  16   15    3     299.97        -       4.94    2240
  16   15    5      99.79        -       1.88    1985
  16   15    7     463.47        -       8.26    1715
  16   15    9     913.67        -      17.59    1605
  16   15   11     160.99        -       3.07    1653
  16   15   13     180.04        -       3.85    1404
  16   15   15     118.42        -       2.57    1326
  16   16    0      67.47        -       2.10    1280
  16   16    2     102.45        -       1.79    2525
  16   16    4     270.28        -       4.74    1994
  16   16    6       4.83        -       0.85    1796
  16   16    8     257.45        -       4.84    1716
  16   16   10      38.20        -       1.21    1602
  16   16   12     184.49        -       3.95    1431
  16   16   14      68.42        -       1.69    1287
  16   16   16     507.36        -      18.62     420
  17    0    1      35.21        -       1.12    2883
  17    0    3      10.90        -       0.94    2209
  17    0    5     127.49        -       3.00    1814
  17    0    7     323.66        -       7.43    1616
  17    0    9      32.00        -       1.41    1423
  17    0   11     185.88        -       4.45    1421
  17    0   13      31.30        -       1.31    1319
  17    0   15     248.18        -       6.25    1250
  17    1    0      37.40        -       1.20    2631
  17    1    2     100.35        -       1.52    4585
  17    1    4      52.34        -       1.12    3686
  17    1    6       5.32        -       0.75    3295
  17    1    8     285.69        -       4.53    2887
  17    1   10      99.66        -       1.82    2763
  17    1   12     217.46        -       3.62    2614
  17    1   14     100.89        -       1.91    2375
  17    1   16      39.34        -       1.12    2395
  17    2    1      45.80        -       0.86    4904
  17    2    3      48.32        -       1.00    3834
  17    2    5     138.39        -       2.27    3162
  17    2    7     207.17        -       3.39    2825
  17    2    9     117.48        -       2.04    2724
  17    2   11      47.95        -       1.12    2703
  17    2   13      37.14        -       1.00    2447
  17    2   15      96.19        -       2.13    2402
  17    3    0       7.16        -       0.89    2419
  17    3    2      38.02        -       0.94    3834
  17    3    4      40.52        -       1.01    3080
  17    3    6      13.54        -       0.87    2742
  17    3    8     155.14        -       2.76    2515
  17    3   10      35.86        -       1.06    2455
  17    3   12     719.76        -      11.08    2404
  17    3   14     117.53        -       2.23    2280
  17    3   16      49.09        -       1.26    2069
  17    4    1      20.21        -       0.75    3938
  17    4    3     120.17        -       2.02    3324
  17    4    5      21.68        -       0.90    2649
  17    4    7     132.41        -       2.44    2371
  17    4    9     271.33        -       4.71    2299
  17    4   11     582.37        -       9.97    2304
  17    4   13     290.67        -       4.95    2272
  17    4   15     184.80        -       3.27    2010
  17    5    0      96.58        -       2.29    2028
  17    5    2      33.53        -       0.91    3354
  17    5    4       6.30        -       0.78    2725
  17    5    6     114.20        -       2.22    2468
  17    5    8      38.76        -       1.11    2182
  17    5   10     151.13        -       2.89    2065
  17    5   12     111.24        -       2.22    2018
  17    5   14      36.97        -       1.12    1936
  17    5   16     825.88        -      14.72    1750
  17    6    1     108.74        -       1.79    3415
  17    6    3     321.40        -       5.04    3012
  17    6    5     103.34        -       1.98    2402
  17    6    7     117.92        -       2.27    2193
  17    6    9      53.93        -       1.33    2042
  17    6   11     340.07        -       6.16    1923
  17    6   13      23.76        -       1.07    1871
  17    6   15      73.31        -       1.63    1775
  17    7    0      30.07        -       1.28    1794
  17    7    2      49.70        -       1.12    2997
  17    7    4     244.74        -       4.19    2598
  17    7    6     131.73        -       2.50    2150
  17    7    8     166.55        -       3.06    2112
  17    7   10      99.69        -       2.11    1922
  17    7   12     133.83        -       2.52    1846
  17    7   14      16.61        -       0.98    1679
  17    7   16      34.29        -       1.18    1563
  17    8    1      45.89        -       1.07    3031
  17    8    3     229.12        -       3.73    2744
  17    8    5      74.60        -       1.58    2205
  17    8    7     308.02        -       5.71    2034
  17    8    9     285.73        -       5.15    2042
  17    8   11     227.04        -       4.11    1934
  17    8   13     419.95        -       7.24    1851
  17    8   15       5.41        -       0.87    1617
  17    9    0     134.24        -       3.27    1590
  17    9    2      32.38        -       0.94    2794
  17    9    4     202.73        -       3.50    2335
  17    9    6     264.73        -       4.73    2119
  17    9    8      57.96        -       1.35    2096
  17    9   10     402.60        -       6.99    1922
  17    9   12     141.64        -       2.62    1725
  17    9   14      33.97        -       1.15    1610
  17    9   16     151.60        -       3.08    1473
  17   10    1      42.75        -       1.04    2711
  17   10    3      24.43        -       0.87    2577
  17   10    5      78.36        -       1.59    2197
  17   10    7     174.80        -       3.31    2010
  17   10    9      42.93        -       1.22    1841
  17   10   11      43.60        -       1.31    1789
  17   10   13      50.42        -       1.30    1745
  17   10   15      98.78        -       2.13    1504
  17   11    0       6.66        -       1.05    1626
  17   11    2     359.99        -       5.57    2699
  17   11    4      84.66        -       1.75    2260
  17   11    6      73.31        -       1.65    2041
  17   11    8      45.81        -       1.25    1844
  17   11   10      40.53        -       1.32    1791
  17   11   12      31.74        -       1.10    1729
  17   11   14     129.27        -       2.50    1624
  17   11   16     342.37        -       6.64    1522
  17   12    1      61.86        -       1.29    2623
  17   12    3     465.21        -       7.23    2520
  17   12    5     214.78        -       3.88    2080
  17   12    7      53.02        -       1.31    1930
  17   12    9     126.08        -       2.50    1787
  17   12   11     175.28        -       3.37    1771
  17   12   13      19.70        -       0.92    1685
  17   12   15      33.80        -       1.36    1481
  17   13    0      33.89        -       1.38    1475
  17   13    2      69.84        -       1.43    2512
  17   13    4      86.29        -       1.80    2044
  17   13    6     171.53        -       3.16    1835
  17   13    8     113.65        -       2.16    1733
  17   13   10     379.73        -       6.87    1673
  17   13   12      51.79        -       1.29    1653
  17   13   14     195.70        -       4.02    1455
  17   13   16      42.80        -       1.32    1316
  17   14    1      85.70        -       1.58    2495
  17   14    3      44.57        -       1.17    2297
  17   14    5     341.25        -       6.14    1838
  17   14    7     196.03        -       3.66    1743
  17   14    9      36.40        -       1.19    1609
  17   14   11      53.50        -       1.39    1528
  17   14   13     118.60        -       2.60    1478
  17   14   15      27.23        -       1.05    1316
  17   15    0      41.92        -       1.75    1351
  17   15    2       8.89        -       0.83    2480
  17   15    4      87.78        -       1.77    2025
  17   15    6      25.67        -       1.03    1725
  17   15    8       3.04        -       0.89    1589
  17   15   10      37.82        -       1.17    1484
  17   15   12     556.00        -      10.39    1397
  17   15   14      76.55        -       1.93    1325
  17   15   16     118.16        -       2.65    1140
  17   16    1     437.23        -       7.38    2362
  17   16    3      15.32        -       0.85    2172
  17   16    5     114.41        -       2.13    1866
  17   16    7      80.78        -       1.79    1610
  17   16    9      22.96        -       1.10    1389
  17   16   11     139.76        -       3.05    1344
  17   16   13       2.20        -       0.95    1223
  17   16   15      46.38        -       1.40    1185
  17   17    0      47.19        -       1.64    1175
  17   17    2     327.79        -       5.34    2201
  17   17    4      31.82        -       1.07    1819
  17   17    6     194.65        -       3.82    1525
  17   17    8     177.91        -       3.57    1540
  17   17   10      10.34        -       0.93    1274
  17   17   12      59.76        -       1.61    1222
  17   17   14      63.85        -       1.75    1117
  17   17   16      40.19        -       1.32    1084
  18    0    0    1583.88        -      38.91    1473
  18    0    2       2.54        -       0.84    2467
  18    0    4     248.34        -       5.24    1925
  18    0    6       9.59        -       1.09    1598
  18    0    8     266.20        -       5.60    1628
  18    0   10      54.23        -       1.68    1408
  18    0   12       4.92        -       1.05    1291
  18    0   14      28.54        -       1.32    1235
  18    0   16     106.71        -       2.96    1119
  18    1    1      22.01        -       0.66    4986
  18    1    3     249.83        -       3.32    4147
  18    1    5     129.61        -       2.03    3334
  18    1    7      63.81        -       1.27    2884
  18    1    9     194.34        -       3.11    2727
  18    1   11      49.79        -       1.15    2440
  18    1   13      70.15        -       1.45    2283
  18    1   15      78.08        -       1.53    2167
  18    1   17      16.40        -       0.88    2096
  18    2    0     111.28        -       2.35    2460
  18    2    2      93.64        -       1.40    4292
  18    2    4     132.24        -       2.07    3334
  18    2    6      26.60        -       0.88    2853
  18    2    8     247.28        -       3.98    2781
  18    2   10     142.78        -       2.51    2466
  18    2   12     123.58        -       2.09    2597
  18    2   14     371.91        -       5.89    2256
  18    2   16      93.97        -       1.87    2167
  18    3    1      26.07        -       0.74    4224
  18    3    3      79.82        -       1.43    3383
  18    3    5     212.03        -       3.41    2866
  18    3    7      81.39        -       1.58    2531
  18    3    9      48.05        -       1.14    2457
  18    3   11      37.60        -       1.08    2279
  18    3   13      70.96        -       1.80    2151
  18    3   15     197.25        -       3.42    2146
  18    3   17      89.73        -       1.81    1922
  18    4    0      19.76        -       1.00    2197
  18    4    2      27.04        -       0.78    3663
  18    4    4      70.85        -       1.41    2928
  18    4    6       9.09        -       0.84    2558
  18    4    8      15.53        -       0.88    2328
  18    4   10     596.53        -       9.65    2213
  18    4   12     104.27        -       2.03    2076
  18    4   14     254.41        -       4.33    2060
  18    4   16       3.59        -       0.84    1894
  18    5    1      53.08        -       1.10    3492
  18    5    3     372.91        -       5.82    3000
  18    5    5      40.81        -       1.10    2420
  18    5    7     201.83        -       3.61    2094
  18    5    9      21.93        -       0.97    2080
  18    5   11      16.19        -       0.91    1997
  18    5   13     228.99        -       3.99    1943
  18    5   15       3.06        -       0.90    1681
  18    5   17     391.99        -       7.50    1487
  18    6    0      97.91        -       2.36    1837
  18    6    2      38.06        -       0.99    3019
  18    6    4     137.09        -       2.39    2555
  18    6    6      42.11        -       1.13    2345
  18    6    8     105.38        -       2.11    2027
  18    6   10     313.21        -       5.27    1976
  18    6   12      19.59        -       0.95    1908
  18    6   14     120.01        -       2.35    1708
  18    6   16     114.80        -       2.30    1636
  18    7    1       8.71        -       0.74    3083
  18    7    3      24.45        -       0.88    2696
  18    7    5      77.59        -       1.60    2176
  18    7    7     334.08        -       5.77    2052
  18    7    9     149.68        -       2.83    1882
  18    7   11       5.81        -       1.30    1827
  18    7   13     404.78        -       7.34    1720
  18    7   15      78.28        -       1.77    1536
  18    7   17      36.74        -       1.16    1425
  18    8    0     584.57        -      12.63    1660
  18    8    2       3.46        -       0.75    2811
  18    8    4     479.74        -       8.27    2339
  18    8    6     250.65        -       4.58    2016
  18    8    8      38.71        -       1.15    1912
  18    8   10      41.39        -       1.18    1888
  18    8   12     121.77        -       2.39    1662
  18    8   14     203.71        -       4.06    1513
  18    8   16       6.65        -       1.00    1392
  18    9    1     303.82        -       4.68    2877
  18    9    3      77.40        -       1.46    2636
  18    9    5     199.68        -       3.65    2071
  18    9    7      26.06        -       1.04    1923
  18    9    9      95.76        -       2.15    1894
  18    9   11     266.64        -       4.96    1757
  18    9   13      15.51        -       1.01    1612
  18    9   15      23.54        -       1.04    1459
  18    9   17      89.19        -       2.14    1328
  18   10    0      11.71        -       1.05    1618
  18   10    2    1085.46        -      16.71    2705
  18   10    4     239.66        -       4.25    2204
  18   10    6     137.21        -       2.60    1907
  18   10    8      73.86        -       1.72    1823
  18   10   10     250.51        -       4.46    1799
  18   10   12      49.29        -       1.25    1739
  18   10   14      19.61        -       1.00    1453
  18   10   16      97.23        -       2.17    1331
  18   11    1     176.20        -       2.89    2566
  18   11    3     423.28        -       6.64    2522
  18   11    5     203.25        -       3.83    1986
  18   11    7     272.50        -       4.65    2007
  18   11    9     498.76        -       8.89    1732
  18   11   11      66.90        -       1.66    1617
  18   11   13     340.14        -       6.35    1625
  18   11   15      21.31        -       1.09    1345
  18   11   17      80.01        -       1.99    1246
  18   12    0     929.11        -      19.73    1502
  18   12    2     136.90        -       2.43    2512
  18   12    4     209.73        -       3.88    2062
  18   12    6     404.32        -       7.18    1928
  18   12    8       3.37        -       0.84    1727
  18   12   10     199.94        -       3.94    1597
  18   12   12     130.20        -       2.54    1558
  18   12   14       6.37        -       0.91    1403
  18   12   16     233.74        -       4.86    1196
  18   13    1      35.07        -       1.02    2431
  18   13    3     566.27        -       9.03    2317
  18   13    5     269.34        -       4.80    1937
  18   13    7      87.44        -       1.81    1750
  18   13    9      33.35        -       1.15    1530
  18   13   11      48.63        -       1.34    1519
  18   13   13     224.34        -       4.18    1449
  18   13   15     320.04        -       6.49    1240
  18   13   17      24.21        -       1.17    1051
  18   14    0      26.04        -       1.30    1313
  18   14    2     214.15        -       3.54    2319
  18   14    4     305.72        -       5.26    2045
  18   14    6      46.84        -       1.27    1677
  18   14    8      80.08        -       1.77    1571
  18   14   10      51.32        -       1.32    1472
  18   14   12     115.00        -       2.66    1338
  18   14   14      49.54        -       1.46    1367
  18   14   16      53.83        -       1.50    1124
  18   15    1     208.78        -       3.43    2265
  18   15    3     144.39        -       2.60    2106
  18   15    5     203.93        -       3.82    1732
  18   15    7     277.57        -       5.05    1624
  18   15    9      34.80        -       1.12    1503
  18   15   11      67.96        -       1.62    1415
  18   15   13     176.38        -       3.97    1205
  18   15   15      32.80        -       1.24    1107
  18   15   17     110.92        -       2.70     932
  18   16    0     922.70        -      21.82    1211
  18   16    2      30.22        -       0.97    2240
  18   16    4     150.33        -       2.80    1838
  18   16    6     173.94        -       3.56    1539
  18   16    8     135.96        -       2.87    1402
  18   16   10      48.56        -       1.31    1398
  18   16   12      25.13        -       1.12    1185
  18   16   14      40.00        -       1.34    1034
  18   16   16      93.64        -       2.46    1017
  18   17    1      21.04        -       0.94    2092
  18   17    3     215.59        -       3.74    1932
  18   17    5      23.21        -       1.02    1534
  18   17    7      14.96        -       0.93    1441
  18   17    9     104.18        -       2.48    1293
  18   17   11      24.54        -       1.09    1185
  18   17   13      28.09        -       1.20    1065
  18   17   15      60.83        -       1.74     965
  18   17   17      11.56        -       1.03     899
  18   18    0      33.54        -       1.54    1023
  18   18    2       7.57        -       0.81    1935
  18   18    4      30.24        -       1.03    1769
  18   18    6      23.08        -       1.01    1387
  18   18    8      10.09        -       0.99    1267
  18   18   10     162.99        -       3.64    1132
  18   18   12       0.83        -       0.92    1078
  18   18   14      71.09        -       2.01     922
  18   18   16      18.33        -       1.13     860
  18   18   18     706.65        -      30.24     280
  19    0    1      34.97        -       1.07    2655
  19    0    3      58.34        -       1.43    2196
  19    0    5      13.39        -       1.04    1782
  19    0    7       6.99        -       1.13    1395
  19    0    9     189.38        -       4.60    1452
  19    0   11      34.15        -       1.40    1306
  19    0   13     303.01        -       7.43    1198
  19    0   15      49.10        -       1.86    1140
  19    0   17      26.75        -       1.41     999
  19    1    0       8.71        -       0.92    2483
  19    1    2      19.39        -       0.69    4300
  19    1    4      46.21        -       1.01    3406
  19    1    6      79.44        -       1.41    3003
  19    1    8     119.03        -       1.94    2746
  19    1   10     247.53        -       3.96    2567
  19    1   12     216.58        -       3.51    2317
  19    1   14     117.76        -       2.10    2125
  19    1   16      78.45        -       1.58    1965
  19    1   18     185.33        -       3.37    1831
  19    2    1     223.58        -       2.85    4620
  19    2    3     171.67        -       2.57    3717
  19    2    5     225.54        -       3.58    2964
  19    2    7      11.22        -       0.80    2627
  19    2    9      37.71        -       0.97    2536
  19    2   11     264.68        -       4.21    2418
  19    2   13       8.04        -       0.77    2314
  19    2   15      32.97        -       1.02    2113
  19    2   17     103.64        -       2.00    1907
  19    3    0      79.26        -       1.76    2171
  19    3    2     146.87        -       2.21    3720
  19    3    4      93.27        -       1.61    2982
  19    3    6      36.45        -       0.99    2532
  19    3    8     177.73        -       3.08    2301
  19    3   10      95.45        -       1.82    2280
  19    3   12      71.25        -       1.49    2145
  19    3   14     755.75        -      12.18    2070
  19    3   16      47.76        -       1.21    1876
  19    3   18      48.85        -       1.29    1749
  19    4    1       6.87        -       0.65    3669
  19    4    3      67.39        -       1.25    3303
  19    4    5     292.51        -       4.84    2598
  19    4    7      11.08        -       0.88    2239
  19    4    9      85.66        -       1.69    2101
  19    4   11     536.40        -       9.22    1991
  19    4   13     251.63        -       4.55    1841
  19    4   15      11.09        -       0.87    1842
  19    4   17      52.29        -       1.26    1670
  19    5    0     247.06        -       5.22    1956
  19    5    2     193.19        -       3.00    3192
  19    5    4      99.63        -       1.80    2619
  19    5    6      13.05        -       0.84    2158
  19    5    8     287.14        -       5.09    1955
  19    5   10      95.94        -       1.89    2003
  19    5   12     406.86        -       6.93    1942
  19    5   14      11.47        -       0.84    1830
  19    5   16     145.02        -       2.96    1479
  19    5   18      45.99        -       1.48    1342
  19    6    1      13.48        -       0.73    3255
  19    6    3      13.87        -       0.77    2880
  19    6    5     480.38        -       7.88    2369
  19    6    7       5.05        -       0.87    1975
  19    6    9     246.35        -       4.51    1888
  19    6   11     119.63        -       2.46    1820
  19    6   13     114.33        -       2.42    1682
  19    6   15     132.83        -       2.81    1448
  19    6   17     157.73        -       3.34    1352
  19    7    0     708.24        -      15.58    1598
  19    7    2     516.18        -       7.68    2990
  19    7    4     125.37        -       2.41    2308
  19    7    6     307.98        -       5.92    1897
  19    7    8     121.21        -       2.34    1998
  19    7   10      64.63        -       1.56    1721
  19    7   12      63.82        -       1.57    1592
  19    7   14      37.59        -       1.20    1562
  19    7   16      99.02        -       2.18    1342
  19    7   18     281.49        -       5.79    1256
  19    8    1       9.41        -       0.80    2722
  19    8    3     262.99        -       4.31    2527
  19    8    5      37.62        -       1.15    2027
  19    8    7      19.20        -       0.99    1889
  19    8    9     295.44        -       5.34    1876
  19    8   11     340.04        -       6.64    1550
  19    8   13     234.68        -       4.28    1595
  19    8   15      13.09        -       0.96    1331
  19    8   17     321.18        -       6.47    1297
  19    9    0      98.29        -       2.49    1524
  19    9    2     103.56        -       1.81    2740
  19    9    4     164.67        -       2.95    2170
  19    9    6     239.91        -       4.32    1989
  19    9    8     416.96        -       7.45    1843
  19    9   10     404.72        -       7.60    1765
  19    9   12      84.61        -       1.85    1651
  19    9   14      53.25        -       1.53    1389
  19    9   16      59.34        -       1.57    1215
  19    9   18      64.67        -       1.82    1054
  19   10    1     318.27        -       5.00    2692
  19   10    3       9.72        -       0.81    2382
  19   10    5     242.70        -       4.25    2080
  19   10    7     612.40        -      10.70    1852
  19   10    9      60.62        -       1.50    1805
  19   10   11      83.53        -       1.84    1640
  19   10   13     461.78        -       9.16    1420
  19   10   15     402.34        -       7.65    1330
  19   10   17      86.55        -       2.34    1061
  19   11    0      98.82        -       2.60    1405
  19   11    2     613.24        -       9.70    2579
  19   11    4      20.95        -       0.93    2091
  19   11    6     299.43        -       5.52    1843
  19   11    8      96.92        -       2.16    1727
  19   11   10      32.41        -       1.16    1637
  19   11   12     120.31        -       2.43    1477
  19   11   14     116.17        -       2.68    1297
  19   11   16      29.10        -       1.24    1101
  19   11   18      45.25        -       1.55    1065
  19   12    1     604.83        -       9.38    2505
  19   12    3     249.94        -       4.09    2308
  19   12    5      89.40        -       1.87    1838
  19   12    7      83.50        -       1.80    1713
  19   12    9       6.44        -       0.88    1534
  19   12   11     401.20        -       7.61    1475
  19   12   13     110.42        -       2.39    1315
  19   12   15      15.12        -       1.01    1226
  19   12   17     128.93        -       3.28     990
  19   13    0     102.19        -       2.85    1274
  19   13    2     208.56        -       3.44    2371
  19   13    4      42.10        -       1.15    1913
  19   13    6       8.54        -       0.91    1682
  19   13    8     296.82        -       5.82    1555
  19   13   10      46.93        -       1.41    1418
  19   13   12     135.54        -       2.79    1347
  19   13   14       6.89        -       0.94    1166
  19   13   16     139.70        -       3.24    1050
  19   13   18      28.89        -       1.30     919
  19   14    1     115.70        -       2.06    2298
  19   14    3     193.65        -       3.35    2257
  19   14    5       7.13        -       0.88    1735
  19   14    7     163.80        -       3.28    1516
  19   14    9      64.10        -       1.64    1383
  19   14   11     113.30        -       2.48    1337
  19   14   13     146.57        -       3.12    1213
  19   14   15     105.64        -       2.39    1121
  19   14   17      16.96        -       1.05     996
  19   15    0     364.21        -       7.97    1237
  19   15    2     416.86        -       6.66    2137
  19   15    4      78.53        -       1.69    1835
  19   15    6      18.98        -       0.95    1612
  19   15    8      68.21        -       1.62    1440
  19   15   10       5.10        -       0.91    1319
  19   15   12      21.68        -       1.00    1246
  19   15   14       8.12        -       0.97    1126
  19   15   16      13.94        -       0.93     990
  19   15   18      52.07        -       1.59     841
  19   16    1      41.65        -       1.15    2023
  19   16    3      54.82        -       1.38    1906
  19   16    5     457.12        -       8.88    1510
  19   16    7      76.97        -       1.83    1429
  19   16    9      66.51        -       1.73    1259
  19   16   11      67.62        -       1.82    1231
  19   16   13      31.39        -       1.19    1056
  19   16   15       5.89        -       1.01     938
  19   16   17      14.87        -       1.11     818
  19   17    0     640.43        -      15.92    1090
  19   17    2     111.14        -       2.04    1874
  19   17    4       6.58        -       0.85    1698
  19   17    6     133.96        -       2.90    1369
  19   17    8     172.02        -       3.71    1272
  19   17   10      11.60        -       1.06    1104
  19   17   12      78.35        -       2.03    1034
  19   17   14      28.82        -       1.21     940
  19   17   16      60.90        -       1.76     884
  19   17   18      21.09        -       1.22     802
  19   18    1      30.13        -       1.00    1796
  19   18    3     157.59        -       3.01    1705
  19   18    5      24.77        -       1.13    1294
  19   18    7      61.44        -       1.68    1168
  19   18    9      22.60        -       1.10    1203
  19   18   11      95.46        -       2.53     985
  19   18   13      38.73        -       1.42     926
  19   18   15       4.08        -       0.99     844
  19   18   17      97.35        -       2.70     769
  19   19    0      59.23        -       2.19     898
  19   19    2      66.20        -       1.49    1711
  19   19    4      26.73        -       0.97    1571
  19   19    6     265.37        -       5.62    1220
  19   19    8      81.57        -       2.08    1103
  19   19   10      57.04        -       1.83     921
  19   19   12      19.49        -       1.09     935
  19   19   14     113.91        -       3.05     801
  19   19   16     105.37        -       3.07     753
  19   19   18       7.39        -       1.02     752
  20    0    0     482.33        -      12.04    1337
  20    0    2      90.53        -       1.90    2262
  20    0    4     336.56        -       7.04    1785
  20    0    6      14.80        -       1.11    1495
  20    0    8     428.37        -      10.05    1343
  20    0   10     557.99        -      12.57    1335
  20    0   12     125.97        -       3.27    1186
  20    0   14       9.82        -       1.23    1073
  20    0   16      38.95        -       1.56    1000
  20    0   18      31.90        -       1.49     873
  20    1    1      94.48        -       1.41    4474
  20    1    3     115.05        -       1.76    3724
  20    1    5     129.05        -       2.04    2966
  20    1    7       6.11        -       0.76    2733
  20    1    9     183.30        -       2.95    2535
  20    1   11     272.99        -       4.37    2390
  20    1   13     109.54        -       1.97    2094
  20    1   15     129.27        -       2.45    1873
  20    1   17       5.65        -       0.84    1786
  20    1   19      35.56        -       1.15    1521
  20    2    0      15.14        -       0.93    2144
  20    2    2     289.97        -       3.95    3869
  20    2    4     133.95        -       2.04    3240
  20    2    6     179.20        -       2.84    2838
  20    2    8      78.01        -       1.60    2393
  20    2   10     119.97        -       2.18    2246
  20    2   12     207.02        -       3.55    2119
  20    2   14      22.37        -       0.93    2050
  20    2   16      25.62        -       1.03    1841
  20    2   18      12.86        -       0.93    1654
  20    3    1      87.41        -       1.34    3970
  20    3    3      21.50        -       0.83    3291
  20    3    5      79.16        -       1.44    2736
  20    3    7     231.63        -       4.16    2297
  20    3    9     238.48        -       4.11    2250
  20    3   11      73.43        -       1.56    2147
  20    3   13     145.78        -       2.59    2065
  20    3   15     210.63        -       3.84    1736
  20    3   17       4.38        -       0.97    1696
  20    3   19      57.20        -       1.41    1473
  20    4    0      44.36        -       1.36    1973
  20    4    2     159.14        -       2.40    3468
  20    4    4     304.09        -       4.72    2749
  20    4    6     221.56        -       3.86    2306
  20    4    8     395.01        -       6.62    2207
  20    4   10     140.96        -       2.56    2027
  20    4   12     134.82        -       2.48    1848
  20    4   14     208.37        -       3.98    1768
  20    4   16     140.69        -       2.98    1565
  20    4   18     261.91        -       5.11    1482
  20    5    1     153.30        -       2.34    3395
  20    5    3      11.75        -       0.79    2783
  20    5    5     769.76        -      12.37    2417
  20    5    7     206.56        -       3.73    1978
  20    5    9      21.92        -       0.97    1939
  20    5   11      23.03        -       1.05    1771
  20    5   13      38.88        -       1.12    1801
  20    5   15      85.07        -       1.76    1680
  20    5   17      41.03        -       1.33    1384
  20    5   19      64.24        -       1.74    1234
  20    6    0      19.30        -       1.13    1638
  20    6    2     329.36        -       5.04    2936
  20    6    4     449.10        -       7.39    2452
  20    6    6     364.15        -       6.42    1966
  20    6    8      49.85        -       1.22    1927
  20    6   10     325.26        -       5.87    1801
  20    6   12     209.13        -       3.77    1804
  20    6   14     336.27        -       6.53    1500
  20    6   16     264.06        -       5.16    1451
  20    6   18      94.99        -       2.38    1181
  20    7    1     432.76        -       6.41    2920
  20    7    3      61.34        -       1.29    2542
  20    7    5     193.70        -       3.79    1980
  20    7    7     628.57        -      11.10    1891
  20    7    9      20.02        -       0.99    1745
  20    7   11      46.89        -       1.25    1658
  20    7   13     121.40        -       2.59    1472
  20    7   15     125.29        -       2.76    1425
  20    7   17     185.17        -       4.15    1229
  20    7   19      15.84        -       1.04    1104
  20    8    0       4.47        -       1.04    1545
  20    8    2      92.58        -       1.64    2714
  20    8    4     201.70        -       3.59    2234
  20    8    6     112.90        -       2.22    1973
  20    8    8     123.00        -       2.48    1767
  20    8   10     161.13        -       3.25    1552
  20    8   12     238.07        -       4.82    1488
  20    8   14      62.64        -       1.68    1382
  20    8   16     123.17        -       2.80    1251
  20    8   18      26.50        -       1.15    1093
  20    9    1      92.96        -       1.69    2750
  20    9    3     533.99        -       8.95    2352
  20    9    5      35.72        -       1.13    1953
  20    9    7      61.44        -       1.48    1768
  20    9    9     234.57        -       4.34    1676
  20    9   11      11.23        -       1.05    1592
  20    9   13     134.83        -       2.86    1353
  20    9   15      21.82        -       1.02    1260
  20    9   17      94.59        -       2.41    1079
  20    9   19      38.07        -       1.42     914
  20   10    0       2.50        -       1.10    1417
  20   10    2     117.47        -       2.00    2536
  20   10    4     149.06        -       2.74    2118
  20   10    6      36.10        -       1.13    1851
  20   10    8      32.60        -       1.10    1679
  20   10   10      58.18        -       1.53    1576
  20   10   12     113.15        -       2.54    1352
  20   10   14     117.70        -       2.64    1272
  20   10   16      28.44        -       1.16    1094
  20   10   18      31.20        -       1.34     995
  20   11    1     118.37        -       2.13    2339
  20   11    3     317.95        -       5.00    2242
  20   11    5     257.31        -       4.67    1784
  20   11    7     270.42        -       5.06    1597
  20   11    9     159.19        -       3.16    1550
  20   11   11     164.68        -       3.36    1481
  20   11   13      87.97        -       2.00    1362
  20   11   15      53.72        -       1.61    1130
  20   11   17     181.79        -       4.30     960
  20   11   19     184.60        -       4.66     845
  20   12    0     424.79        -       9.57    1267
  20   12    2     101.86        -       1.85    2385
  20   12    4     129.16        -       2.37    1990
  20   12    6      11.69        -       0.90    1719
  20   12    8      26.90        -       1.08    1589
  20   12   10     225.45        -       4.39    1397
  20   12   12     181.78        -       3.89    1250
  20   12   14     241.66        -       5.21    1258
  20   12   16      20.34        -       1.11    1059
  20   12   18     149.46        -       3.93     868
  20   13    1      49.45        -       1.13    2308
  20   13    3     144.83        -       2.62    2062
  20   13    5     250.71        -       4.74    1668
  20   13    7     148.98        -       3.01    1560
  20   13    9     306.38        -       5.89    1387
  20   13   11      90.97        -       2.05    1274
  20   13   13     232.71        -       4.92    1221
  20   13   15      30.96        -       1.24    1043
  20   13   17     207.46        -       5.07     920
  20   13   19     245.73        -       6.06     881
  20   14    0       6.40        -       1.11    1176
  20   14    2      10.42        -       0.85    2095
  20   14    4     258.46        -       4.84    1719
  20   14    6     104.54        -       2.20    1667
  20   14    8      96.48        -       2.18    1463
  20   14   10       4.82        -       0.91    1276
  20   14   12       7.01        -       0.93    1152
  20   14   14      87.54        -       2.18    1040
  20   14   16     160.05        -       3.76     953
  20   14   18       5.37        -       1.00     822
  20   15    1     296.66        -       4.97    2029
  20   15    3      84.84        -       1.71    1936
  20   15    5      38.39        -       1.16    1543
  20   15    7      26.42        -       1.10    1407
  20   15    9      16.90        -       0.99    1249
  20   15   11      22.96        -       1.10    1144
  20   15   13      68.27        -       1.82    1080
  20   15   15       5.80        -       1.05     928
  20   15   17       5.05        -       1.01     827
  20   15   19      97.87        -       2.55     788
  20   16    0      93.51        -       2.57    1056
  20   16    2     263.49        -       4.38    1961
  20   16    4      15.67        -       0.93    1706
  20   16    6      77.29        -       1.78    1417
  20   16    8       8.83        -       0.95    1196
  20   16   10      95.69        -       2.31    1158
  20   16   12      46.50        -       1.51     983
  20   16   14      73.59        -       2.01     964
  20   16   16      10.15        -       1.03     836
  20   16   18      99.54        -       2.80     742
  20   17    1      34.67        -       1.07    1784
  20   17    3     161.72        -       3.10    1691
  20   17    5     105.68        -       2.39    1303
  20   17    7     121.35        -       2.72    1215
  20   17    9     138.12        -       3.28    1060
  20   17   11      56.31        -       1.64     973
  20   17   13      29.43        -       1.29     868
  20   17   15      11.82        -       1.05     821
  20   17   17      58.13        -       1.97     734
  20   17   19      60.00        -       1.92     675
  20   18    0      89.77        -       2.91     970
  20   18    2      15.64        -       0.95    1567
  20   18    4      78.22        -       1.80    1449
  20   18    6      93.04        -       2.13    1214
  20   18    8      13.44        -       1.02    1086
  20   18   10      45.21        -       1.54     979
  20   18   12      81.76        -       2.31     934
  20   18   14     182.80        -       4.82     789
  20   18   16      57.75        -       1.76     779
  20   18   18     195.86        -       5.42     702
  20   19    1      72.22        -       1.75    1544
  20   19    3      58.09        -       1.54    1444
  20   19    5     197.37        -       4.31    1236
  20   19    7      21.99        -       1.18    1038
  20   19    9     132.48        -       3.19     980
  20   19   11      21.17        -       1.18     894
  20   19   13      15.37        -       1.14     777
  20   19   15      49.56        -       1.81     688
  20   19   17     151.39        -       4.07     727
  20   19   19     127.65        -       3.79     651
  20   20    0       2.16        -       1.26     763
  20   20    2     255.04        -       5.13    1414
  20   20    4      49.71        -       1.50    1237
  20   20    6     224.31        -       5.12    1038
  20   20    8      93.89        -       2.60     915
  20   20   10       4.63        -       1.12     896
  20   20   12      16.50        -       1.27     763
  20   20   14     131.23        -       3.57     735
  20   20   16      69.16        -       2.12     676
  20   20   18      96.37        -       2.77     651
  20   20   20      26.62        -       2.60     215
  21    0    1      19.35        -       0.95    2299
  21    0    3      68.56        -       1.73    1936
  21    0    5     474.60        -       9.79    1594
  21    0    7      43.23        -       1.63    1345
  21    0    9     339.90        -       7.91    1295
  21    0   11     278.53        -       7.10    1099
  21    0   13      46.21        -       1.81    1058
  21    0   15     104.82        -       2.96     948
  21    0   17      53.01        -       1.89     868
  21    0   19      26.56        -       1.54     758
  21    1    0     300.83        -       5.59    2242
  21    1    2     260.96        -       3.48    4032
  21    1    4      93.09        -       1.57    3347
  21    1    6     118.09        -       2.06    2732
  21    1    8     324.68        -       5.22    2476
  21    1   10     532.13        -       8.77    2272
  21    1   12      97.37        -       1.84    2086
  21    1   14     232.71        -       4.05    1843
  21    1   16      66.28        -       1.48    1655
  21    1   18      50.11        -       1.30    1523
  21    1   20      53.50        -       1.46    1304
  21    2    1      99.04        -       1.46    4109
  21    2    3     474.82        -       6.62    3514
  21    2    5     375.84        -       5.58    2907
  21    2    7     353.28        -       5.73    2542
  21    2    9     201.54        -       3.24    2355
  21    2   11     369.83        -       6.12    2105
  21    2   13      36.96        -       1.03    2003
  21    2   15     498.30        -       8.40    1845
  21    2   17     116.42        -       2.37    1632
  21    2   19     103.83        -       2.37    1341
  21    3    0      62.81        -       1.57    2056
  21    3    2     111.69        -       1.77    3559
  21    3    4      48.21        -       1.09    2811
  21    3    6     369.03        -       6.17    2422
  21    3    8      83.02        -       1.73    2136
  21    3   10      94.88        -       1.89    2028
  21    3   12     119.41        -       2.30    1902
  21    3   14      14.38        -       0.91    1737
  21    3   16     683.97        -      12.40    1519
  21    3   18      14.66        -       0.90    1442
  21    3   20       5.53        -       0.92    1285
  21    4    1     379.63        -       5.19    3602
  21    4    3     347.74        -       5.12    3046
  21    4    5     629.88        -      10.42    2370
  21    4    7     254.88        -       4.43    2130
  21    4    9     166.48        -       3.14    1980
  21    4   11     232.30        -       4.18    1850
  21    4   13       5.30        -       0.87    1685
  21    4   15     218.65        -       4.18    1594
  21    4   17       7.74        -       0.95    1393
  21    4   19      14.78        -       1.01    1220
  21    5    0      70.24        -       1.76    1748
  21    5    2     594.21        -       8.86    3116
  21    5    4       6.73        -       0.82    2481
  21    5    6     693.97        -      11.68    2088
  21    5    8     134.13        -       2.49    1973
  21    5   10     152.60        -       2.83    1789
  21    5   12     178.97        -       3.33    1709
  21    5   14      30.17        -       1.09    1565
  21    5   16     147.40        -       3.03    1500
  21    5   18      33.80        -       1.21    1236
  21    5   20      22.11        -       1.11    1056
  21    6    1      69.43        -       1.28    3008
  21    6    3     447.15        -       6.96    2674
  21    6    5     117.08        -       2.28    2117
  21    6    7      87.31        -       1.80    1995
  21    6    9      44.37        -       1.22    1785
  21    6   11      21.53        -       0.99    1638
  21    6   13       2.55        -       0.88    1467
  21    6   15     154.26        -       3.23    1432
  21    6   17     199.62        -       4.38    1183
  21    6   19      24.91        -       1.15    1017
  21    7    0      56.92        -       1.58    1543
  21    7    2      27.50        -       0.91    2694
  21    7    4     253.07        -       4.27    2315
  21    7    6     161.88        -       2.99    1924
  21    7    8      87.02        -       1.80    1826
  21    7   10     141.19        -       2.80    1594
  21    7   12      48.05        -       1.34    1477
  21    7   14     168.03        -       3.57    1395
  21    7   16     145.85        -       3.24    1200
  21    7   18      46.33        -       1.43    1081
  21    7   20      22.08        -       1.14     950
  21    8    1     132.97        -       2.24    2581
  21    8    3    1023.17        -      16.57    2353
  21    8    5     709.66        -      12.30    2000
  21    8    7     299.48        -       5.42    1750
  21    8    9       6.88        -       0.83    1740
  21    8   11     228.91        -       4.50    1419
  21    8   13     131.90        -       2.98    1369
  21    8   15      60.79        -       1.70    1178
  21    8   17      14.63        -       1.07     996
  21    8   19      52.19        -       1.66     906
  21    9    0     192.09        -       4.31    1356
  21    9    2      44.43        -       1.09    2478
  21    9    4     390.99        -       6.68    2060
  21    9    6      34.29        -       1.13    1792
  21    9    8      62.72        -       1.55    1607
  21    9   10       5.06        -       0.88    1567
  21    9   12     334.62        -       6.66    1389
  21    9   14     105.03        -       2.36    1264
  21    9   16     170.23        -       3.87    1121
  21    9   18     381.84        -       9.07     971
  21    9   20      12.61        -       1.11     846
  21   10    1     145.10        -       2.43    2482
  21   10    3      29.94        -       0.98    2259
  21   10    5     228.28        -       4.15    1909
  21   10    7     180.24        -       3.55    1732
  21   10    9      19.13        -       0.99    1534
  21   10   11     392.28        -       8.25    1410
  21   10   13     151.54        -       3.31    1282
  21   10   15     197.30        -       4.55    1099
  21   10   17      53.69        -       1.71     974
  21   10   19      55.08        -       1.89     755
  21   11    0      55.59        -       1.71    1245
  21   11    2     167.33        -       2.74    2275
  21   11    4     332.21        -       5.98    1873
  21   11    6      35.48        -       1.18    1635
  21   11    8      32.44        -       1.20    1531
  21   11   10      35.13        -       1.21    1453
  21   11   12      78.42        -       1.97    1228
  21   11   14       7.46        -       0.96    1137
  21   11   16      32.52        -       1.26    1028
  21   11   18      68.53        -       2.09     861
  21   11   20      43.12        -       1.56     774
  21   12    1     207.34        -       3.32    2271
  21   12    3      83.55        -       1.64    2017
  21   12    5      99.82        -       2.11    1560
  21   12    7     146.02        -       2.95    1503
  21   12    9     306.93        -       6.07    1449
  21   12   11     102.72        -       2.46    1276
  21   12   13     240.06        -       4.77    1155
  21   12   15      41.20        -       1.40     983
  21   12   17      70.22        -       2.07     821
  21   12   19     161.43        -       4.31     798
  21   13    0      83.14        -       2.26    1169
  21   13    2      60.61        -       1.31    2136
  21   13    4     140.78        -       2.54    1768
  21   13    6     157.35        -       3.09    1540
  21   13    8     160.23        -       3.37    1408
  21   13   10     272.84        -       5.64    1246
  21   13   12      18.67        -       1.02    1165
  21   13   14     112.45        -       2.99     975
  21   13   16     173.63        -       4.61     863
  21   13   18      14.37        -       1.12     798
  21   13   20     159.11        -       4.01     764
  21   14    1      14.40        -       0.80    1979
  21   14    3     339.12        -       5.87    1858
  21   14    5     144.36        -       2.94    1520
  21   14    7      21.37        -       1.06    1378
  21   14    9     163.90        -       3.49    1186
  21   14   11      44.54        -       1.43    1161
  21   14   13      25.45        -       1.18    1023
  21   14   15      44.22        -       1.46     929
  21   14   17      20.73        -       1.22     785
  21   14   19       3.28        -       1.07     705
  21   15    0      35.30        -       1.46    1083
  21   15    2      60.72        -       1.40    1827
  21   15    4      56.35        -       1.43    1629
  21   15    6      95.73        -       2.08    1375
  21   15    8     135.62        -       3.06    1263
  21   15   10      66.79        -       1.82    1056
  21   15   12      24.57        -       1.17    1003
  21   15   14      27.31        -       1.19     916
  21   15   16      56.89        -       1.79     823
  21   15   18      60.08        -       1.90     769
  21   15   20      70.15        -       2.15     675
  21   16    1     167.59        -       3.21    1750
  21   16    3      17.91        -       0.91    1641
  21   16    5      50.63        -       1.50    1381
  21   16    7      35.70        -       1.30    1165
  21   16    9      41.37        -       1.35    1114
  21   16   11       6.84        -       1.00     945
  21   16   13      44.98        -       1.41     952
  21   16   15     152.10        -       3.80     841
  21   16   17      75.61        -       2.37     764
  21   16   19       8.20        -       1.05     722
  21   17    0     180.07        -       4.97     881
  21   17    2      86.07        -       1.90    1653
  21   17    4      55.78        -       1.55    1434
  21   17    6      49.16        -       1.51    1209
  21   17    8      92.35        -       2.37    1086
  21   17   10     102.77        -       2.85     964
  21   17   12      72.22        -       2.08     874
  21   17   14     101.45        -       2.87     796
  21   17   16      10.65        -       1.05     755
  21   17   18      89.02        -       2.81     676
  21   17   20       8.90        -       1.22     584
  21   18    1      63.50        -       1.55    1561
  21   18    3      85.39        -       2.05    1393
  21   18    5      29.67        -       1.20    1219
  21   18    7      56.75        -       1.68    1047
  21   18    9       8.61        -       1.02     955
  21   18   11      16.14        -       1.10     889
  21   18   13      39.44        -       1.46     855
  21   18   15     150.88        -       4.11     712
  21   18   17      10.12        -       1.06     712
  21   18   19      71.68        -       2.30     619
  21   19    0     323.49        -       8.90     819
  21   19    2     250.80        -       5.06    1338
  21   19    4     238.50        -       5.11    1209
  21   19    6     117.03        -       2.90    1037
  21   19    8      82.63        -       2.25     873
  21   19   10       7.35        -       1.09     867
  21   19   12      21.13        -       1.21     780
  21   19   14      15.70        -       1.16     704
  21   19   16      19.51        -       1.22     645
  21   19   18     139.24        -       3.80     689
  21   19   20      42.66        -       1.51     617
  21   20    1     160.60        -       3.37    1345
  21   20    3     114.48        -       2.64    1190
  21   20    5     104.47        -       2.63    1056
  21   20    7      34.37        -       1.34     953
  21   20    9       5.67        -       1.09     821
  21   20   11      27.16        -       1.26     724
  21   20   13      52.54        -       1.80     701
  21   20   15      64.57        -       2.09     640
  21   20   17      14.33        -       1.20     584
  21   20   19       9.14        -       1.08     576
  21   21    0       1.96        -       1.34     672
  21   21    2     179.28        -       3.87    1231
  21   21    4      38.30        -       1.30    1052
  21   21    6     124.62        -       3.58     922
  21   21    8      35.72        -       1.34     832
  21   21   10      93.10        -       2.58     791
  21   21   12      26.04        -       1.30     695
  21   21   14      12.35        -       1.18     646
  21   21   16      28.29        -       1.35     602
  21   21   18      45.82        -       1.77     547
  21   21   20      13.01        -       1.06     587
  22    0    0     540.85        -      14.53    1195
  22    0    2      26.54        -       1.05    1984
  22    0    4      30.93        -       1.32    1645
  22    0    6    1294.17        -      27.97    1448
  22    0    8       8.80        -       1.16    1195
  22    0   10     170.83        -       4.32    1216
  22    0   12     277.06        -       7.41    1010
  22    0   14      18.14        -       1.35     912
  22    0   16      19.24        -       1.35     828
  22    0   18     127.54        -       4.05     737
  22    0   20       8.12        -       1.34     666
  22    1    1     139.48        -       1.98    4063
  22    1    3     491.39        -       6.78    3533
  22    1    5      85.96        -       1.53    2788
  22    1    7      68.01        -       1.35    2480
  22    1    9      90.15        -       1.71    2317
  22    1   11     284.00        -       4.47    2110
  22    1   13     297.42        -       4.93    1913
  22    1   15      67.71        -       1.51    1691
  22    1   17      67.88        -       1.63    1488
  22    1   19      47.92        -       1.44    1338
  22    1   21       5.20        -       0.94    1141
  22    2    0       2.15        -       0.90    1944
  22    2    2     590.81        -       8.29    3590
  22    2    4     283.36        -       4.21    3117
  22    2    6       8.98        -       0.79    2492
  22    2    8     279.10        -       4.55    2161
  22    2   10      35.24        -       1.02    2091
  22    2   12      66.34        -       1.50    1919
  22    2   14      47.44        -       1.25    1811
  22    2   16      30.90        -       1.08    1645
  22    2   18       4.23        -       0.91    1369
  22    2   20      25.58        -       1.13    1133
  22    3    1      84.17        -       1.43    3668
  22    3    3     225.98        -       3.32    3153
  22    3    5     372.72        -       5.83    2446
  22    3    7      40.99        -       1.08    2284
  22    3    9      41.04        -       1.11    2020
  22    3   11      23.86        -       0.92    1861
  22    3   13     272.89        -       4.88    1723
  22    3   15      83.51        -       1.90    1539
  22    3   17      96.77        -       2.08    1389
  22    3   19      42.17        -       1.28    1299
  22    3   21      28.41        -       1.18    1088
  22    4    0      15.79        -       0.96    1787
  22    4    2     381.93        -       5.71    3136
  22    4    4     215.93        -       3.52    2587
  22    4    6     647.66        -      10.77    2192
  22    4    8     107.57        -       2.02    2034
  22    4   10      13.98        -       0.91    1867
  22    4   12      46.26        -       1.34    1557
  22    4   14     163.03        -       3.37    1529
  22    4   16      32.34        -       1.14    1417
  22    4   18       4.03        -       0.94    1181
  22    4   20      90.47        -       2.28    1076
  22    5    1     145.68        -       2.20    3149
  22    5    3     323.94        -       5.21    2661
  22    5    5       5.56        -       0.81    2272
  22    5    7      20.37        -       0.97    1885
  22    5    9     253.21        -       4.68    1769
  22    5   11     263.89        -       4.55    1725
  22    5   13      52.43        -       1.40    1475
  22    5   15      35.75        -       1.25    1358
  22    5   17      74.58        -       1.97    1218
  22    5   19       6.16        -       0.96    1115
  22    5   21      11.23        -       1.05     937
  22    6    0     104.10        -       2.35    1685
  22    6    2     403.45        -       6.17    2723
  22    6    4      36.79        -       1.08    2227
  22    6    6     367.86        -       6.27    1936
  22    6    8     137.26        -       2.77    1685
  22    6   10      67.28        -       1.53    1651
  22    6   12       5.88        -       0.91    1508
  22    6   14      88.94        -       2.06    1398
  22    6   16      11.19        -       0.95    1232
  22    6   18      15.76        -       1.08     965
  22    6   20      37.76        -       1.48     881
  22    7    1      69.69        -       1.36    2644
  22    7    3     265.57        -       4.58    2240
  22    7    5      52.92        -       1.25    2042
  22    7    7      59.26        -       1.47    1725
  22    7    9      10.77        -       0.96    1514
  22    7   11      52.07        -       1.44    1485
  22    7   13     211.11        -       4.02    1392
  22    7   15       6.85        -       0.98    1166
  22    7   17      11.12        -       1.09    1024
  22    7   19      97.88        -       2.47     961
  22    7   21     128.74        -       3.48     814
  22    8    0      75.01        -       2.24    1327
  22    8    2     134.21        -       2.29    2510
  22    8    4     175.11        -       3.03    2060
  22    8    6     156.59        -       2.94    1807
  22    8    8      52.09        -       1.40    1575
  22    8   10     144.10        -       2.92    1460
  22    8   12     431.90        -       9.60    1229
  22    8   14      72.60        -       2.01    1140
  22    8   16      49.38        -       1.55    1050
  22    8   18       1.99        -       1.06     825
  22    8   20      31.50        -       1.40     826
  22    9    1     117.15        -       2.12    2295
  22    9    3     317.44        -       5.22    2240
  22    9    5     462.54        -       7.76    1958
  22    9    7     233.39        -       4.43    1662
  22    9    9      33.05        -       1.20    1516
  22    9   11      76.17        -       1.92    1239
  22    9   13      14.67        -       1.03    1201
  22    9   15      92.92        -       2.28    1047
  22    9   17      83.84        -       2.34     884
  22    9   19      34.99        -       1.34     861
  22    9   21      28.49        -       1.26     789
  22   10    0     453.80        -      10.57    1252
  22   10    2      38.96        -       1.03    2272
  22   10    4      83.50        -       1.72    1906
  22   10    6     396.53        -       7.41    1615
  22   10    8      58.07        -       1.49    1503
  22   10   10      65.27        -       1.61    1331
  22   10   12      25.91        -       1.20    1208
  22   10   14      42.62        -       1.42    1019
  22   10   16     107.94        -       2.81     959
  22   10   18       7.39        -       1.03     850
  22   10   20       8.20        -       1.11     691
  22   11    1      51.16        -       1.24    2234
  22   11    3     105.70        -       1.98    2034
  22   11    5      37.18        -       1.13    1691
  22   11    7      55.48        -       1.47    1564
  22   11    9      11.43        -       0.92    1404
  22   11   11      40.15        -       1.38    1210
  22   11   13       5.87        -       0.93    1068
  22   11   15      22.65        -       1.21     931
  22   11   17       4.59        -       1.04     843
  22   11   19      36.51        -       1.60     704
  22   11   21      82.49        -       2.64     693
  22   12    0       6.27        -       1.17    1118
  22   12    2     187.75        -       3.13    2025
  22   12    4      76.05        -       1.69    1772
  22   12    6     381.82        -       7.16    1551
  22   12    8       5.30        -       0.94    1336
  22   12   10      11.08        -       0.99    1242
  22   12   12      55.04        -       1.55    1108
  22   12   14      13.74        -       1.05    1042
  22   12   16      22.52        -       1.24     834
  22   12   18      11.82        -       1.11     783
  22   12   20      29.42        -       1.27     715
  22   13    1       6.09        -       0.84    1959
  22   13    3     434.60        -       8.09    1749
  22   13    5      45.52        -       1.34    1433
  22   13    7       9.31        -       0.92    1371
  22   13    9      30.47        -       1.15    1272
  22   13   11     102.86        -       2.55    1067
  22   13   13      44.03        -       1.57     947
  22   13   15      26.31        -       1.28     929
  22   13   17      24.67        -       1.21     817
  22   13   19      17.36        -       1.24     684
  22   13   21      35.51        -       1.42     669
  22   14    0       7.32        -       1.19    1078
  22   14    2      94.73        -       1.90    1846
  22   14    4       5.00        -       0.88    1605
  22   14    6      43.16        -       1.34    1304
  22   14    8      24.57        -       1.13    1184
  22   14   10     183.86        -       4.38    1055
  22   14   12     166.60        -       3.98     954
  22   14   14      33.94        -       1.39     923
  22   14   16      72.92        -       2.16     785
  22   14   18      52.47        -       1.80     730
  22   14   20      12.13        -       1.10     651
  22   15    1      10.38        -       0.85    1745
  22   15    3     110.49        -       2.24    1597
  22   15    5     144.62        -       2.97    1313
  22   15    7     165.02        -       3.87    1187
  22   15    9      20.65        -       1.14    1079
  22   15   11      36.23        -       1.38     950
  22   15   13      77.55        -       2.08     931
  22   15   15      13.95        -       1.08     802
  22   15   17      41.41        -       1.59     746
  22   15   19     130.87        -       3.91     662
  22   15   21      20.09        -       1.27     599
  22   16    0      68.88        -       2.27     896
  22   16    2     215.13        -       4.18    1519
  22   16    4       8.12        -       0.91    1429
  22   16    6      18.50        -       1.00    1288
  22   16    8     164.07        -       3.73    1060
  22   16   10      33.57        -       1.28     972
  22   16   12     104.29        -       2.86     840
  22   16   14     153.57        -       3.98     839
  22   16   16     270.46        -       7.10     767
  22   16   18      51.31        -       1.70     676
  22   16   20      44.01        -       1.76     594
  22   17    1      36.31        -       1.18    1476
  22   17    3      45.75        -       1.33    1463
  22   17    5     153.08        -       3.45    1248
  22   17    7     233.36        -       4.93    1071
  22   17    9       3.33        -       1.02     912
  22   17   11      46.88        -       1.59     875
  22   17   13      49.29        -       1.67     780
  22   17   15      30.51        -       1.33     780
  22   17   17      15.27        -       1.19     693
  22   17   19      36.27        -       1.58     598
  22   17   21       8.18        -       1.08     548
  22   18    0       4.79        -       1.26     803
  22   18    2     155.37        -       3.28    1347
  22   18    4     104.64        -       2.39    1237
  22   18    6     105.21        -       2.56    1031
  22   18    8      12.03        -       1.04     959
  22   18   10     313.94        -       8.42     754
  22   18   12      50.93        -       1.75     722
  22   18   14      17.59        -       1.17     688
  22   18   16      16.68        -       1.18     698
  22   18   18      70.19        -       2.50     572
  22   18   20      12.74        -       1.16     530
  22   19    1     112.16        -       2.46    1310
  22   19    3      76.39        -       1.95    1253
  22   19    5     117.24        -       2.81    1074
  22   19    7      15.46        -       1.04     909
  22   19    9      23.52        -       1.18     871
  22   19   11      11.97        -       1.14     760
  22   19   13      41.99        -       1.52     694
  22   19   15       3.02        -       1.06     699
  22   19   17      35.24        -       1.54     606
  22   19   19       2.24        -       1.15     553
  22   19   21      50.22        -       1.86     543
  22   20    0       5.97        -       1.27     719
  22   20    2      16.94        -       1.04    1139
  22   20    4       9.53        -       1.03    1072
  22   20    6      69.78        -       2.15     854
  22   20    8      20.69        -       1.17     815
  22   20   10      31.68        -       1.47     781
  22   20   12     231.55        -       6.13     700
  22   20   14      37.64        -       1.62     627
  22   20   16      29.11        -       1.44     596
  22   20   18       2.24        -       1.09     548
  22   20   20       9.00        -       1.06     522
  22   21    1      82.60        -       2.04    1156
  22   21    3      45.87        -       1.43    1032
  22   21    5      26.86        -       1.23     956
  22   21    7      13.11        -       1.08     875
  22   21    9      90.18        -       2.74     724
  22   21   11      80.93        -       2.45     698
  22   21   13      55.47        -       2.02     661
  22   21   15      52.08        -       1.95     575
  22   21   17       6.34        -       1.15     534
  22   21   19       6.64        -       1.04     556
  22   21   21       4.44        -       1.04     524
  22   22    0      47.84        -       2.17     606
  22   22    2      50.47        -       1.53    1067
  22   22    4       4.86        -       0.95     906
  22   22    6      27.38        -       1.29     799
  22   22    8      12.99        -       1.16     743
  22   22   10      23.79        -       1.23     743
  22   22   12     117.96        -       3.78     581
  22   22   14      50.55        -       1.86     605
  22   22   16      73.12        -       2.52     568
  22   22   18       5.48        -       1.10     511
  22   22   20      67.70        -       2.43     510
  22   22   22      14.13        -       2.10     162
  23    0    1      98.98        -       2.03    1990
  23    0    3       5.79        -       1.00    1690
  23    0    5       3.98        -       1.01    1476
  23    0    7      12.94        -       1.21    1234
  23    0    9      82.04        -       2.23    1120
  23    0   11     158.08        -       3.97    1078
  23    0   13       7.69        -       1.20     979
  23    0   15       3.46        -       1.25     842
  23    0   17     158.62        -       5.21     732
  23    0   19      20.47        -       1.62     623
  23    0   21       3.85        -       1.34     584
  23    1    0       1.80        -       0.93    2005
  23    1    2     139.55        -       1.97    3732
  23    1    4     126.67        -       1.98    3050
  23    1    6      14.41        -       0.78    2524
  23    1    8      23.87        -       0.91    2237
  23    1   10     228.10        -       3.83    2112
  23    1   12     113.92        -       2.13    1772
  23    1   14     130.90        -       2.49    1679
  23    1   16      33.76        -       1.07    1506
  23    1   18     237.52        -       4.84    1311
  23    1   20     179.05        -       4.01    1135
  23    1   22      23.65        -       1.12     990
  23    2    1    1163.73        -      15.32    3759
  23    2    3      65.80        -       1.24    3250
  23    2    5      54.06        -       1.11    2637
  23    2    7      75.60        -       1.51    2306
  23    2    9      72.32        -       1.51    1971
  23    2   11     112.35        -       2.19    1831
  23    2   13      51.33        -       1.29    1820
  23    2   15      62.27        -       1.46    1586
  23    2   17      43.04        -       1.23    1413
  23    2   19      20.18        -       1.02    1189
  23    2   21      10.51        -       1.00     996
  23    3    0      14.60        -       0.97    1859
  23    3    2     259.84        -       3.72    3313
  23    3    4     294.82        -       4.61    2647
  23    3    6       8.28        -       0.79    2296
  23    3    8      31.17        -       1.03    1958
  23    3   10      32.66        -       1.07    1839
  23    3   12      91.10        -       1.97    1680
  23    3   14     187.17        -       3.48    1520
  23    3   16     155.64        -       3.21    1345
  23    3   18      28.82        -       1.14    1211
  23    3   20      28.05        -       1.18    1102
  23    3   22      68.24        -       1.75     966
  23    4    1      99.44        -       1.55    3234
  23    4    3     200.19        -       3.01    2777
  23    4    5      42.67        -       1.10    2226
  23    4    7      27.19        -       0.92    2110
  23    4    9     166.42        -       3.12    1758
  23    4   11     106.54        -       2.34    1588
  23    4   13      45.32        -       1.29    1509
  23    4   15      50.44        -       1.48    1302
  23    4   17     368.82        -       7.94    1189
  23    4   19     412.78        -       9.02    1105
  23    4   21      34.79        -       1.28    1006
  23    5    0       3.70        -       0.91    1634
  23    5    2      28.03        -       0.83    2914
  23    5    4      73.86        -       1.45    2472
  23    5    6     263.13        -       4.66    1954
  23    5    8     105.95        -       2.09    1782
  23    5   10      69.24        -       1.63    1593
  23    5   12     132.44        -       2.69    1461
  23    5   14      11.11        -       0.98    1292
  23    5   16      52.76        -       1.52    1138
  23    5   18      24.26        -       1.17    1091
  23    5   20      56.00        -       1.71     956
  23    5   22      20.41        -       1.19     853
  23    6    1     141.42        -       2.33    2746
  23    6    3     145.21        -       2.40    2446
  23    6    5      93.90        -       1.84    2011
  23    6    7      46.53        -       1.25    1719
  23    6    9      42.83        -       1.25    1571
  23    6   11      22.53        -       1.01    1446
  23    6   13      42.70        -       1.36    1223
  23    6   15      65.30        -       1.72    1131
  23    6   17       8.97        -       1.01    1059
  23    6   19      11.83        -       1.14     833
  23    6   21      54.56        -       1.78     784
  23    7    0     121.65        -       3.09    1353
  23    7    2     295.71        -       4.63    2605
  23    7    4      11.67        -       0.79    2206
  23    7    6      25.69        -       1.01    1809
  23    7    8      32.55        -       1.05    1649
  23    7   10      69.87        -       1.73    1450
  23    7   12      55.18        -       1.51    1288
  23    7   14     170.03        -       3.75    1244
  23    7   16     122.53        -       3.18    1050
  23    7   18     107.96        -       2.63     945
  23    7   20      70.88        -       2.04     869
  23    7   22      31.26        -       1.32     779
  23    8    1     109.46        -       1.92    2368
  23    8    3     220.37        -       3.86    2052
  23    8    5      42.45        -       1.19    1877
  23    8    7      14.38        -       0.94    1505
  23    8    9       6.73        -       0.92    1453
  23    8   11      58.17        -       1.66    1192
  23    8   13      96.00        -       2.25    1154
  23    8   15      34.04        -       1.36     967
  23    8   17      22.46        -       1.17     953
  23    8   19      19.16        -       1.14     847
  23    8   21      62.34        -       2.03     730
  23    9    0     100.28        -       2.53    1244
  23    9    2     314.73        -       5.27    2104
  23    9    4     170.73        -       3.13    1849
  23    9    6     102.79        -       2.15    1554
  23    9    8     111.21        -       2.39    1398
  23    9   10      63.11        -       1.63    1288
  23    9   12     111.95        -       2.68    1146
  23    9   14      63.15        -       1.84    1029
  23    9   16     205.38        -       4.90     911
  23    9   18       4.76        -       1.07     835
  23    9   20      13.33        -       1.12     731
  23    9   22      62.59        -       2.07     702
  23   10    1       4.13        -       0.76    2131
  23   10    3      57.38        -       1.31    1852
  23   10    5      38.33        -       1.15    1658
  23   10    7     149.06        -       3.11    1422
  23   10    9      18.94        -       1.03    1264
  23   10   11     238.23        -       5.05    1210
  23   10   13      46.31        -       1.46    1131
  23   10   15      13.98        -       1.06     942
  23   10   17       5.74        -       1.02     841
  23   10   19      20.38        -       1.27     738
  23   10   21      39.12        -       1.69     643
  23   11    0     124.22        -       3.15    1111
  23   11    2      44.65        -       1.14    2013
  23   11    4      60.17        -       1.49    1741
  23   11    6     167.73        -       3.34    1454
  23   11    8     215.58        -       4.67    1336
  23   11   10      21.64        -       1.04    1199
  23   11   12     155.94        -       3.62    1088
  23   11   14      22.76        -       1.13     975
  23   11   16      96.64        -       2.65     784
  23   11   18      39.86        -       1.52     748
  23   11   20      69.56        -       2.13     709
  23   11   22      32.94        -       1.56     563
  23   12    1     178.03        -       3.15    1941
  23   12    3       6.85        -       0.86    1717
  23   12    5     191.87        -       4.02    1436
  23   12    7     133.55        -       2.93    1326
  23   12    9     126.36        -       2.94    1210
  23   12   11     212.19        -       5.04    1099
  23   12   13       4.40        -       1.02     967
  23   12   15      63.91        -       1.92     866
  23   12   17      13.77        -       1.07     750
  23   12   19      42.17        -       1.55     710
  23   12   21      67.28        -       2.20     611
  23   13    0      32.03        -       1.47    1012
  23   13    2     272.65        -       4.87    1828
  23   13    4     350.26        -       6.56    1511
  23   13    6      18.65        -       1.03    1251
  23   13    8       9.26        -       0.98    1142
  23   13   10      58.11        -       1.68    1073
  23   13   12     324.02        -       7.67     975
  23   13   14      46.97        -       1.65     830
  23   13   16       2.31        -       1.06     760
  23   13   18      22.36        -       1.27     688
  23   13   20      11.84        -       1.12     658
  23   13   22       8.84        -       1.15     585
  23   14    1      51.17        -       1.30    1692
  23   14    3       3.28        -       0.87    1549
  23   14    5      97.24        -       2.19    1365
  23   14    7      78.63        -       2.02    1193
  23   14    9      11.30        -       1.05    1112
  23   14   11       4.51        -       1.04    1005
  23   14   13      61.90        -       1.89     878
  23   14   15      61.75        -       1.94     781
  23   14   17       9.72        -       0.98     744
  23   14   19       5.94        -       1.05     639
  23   14   21      17.70        -       1.21     600
  23   15    0       9.24        -       1.15     938
  23   15    2     244.00        -       4.57    1582
  23   15    4      66.75        -       1.65    1375
  23   15    6      50.11        -       1.49    1154
  23   15    8      84.63        -       2.26    1050
  23   15   10       6.20        -       0.98     937
  23   15   12      16.70        -       1.14     880
  23   15   14     113.25        -       3.09     794
  23   15   16     107.23        -       2.83     729
  23   15   18      12.05        -       1.06     664
  23   15   20      29.74        -       1.34     588
  23   15   22      12.88        -       1.14     606
  23   16    1      92.60        -       2.04    1517
  23   16    3      50.09        -       1.42    1431
  23   16    5       4.02        -       0.94    1147
  23   16    7     148.93        -       3.37    1089
  23   16    9      67.29        -       1.87    1003
  23   16   11      77.20        -       2.18     819
  23   16   13      15.32        -       1.13     812
  23   16   15      33.00        -       1.46     708
  23   16   17       6.42        -       1.06     646
  23   16   19      15.31        -       1.17     634
  23   16   21      30.92        -       1.53     535
  23   17    0      76.57        -       2.58     813
  23   17    2      10.62        -       0.95    1291
  23   17    4      14.37        -       0.98    1264
  23   17    6      86.96        -       2.24    1126
  23   17    8       4.06        -       1.03     934
  23   17   10     202.34        -       5.05     851
  23   17   12       6.37        -       1.08     761
  23   17   14      17.78        -       1.35     660
  23   17   16       5.57        -       1.12     645
  23   17   18       3.66        -       1.00     664
  23   17   20      21.38        -       1.25     568
  23   17   22      35.41        -       1.69     503
  23   18    1     205.36        -       4.24    1362
  23   18    3      31.96        -       1.12    1257
  23   18    5      45.67        -       1.42    1039
  23   18    7       2.97        -       1.01     941
  23   18    9      15.20        -       1.14     806
  23   18   11      49.00        -       1.71     816
  23   18   13      41.20        -       1.62     691
  23   18   15      43.42        -       1.64     608
  23   18   17       4.40        -       1.00     631
  23   18   19      23.71        -       1.38     560
  23   18   21       2.09        -       1.03     560
  23   19    0     107.42        -       3.37     704
  23   19    2      47.84        -       1.56    1136
  23   19    4      32.90        -       1.24    1081
  23   19    6      59.26        -       1.92     888
  23   19    8      44.68        -       1.63     827
  23   19   10      15.87        -       1.19     698
  23   19   12      24.11        -       1.33     691
  23   19   14      31.14        -       1.33     656
  23   19   16      14.17        -       1.20     578
  23   19   18       1.72        -       1.09     553
  23   19   20       3.10        -       1.02     504
  23   19   22      25.45        -       1.47     454
  23   20    1      19.43        -       1.05    1149
  23   20    3       5.61        -       0.94    1095
  23   20    5      25.78        -       1.19     959
  23   20    7      67.43        -       2.15     766
  23   20    9       8.59        -       1.11     729
  23   20   11      51.00        -       1.81     691
  23   20   13       4.20        -       1.04     640
  23   20   15      35.99        -       1.55     589
  23   20   17      48.52        -       1.97     531
  23   20   19      44.32        -       1.73     544
  23   20   21      16.38        -       1.23     458
  23   21    0       3.12        -       1.30     624
  23   21    2      24.48        -       1.20    1012
  23   21    4       3.76        -       1.01     969
  23   21    6      17.86        -       1.22     741
  23   21    8      26.86        -       1.34     718
  23   21   10      59.37        -       2.05     703
  23   21   12      28.84        -       1.41     623
  23   21   14      11.99        -       1.15     601
  23   21   16      21.47        -       1.35     542
  23   21   18      11.95        -       1.13     502
  23   21   20       7.59        -       1.01     503
  23   21   22      95.10        -       3.45     490
  23   22    1      76.03        -       2.02    1038
  23   22    3      19.69        -       1.12     960
  23   22    5      22.82        -       1.15     903
  23   22    7     103.74        -       2.90     806
  23   22    9      46.85        -       1.68     689
  23   22   11       1.79        -       1.01     673
  23   22   13       1.18        -       1.11     564
  23   22   15      51.57        -       1.97     487
  23   22   17       6.48        -       1.20     463
  23   22   19      20.45        -       1.33     456
  23   22   21      50.01        -       1.93     456
  23   23    0     111.58        -       4.52     528
  23   23    2       2.34        -       0.95     929
  23   23    4      26.71        -       1.18     825
  23   23    6      63.68        -       1.92     737
  23   23    8       1.71        -       1.16     647
  23   23   10       2.43        -       1.04     604
  23   23   12       3.91        -       1.11     533
  23   23   14      18.20        -       1.26     526
  23   23   16      16.63        -       1.16     502
  23   23   18       1.88        -       1.09     434
  23   23   20      72.17        -       2.88     426
  23   23   22       3.39        -       0.98     461
  24    0    0     288.68        -       7.64    1058
  24    0    2     300.65        -       5.92    1824
  24    0    4       4.36        -       0.97    1611
  24    0    6      76.10        -       2.06    1216
  24    0    8       3.39        -       1.15    1086
  24    0   10      22.54        -       1.36     992
  24    0   12      81.95        -       2.49     974
  24    0   14      19.92        -       1.44     838
  24    0   16      28.89        -       1.55     753
  24    0   18     123.48        -       4.25     598
  24    0   20       2.80        -       1.35     527
  24    0   22      39.23        -       1.96     535
  24    1    1     164.77        -       2.41    3619
  24    1    3     349.70        -       5.01    3103
  24    1    5     112.74        -       1.94    2448
  24    1    7      15.93        -       0.84    2189
  24    1    9     350.23        -       5.89    1930
  24    1   11     220.41        -       3.92    1837
  24    1   13      19.01        -       0.90    1637
  24    1   15      17.85        -       0.97    1453
  24    1   17     155.52        -       3.25    1318
  24    1   19      85.45        -       2.17    1128
  24    1   21      35.58        -       1.41     981
  24    1   23       3.41        -       0.97     896
  24    2    0      92.88        -       2.11    1816
  24    2    2     254.01        -       3.58    3397
  24    2    4     101.79        -       1.70    2767
  24    2    6     347.07        -       5.64    2294
  24    2    8     118.65        -       2.17    2039
  24    2   10      64.81        -       1.43    1790
  24    2   12      10.60        -       0.89    1678
  24    2   14      84.37        -       1.86    1547
  24    2   16       9.62        -       0.92    1386
  24    2   18      53.03        -       1.51    1178
  24    2   20      14.95        -       1.06    1065
  24    2   22       9.22        -       0.93     963
  24    3    1     137.37        -       2.01    3293
  24    3    3     126.34        -       2.04    2790
  24    3    5     160.56        -       2.78    2324
  24    3    7      90.94        -       1.91    1942
  24    3    9      78.82        -       1.80    1713
  24    3   11      31.21        -       1.07    1618
  24    3   13      44.92        -       1.28    1429
  24    3   15     176.03        -       3.69    1308
  24    3   17      81.26        -       1.93    1164
  24    3   19      47.90        -       1.43    1079
  24    3   21       7.73        -       0.95    1003
  24    3   23      85.88        -       2.29     896
  24    4    0     172.49        -       3.81    1611
  24    4    2      39.06        -       0.92    2991
  24    4    4     111.24        -       2.01    2332
  24    4    6     245.33        -       4.09    2058
  24    4    8      68.81        -       1.61    1755
  24    4   10      84.25        -       1.87    1569
  24    4   12     189.92        -       3.84    1445
  24    4   14     281.28        -       5.72    1295
  24    4   16      81.81        -       2.09    1149
  24    4   18      10.60        -       1.02    1053
  24    4   20      71.94        -       2.03     959
  24    4   22      12.99        -       1.01     903
  24    5    1       4.17        -       0.67    2850
  24    5    3     303.04        -       4.74    2509
  24    5    5     157.17        -       2.83    2049
  24    5    7      27.80        -       1.04    1795
  24    5    9     117.72        -       2.47    1548
  24    5   11     108.73        -       2.41    1309
  24    5   13      77.71        -       2.02    1205
  24    5   15      20.97        -       1.13    1094
  24    5   17     112.86        -       2.66    1009
  24    5   19     139.33        -       3.63     894
  24    5   21      39.85        -       1.33     869
  24    5   23      51.45        -       1.86     789
  24    6    0       6.64        -       1.04    1410
  24    6    2     303.77        -       4.97    2526
  24    6    4      37.98        -       1.02    2126
  24    6    6      37.22        -       1.09    1828
  24    6    8     107.07        -       2.27    1563
  24    6   10      46.00        -       1.32    1382
  24    6   12      37.40        -       1.27    1227
  24    6   14     249.70        -       5.30    1132
  24    6   16      34.15        -       1.31    1060
  24    6   18       5.68        -       0.96     992
  24    6   20      36.63        -       1.39     810
  24    6   22       3.58        -       1.02     751
  24    7    1      75.90        -       1.44    2384
  24    7    3     108.21        -       1.99    2081
  24    7    5      82.57        -       1.71    1837
  24    7    7      35.36        -       1.11    1524
  24    7    9      46.47        -       1.37    1470
  24    7   11      45.29        -       1.36    1266
  24    7   13      93.16        -       2.32    1161
  24    7   15      16.88        -       1.10     986
  24    7   17      16.71        -       1.11     940
  24    7   19      19.93        -       1.14     844
  24    7   21       3.11        -       1.01     752
  24    7   23      17.46        -       1.17     674
  24    8    0      51.55        -       1.66    1206
  24    8    2      72.92        -       1.38    2289
  24    8    4     130.76        -       2.39    1950
  24    8    6      22.49        -       1.01    1557
  24    8    8      27.08        -       1.03    1493
  24    8   10       9.54        -       0.98    1222
  24    8   12     111.98        -       2.61    1126
  24    8   14     135.35        -       3.34     992
  24    8   16      72.42        -       2.07     928
  24    8   18      29.40        -       1.28     855
  24    8   20      14.38        -       1.15     712
  24    8   22     161.73        -       4.66     649
  24    9    1     169.84        -       3.01    2016
  24    9    3      61.55        -       1.47    1863
  24    9    5      50.88        -       1.31    1629
  24    9    7       4.31        -       0.90    1505
  24    9    9     139.95        -       2.86    1359
  24    9   11      42.93        -       1.36    1156
  24    9   13       2.70        -       1.08     933
  24    9   15      40.89        -       1.53     896
  24    9   17      19.29        -       1.23     732
  24    9   19      55.42        -       1.94     690
  24    9   21      27.88        -       1.46     629
  24    9   23      29.45        -       1.42     648
  24   10    0      12.64        -       1.15    1086
  24   10    2       4.01        -       0.80    1970
  24   10    4     172.21        -       3.38    1648
  24   10    6     121.68        -       2.76    1407
  24   10    8     141.72        -       3.18    1270
  24   10   10      76.63        -       1.96    1193
  24   10   12      26.23        -       1.17     961
  24   10   14      14.01        -       1.08     866
  24   10   16     147.45        -       3.98     827
  24   10   18      37.47        -       1.61     723
  24   10   20      34.69        -       1.55     598
  24   10   22      47.33        -       1.64     620
  24   11    1      27.45        -       0.96    1928
  24   11    3     163.02        -       3.14    1652
  24   11    5      44.03        -       1.28    1414
  24   11    7       5.07        -       0.92    1328
  24   11    9      58.95        -       1.74    1179
  24   11   11      52.79        -       1.55    1063
  24   11   13      34.49        -       1.32     961
  24   11   15      17.71        -       1.20     790
  24   11   17      35.93        -       1.54     746
  24   11   19      13.78        -       1.23     652
  24   11   21       6.93        -       1.08     556
  24   11   23     156.75        -       4.61     557
  24   12    0      35.07        -       1.50    1010
  24   12    2     101.74        -       2.06    1763
  24   12    4      93.56        -       2.05    1605
  24   12    6      13.83        -       0.96    1292
  24   12    8      32.62        -       1.20    1146
  24   12   10       7.69        -       0.97    1155
  24   12   12      63.55        -       1.96     941
  24   12   14      13.27        -       1.17     766
  24   12   16      27.43        -       1.29     737
  24   12   18      83.84        -       2.56     631
  24   12   20      93.83        -       3.06     626
  24   12   22      22.06        -       1.40     578
  24   13    1      39.81        -       1.20    1601
  24   13    3      17.18        -       0.92    1541
  24   13    5      64.21        -       1.69    1266
  24   13    7      76.53        -       2.07    1145
  24   13    9      66.12        -       1.92    1022
  24   13   11      44.08        -       1.53     992
  24   13   13      75.21        -       2.33     861
  24   13   15      22.92        -       1.27     794
  24   13   17      34.22        -       1.54     668
  24   13   19      32.24        -       1.42     647
  24   13   21      56.43        -       1.99     602
  24   13   23      17.76        -       1.24     471
  24   14    0     174.04        -       5.38     854
  24   14    2      19.34        -       0.93    1588
  24   14    4      83.70        -       1.87    1419
  24   14    6      31.35        -       1.26    1078
  24   14    8      54.42        -       1.69     980
  24   14   10       9.38        -       1.06     948
  24   14   12       7.35        -       1.04     853
  24   14   14      22.77        -       1.26     738
  24   14   16      25.04        -       1.30     712
  24   14   18      35.54        -       1.53     628
  24   14   20      37.58        -       1.60     558
  24   14   22       2.76        -       1.09     538
  24   15    1       3.96        -       0.85    1551
  24   15    3      28.20        -       1.13    1365
  24   15    5     109.54        -       2.57    1264
  24   15    7     144.12        -       3.49    1032
  24   15    9     127.38        -       3.33     949
  24   15   11     106.19        -       2.94     815
  24   15   13      19.78        -       1.20     760
  24   15   15      35.12        -       1.54     702
  24   15   17      56.31        -       1.95     627
  24   15   19      18.40        -       1.21     589
  24   15   21      74.16        -       2.70     509
  24   15   23      25.60        -       1.49     501
  24   16    0      75.22        -       2.39     826
  24   16    2       9.19        -       0.97    1357
  24   16    4      97.91        -       2.16    1260
  24   16    6      41.24        -       1.48     962
  24   16    8      94.34        -       2.44     947
  24   16   10      20.25        -       1.17     812
  24   16   12      47.23        -       1.63     790
  24   16   14       3.02        -       1.00     680
  24   16   16      18.21        -       1.21     658
  24   16   18       4.69        -       1.18     560
  24   16   20      42.25        -       1.74     532
  24   16   22       0.66        -       1.01     488
  24   17    1      83.25        -       1.94    1329
  24   17    3      17.77        -       1.02    1241
  24   17    5     197.65        -       4.56    1000
  24   17    7     164.52        -       4.20     919
  24   17    9      82.43        -       2.26     870
  24   17   11       5.11        -       1.08     751
  24   17   13      30.21        -       1.43     676
  24   17   15       1.72        -       1.04     642
  24   17   17       7.37        -       1.12     577
  24   17   19      13.03        -       1.21     530
  24   17   21       1.99        -       1.09     517
  24   17   23      20.14        -       1.37     443
  24   18    0      28.98        -       1.57     723
  24   18    2     141.46        -       3.12    1168
  24   18    4      11.97        -       0.93    1162
  24   18    6     171.41        -       4.27     935
  24   18    8      53.51        -       1.94     811
  24   18   10      80.04        -       2.31     743
  24   18   12      26.86        -       1.30     669
  24   18   14      89.72        -       2.86     626
  24   18   16      64.60        -       2.06     606
  24   18   18      24.60        -       1.35     529
  24   18   20      23.49        -       1.23     545
  24   18   22      13.72        -       1.20     493
  24   19    1      24.65        -       1.09    1181
  24   19    3      19.42        -       1.06    1062
  24   19    5       4.50        -       1.03     933
  24   19    7      58.29        -       1.91     809
  24   19    9       9.76        -       1.08     767
  24   19   11      23.36        -       1.24     707
  24   19   13      27.56        -       1.47     612
  24   19   15       5.15        -       1.08     582
  24   19   17      10.93        -       1.12     575
  24   19   19      42.65        -       1.87     522
  24   19   21       9.44        -       1.05     495
  24   19   23      11.94        -       1.30     409
  24   20    0       1.75        -       1.33     626
  24   20    2      57.90        -       1.63    1037
  24   20    4      23.18        -       1.18     951
  24   20    6      56.57        -       1.86     793
  24   20    8      12.89        -       1.20     741
  24   20   10      13.23        -       1.20     645
  24   20   12      40.91        -       1.60     649
  24   20   14      32.87        -       1.49     590
  24   20   16      20.52        -       1.30     546
  24   20   18       5.45        -       1.10     496
  24   20   20      32.91        -       1.61     470
  24   20   22       1.23        -       1.07     420
  24   21    1      39.55        -       1.31    1061
  24   21    3      97.86        -       2.55     987
  24   21    5     103.02        -       2.60     880
  24   21    7      33.26        -       1.39     763
  24   21    9      32.35        -       1.53     663
  24   21   11      28.17        -       1.39     551
  24   21   13      50.31        -       2.01     577
  24   21   15      47.45        -       1.85     549
  24   21   17       3.19        -       0.99     555
  24   21   19      38.05        -       1.63     499
  24   21   21      35.36        -       1.71     445
  24   21   23      19.87        -       1.30     422
  24   22    0      31.41        -       1.73     546
  24   22    2       1.82        -       0.94     919
  24   22    4     163.65        -       4.03     881
  24   22    6       9.36        -       1.08     737
  24   22    8      60.45        -       2.11     660
  24   22   10      53.13        -       1.90     626
  24   22   12       6.38        -       1.05     532
  24   22   14      17.31        -       1.37     497
  24   22   16      11.38        -       1.14     502
  24   22   18      26.55        -       1.51     452
  24   22   20      26.61        -       1.40     457
  24   22   22      28.19        -       1.68     404
  24   23    1      65.59        -       2.01     922
  24   23    3       9.21        -       0.99     901
  24   23    5      32.67        -       1.27     844
  24   23    7       8.66        -       1.10     697
  24   23    9       6.70        -       1.16     579
  24   23   11       8.97        -       1.06     637
  24   23   13      27.12        -       1.38     499
  24   23   15      23.66        -       1.47     489
  24   23   17       9.41        -       1.09     455
  24   23   19      20.46        -       1.21     434
  24   23   21      18.73        -       1.29     438
  24   23   23       5.25        -       1.06     408
  24   24    0      65.00        -       3.10     470
  24   24    2      84.62        -       2.34     812
  24   24    4      17.50        -       1.14     811
  24   24    6      56.71        -       1.92     679
  24   24    8      57.21        -       2.02     627
  24   24   10       7.31        -       1.12     575
  24   24   12       5.13        -       1.09     551
  24   24   14       9.29        -       1.12     481
  24   24   16       2.16        -       1.18     427
  24   24   18      24.43        -       1.46     415
  24   24   20       3.39        -       1.15     364
  24   24   22       6.25        -       1.11     391
  24   24   24      55.74        -       5.07     137
  25    0    1      16.53        -       1.02    1721
  25    0    3     340.10        -       7.37    1540
  25    0    5       5.22        -       0.99    1281
  25    0    7     362.37        -       8.53    1119
  25    0    9      30.27        -       1.48     945
  25    0   11       1.95        -       1.13     997
  25    0   13     149.34        -       4.33     770
  25    0   15     230.15        -       6.91     693
  25    0   17      81.78        -       2.82     648
  25    0   19       3.05        -       1.44     528
  25    0   21      27.63        -       1.75     480
  25    0   23       1.27        -       1.38     477
  25    1    0     173.94        -       3.57    1763
  25    1    2     325.27        -       4.45    3237
  25    1    4      91.28        -       1.52    2567
  25    1    6      32.99        -       0.95    2170
  25    1    8     118.40        -       2.24    1829
  25    1   10     186.25        -       3.53    1683
  25    1   12      13.51        -       0.95    1535
  25    1   14     202.20        -       3.87    1438
  25    1   16      34.61        -       1.26    1234
  25    1   18      14.30        -       1.05    1114
  25    1   20      55.23        -       1.65     976
  25    1   22      79.41        -       2.12     902
  25    1   24      38.75        -       1.46     832
  25    2    1      52.52        -       0.99    3241
  25    2    3     130.05        -       2.02    2838
  25    2    5      48.44        -       1.13    2197
  25    2    7      25.60        -       0.94    1977
  25    2    9      36.23        -       1.08    1875
  25    2   11      74.33        -       1.64    1675
  25    2   13      60.59        -       1.47    1500
  25    2   15      15.88        -       1.01    1295
  25    2   17      50.80        -       1.45    1179
  25    2   19       9.77        -       0.96    1026
  25    2   21      18.71        -       1.14     924
  25    2   23      12.10        -       1.03     883
  25    3    0     151.16        -       3.15    1681
  25    3    2       7.37        -       0.69    2849
  25    3    4     240.56        -       3.94    2503
  25    3    6     136.58        -       2.52    1940
  25    3    8      94.82        -       1.88    1859
  25    3   10      36.56        -       1.15    1553
  25    3   12     209.16        -       4.16    1379
  25    3   14       4.87        -       0.87    1321
  25    3   16      14.74        -       1.01    1193
  25    3   18      46.25        -       1.45    1070
  25    3   20       5.33        -       0.97     995
  25    3   22      16.18        -       1.04     916
  25    3   24      27.79        -       1.21     810
  25    4    1      46.48        -       1.01    2818
  25    4    3      87.19        -       1.61    2381
  25    4    5      34.83        -       1.10    2000
  25    4    7      91.24        -       1.97    1709
  25    4    9     119.03        -       2.59    1452
  25    4   11      20.22        -       1.19    1316
  25    4   13      27.98        -       1.07    1280
  25    4   15      72.49        -       1.88    1121
  25    4   17      26.63        -       1.11    1026
  25    4   19     116.37        -       3.02     935
  25    4   21      34.01        -       1.41     854
  25    4   23      52.66        -       1.72     819
  25    5    0       5.64        -       0.97    1392
  25    5    2      54.63        -       1.14    2636
  25    5    4     189.22        -       3.11    2198
  25    5    6      41.48        -       1.20    1688
  25    5    8     165.10        -       3.14    1588
  25    5   10      25.33        -       1.04    1377
  25    5   12     134.38        -       2.88    1217
  25    5   14      61.52        -       1.81    1184
  25    5   16      92.94        -       2.53     968
  25    5   18      34.52        -       1.38     891
  25    5   20      75.36        -       2.31     827
  25    5   22       4.98        -       1.03     776
  25    5   24      72.60        -       2.25     697
  25    6    1     186.44        -       3.01    2394
  25    6    3      41.29        -       1.04    2083
  25    6    5     144.54        -       2.85    1727
  25    6    7      40.71        -       1.23    1520
  25    6    9      69.30        -       1.76    1348
  25    6   11      88.77        -       2.06    1265
  25    6   13      44.79        -       1.45    1065
  25    6   15      24.61        -       1.20    1010
  25    6   17      38.81        -       1.41     923
  25    6   19      63.16        -       1.92     908
  25    6   21      13.28        -       1.09     817
  25    6   23       7.02        -       1.04     672
  25    7    0     150.30        -       3.86    1288
  25    7    2      22.29        -       0.82    2298
  25    7    4     130.53        -       2.58    1803
  25    7    6      17.05        -       0.94    1551
  25    7    8      35.84        -       1.24    1314
  25    7   10      56.01        -       1.68    1165
  25    7   12      48.56        -       1.58    1112
  25    7   14      28.52        -       1.22    1075
  25    7   16      83.86        -       2.42     872
  25    7   18     167.52        -       4.28     889
  25    7   20      52.83        -       1.80     725
  25    7   22      48.95        -       1.71     695
  25    7   24      31.22        -       1.41     588
  25    8    1     165.68        -       2.95    1998
  25    8    3     165.27        -       3.00    1782
  25    8    5      43.47        -       1.21    1561
  25    8    7      14.71        -       0.94    1416
  25    8    9      21.88        -       1.14    1161
  25    8   11      72.85        -       1.91    1166
  25    8   13      46.17        -       1.57     975
  25    8   15      16.65        -       1.13     934
  25    8   17      27.78        -       1.28     793
  25    8   19      37.68        -       1.46     684
  25    8   21      16.13        -       1.25     644
  25    8   23       3.80        -       1.15     584
  25    9    0     415.54        -      10.68    1005
  25    9    2     136.97        -       2.51    1924
  25    9    4      99.75        -       2.09    1728
  25    9    6       6.51        -       0.91    1364
  25    9    8      62.73        -       1.66    1155
  25    9   10     126.17        -       2.87    1132
  25    9   12       7.11        -       1.03     939
  25    9   14      19.26        -       1.12     869
  25    9   16      21.95        -       1.30     797
  25    9   18       7.62        -       1.14     728
  25    9   20      80.87        -       2.56     645
  25    9   22      12.42        -       1.15     594
  25    9   24      29.22        -       1.36     588
  25   10    1      24.83        -       0.99    1781
  25   10    3     285.87        -       5.41    1665
  25   10    5       8.87        -       0.93    1421
  25   10    7      99.03        -       2.31    1216
  25   10    9      53.41        -       1.61    1109
  25   10   11      23.25        -       1.15    1017
  25   10   13      10.37        -       1.08     895
  25   10   15      10.36        -       1.16     773
  25   10   17      27.71        -       1.33     726
  25   10   19      16.06        -       1.18     638
  25   10   21      60.22        -       2.21     590
  25   10   23      19.06        -       1.29     538
  25   11    0      30.82        -       1.44     936
  25   11    2       6.03        -       0.81    1765
  25   11    4     116.06        -       2.51    1495
  25   11    6      78.01        -       1.83    1283
  25   11    8      17.46        -       1.07    1138
  25   11   10     243.83        -       5.48     991
  25   11   12      78.43        -       2.18     924
  25   11   14      13.96        -       1.12     857
  25   11   16      43.72        -       1.72     703
  25   11   18       6.69        -       1.08     638
  25   11   20      33.94        -       1.53     592
  25   11   22      49.94        -       1.94     545
  25   11   24      15.27        -       1.15     536
  25   12    1      84.59        -       1.82    1647
  25   12    3     136.01        -       2.72    1509
  25   12    5      11.70        -       0.97    1261
  25   12    7      13.59        -       1.04    1098
  25   12    9      48.11        -       1.59    1100
  25   12   11     172.71        -       4.27     888
  25   12   13      60.63        -       2.04     861
  25   12   15      38.55        -       1.53     722
  25   12   17      36.35        -       1.51     646
  25   12   19       2.00        -       1.13     593
  25   12   21      17.04        -       1.31     502
  25   12   23      37.29        -       1.79     479
  25   13    0     171.43        -       4.70     860
  25   13    2      19.09        -       0.95    1501
  25   13    4      11.37        -       0.93    1317
  25   13    6      91.70        -       2.18    1181
  25   13    8      21.50        -       1.21     971
  25   13   10      28.08        -       1.26     927
  25   13   12      51.40        -       1.75     848
  25   13   14      31.42        -       1.40     750
  25   13   16      26.35        -       1.26     689
  25   13   18      57.32        -       2.04     624
  25   13   20      19.86        -       1.29     565
  25   13   22      17.79        -       1.27     525
  25   13   24      31.52        -       1.71     447
  25   14    1     183.94        -       3.71    1490
  25   14    3      37.89        -       1.21    1361
  25   14    5      38.16        -       1.34    1183
  25   14    7      56.17        -       1.71    1088
  25   14    9      44.00        -       1.46     883
  25   14   11      12.39        -       1.08     806
  25   14   13     121.24        -       3.45     756
  25   14   15      63.65        -       2.12     681
  25   14   17      71.67        -       2.39     612
  25   14   19      49.56        -       1.93     562
  25   14   21      15.99        -       1.14     513
  25   14   23       4.63        -       1.03     501
  25   15    0     205.27        -       6.09     732
  25   15    2      57.92        -       1.43    1419
  25   15    4      20.09        -       1.05    1241
  25   15    6     182.56        -       4.45     939
  25   15    8      12.41        -       1.00     963
  25   15   10      50.73        -       1.79     869
  25   15   12      44.96        -       1.60     777
  25   15   14      27.44        -       1.36     693
  25   15   16       7.88        -       1.01     669
  25   15   18       1.96        -       1.05     638
  25   15   20      18.02        -       1.28     546
  25   15   22      26.50        -       1.45     469
  25   15   24      17.53        -       1.25     477
  25   16    1     102.40        -       2.22    1391
  25   16    3     185.02        -       4.05    1247
  25   16    5      36.99        -       1.36    1002
  25   16    7       9.93        -       1.07     892
  25   16    9      65.61        -       1.94     852
  25   16   11      10.38        -       1.11     776
  25   16   13      17.08        -       1.18     683
  25   16   15       8.88        -       1.17     617
  25   16   17      19.66        -       1.22     581
  25   16   19      87.42        -       2.83     530
  25   16   21       7.05        -       1.17     499
  25   16   23      18.86        -       1.31     492
  25   17    0      52.14        -       2.15     678
  25   17    2       6.07        -       0.89    1164
  25   17    4      54.81        -       1.58    1165
  25   17    6      10.63        -       1.06     896
  25   17    8      17.94        -       1.15     828
  25   17   10      54.50        -       1.80     782
  25   17   12       7.36        -       1.09     658
  25   17   14       8.86        -       1.07     625
  25   17   16       6.16        -       1.13     583
  25   17   18      12.28        -       1.16     527
  25   17   20      10.68        -       1.13     471
  25   17   22       7.65        -       1.19     447
  25   17   24       3.78        -       1.17     410
  25   18    1     121.77        -       2.81    1159
  25   18    3      34.07        -       1.19    1104
  25   18    5      81.86        -       2.29     882
  25   18    7       1.65        -       1.00     859
  25   18    9      83.50        -       2.55     729
  25   18   11      20.03        -       1.24     672
  25   18   13       6.18        -       1.05     635
  25   18   15      19.06        -       1.26     564
  25   18   17      15.61        -       1.23     517
  25   18   19      12.63        -       1.12     481
  25   18   21      22.71        -       1.42     476
  25   18   23       5.65        -       1.15     387
  25   19    0       7.73        -       1.19     657
  25   19    2      45.38        -       1.48    1050
  25   19    4      18.99        -       1.04    1049
  25   19    6       5.03        -       1.03     822
  25   19    8     254.82        -       6.62     741
  25   19   10      71.62        -       2.27     650
  25   19   12      73.01        -       2.32     632
  25   19   14      21.12        -       1.28     573
  25   19   16      35.29        -       1.53     517
  25   19   18      85.43        -       2.90     511
  25   19   20      24.20        -       1.38     493
  25   19   22      13.80        -       1.25     439
  25   19   24      29.32        -       1.61     393
  25   20    1      48.22        -       1.46    1041
  25   20    3      29.46        -       1.18     979
  25   20    5      27.72        -       1.23     904
  25   20    7       3.64        -       1.07     720
  25   20    9      77.50        -       2.38     676
  25   20   11       6.46        -       1.14     603
  25   20   13      29.12        -       1.44     558
  25   20   15      21.23        -       1.25     507
  25   20   17      23.66        -       1.35     498
  25   20   19      23.65        -       1.38     466
  25   20   21      35.74        -       1.62     450
  25   20   23      32.86        -       1.76     423
  25   21    0      31.85        -       1.66     557
  25   21    2      43.88        -       1.43     947
  25   21    4      25.91        -       1.17     907
  25   21    6      35.95        -       1.53     703
  25   21    8      41.53        -       1.66     649
  25   21   10      17.58        -       1.18     605
  25   21   12       5.17        -       1.08     543
  25   21   14      27.80        -       1.57     524
  25   21   16      24.74        -       1.43     476
  25   21   18     104.59        -       3.92     461
  25   21   20       8.09        -       1.16     458
  25   21   22      40.30        -       1.96     416
  25   21   24      19.98        -       1.47     362
  25   22    1      70.41        -       1.91     912
  25   22    3      64.83        -       1.85     919
  25   22    5      11.49        -       1.02     842
  25   22    7       6.07        -       1.01     730
  25   22    9       3.63        -       1.10     595
  25   22   11      29.53        -       1.46     547
  25   22   13       5.79        -       1.17     490
  25   22   15      21.95        -       1.21     489
  25   22   17      25.81        -       1.45     473
  25   22   19      15.28        -       1.41     396
  25   22   21      14.94        -       1.19     426
  25   22   23       0.62        -       1.08     391
  25   23    0       5.03        -       1.42     493
  25   23    2      24.30        -       1.21     849
  25   23    4     130.62        -       3.21     835
  25   23    6     111.42        -       3.35     654
  25   23    8       6.81        -       1.09     648
  25   23   10      35.22        -       1.55     561
  25   23   12      13.52        -       1.25     509
  25   23   14      10.30        -       1.20     459
  25   23   16      12.59        -       1.26     437
  25   23   18      15.77        -       1.30     422
  25   23   20      27.44        -       1.45     389
  25   23   22      11.48        -       1.19     412
  25   23   24       6.60        -       1.06     392
  25   24    1       6.88        -       0.98     820
  25   24    3      10.20        -       1.05     790
  25   24    5      12.48        -       1.03     747
  25   24    7      21.70        -       1.32     603
  25   24    9      40.88        -       1.68     534
  25   24   11       8.22        -       1.16     534
  25   24   13       4.07        -       1.17     452
  25   24   15      20.82        -       1.21     470
  25   24   17      55.20        -       2.35     408
  25   24   19       6.36        -       1.24     367
  25   24   21      21.41        -       1.34     380
  25   24   23       5.59        -       1.03     395
  25   25    0      42.98        -       2.30     438
  25   25    2      57.59        -       1.84     738
  25   25    4       6.68        -       0.99     753
  25   25    6      11.14        -       1.05     624
  25   25    8      28.63        -       1.47     616
  25   25   10      24.03        -       1.41     470
  25   25   12      22.74        -       1.38     525
  25   25   14      19.32        -       1.21     444
  25   25   16       3.88        -       1.15     414
  25   25   18       5.95        -       1.18     355
  25   25   20      68.01        -       2.86     384
  25   25   22      14.46        -       1.25     347
  25   25   24      -1.79        -       1.03     390
  26    0    0     279.50        -       7.39     873
  26    0    2      94.84        -       2.12    1575
  26    0    4      10.53        -       1.03    1318
  26    0    6      86.82        -       2.36    1116
  26    0    8     150.86        -       4.16     988
  26    0   10       8.86        -       1.25     843
  26    0   12      33.25        -       1.60     834
  26    0   14     112.81        -       3.92     672
  26    0   16       4.26        -       1.41     593
  26    0   18      28.08        -       1.58     572
  26    0   20      35.25        -       1.99     487
  26    0   22       8.78        -       1.39     442
  26    0   24      66.35        -       2.85     449
  26    1    1     228.88        -       3.37    3194
  26    1    3      33.76        -       0.89    2712
  26    1    5      18.48        -       0.78    2334
  26    1    7     146.95        -       2.70    1961
  26    1    9     180.36        -       3.57    1618
  26    1   11      22.65        -       0.96    1579
  26    1   13      47.50        -       1.44    1412
  26    1   15     109.56        -       2.46    1252
  26    1   17      28.54        -       1.21    1058
  26    1   19       8.02        -       1.06     981
  26    1   21      16.53        -       1.13     872
  26    1   23      17.14        -       1.13     799
  26    1   25       6.22        -       1.01     738
  26    2    0      16.70        -       1.04    1518
  26    2    2      10.59        -       0.66    2888
  26    2    4     295.73        -       4.87    2407
  26    2    6      48.09        -       1.18    1906
  26    2    8      34.26        -       1.03    1726
  26    2   10      32.72        -       1.11    1531
  26    2   12     122.18        -       2.63    1457
  26    2   14      59.16        -       1.57    1288
  26    2   16     124.15        -       2.99    1092
  26    2   18      31.71        -       1.17    1060
  26    2   20      34.89        -       1.33     933
  26    2   22      68.07        -       1.89     863
  26    2   24      14.67        -       1.08     791
  26    3    1      56.87        -       1.08    2847
  26    3    3       4.86        -       0.70    2448
  26    3    5      98.47        -       1.92    1974
  26    3    7      61.28        -       1.43    1749
  26    3    9     231.98        -       4.58    1476
  26    3   11      48.89        -       1.36    1362
  26    3   13     102.58        -       2.38    1263
  26    3   15      70.75        -       1.87    1120
  26    3   17      84.31        -       2.08    1101
  26    3   19      19.61        -       1.08     973
  26    3   21       2.92        -       0.99     894
  26    3   23      10.19        -       0.96     866
  26    3   25      33.99        -       1.44     731
  26    4    0     318.79        -       7.26    1351
  26    4    2      49.12        -       1.16    2604
  26    4    4      66.00        -       1.43    2089
  26    4    6      36.46        -       1.07    1763
  26    4    8      87.99        -       1.97    1536
  26    4   10      56.25        -       1.52    1346
  26    4   12      28.27        -       1.06    1316
  26    4   14      15.87        -       1.00    1150
  26    4   16     101.59        -       2.58    1000
  26    4   18       7.36        -       1.08     879
  26    4   20      15.24        -       1.06     838
  26    4   22       6.54        -       1.00     793
  26    4   24       4.51        -       0.99     713
  26    5    1     102.34        -       1.75    2493
  26    5    3      28.90        -       0.91    2140
  26    5    5     137.02        -       2.73    1801
  26    5    7      76.33        -       1.80    1615
  26    5    9      62.17        -       1.66    1297
  26    5   11      42.28        -       1.28    1243
  26    5   13      45.91        -       1.46    1118
  26    5   15     190.53        -       4.51    1012
  26    5   17      45.60        -       1.55     907
  26    5   19      34.67        -       1.34     822
  26    5   21      43.57        -       1.66     752
  26    5   23       6.35        -       0.99     721
  26    5   25       3.96        -       1.02     672
  26    6    0     167.95        -       3.93    1203
  26    6    2      20.76        -       0.85    2173
  26    6    4      71.74        -       1.52    1911
  26    6    6      57.17        -       1.42    1595
  26    6    8      53.62        -       1.50    1372
  26    6   10     106.38        -       2.53    1256
  26    6   12      32.12        -       1.19    1153
  26    6   14      45.68        -       1.47    1018
  26    6   16      31.42        -       1.32     939
  26    6   18      34.11        -       1.44     816
  26    6   20      29.77        -       1.18     806
  26    6   22      28.11        -       1.30     716
  26    6   24      25.55        -       1.28     672
  26    7    1       7.82        -       0.80    2064
  26    7    3      69.55        -       1.54    1806
  26    7    5     206.08        -       4.05    1586
  26    7    7     179.93        -       3.64    1404
  26    7    9      76.35        -       2.04    1145
  26    7   11      48.30        -       1.49    1043
  26    7   13     126.57        -       3.02    1008
  26    7   15     183.47        -       4.49     898
  26    7   17      40.15        -       1.62     789
  26    7   19      35.87        -       1.53     776
  26    7   21      74.20        -       2.32     635
  26    7   23      79.89        -       2.41     653
  26    7   25      19.49        -       1.45     516
  26    8    0       6.76        -       1.16    1055
  26    8    2     153.95        -       2.80    1982
  26    8    4     107.18        -       2.02    1692
  26    8    6       5.55        -       0.88    1371
  26    8    8      64.59        -       1.68    1187
  26    8   10       6.11        -       0.94    1148
  26    8   12      44.28        -       1.54     958
  26    8   14      68.26        -       1.93     942
  26    8   16      42.87        -       1.53     842
  26    8   18      28.86        -       1.38     715
  26    8   20       2.43        -       1.04     653
  26    8   22      20.53        -       1.28     607
  26    8   24       5.55        -       1.08     571
  26    9    1     198.43        -       3.67    1806
  26    9    3       7.26        -       0.80    1671
  26    9    5     119.80        -       2.52    1451
  26    9    7      42.85        -       1.35    1250
  26    9    9      18.42        -       1.04    1106
  26    9   11      58.42        -       1.81     983
  26    9   13      40.68        -       1.55     813
  26    9   15       7.17        -       1.07     740
  26    9   17      42.70        -       1.64     719
  26    9   19      51.91        -       1.69     692
  26    9   21       1.92        -       1.06     601
  26    9   23      17.20        -       1.17     583
  26    9   25      34.81        -       1.62     503
  26   10    0       5.85        -       1.16     864
  26   10    2     241.60        -       4.38    1724
  26   10    4      93.11        -       2.09    1500
  26   10    6     192.08        -       4.07    1229
  26   10    8       6.95        -       0.94    1133
  26   10   10      16.01        -       1.05    1065
  26   10   12     132.30        -       3.33     898
  26   10   14      13.11        -       1.18     744
  26   10   16     166.02        -       4.95     716
  26   10   18      43.67        -       1.63     631
  26   10   20      90.01        -       2.91     577
  26   10   22      17.04        -       1.35     516
  26   10   24      26.77        -       1.40     481
  26   11    1       9.92        -       0.86    1670
  26   11    3     111.83        -       2.23    1495
  26   11    5      34.53        -       1.21    1319
  26   11    7      29.43        -       1.18    1074
  26   11    9      11.98        -       0.98    1023
  26   11   11      76.57        -       2.12     945
  26   11   13      62.02        -       1.99     781
  26   11   15       4.81        -       1.11     677
  26   11   17      77.89        -       2.33     699
  26   11   19      22.69        -       1.31     575
  26   11   21       9.08        -       1.22     502
  26   11   23      19.74        -       1.27     515
  26   11   25      14.94        -       1.12     483
  26   12    0       4.35        -       1.21     830
  26   12    2      21.28        -       0.97    1522
  26   12    4      14.27        -       0.91    1368
  26   12    6       4.89        -       0.92    1211
  26   12    8      52.13        -       1.61    1009
  26   12   10     118.16        -       3.00     948
  26   12   12      49.07        -       1.79     850
  26   12   14      37.81        -       1.53     774
  26   12   16      30.78        -       1.58     657
  26   12   18       6.29        -       1.14     611
  26   12   20       7.92        -       1.11     595
  26   12   22       7.80        -       1.13     485
  26   12   24       2.69        -       1.11     426
  26   13    1      65.35        -       1.62    1468
  26   13    3      77.53        -       1.91    1381
  26   13    5      63.58        -       1.63    1184
  26   13    7     276.24        -       6.27     978
  26   13    9      20.68        -       1.17     918
  26   13   11     136.13        -       3.37     922
  26   13   13      74.63        -       2.40     748
  26   13   15      25.51        -       1.35     642
  26   13   17      39.50        -       1.66     599
  26   13   19      62.92        -       2.35     485
  26   13   21       4.26        -       1.03     523
  26   13   23      15.29        -       1.22     457
  26   13   25       3.93        -       1.16     444
  26   14    0       9.86        -       1.28     730
  26   14    2     206.19        -       4.46    1289
  26   14    4      21.17        -       1.03    1212
  26   14    6     158.81        -       3.98     961
  26   14    8      44.79        -       1.56     922
  26   14   10      48.38        -       1.61     818
  26   14   12       5.66        -       1.01     766
  26   14   14      51.97        -       1.93     685
  26   14   16       3.31        -       1.08     647
  26   14   18      17.32        -       1.30     556
  26   14   20       3.90        -       1.15     477
  26   14   22       2.33        -       1.04     491
  26   14   24      29.73        -       1.58     429
  26   15    1      19.54        -       1.06    1207
  26   15    3     143.65        -       3.08    1210
  26   15    5     172.87        -       4.15     995
  26   15    7     100.42        -       2.84     845
  26   15    9      54.32        -       1.77     816
  26   15   11       1.88        -       1.05     767
  26   15   13      20.27        -       1.21     692
  26   15   15      38.88        -       1.63     615
  26   15   17      40.76        -       1.84     551
  26   15   19      14.48        -       1.31     515
  26   15   21       6.32        -       1.13     457
  26   15   23       8.62        -       1.14     464
  26   15   25      11.85        -       1.13     432
  26   16    0      90.00        -       3.15     611
  26   16    2       2.57        -       0.90    1222
  26   16    4      22.75        -       1.08    1110
  26   16    6     319.79        -       7.62     869
  26   16    8      12.58        -       1.08     850
  26   16   10     175.97        -       4.65     779
  26   16   12      96.77        -       2.85     672
  26   16   14      10.02        -       1.09     642
  26   16   16      18.33        -       1.28     561
  26   16   18      12.73        -       1.18     525
  26   16   20     107.25        -       3.70     480
  26   16   22       7.55        -       1.07     455
  26   16   24      52.83        -       2.24     419
  26   17    1      77.85        -       1.89    1188
  26   17    3      40.99        -       1.35    1089
  26   17    5      31.03        -       1.26     904
  26   17    7       8.54        -       1.04     856
  26   17    9       2.72        -       1.02     776
  26   17   11       7.85        -       1.12     639
  26   17   13      19.17        -       1.20     676
  26   17   15      11.84        -       1.08     582
  26   17   17       5.23        -       1.06     547
  26   17   19       2.22        -       1.16     486
  26   17   21      30.05        -       1.59     449
  26   17   23       5.42        -       1.22     416
  26   17   25      11.87        -       1.16     430
  26   18    0       5.01        -       1.30     588
  26   18    2      38.41        -       1.30    1007
  26   18    4     137.00        -       3.04    1077
  26   18    6      22.06        -       1.21     838
  26   18    8       4.00        -       0.99     774
  26   18   10      46.21        -       1.62     705
  26   18   12      12.74        -       1.15     604
  26   18   14      17.17        -       1.21     552
  26   18   16      34.29        -       1.42     573
  26   18   18       3.54        -       1.09     490
  26   18   20       3.97        -       1.12     464
  26   18   22       9.93        -       1.22     434
  26   18   24      92.88        -       3.46     398
  26   19    1     153.67        -       3.47    1060
  26   19    3       9.63        -       1.00     981
  26   19    5      36.90        -       1.46     835
  26   19    7       4.80        -       1.02     801
  26   19    9      30.79        -       1.48     668
  26   19   11      19.30        -       1.28     652
  26   19   13      19.22        -       1.21     530
  26   19   15      62.25        -       2.31     516
  26   19   17       2.02        -       1.04     518
  26   19   19      31.48        -       1.61     472
  26   19   21       0.57        -       1.06     473
  26   19   23      12.34        -       1.18     434
  26   19   25      18.74        -       1.41     371
  26   20    0       4.54        -       1.28     582
  26   20    2      10.57        -       1.06     940
  26   20    4      35.49        -       1.38     937
  26   20    6      28.49        -       1.38     757
  26   20    8      25.66        -       1.27     741
  26   20   10      14.05        -       1.18     598
  26   20   12       8.41        -       1.12     615
  26   20   14       8.62        -       1.11     529
  26   20   16      19.94        -       1.24     516
  26   20   18      15.93        -       1.16     498
  26   20   20       4.47        -       1.08     433
  26   20   22       2.25        -       1.09     412
  26   20   24      11.19        -       1.21     404
  26   21    1      33.39        -       1.22     942
  26   21    3       4.06        -       0.97     854
  26   21    5      42.79        -       1.53     822
  26   21    7      14.99        -       1.11     680
  26   21    9      19.87        -       1.33     621
  26   21   11      16.01        -       1.28     523
  26   21   13       8.93        -       1.08     563
  26   21   15       5.74        -       1.16     466
  26   21   17      12.48        -       1.22     472
  26   21   19      17.04        -       1.22     480
  26   21   21      12.20        -       1.23     421
  26   21   23       5.25        -       1.17     407
  26   21   25       1.34        -       1.10     350
  26   22    0       5.11        -       1.34     500
  26   22    2      11.01        -       1.00     855
  26   22    4      26.36        -       1.18     839
  26   22    6      55.32        -       2.10     656
  26   22    8      24.65        -       1.28     565
  26   22   10      44.07        -       1.83     573
  26   22   12      20.80        -       1.34     487
  26   22   14       5.30        -       1.12     472
  26   22   16      13.12        -       1.18     495
  26   22   18       9.46        -       1.16     419
  26   22   20       4.69        -       1.18     387
  26   22   22       1.60        -       1.08     360
  26   22   24       3.94        -       1.21     352
  26   23    1      19.46        -       1.06     868
  26   23    3       1.94        -       0.94     844
  26   23    5      67.38        -       2.09     731
  26   23    7      18.86        -       1.22     603
  26   23    9       6.28        -       1.12     554
  26   23   11       5.24        -       1.10     517
  26   23   13       7.64        -       1.16     477
  26   23   15       2.99        -       1.16     424
  26   23   17      36.93        -       1.67     431
  26   23   19       3.18        -       1.19     357
  26   23   21       3.99        -       1.00     396
  26   23   23      38.29        -       1.74     408
  26   23   25      10.16        -       1.15     375
  26   24    0      81.10        -       3.28     456
  26   24    2      15.60        -       1.16     756
  26   24    4      10.16        -       0.93     776
  26   24    6      16.80        -       1.23     630
  26   24    8      33.07        -       1.48     612
  26   24   10       8.87        -       1.06     523
  26   24   12      26.58        -       1.42     491
  26   24   14      48.64        -       2.13     455
  26   24   16       5.83        -       1.13     410
  26   24   18       8.57        -       1.22     403
  26   24   20      10.10        -       1.13     353
  26   24   22       8.27        -       1.10     378
  26   24   24      13.98        -       1.17     357
  26   25    1      62.91        -       2.00     743
  26   25    3      23.83        -       1.19     722
  26   25    5      23.58        -       1.20     671
  26   25    7      15.30        -       1.23     563
  26   25    9       4.26        -       1.08     483
  26   25   11      23.06        -       1.43     467
  26   25   13      16.60        -       1.26     445
  26   25   15       5.61        -       1.11     421
  26   25   17      12.73        -       1.27     373
  26   25   19      12.04        -       1.48     312
  26   25   21       2.52        -       1.14     337
  26   25   23       1.58        -       1.01     343
  26   25   25       7.72        -       1.08     355
  26   26    0       5.10        -       1.45     392
  26   26    2       2.65        -       1.06     693
  26   26    4      25.27        -       1.28     696
  26   26    6      26.68        -       1.34     604
  26   26    8      11.64        -       1.15     542
  26   26   10       7.35        -       1.13     485
  26   26   12       5.44        -       1.07     475
  26   26   14      25.28        -       1.54     380
  26   26   16       8.31        -       1.13     406
  26   26   18       2.91        -       1.08     367
  26   26   20       5.36        -       1.20     323
  26   26   22      66.68        -       2.92     337
  26   26   24       9.50        -       1.13     349
  26   26   26      21.21        -       2.60     120
  27    0    1     143.93        -       3.36    1432
  27    0    3      57.78        -       1.76    1323
  27    0    5      59.04        -       1.87    1048
  27    0    7      40.53        -       1.61     961
  27    0    9     111.46        -       3.40     815
  27    0   11     228.12        -       7.16     728
  27    0   13      40.03        -       1.79     715
  27    0   15      33.54        -       1.76     622
  27    0   17      58.24        -       2.47     522
  27    0   19      53.33        -       2.25     495
  27    0   21      -0.67        -       1.44     441
  27    0   23      25.72        -       1.82     399
  27    0   25      10.99        -       1.46     393
  27    1    0     158.58        -       3.61    1521
  27    1    2      74.86        -       1.43    2743
  27    1    4       7.03        -       0.75    2180
  27    1    6     158.18        -       2.72    1896
  27    1    8      53.42        -       1.37    1686
  27    1   10      87.67        -       2.12    1374
  27    1   12      49.88        -       1.44    1334
  27    1   14      17.78        -       1.04    1139
  27    1   16      68.61        -       1.84    1106
  27    1   18      65.57        -       1.83     948
  27    1   20      13.69        -       1.05     886
  27    1   22      37.87        -       1.40     814
  27    1   24      23.15        -       1.28     742
  27    1   26       4.58        -       1.02     675
  27    2    1     102.69        -       1.67    2688
  27    2    3      17.90        -       0.75    2350
  27    2    5      48.79        -       1.15    2064
  27    2    7       6.85        -       0.86    1637
  27    2    9      26.33        -       0.96    1571
  27    2   11      96.80        -       2.04    1392
  27    2   13      14.04        -       0.96    1261
  27    2   15     105.61        -       2.38    1146
  27    2   17      21.47        -       1.16     955
  27    2   19      42.25        -       1.41     890
  27    2   21      55.25        -       1.55     852
  27    2   23      30.90        -       1.36     737
  27    2   25       2.44        -       0.95     709
  27    3    0     172.57        -       3.78    1318
  27    3    2      43.80        -       1.00    2404
  27    3    4     224.87        -       3.89    2023
  27    3    6      65.31        -       1.42    1743
  27    3    8      24.39        -       0.98    1560
  27    3   10      13.45        -       0.97    1344
  27    3   12      84.25        -       1.94    1296
  27    3   14      79.11        -       2.00    1143
  27    3   16      22.52        -       1.11     996
  27    3   18     106.31        -       2.49    1025
  27    3   20      24.81        -       1.14     899
  27    3   22      16.30        -       1.05     807
  27    3   24       1.92        -       0.91     771
  27    3   26       7.06        -       1.04     654
  27    4    1      27.45        -       0.87    2349
  27    4    3      23.41        -       0.83    2123
  27    4    5      93.32        -       1.92    1795
  27    4    7      69.32        -       1.63    1566
  27    4    9      13.38        -       0.96    1343
  27    4   11      12.12        -       0.95    1234
  27    4   13      26.12        -       1.14    1077
  27    4   15     158.62        -       3.69     988
  27    4   17      35.86        -       1.42     880
  27    4   19       1.75        -       0.99     778
  27    4   21      28.13        -       1.31     724
  27    4   23       5.07        -       1.03     694
  27    4   25       3.36        -       0.99     690
  27    5    0     753.19        -      17.55    1176
  27    5    2     399.90        -       6.53    2192
  27    5    4      76.54        -       1.62    1847
  27    5    6     133.58        -       2.80    1488
  27    5    8      46.96        -       1.27    1411
  27    5   10      59.09        -       1.53    1304
  27    5   12      84.95        -       2.10    1155
  27    5   14      40.30        -       1.46     987
  27    5   16      49.31        -       1.65     891
  27    5   18      61.21        -       2.10     768
  27    5   20      13.77        -       1.13     764
  27    5   22      72.73        -       2.49     679
  27    5   24       4.70        -       1.08     630
  27    5   26      11.56        -       1.10     631
  27    6    1     106.15        -       2.01    2138
  27    6    3       4.05        -       0.75    1918
  27    6    5      19.26        -       0.96    1637
  27    6    7      38.82        -       1.23    1332
  27    6    9     137.90        -       2.91    1290
  27    6   11     230.20        -       5.04    1085
  27    6   13      55.01        -       1.71    1033
  27    6   15      66.46        -       1.80     914
  27    6   17      23.35        -       1.14     822
  27    6   19      39.83        -       1.53     748
  27    6   21      15.58        -       1.12     711
  27    6   23      11.41        -       1.13     634
  27    6   25      12.64        -       1.11     603
  27    7    0      64.76        -       1.98    1031
  27    7    2     253.22        -       4.46    1952
  27    7    4     224.04        -       4.17    1692
  27    7    6     166.13        -       3.72    1280
  27    7    8      57.92        -       1.56    1224
  27    7   10      24.93        -       1.18    1069
  27    7   12       4.88        -       0.93     991
  27    7   14       4.38        -       0.99     893
  27    7   16      13.74        -       1.12     830
  27    7   18      41.28        -       1.64     731
  27    7   20       7.59        -       1.07     741
  27    7   22       4.65        -       1.18     568
  27    7   24      16.50        -       1.24     564
  27    7   26      24.34        -       1.25     524
  27    8    1     106.72        -       2.08    1763
  27    8    3       7.27        -       0.82    1713
  27    8    5      49.20        -       1.38    1386
  27    8    7     169.44        -       3.65    1263
  27    8    9      21.46        -       1.08    1164
  27    8   11      50.31        -       1.56     999
  27    8   13     207.74        -       5.07     870
  27    8   15      35.27        -       1.36     835
  27    8   17       7.95        -       1.04     733
  27    8   19      10.13        -       1.13     650
  27    8   21      20.68        -       1.22     621
  27    8   23      59.39        -       2.12     550
  27    8   25      27.77        -       1.55     508
  27    9    0       1.55        -       1.13     887
  27    9    2      52.51        -       1.33    1692
  27    9    4      96.85        -       2.22    1434
  27    9    6       1.91        -       0.88    1258
  27    9    8      28.39        -       1.17    1142
  27    9   10      92.42        -       2.49     989
  27    9   12     135.14        -       3.36     891
  27    9   14      14.72        -       1.09     822
  27    9   16      64.01        -       1.98     754
  27    9   18      18.56        -       1.26     678
  27    9   20      33.38        -       1.47     615
  27    9   22       3.91        -       1.12     559
  27    9   24       3.81        -       1.05     543
  27    9   26      14.39        -       1.17     481
  27   10    1       8.81        -       0.85    1550
  27   10    3      46.79        -       1.27    1548
  27   10    5      29.03        -       1.12    1278
  27   10    7     111.34        -       2.53    1086
  27   10    9     127.12        -       3.15     931
  27   10   11     143.49        -       3.42     891
  27   10   13      11.68        -       1.10     783
  27   10   15      16.89        -       1.22     681
  27   10   17      13.11        -       1.18     655
  27   10   19       5.24        -       1.24     529
  27   10   21       4.71        -       1.17     504
  27   10   23       4.89        -       1.16     476
  27   10   25       6.71        -       1.15     486
  27   11    0      56.24        -       1.96     810
  27   11    2     174.28        -       3.50    1504
  27   11    4      85.71        -       1.98    1336
  27   11    6      14.84        -       0.97    1149
  27   11    8      39.87        -       1.36    1024
  27   11   10     147.12        -       3.62     854
  27   11   12      42.86        -       1.55     832
  27   11   14       3.18        -       1.07     704
  27   11   16       3.12        -       1.04     649
  27   11   18      20.94        -       1.31     565
  27   11   20      64.01        -       2.30     531
  27   11   22      29.86        -       1.61     485
  27   11   24      22.71        -       1.36     497
  27   11   26       8.72        -       1.10     456
  27   12    1     122.29        -       2.46    1427
  27   12    3      15.88        -       0.93    1290
  27   12    5      45.82        -       1.53    1084
  27   12    7     258.81        -       5.86    1006
  27   12    9      76.79        -       2.10     923
  27   12   11      13.27        -       1.16     775
  27   12   13      89.46        -       2.68     754
  27   12   15      37.19        -       1.47     695
  27   12   17      44.85        -       1.85     564
  27   12   19       2.52        -       1.08     565
  27   12   21       7.14        -       1.13     472
  27   12   23      20.79        -       1.40     464
  27   12   25      10.30        -       1.25     415
  27   13    0     196.58        -       5.67     729
  27   13    2       5.51        -       0.95    1323
  27   13    4       9.18        -       0.95    1199
  27   13    6       1.36        -       0.96    1059
  27   13    8      75.73        -       2.10     904
  27   13   10      18.85        -       1.18     824
  27   13   12      59.45        -       1.90     729
  27   13   14       6.25        -       1.16     684
  27   13   16       1.25        -       1.02     599
  27   13   18      26.25        -       1.38     569
  27   13   20      12.68        -       1.28     465
  27   13   22      18.73        -       1.27     466
  27   13   24      13.60        -       1.41     396
  27   13   26       2.44        -       1.12     395
  27   14    1      44.87        -       1.32    1252
  27   14    3      14.40        -       1.00    1166
  27   14    5     132.02        -       3.28     984
  27   14    7      28.57        -       1.24     937
  27   14    9       9.24        -       1.05     832
  27   14   11      14.73        -       1.15     739
  27   14   13      75.51        -       2.47     678
  27   14   15      33.95        -       1.54     620
  27   14   17      11.61        -       1.12     555
  27   14   19      15.89        -       1.25     512
  27   14   21       6.82        -       1.16     491
  27   14   23       2.64        -       1.08     454
  27   14   25      11.40        -       1.22     395
  27   15    0      41.15        -       1.86     686
  27   15    2      19.76        -       0.99    1197
  27   15    4      16.81        -       0.99    1133
  27   15    6      21.84        -       1.21     881
  27   15    8       7.95        -       1.08     807
  27   15   10      41.85        -       1.62     719
  27   15   12      46.92        -       1.66     672
  27   15   14       8.15        -       1.04     646
  27   15   16       5.92        -       1.16     565
  27   15   18      49.29        -       1.93     521
  27   15   20      24.52        -       1.45     434
  27   15   22       3.10        -       1.08     435
  27   15   24       1.05        -       1.05     425
  27   15   26       6.35        -       1.11     366
  27   16    1       4.97        -       0.96    1052
  27   16    3      67.26        -       1.90    1055
  27   16    5     166.35        -       4.11     919
  27   16    7      24.74        -       1.37     769
  27   16    9      38.82        -       1.54     729
  27   16   11      35.66        -       1.53     699
  27   16   13      42.28        -       1.62     618
  27   16   15      48.11        -       1.80     578
  27   16   17       0.32        -       1.04     529
  27   16   19      10.62        -       1.12     506
  27   16   21      48.70        -       2.17     446
  27   16   23       4.99        -       1.15     377
  27   16   25       2.69        -       1.01     433
  27   17    0      96.73        -       3.65     595
  27   17    2     149.07        -       3.44    1078
  27   17    4       3.77        -       0.96     994
  27   17    6     135.29        -       3.56     846
  27   17    8      42.70        -       1.66     724
  27   17   10       3.08        -       1.03     659
  27   17   12      21.64        -       1.25     614
  27   17   14      17.91        -       1.19     539
  27   17   16       6.37        -       1.11     521
  27   17   18      32.94        -       1.51     482
  27   17   20       0.73        -       1.04     506
  27   17   22       1.94        -       1.12     407
  27   17   24       1.96        -       1.14     343
  27   17   26       8.09        -       1.13     343
  27   18    1       6.09        -       0.89    1060
  27   18    3      45.93        -       1.41    1004
  27   18    5      46.22        -       1.58     876
  27   18    7      34.15        -       1.49     749
  27   18    9      20.44        -       1.34     682
  27   18   11      75.98        -       2.41     668
  27   18   13      30.90        -       1.43     561
  27   18   15       8.98        -       1.10     515
  27   18   17      16.12        -       1.17     486
  27   18   19      20.74        -       1.35     427
  27   18   21     139.46        -       4.98     412
  27   18   23       1.71        -       1.05     389
  27   18   25      11.42        -       1.32     370
  27   19    0       9.46        -       1.24     567
  27   19    2       4.94        -       0.97     932
  27   19    4       4.79        -       0.93     928
  27   19    6      43.63        -       1.61     726
  27   19    8       4.71        -       1.03     714
  27   19   10      15.15        -       1.18     632
  27   19   12      24.93        -       1.48     543
  27   19   14      19.32        -       1.22     539
  27   19   16       3.25        -       1.05     466
  27   19   18      31.25        -       1.51     449
  27   19   20      22.30        -       1.40     435
  27   19   22      11.17        -       1.20     383
  27   19   24      17.96        -       1.42     358
  27   19   26      22.88        -       1.51     339
  27   20    1       2.91        -       0.94     941
  27   20    3      24.64        -       1.16     921
  27   20    5      43.63        -       1.42     775
  27   20    7      19.36        -       1.19     738
  27   20    9     109.32        -       3.38     622
  27   20   11      23.11        -       1.36     553
  27   20   13      31.35        -       1.59     497
  27   20   15      61.79        -       2.58     453
  27   20   17      31.90        -       1.44     492
  27   20   19       3.81        -       1.12     425
  27   20   21       2.53        -       1.06     431
  27   20   23      24.36        -       1.55     364
  27   20   25      12.88        -       1.26     314
  27   21    0       6.19        -       1.27     545
  27   21    2       2.89        -       0.95     863
  27   21    4      22.25        -       1.15     826
  27   21    6      51.91        -       1.81     689
  27   21    8       3.22        -       1.05     638
  27   21   10      29.93        -       1.43     572
  27   21   12      32.01        -       1.54     519
  27   21   14      22.83        -       1.40     450
  27   21   16      15.47        -       1.32     422
  27   21   18       4.53        -       1.15     405
  27   21   20      27.20        -       1.53     402
  27   21   22       2.78        -       1.03     412
  27   21   24       2.71        -       1.06     373
  27   21   26       2.76        -       1.04     330
  27   22    1      67.30        -       2.04     824
  27   22    3      17.36        -       1.05     785
  27   22    5       8.58        -       1.06     724
  27   22    7      33.30        -       1.45     589
  27   22    9       7.82        -       1.16     592
  27   22   11      30.42        -       1.65     527
  27   22   13      40.23        -       1.83     477
  27   22   15      48.81        -       2.04     417
  27   22   17      32.53        -       1.67     396
  27   22   19       2.52        -       1.14     410
  27   22   21       7.03        -       1.11     387
  27   22   23      23.53        -       1.46     361
  27   22   25       2.20        -       1.28     300
  27   23    0      90.84        -       3.92     446
  27   23    2      18.99        -       1.18     765
  27   23    4       1.19        -       0.98     765
  27   23    6      30.33        -       1.39     678
  27   23    8      17.43        -       1.23     561
  27   23   10      22.13        -       1.28     528
  27   23   12      30.03        -       1.63     450
  27   23   14      18.43        -       1.32     444
  27   23   16      10.54        -       1.15     434
  27   23   18      30.96        -       1.74     373
  27   23   20       3.66        -       1.15     347
  27   23   22       5.90        -       1.09     383
  27   23   24       4.61        -       1.13     356
  27   23   26       1.65        -       1.13     288
  27   24    1      10.94        -       1.05     782
  27   24    3      54.71        -       1.70     760
  27   24    5       9.71        -       1.08     663
  27   24    7      31.20        -       1.67     513
  27   24    9      10.60        -       1.12     527
  27   24   11      13.34        -       1.23     482
  27   24   13      19.49        -       1.31     470
  27   24   15      22.03        -       1.45     425
  27   24   17      44.11        -       2.11     387
  27   24   19      20.18        -       1.54     349
  27   24   21       9.16        -       1.22     334
  27   24   23      34.08        -       1.69     385
  27   24   25       8.10        -       1.16     344
  27   25    0      39.94        -       2.08     413
  27   25    2       2.67        -       0.93     700
  27   25    4      23.74        -       1.22     665
  27   25    6       2.36        -       1.04     594
  27   25    8       2.67        -       1.02     543
  27   25   10      23.42        -       1.42     467
  27   25   12      21.69        -       1.30     481
  27   25   14       3.86        -       1.13     396
  27   25   16       6.14        -       1.12     374
  27   25   18       3.96        -       1.16     341
  27   25   20       4.84        -       1.10     329
  27   25   22       1.21        -       1.13     341
  27   25   24       9.96        -       1.12     324
  27   25   26       6.26        -       1.11     348
  27   26    1      92.60        -       2.86     713
  27   26    3      12.78        -       1.12     656
  27   26    5       2.50        -       0.97     632
  27   26    7       4.21        -       1.14     493
  27   26    9      13.82        -       1.29     484
  27   26   11       5.50        -       1.14     430
  27   26   13      32.84        -       1.64     448
  27   26   15       3.38        -       1.17     367
  27   26   17      12.36        -       1.35     360
  27   26   19       3.78        -       1.18     321
  27   26   21      24.69        -       1.76     292
  27   26   23       0.20        -       1.04     346
  27   26   25       3.84        -       1.04     328
  27   27    0      12.23        -       1.50     356
  27   27    2      32.75        -       1.42     661
  27   27    4      15.82        -       1.10     638
  27   27    6      15.89        -       1.10     608
  27   27    8      14.18        -       1.27     472
  27   27   10       7.10        -       1.05     461
  27   27   12       6.33        -       1.12     430
  27   27   14      25.86        -       1.53     359
  27   27   16       9.22        -       1.28     322
  27   27   18       4.44        -       1.15     308
  27   27   20      17.96        -       1.37     349
  27   27   22       1.10        -       0.99     326
  27   27   24       2.74        -       1.28     287
  27   27   26       7.86        -       1.18     307
  28    0    0      57.39        -       2.09     749
  28    0    2     116.18        -       2.78    1346
  28    0    4       8.90        -       1.10    1131
  28    0    6      25.08        -       1.25     977
  28    0    8       2.77        -       1.13     834
  28    0   10       3.62        -       1.24     724
  28    0   12      46.35        -       1.97     675
  28    0   14      25.38        -       1.47     641
  28    0   16       6.05        -       1.24     575
  28    0   18      61.37        -       2.60     476
  28    0   20       1.17        -       1.29     424
  28    0   22     117.87        -       4.83     381
  28    0   24       1.92        -       1.35     384
  28    0   26      22.12        -       1.91     353
  28    1    1     109.09        -       1.74    2736
  28    1    3      17.87        -       0.75    2371
  28    1    5       9.80        -       0.75    2065
  28    1    7      26.69        -       0.98    1660
  28    1    9      52.93        -       1.35    1416
  28    1   11      86.65        -       2.07    1284
  28    1   13      35.44        -       1.19    1190
  28    1   15      49.50        -       1.59    1001
  28    1   17       5.26        -       0.95     998
  28    1   19      26.69        -       1.20     850
  28    1   21      41.75        -       1.46     807
  28    1   23      14.76        -       1.04     745
  28    1   25      11.70        -       1.11     667
  28    1   27      11.88        -       0.98     641
  28    2    0     107.46        -       2.76    1266
  28    2    2      10.16        -       0.66    2428
  28    2    4      78.52        -       1.63    1991
  28    2    6      64.43        -       1.52    1684
  28    2    8       3.52        -       0.83    1388
  28    2   10      57.88        -       1.38    1465
  28    2   12      11.33        -       0.95    1211
  28    2   14      14.19        -       1.02    1079
  28    2   16      30.11        -       1.18    1028
  28    2   18     114.04        -       3.07     885
  28    2   20       6.49        -       1.01     780
  28    2   22      81.34        -       2.34     770
  28    2   24      23.91        -       1.26     685
  28    2   26      15.00        -       1.17     674
  28    3    1      32.50        -       0.87    2423
  28    3    3      34.55        -       1.00    2092
  28    3    5      23.87        -       0.92    1731
  28    3    7      95.63        -       2.18    1526
  28    3    9       5.61        -       0.85    1411
  28    3   11       3.18        -       0.91    1219
  28    3   13      21.43        -       1.02    1103
  28    3   15       9.55        -       0.95    1027
  28    3   17     115.10        -       2.78     956
  28    3   19       5.73        -       0.96     920
  28    3   21      44.21        -       1.49     826
  28    3   23      27.08        -       1.19     732
  28    3   25      31.78        -       1.31     714
  28    3   27      21.70        -       1.32     600
  28    4    0      26.53        -       1.21    1167
  28    4    2     166.05        -       2.90    2144
  28    4    4      13.83        -       0.82    1844
  28    4    6      62.51        -       1.47    1523
  28    4    8       3.33        -       0.86    1368
  28    4   10      43.62        -       1.35    1203
  28    4   12       1.25        -       0.93    1065
  28    4   14       2.99        -       1.00     905
  28    4   16       3.44        -       0.98     874
  28    4   18       3.62        -       0.99     840
  28    4   20      67.47        -       2.10     721
  28    4   22       2.71        -       1.04     653
  28    4   24       9.89        -       1.06     644
  28    4   26       1.42        -       0.96     606
  28    5    1      56.57        -       1.23    2136
  28    5    3      16.86        -       0.84    1791
  28    5    5     134.50        -       2.91    1573
  28    5    7     229.83        -       4.76    1425
  28    5    9      44.01        -       1.33    1268
  28    5   11      74.98        -       2.05    1123
  28    5   13      23.04        -       1.14     965
  28    5   15      30.94        -       1.29     888
  28    5   17      15.35        -       1.08     785
  28    5   19       8.54        -       1.10     707
  28    5   21       7.73        -       1.03     701
  28    5   23      14.44        -       1.11     631
  28    5   25      18.40        -       1.16     615
  28    5   27      13.12        -       1.16     573
  28    6    0      19.03        -       1.23    1051
  28    6    2      42.48        -       1.10    1927
  28    6    4      89.35        -       1.85    1685
  28    6    6      67.21        -       1.65    1396
  28    6    8      12.29        -       0.97    1211
  28    6   10     159.22        -       3.48    1082
  28    6   12      45.52        -       1.50     972
  28    6   14       4.67        -       0.97     910
  28    6   16      32.85        -       1.32     798
  28    6   18       5.68        -       1.18     711
  28    6   20       5.60        -       1.02     679
  28    6   22      75.18        -       2.43     632
  28    6   24      59.45        -       2.19     549
  28    6   26       5.67        -       1.05     589
  28    7    1     250.05        -       4.60    1860
  28    7    3     116.71        -       2.37    1609
  28    7    5      17.79        -       0.96    1376
  28    7    7     138.93        -       2.92    1248
  28    7    9      17.02        -       1.04    1090
  28    7   11      45.17        -       1.44     996
  28    7   13      39.28        -       1.37     911
  28    7   15       2.24        -       1.09     733
  28    7   17      17.64        -       1.13     785
  28    7   19      31.62        -       1.39     684
  28    7   21      35.67        -       1.48     675
  28    7   23       4.19        -       1.11     566
  28    7   25      20.02        -       1.31     553
  28    7   27      30.27        -       1.53     473
  28    8    0     159.89        -       4.19     966
  28    8    2     240.99        -       4.49    1734
  28    8    4      11.51        -       0.88    1490
  28    8    6     103.41        -       2.37    1242
  28    8    8      34.94        -       1.29    1075
  28    8   10      21.37        -       1.11     997
  28    8   12      28.01        -       1.20     894
  28    8   14       6.00        -       1.02     792
  28    8   16      38.15        -       1.38     741
  28    8   18      24.01        -       1.31     677
  28    8   20      42.20        -       1.72     639
  28    8   22       8.63        -       1.08     574
  28    8   24      51.13        -       2.12     498
  28    8   26       6.11        -       1.14     466
  28    9    1      47.48        -       1.26    1596
  28    9    3     309.07        -       6.40    1354
  28    9    5      20.59        -       1.05    1256
  28    9    7      45.29        -       1.51    1071
  28    9    9      70.97        -       1.95     969
  28    9   11       3.88        -       0.97     890
  28    9   13     140.43        -       3.72     776
  28    9   15       4.97        -       1.02     726
  28    9   17      44.98        -       1.68     702
  28    9   19      18.68        -       1.27     571
  28    9   21      25.89        -       1.47     526
  28    9   23      20.13        -       1.31     461
  28    9   25       0.41        -       1.10     470
  28    9   27       3.66        -       1.12     440
  28   10    0     192.97        -       5.56     751
  28   10    2      27.28        -       1.07    1487
  28   10    4      26.12        -       1.07    1316
  28   10    6     101.27        -       2.49    1102
  28   10    8      55.22        -       1.66     971
  28   10   10      99.23        -       2.84     866
  28   10   12       8.74        -       1.09     791
  28   10   14      47.59        -       1.79     690
  28   10   16      44.63        -       1.77     617
  28   10   18       1.37        -       1.05     613
  28   10   20      43.42        -       1.65     542
  28   10   22       5.48        -       1.12     500
  28   10   24      23.66        -       1.38     467
  28   10   26      12.96        -       1.25     451
  28   11    1       9.98        -       0.87    1388
  28   11    3      36.32        -       1.13    1327
  28   11    5      48.26        -       1.42    1160
  28   11    7      10.89        -       1.02    1003
  28   11    9      49.72        -       1.67     917
  28   11   11      43.72        -       1.67     843
  28   11   13       3.62        -       1.08     759
  28   11   15       8.90        -       1.19     620
  28   11   17      17.62        -       1.23     570
  28   11   19     121.23        -       3.60     563
  28   11   21       5.69        -       1.17     501
  28   11   23      25.29        -       1.36     453
  28   11   25      -0.87        -       1.13     422
  28   11   27       5.81        -       1.12     393
  28   12    0      23.65        -       1.48     699
  28   12    2      43.04        -       1.24    1372
  28   12    4      75.63        -       1.96    1160
  28   12    6      11.38        -       0.99    1037
  28   12    8     104.31        -       2.84     908
  28   12   10      20.71        -       1.13     829
  28   12   12     179.18        -       4.73     749
  28   12   14      25.67        -       1.25     673
  28   12   16      37.99        -       1.58     631
  28   12   18      50.77        -       1.98     533
  28   12   20      10.67        -       1.08     490
  28   12   22       5.05        -       1.15     446
  28   12   24       7.32        -       1.22     427
  28   12   26      16.03        -       1.28     396
  28   13    1       6.43        -       0.91    1225
  28   13    3      10.15        -       0.90    1215
  28   13    5     122.21        -       2.96    1023
  28   13    7      30.97        -       1.30     902
  28   13    9       5.12        -       1.01     808
  28   13   11      14.35        -       1.09     767
  28   13   13      16.08        -       1.18     684
  28   13   15      80.24        -       2.70     616
  28   13   17      13.39        -       1.20     566
  28   13   19       2.27        -       1.15     483
  28   13   21      42.16        -       1.80     451
  28   13   23      13.40        -       1.24     400
  28   13   25      14.17        -       1.32     344
  28   13   27       5.59        -       1.23     367
  28   14    0       2.20        -       1.27     664
  28   14    2      42.70        -       1.27    1256
  28   14    4       7.40        -       0.93    1078
  28   14    6       4.83        -       0.94     925
  28   14    8      87.02        -       2.57     802
  28   14   10      15.87        -       1.13     750
  28   14   12     139.66        -       4.03     704
  28   14   14       8.84        -       1.11     629
  28   14   16       6.68        -       1.25     515
  28   14   18      20.49        -       1.46     506
  28   14   20      24.82        -       1.66     399
  28   14   22       8.80        -       1.19     427
  28   14   24       1.83        -       1.15     368
  28   14   26       4.11        -       1.14     382
  28   15    1      39.65        -       1.24    1143
  28   15    3      12.65        -       1.01    1066
  28   15    5      39.89        -       1.42     946
  28   15    7      62.99        -       1.83     830
  28   15    9     140.17        -       3.79     724
  28   15   11      27.79        -       1.42     673
  28   15   13      31.82        -       1.45     640
  28   15   15      24.08        -       1.33     562
  28   15   17      33.84        -       1.46     556
  28   15   19       1.94        -       1.03     491
  28   15   21      23.60        -       1.59     389
  28   15   23      53.69        -       2.22     419
  28   15   25       2.54        -       1.04     397
  28   15   27       4.12        -       1.19     333
  28   16    0       2.16        -       1.24     580
  28   16    2     104.96        -       2.49    1084
  28   16    4      58.14        -       1.63     966
  28   16    6       2.66        -       0.99     831
  28   16    8      28.18        -       1.33     754
  28   16   10      56.25        -       1.94     676
  28   16   12      16.07        -       1.17     635
  28   16   14       3.88        -       1.07     583
  28   16   16      19.00        -       1.29     507
  28   16   18       3.21        -       1.18     447
  28   16   20      57.61        -       2.39     427
  28   16   22       6.81        -       1.19     417
  28   16   24      20.85        -       1.49     392
  28   16   26      20.44        -       1.21     414
  28   17    1      89.61        -       2.31     981
  28   17    3      17.04        -       1.02     954
  28   17    5      70.99        -       2.10     855
  28   17    7       6.64        -       1.07     703
  28   17    9      29.84        -       1.26     729
  28   17   11      13.46        -       1.13     673
  28   17   13      28.27        -       1.46     577
  28   17   15      76.31        -       2.53     538
  28   17   17       7.13        -       1.13     476
  28   17   19       1.57        -       1.09     455
  28   17   21       9.27        -       1.26     408
  28   17   23      10.93        -       1.20     392
  28   17   25       2.84        -       1.14     353
  28   17   27       2.62        -       1.00     372
  28   18    0       6.84        -       1.28     557
  28   18    2      10.22        -       0.90     980
  28   18    4       6.44        -       0.93     923
  28   18    6      47.72        -       1.66     785
  28   18    8      11.74        -       1.10     668
  28   18   10      17.40        -       1.15     635
  28   18   12      27.82        -       1.32     592
  28   18   14      45.82        -       1.81     573
  28   18   16       6.98        -       1.13     481
  28   18   18       8.84        -       1.17     438
  28   18   20       1.46        -       1.14     428
  28   18   22       4.77        -       1.20     369
  28   18   24       9.66        -       1.14     376
  28   18   26      10.47        -       1.12     361
  28   19    1       7.08        -       0.95     923
  28   19    3       4.52        -       0.99     863
  28   19    5      15.52        -       1.08     754
  28   19    7      65.18        -       2.13     654
  28   19    9     102.85        -       3.03     623
  28   19   11      40.05        -       1.71     563
  28   19   13      13.82        -       1.27     511
  28   19   15      28.31        -       1.49     453
  28   19   17      10.89        -       1.16     449
  28   19   19      16.78        -       1.27     409
  28   19   21      20.80        -       1.38     411
  28   19   23      29.89        -       1.82     367
  28   19   25       9.20        -       1.38     316
  28   19   27       7.11        -       1.30     304
  28   20    0      17.89        -       1.40     526
  28   20    2       4.94        -       0.95     841
  28   20    4       2.39        -       0.92     855
  28   20    6      34.03        -       1.41     649
  28   20    8       5.78        -       1.06     655
  28   20   10       8.72        -       1.15     568
  28   20   12      54.33        -       2.09     543
  28   20   14      23.32        -       1.49     465
  28   20   16      37.72        -       1.90     429
  28   20   18       7.94        -       1.04     435
  28   20   20      10.19        -       1.13     401
  28   20   22      11.98        -       1.18     396
  28   20   24       4.11        -       1.23     338
  28   20   26       8.66        -       1.32     324
  28   21    1      92.30        -       2.52     869
  28   21    3      13.58        -       0.98     861
  28   21    5       5.66        -       1.10     711
  28   21    7       3.86        -       1.09     670
  28   21    9      80.57        -       2.88     543
  28   21   11      25.85        -       1.43     494
  28   21   13      11.01        -       1.17     479
  28   21   15      17.77        -       1.30     442
  28   21   17       5.12        -       1.12     364
  28   21   19       6.09        -       1.18     394
  28   21   21       3.86        -       1.13     337
  28   21   23       8.45        -       1.17     351
  28   21   25       3.39        -       1.18     331
  28   21   27       7.45        -       1.26     294
  28   22    0       4.16        -       1.19     508
  28   22    2       2.96        -       0.93     811
  28   22    4       3.32        -       0.95     767
  28   22    6      31.01        -       1.41     660
  28   22    8      11.36        -       1.20     536
  28   22   10      27.12        -       1.40     508
  28   22   12      17.12        -       1.26     474
  28   22   14      19.22        -       1.30     435
  28   22   16       8.00        -       1.22     398
  28   22   18      13.86        -       1.21     396
  28   22   20      27.49        -       1.46     388
  28   22   22       4.35        -       1.11     408
  28   22   24       5.15        -       1.07     337
  28   22   26       4.74        -       1.24     293
  28   23    1      16.00        -       1.08     750
  28   23    3       5.23        -       0.98     735
  28   23    5      89.02        -       2.67     649
  28   23    7      60.40        -       2.14     543
  28   23    9       6.79        -       1.08     530
  28   23   11      11.62        -       1.17     448
  28   23   13       0.61        -       1.23     405
  28   23   15      34.85        -       1.78     375
  28   23   17      26.83        -       1.68     387
  28   23   19      13.24        -       1.25     392
  28   23   21       4.00        -       1.07     362
  28   23   23       2.43        -       1.16     331
  28   23   25      11.18        -       1.14     295
  28   23   27      15.47        -       1.39     294
  28   24    0      24.02        -       1.78     396
  28   24    2       6.91        -       1.01     683
  28   24    4       3.82        -       1.01     615
  28   24    6       5.51        -       1.03     605
  28   24    8      15.06        -       1.15     542
  28   24   10      60.93        -       2.52     439
  28   24   12      16.91        -       1.43     436
  28   24   14       3.17        -       1.12     407
  28   24   16       3.49        -       1.14     359
  28   24   18       2.22        -       1.13     359
  28   24   20      13.85        -       1.28     321
  28   24   22       2.61        -       1.27     322
  28   24   24       6.73        -       1.14     308
  28   24   26       2.39        -       1.14     317
  28   25    1      11.89        -       1.04     722
  28   25    3      36.42        -       1.49     656
  28   25    5      16.28        -       1.20     606
  28   25    7       7.50        -       1.11     517
  28   25    9      43.16        -       1.74     498
  28   25   11      14.18        -       1.33     431
  28   25   13      16.19        -       1.31     399
  28   25   15       1.37        -       1.15     371
  28   25   17       1.33        -       1.08     342
  28   25   19       5.04        -       1.19     334
  28   25   21       5.32        -       1.10     317
  28   25   23      26.43        -       1.58     325
  28   25   25       2.53        -       1.17     293
  28   25   27      27.11        -       1.62     281
  28   26    0      16.03        -       1.92     369
  28   26    2       7.95        -       1.03     652
  28   26    4       7.97        -       1.00     633
  28   26    6      31.45        -       1.50     568
  28   26    8      34.48        -       1.52     494
  28   26   10       1.75        -       1.14     422
  28   26   12       2.45        -       1.18     400
  28   26   14      15.90        -       1.35     382
  28   26   16      14.05        -       1.33     356
  28   26   18      32.23        -       1.79     343
  28   26   20      21.91        -       1.43     303
  28   26   22       9.06        -       1.28     305
  28   26   24       1.79        -       1.13     285
  28   26   26       5.16        -       1.13     286
  28   27    1       8.29        -       1.04     651
  28   27    3       1.83        -       0.98     618
  28   27    5       2.35        -       0.98     587
  28   27    7      59.47        -       2.26     505
  28   27    9       6.44        -       1.07     442
  28   27   11       0.15        -       1.15     388
  28   27   13      13.03        -       1.13     411
  28   27   15       2.86        -       1.18     361
  28   27   17       6.76        -       1.23     346
  28   27   19      51.20        -       2.50     317
  28   27   21       2.75        -       1.19     301
  28   27   23      18.48        -       1.41     303
  28   27   25       2.95        -       1.16     296
  28   27   27       2.70        -       1.20     308
  28   28    0       4.80        -       1.46     324
  28   28    2      13.97        -       1.10     595
  28   28    4      11.61        -       1.10     572
  28   28    6       6.83        -       1.03     551
  28   28    8       6.81        -       1.07     477
  28   28   10      16.90        -       1.29     406
  28   28   12      18.26        -       1.31     399
  28   28   14       3.86        -       1.18     367
  28   28   16       3.07        -       1.13     355
  28   28   18      10.61        -       1.27     295
  28   28   20       4.81        -       1.12     277
  28   28   22      23.46        -       1.62     295
  28   28   24      10.00        -       1.35     289
  28   28   26       8.61        -       1.18     313
  28   28   28      26.73        -       3.01      98
  29    0    1     105.58        -       2.54    1227
  29    0    3      51.70        -       1.60    1168
  29    0    5       2.50        -       1.07     958
  29    0    7      47.97        -       1.75     827
  29    0    9      51.74        -       1.85     779
  29    0   11      10.46        -       1.31     652
  29    0   13      17.11        -       1.35     651
  29    0   15      48.83        -       2.15     510
  29    0   17      12.12        -       1.36     494
  29    0   19      34.65        -       1.90     444
  29    0   21      39.72        -       2.12     375
  29    0   23     110.83        -       5.22     338
  29    0   25       0.27        -       1.34     364
  29    0   27      18.04        -       1.69     330
  29    1    0     128.23        -       3.14    1233
  29    1    2      75.59        -       1.40    2352
  29    1    4     218.44        -       4.00    1912
  29    1    6      59.15        -       1.44    1594
  29    1    8      65.98        -       1.61    1432
  29    1   10     343.70        -       7.12    1234
  29    1   12      99.50        -       2.33    1145
  29    1   14       8.82        -       0.94    1059
  29    1   16      72.79        -       1.89     957
  29    1   18       9.80        -       1.03     861
  29    1   20      17.01        -       1.12     775
  29    1   22      10.83        -       1.02     759
  29    1   24       8.03        -       1.00     665
  29    1   26       4.92        -       0.99     616
  29    1   28       8.28        -       1.07     581
  29    2    1      10.11        -       0.73    2282
  29    2    3       5.04        -       0.73    1973
  29    2    5      43.47        -       1.10    1833
  29    2    7     120.85        -       2.55    1454
  29    2    9      83.95        -       1.92    1359
  29    2   11       8.11        -       0.89    1179
  29    2   13      37.85        -       1.25    1115
  29    2   15     108.79        -       2.78     961
  29    2   17       0.79        -       0.88     909
  29    2   19      15.94        -       1.11     833
  29    2   21      52.91        -       1.71     744
  29    2   23      12.27        -       1.00     689
  29    2   25      37.75        -       1.48     653
  29    2   27      63.78        -       2.32     607
  29    3    0      12.69        -       1.10    1069
  29    3    2       2.60        -       0.71    2049
  29    3    4      52.06        -       1.27    1796
  29    3    6     111.26        -       2.41    1464
  29    3    8     120.36        -       2.60    1359
  29    3   10       2.79        -       0.89    1247
  29    3   12      10.46        -       0.96    1088
  29    3   14      33.16        -       1.32     990
  29    3   16      65.10        -       1.80     897
  29    3   18       8.69        -       1.02     869
  29    3   20      51.05        -       1.56     812
  29    3   22      20.71        -       1.16     744
  29    3   24      16.72        -       1.17     648
  29    3   26       1.25        -       0.94     628
  29    3   28      14.16        -       1.17     539
  29    4    1      47.35        -       1.12    2019
  29    4    3      18.88        -       0.85    1789
  29    4    5      53.75        -       1.44    1507
  29    4    7      44.37        -       1.26    1309
  29    4    9     115.07        -       2.52    1295
  29    4   11      49.32        -       1.44    1066
  29    4   13      14.48        -       1.02     933
  29    4   15      39.10        -       1.39     854
  29    4   17      68.51        -       2.02     801
  29    4   19      17.58        -       1.16     723
  29    4   21      26.40        -       1.36     643
  29    4   23      16.23        -       1.17     592
  29    4   25       6.62        -       1.06     583
  29    4   27       5.58        -       0.96     606
  29    5    0      65.50        -       1.97    1009
  29    5    2      34.35        -       0.98    1876
  29    5    4      86.83        -       1.75    1705
  29    5    6      25.70        -       1.08    1285
  29    5    8      55.36        -       1.57    1187
  29    5   10     138.50        -       3.13    1062
  29    5   12      90.67        -       2.27    1020
  29    5   14      25.33        -       1.22     855
  29    5   16      27.91        -       1.27     809
  29    5   18       2.06        -       1.01     688
  29    5   20      41.65        -       1.57     651
  29    5   22      15.39        -       1.10     634
  29    5   24       2.74        -       1.00     629
  29    5   26      15.21        -       1.17     567
  29    5   28       9.02        -       1.08     536
  29    6    1       4.36        -       0.76    1801
  29    6    3      41.82        -       1.17    1683
  29    6    5      30.49        -       1.03    1419
  29    6    7      49.16        -       1.45    1163
  29    6    9      14.15        -       1.00    1130
  29    6   11      63.87        -       1.85     929
  29    6   13      13.07        -       0.99     861
  29    6   15     164.97        -       4.20     778
  29    6   17      23.78        -       1.29     759
  29    6   19      75.40        -       2.29     673
  29    6   21      13.58        -       1.22     579
  29    6   23      12.89        -       1.12     592
  29    6   25      13.06        -       1.09     583
  29    6   27       4.67        -       1.04     507
  29    7    0       3.09        -       1.05     921
  29    7    2      11.61        -       0.86    1605
  29    7    4       3.25        -       0.78    1483
  29    7    6      19.43        -       1.05    1146
  29    7    8      10.81        -       1.02    1062
  29    7   10       7.46        -       0.97     898
  29    7   12      22.17        -       1.12     858
  29    7   14     119.68        -       3.18     761
  29    7   16      29.47        -       1.33     745
  29    7   18      20.37        -       1.18     684
  29    7   20      14.31        -       1.11     645
  29    7   22       7.78        -       0.99     637
  29    7   24      15.52        -       1.22     561
  29    7   26       7.30        -       1.10     481
  29    7   28       7.94        -       1.06     481
  29    8    1      19.36        -       0.96    1551
  29    8    3     186.25        -       3.83    1349
  29    8    5      37.64        -       1.26    1214
  29    8    7       3.10        -       0.93    1073
  29    8    9      22.31        -       1.14     910
  29    8   11       3.18        -       1.00     836
  29    8   13      15.71        -       1.12     809
  29    8   15      10.53        -       1.04     751
  29    8   17      74.25        -       2.35     644
  29    8   19       5.88        -       1.10     626
  29    8   21      13.10        -       1.07     595
  29    8   23      23.55        -       1.35     542
  29    8   25       3.69        -       1.02     464
  29    8   27      12.26        -       1.30     397
  29    9    0      43.17        -       1.58     801
  29    9    2     169.39        -       3.29    1432
  29    9    4       4.65        -       0.90    1226
  29    9    6      43.40        -       1.43    1074
  29    9    8     169.93        -       4.24     994
  29    9   10      68.89        -       1.94     930
  29    9   12      21.98        -       1.25     758
  29    9   14      33.86        -       1.54     742
  29    9   16       4.89        -       1.03     706
  29    9   18      55.03        -       1.88     625
  29    9   20      17.39        -       1.20     528
  29    9   22      14.08        -       1.31     486
  29    9   24      16.70        -       1.28     447
  29    9   26      13.53        -       1.23     441
  29    9   28      35.05        -       1.76     439
  29   10    1      29.78        -       1.05    1361
  29   10    3      75.72        -       1.89    1316
  29   10    5      46.78        -       1.38    1178
  29   10    7      42.66        -       1.43     919
  29   10    9      54.98        -       1.87     875
  29   10   11       9.82        -       1.06     811
  29   10   13      15.45        -       1.10     726
  29   10   15      46.05        -       1.67     686
  29   10   17       0.42        -       1.08     577
  29   10   19       4.33        -       1.13     559
  29   10   21      17.14        -       1.18     528
  29   10   23      12.84        -       1.29     421
  29   10   25      31.61        -       1.57     481
  29   10   27       5.14        -       1.16     428
  29   11    0       3.46        -       1.21     661
  29   11    2      13.33        -       0.89    1343
  29   11    4      45.64        -       1.38    1191
  29   11    6      38.67        -       1.43     980
  29   11    8      17.59        -       1.08     939
  29   11   10      19.17        -       1.14     811
  29   11   12      68.86        -       2.19     722
  29   11   14       4.44        -       1.04     652
  29   11   16      16.67        -       1.20     573
  29   11   18      38.59        -       1.77     533
  29   11   20      12.55        -       1.30     473
  29   11   22       3.25        -       1.13     450
  29   11   24       5.13        -       1.18     396
  29   11   26      13.15        -       1.29     369
  29   11   28       4.46        -       1.07     412
  29   12    1       7.29        -       0.89    1254
  29   12    3      98.86        -       2.20    1269
  29   12    5      57.84        -       1.74    1003
  29   12    7     130.53        -       3.20     902
  29   12    9      28.32        -       1.23     833
  29   12   11      86.95        -       2.47     781
  29   12   13      36.33        -       1.48     700
  29   12   15      29.75        -       1.42     581
  29   12   17      36.58        -       1.65     516
  29   12   19      80.13        -       2.72     505
  29   12   21      12.52        -       1.24     402
  29   12   23       6.52        -       1.23     385
  29   12   25       2.05        -       1.13     385
  29   12   27      14.82        -       1.28     382
  29   13    0      15.19        -       1.36     650
  29   13    2       9.33        -       0.88    1179
  29   13    4      23.74        -       1.07    1041
  29   13    6      67.76        -       1.94     915
  29   13    8       3.27        -       0.92     861
  29   13   10      46.43        -       1.59     725
  29   13   12      45.21        -       1.64     656
  29   13   14       4.75        -       1.14     608
  29   13   16      40.85        -       1.74     569
  29   13   18       2.55        -       1.06     471
  29   13   20       6.51        -       1.09     469
  29   13   22      22.16        -       1.47     433
  29   13   24       9.80        -       1.35     404
  29   13   26      34.81        -       1.74     346
  29   13   28       2.97        -       1.08     383
  29   14    1      33.27        -       1.13    1095
  29   14    3      11.10        -       0.94    1098
  29   14    5      18.17        -       1.09     909
  29   14    7       7.00        -       1.00     874
  29   14    9      49.43        -       1.67     802
  29   14   11      10.27        -       1.12     667
  29   14   13      87.82        -       2.76     594
  29   14   15       5.34        -       1.10     552
  29   14   17      26.44        -       1.44     481
  29   14   19      27.41        -       1.49     440
  29   14   21       6.50        -       1.21     393
  29   14   23       6.51        -       1.08     408
  29   14   25       9.14        -       1.40     330
  29   14   27       6.42        -       1.16     333
  29   15    0       6.45        -       1.28     592
  29   15    2      94.66        -       2.23    1085
  29   15    4     122.85        -       3.05    1012
  29   15    6      31.83        -       1.27     860
  29   15    8      19.45        -       1.18     714
  29   15   10      59.65        -       1.91     707
  29   15   12       1.99        -       0.96     647
  29   15   14       6.71        -       1.02     575
  29   15   16      46.85        -       2.10     487
  29   15   18      21.19        -       1.33     459
  29   15   20       9.64        -       1.15     417
  29   15   22       4.37        -       1.21     399
  29   15   24       6.74        -       1.13     391
  29   15   26       5.72        -       1.19     331
  29   15   28       9.01        -       1.25     340
  29   16    1     120.27        -       2.85    1027
  29   16    3      69.32        -       1.97     993
  29   16    5       2.30        -       0.95     890
  29   16    7      42.03        -       1.58     715
  29   16    9       3.01        -       1.07     692
  29   16   11      16.03        -       1.25     609
  29   16   13      35.37        -       1.57     567
  29   16   15      37.57        -       1.62     527
  29   16   17       5.66        -       1.19     445
  29   16   19       4.43        -       1.05     480
  29   16   21      34.45        -       1.68     394
  29   16   23       6.30        -       1.17     368
  29   16   25      17.41        -       1.52     341
  29   16   27       4.19        -       1.08     358
  29   17    0      80.43        -       3.13     508
  29   17    2      34.91        -       1.30     963
  29   17    4      80.66        -       2.30     800
  29   17    6      13.22        -       1.04     768
  29   17    8      31.08        -       1.46     611
  29   17   10      25.94        -       1.41     545
  29   17   12       6.03        -       1.10     549
  29   17   14       9.97        -       1.12     512
  29   17   16      14.23        -       1.22     482
  29   17   18      54.75        -       2.22     457
  29   17   20      12.98        -       1.25     400
  29   17   22       3.50        -       1.14     393
  29   17   24      14.06        -       1.36     339
  29   17   26       5.53        -       1.18     356
  29   17   28      40.14        -       1.95     333
  29   18    1      22.61        -       1.09     971
  29   18    3      25.33        -       1.19     863
  29   18    5      28.11        -       1.31     814
  29   18    7      29.84        -       1.39     663
  29   18    9       7.53        -       1.05     638
  29   18   11      80.36        -       2.68     584
  29   18   13      65.17        -       2.40     495
  29   18   15      49.83        -       2.09     473
  29   18   17       5.58        -       1.13     456
  29   18   19       9.92        -       1.15     405
  29   18   21      13.01        -       1.25     406
  29   18   23       4.16        -       1.10     376
  29   18   25       2.91        -       1.17     324
  29   18   27      18.49        -       1.40     329
  29   19    0      12.64        -       1.35     506
  29   19    2      70.52        -       1.99     873
  29   19    4      22.70        -       1.15     777
  29   19    6       5.32        -       1.07     655
  29   19    8       1.61        -       0.99     632
  29   19   10      20.25        -       1.28     571
  29   19   12       6.34        -       1.15     500
  29   19   14      30.97        -       1.64     471
  29   19   16      12.44        -       1.21     452
  29   19   18      12.57        -       1.13     414
  29   19   20       2.40        -       1.13     393
  29   19   22      25.92        -       1.56     358
  29   19   24       6.59        -       1.22     328
  29   19   26       0.58        -       1.24     282
  29   19   28       0.01        -       1.22     314
  29   20    1      28.68        -       1.25     845
  29   20    3      10.34        -       0.97     814
  29   20    5       5.07        -       1.03     718
  29   20    7      68.34        -       2.44     665
  29   20    9      14.14        -       1.23     574
  29   20   11      20.90        -       1.36     524
  29   20   13       4.94        -       1.12     464
  29   20   15       3.36        -       1.10     451
  29   20   17      21.41        -       1.43     402
  29   20   19       5.07        -       1.10     387
  29   20   21       9.76        -       1.16     344
  29   20   23      10.05        -       1.21     335
  29   20   25      23.95        -       1.57     311
  29   20   27      15.23        -       1.30     308
  29   21    0      68.43        -       2.77     474
  29   21    2      47.05        -       1.54     790
  29   21    4      15.87        -       1.07     714
  29   21    6      20.25        -       1.28     595
  29   21    8      20.35        -       1.22     600
  29   21   10       7.40        -       1.11     505
  29   21   12       7.41        -       1.13     494
  29   21   14      14.29        -       1.22     408
  29   21   16      16.66        -       1.42     378
  29   21   18      30.43        -       1.59     399
  29   21   20       6.46        -       1.18     355
  29   21   22       3.32        -       1.25     331
  29   21   24      10.33        -       1.24     318
  29   21   26      62.94        -       2.93     305
  29   21   28      33.65        -       1.92     274
  29   22    1      19.55        -       1.11     729
  29   22    3       7.25        -       0.97     735
  29   22    5      30.01        -       1.32     685
  29   22    7       5.86        -       1.07     555
  29   22    9      21.91        -       1.39     499
  29   22   11       6.37        -       1.22     449
  29   22   13       1.68        -       1.03     486
  29   22   15       0.86        -       1.11     393
  29   22   17       9.58        -       1.27     360
  29   22   19      27.92        -       1.80     330
  29   22   21       5.33        -       1.23     346
  29   22   23      13.34        -       1.21     381
  29   22   25      15.50        -       1.39     289
  29   22   27      16.21        -       1.35     325
  29   23    0       2.87        -       1.17     455
  29   23    2      18.64        -       1.07     741
  29   23    4       3.09        -       0.94     691
  29   23    6      30.98        -       1.52     581
  29   23    8       6.25        -       1.11     512
  29   23   10       7.68        -       1.13     472
  29   23   12       5.59        -       1.18     402
  29   23   14      25.19        -       1.46     432
  29   23   16       5.12        -       1.17     359
  29   23   18      10.27        -       1.25     337
  29   23   20       2.94        -       1.05     365
  29   23   22      22.90        -       1.44     341
  29   23   24       4.77        -       1.17     318
  29   23   26       4.64        -       1.24     290
  29   23   28       4.17        -       1.31     279
  29   24    1      17.52        -       1.13     696
  29   24    3      26.36        -       1.33     649
  29   24    5      54.74        -       2.00     601
  29   24    7       5.17        -       1.16     476
  29   24    9       3.27        -       1.16     473
  29   24   11       2.64        -       1.08     442
  29   24   13      30.06        -       1.74     376
  29   24   15      12.08        -       1.27     351
  29   24   17      28.63        -       1.59     351
  29   24   19       7.28        -       1.23     324
  29   24   21       1.13        -       1.06     319
  29   24   23      24.41        -       1.64     314
  29   24   25      11.68        -       1.34     283
  29   24   27      35.07        -       2.10     261
  29   25    0       9.25        -       1.48     349
  29   25    2      26.49        -       1.31     629
  29   25    4       4.40        -       0.99     572
  29   25    6      43.90        -       1.67     594
  29   25    8       1.75        -       1.08     465
  29   25   10       8.21        -       1.18     411
  29   25   12      29.54        -       1.59     394
  29   25   14       0.29        -       1.06     386
  29   25   16      10.37        -       1.28     357
  29   25   18      10.46        -       1.19     361
  29   25   20       3.61        -       1.10     348
  29   25   22      17.90        -       1.53     256
  29   25   24      12.62        -       1.19     316
  29   25   26      35.17        -       2.17     277
  29   25   28      39.96        -       2.25     255
  29   26    1      12.76        -       1.08     641
  29   26    3      10.69        -       1.04     595
  29   26    5      20.59        -       1.24     600
  29   26    7      40.03        -       1.78     473
  29   26    9       3.40        -       1.05     481
  29   26   11      19.59        -       1.45     401
  29   26   13      14.29        -       1.27     361
  29   26   15       8.37        -       1.12     349
  29   26   17       9.96        -       1.23     332
  29   26   19      13.56        -       1.32     334
  29   26   21      59.77        -       2.82     326
  29   26   23       5.74        -       1.11     306
  29   26   25      16.58        -       1.23     319
  29   26   27      18.39        -       1.48     273
  29   27    0       0.89        -       1.41     350
  29   27    2       2.05        -       0.97     577
  29   27    4       3.74        -       1.03     585
  29   27    6      34.07        -       1.49     504
  29   27    8      38.13        -       1.90     405
  29   27   10      54.11        -       2.33     425
  29   27   12       3.21        -       1.03     386
  29   27   14      21.85        -       1.42     374
  29   27   16       5.37        -       1.07     347
  29   27   18       1.85        -       1.17     305
  29   27   20      -0.90        -       1.09     289
  29   27   22      13.53        -       1.18     300
  29   27   24      11.06        -       1.30     294
  29   27   26       2.71        -       1.14     276
  29   27   28      18.77        -       1.45     283
  29   28    1       7.72        -       0.97     610
  29   28    3       5.15        -       0.95     574
  29   28    5       0.63        -       0.99     561
  29   28    7       7.78        -       1.13     476
  29   28    9       3.90        -       1.02     446
  29   28   11       3.32        -       1.20     372
  29   28   13      10.90        -       1.14     406
  29   28   15       3.33        -       1.15     317
  29   28   17      21.40        -       1.54     317
  29   28   19       1.69        -       1.19     295
  29   28   21      16.37        -       1.51     276
  29   28   23       2.34        -       1.13     301
  29   28   25       5.21        -       1.25     268
  29   28   27      11.93        -       1.47     270
  29   29    0      24.43        -       1.83     296
  29   29    2      18.15        -       1.17     549
  29   29    4       4.39        -       1.09     496
  29   29    6       5.68        -       0.98     520
  29   29    8      26.60        -       1.47     415
  29   29   10      18.92        -       1.35     372
  29   29   12       7.34        -       1.28     349
  29   29   14      25.02        -       1.56     366
  29   29   16      18.73        -       1.47     317
  29   29   18       6.17        -       1.19     320
  29   29   20       6.37        -       1.25     273
  29   29   22      11.85        -       1.48     259
  29   29   24       5.24        -       1.22     262
  29   29   26      31.51        -       1.99     261
  29   29   28      11.88        -       1.38     263
  30    0    0      14.96        -       1.40     604
  30    0    2      68.94        -       2.14    1100
  30    0    4      13.83        -       1.20     916
  30    0    6      96.32        -       3.17     822
  30    0    8       3.99        -       1.18     758
  30    0   10       7.52        -       1.19     644
  30    0   12      35.96        -       1.75     598
  30    0   14      51.36        -       2.29     575
  30    0   16      16.20        -       1.52     463
  30    0   18       5.06        -       1.47     420
  30    0   20      15.78        -       1.48     395
  30    0   22      17.83        -       1.75     356
  30    0   24       0.96        -       1.41     343
  30    0   26       8.96        -       1.49     347
  30    0   28      -0.33        -       1.44     305
  30    1    1      34.03        -       0.88    2335
  30    1    3     126.64        -       2.28    2061
  30    1    5     247.06        -       4.75    1702
  30    1    7      24.21        -       0.95    1423
  30    1    9      16.49        -       0.94    1269
  30    1   11      78.43        -       2.16    1040
  30    1   13      51.53        -       1.48    1082
  30    1   15       2.54        -       0.91     941
  30    1   17      34.68        -       1.27     813
  30    1   19      48.96        -       1.64     781
  30    1   21      13.36        -       1.05     702
  30    1   23       8.43        -       0.99     672
  30    1   25       8.34        -       0.98     609
  30    1   27      27.15        -       1.39     564
  30    1   29      14.04        -       1.19     518
  30    2    0       7.09        -       0.99    1015
  30    2    2      43.65        -       1.10    2000
  30    2    4      58.50        -       1.41    1661
  30    2    6      90.75        -       1.98    1462
  30    2    8      46.70        -       1.32    1267
  30    2   10       4.44        -       0.84    1209
  30    2   12      53.10        -       1.54    1072
  30    2   14      13.29        -       0.97     958
  30    2   16      55.36        -       1.75     847
  30    2   18       5.79        -       0.98     810
  30    2   20      48.86        -       1.82     753
  30    2   22       4.53        -       0.98     637
  30    2   24       2.76        -       0.96     631
  30    2   26       4.40        -       1.03     559
  30    2   28       2.24        -       1.00     561
  30    3    1      54.59        -       1.19    2004
  30    3    3      34.35        -       1.07    1742
  30    3    5      13.53        -       0.85    1594
  30    3    7     115.48        -       2.49    1409
  30    3    9      60.60        -       1.62    1279
  30    3   11     100.33        -       2.62    1088
  30    3   13      56.91        -       1.61    1011
  30    3   15      29.95        -       1.27     863
  30    3   17      28.02        -       1.20     837
  30    3   19      41.83        -       1.52     750
  30    3   21      20.08        -       1.18     718
  30    3   23      14.66        -       1.11     619
  30    3   25      13.76        -       1.14     634
  30    3   27       2.38        -       0.99     555
  30    3   29      14.15        -       1.11     500
  30    4    0      88.71        -       2.50     970
  30    4    2      12.81        -       0.78    1855
  30    4    4     118.96        -       2.37    1600
  30    4    6      81.15        -       2.01    1312
  30    4    8      84.64        -       1.93    1221
  30    4   10      16.41        -       1.01    1143
  30    4   12      40.86        -       1.36     997
  30    4   14      53.87        -       1.79     807
  30    4   16      22.42        -       1.13     795
  30    4   18      52.62        -       1.81     719
  30    4   20      11.62        -       1.10     685
  30    4   22      32.52        -       1.48     602
  30    4   24      37.39        -       1.65     558
  30    4   26       4.54        -       1.03     522
  30    4   28      20.70        -       1.17     575
  30    5    1      11.99        -       0.78    1802
  30    5    3      27.84        -       0.98    1620
  30    5    5      51.11        -       1.44    1385
  30    5    7      27.65        -       1.06    1182
  30    5    9       8.57        -       0.96    1086
  30    5   11      80.08        -       2.23     941
  30    5   13      45.29        -       1.53     877
  30    5   15      38.77        -       1.50     784
  30    5   17      22.88        -       1.27     705
  30    5   19       2.66        -       1.06     633
  30    5   21       4.78        -       1.08     613
  30    5   23      11.13        -       1.02     581
  30    5   25      10.97        -       1.12     576
  30    5   27      25.34        -       1.35     524
  30    5   29      12.24        -       1.06     522
  30    6    0      53.29        -       1.76     863
  30    6    2      12.57        -       0.80    1596
  30    6    4      39.48        -       1.17    1476
  30    6    6      61.10        -       1.51    1217
  30    6    8      21.66        -       1.09    1069
  30    6   10      16.27        -       1.05     988
  30    6   12      12.97        -       1.11     842
  30    6   14       9.56        -       1.04     762
  30    6   16      15.73        -       1.16     736
  30    6   18      11.18        -       1.08     653
  30    6   20      17.70        -       1.18     607
  30    6   22       6.55        -       1.07     568
  30    6   24      28.42        -       1.45     535
  30    6   26       5.25        -       1.12     495
  30    6   28      53.28        -       2.16     504
  30    7    1     110.90        -       2.22    1567
  30    7    3      68.30        -       1.71    1442
  30    7    5      10.19        -       0.88    1308
  30    7    7      43.02        -       1.37    1099
  30    7    9      41.08        -       1.39     987
  30    7   11      28.57        -       1.17     874
  30    7   13      69.89        -       1.99     836
  30    7   15      29.73        -       1.33     718
  30    7   17       5.34        -       0.98     697
  30    7   19       2.81        -       1.07     620
  30    7   21       7.89        -       1.14     570
  30    7   23      22.55        -       1.40     525
  30    7   25       2.80        -       1.07     498
  30    7   27      12.30        -       1.15     462
  30    7   29      29.44        -       1.60     428
  30    8    0      32.86        -       1.50     849
  30    8    2      57.73        -       1.40    1470
  30    8    4      15.05        -       0.93    1301
  30    8    6      17.79        -       0.99    1083
  30    8    8      32.88        -       1.29     966
  30    8   10      31.43        -       1.31     880
  30    8   12       5.18        -       1.01     788
  30    8   14      18.85        -       1.10     731
  30    8   16      32.31        -       1.46     637
  30    8   18       7.56        -       1.10     616
  30    8   20      38.23        -       1.63     571
  30    8   22       7.34        -       1.02     587
  30    8   24      30.76        -       1.55     475
  30    8   26       8.73        -       1.16     422
  30    8   28      32.71        -       1.60     426
  30    9    1      99.77        -       2.23    1334
  30    9    3       9.05        -       0.89    1241
  30    9    5     104.15        -       2.42    1182
  30    9    7       7.27        -       1.01     950
  30    9    9       6.51        -       1.02     848
  30    9   11      67.01        -       1.96     851
  30    9   13      21.40        -       1.22     728
  30    9   15     105.78        -       3.06     669
  30    9   17      22.46        -       1.27     635
  30    9   19       8.01        -       1.04     597
  30    9   21       4.92        -       1.16     496
  30    9   23       5.98        -       1.06     443
  30    9   25      15.22        -       1.33     451
  30    9   27       0.96        -       1.13     411
  30    9   29       0.35        -       1.12     387
  30   10    0      13.42        -       1.28     662
  30   10    2       6.74        -       0.84    1295
  30   10    4     157.92        -       3.64    1154
  30   10    6      59.48        -       1.73     997
  30   10    8      34.34        -       1.34     930
  30   10   10      22.40        -       1.16     848
  30   10   12       3.42        -       1.01     731
  30   10   14      26.94        -       1.35     619
  30   10   16      19.65        -       1.23     610
  30   10   18      16.60        -       1.23     557
  30   10   20       1.75        -       1.11     523
  30   10   22      16.93        -       1.40     453
  30   10   24      12.76        -       1.28     424
  30   10   26      17.73        -       1.22     457
  30   10   28       7.48        -       1.13     372
  30   11    1      43.13        -       1.31    1244
  30   11    3      33.44        -       1.15    1165
  30   11    5      13.71        -       0.97     984
  30   11    7      23.25        -       1.18     889
  30   11    9      46.30        -       1.54     819
  30   11   11     198.29        -       5.39     756
  30   11   13       5.23        -       0.96     704
  30   11   15      20.25        -       1.26     587
  30   11   17      19.89        -       1.27     537
  30   11   19      24.49        -       1.43     491
  30   11   21      10.42        -       1.21     441
  30   11   23      18.60        -       1.29     381
  30   11   25       7.49        -       1.24     353
  30   11   27      38.27        -       1.91     371
  30   11   29       0.25        -       1.06     378
  30   12    0       2.48        -       1.18     615
  30   12    2      29.96        -       1.14    1174
  30   12    4      20.94        -       0.96    1090
  30   12    6       8.70        -       0.96     945
  30   12    8      16.27        -       1.11     795
  30   12   10       6.72        -       1.05     734
  30   12   12      47.75        -       1.65     720
  30   12   14     109.91        -       3.10     663
  30   12   16      44.52        -       1.84     522
  30   12   18       5.74        -       1.25     473
  30   12   20      21.12        -       1.43     445
  30   12   22       5.78        -       1.22     402
  30   12   24       3.93        -       1.18     398
  30   12   26      15.07        -       1.35     359
  30   12   28       9.18        -       1.15     352
  30   13    1      37.52        -       1.29    1109
  30   13    3      47.46        -       1.41    1068
  30   13    5      26.88        -       1.17     933
  30   13    7      20.89        -       1.11     792
  30   13    9      52.17        -       1.80     709
  30   13   11       4.52        -       1.04     671
  30   13   13      25.30        -       1.32     648
  30   13   15      37.29        -       1.76     534
  30   13   17       7.20        -       1.10     502
  30   13   19       4.60        -       1.14     436
  30   13   21       3.93        -       1.11     418
  30   13   23      12.76        -       1.25     405
  30   13   25      -0.15        -       1.20     322
  30   13   27      19.39        -       1.38     328
  30   13   29      20.81        -       1.41     349
  30   14    0       9.55        -       1.34     586
  30   14    2      36.81        -       1.29    1008
  30   14    4      33.87        -       1.26     938
  30   14    6       6.72        -       1.00     813
  30   14    8      72.46        -       2.01     800
  30   14   10      15.25        -       1.18     649
  30   14   12       7.45        -       1.07     636
  30   14   14      21.12        -       1.30     567
  30   14   16       5.89        -       1.12     521
  30   14   18      15.43        -       1.30     491
  30   14   20      20.98        -       1.33     442
  30   14   22      63.04        -       2.53     379
  30   14   24      25.06        -       1.51     380
  30   14   26      22.22        -       1.55     325
  30   14   28       4.57        -       1.22     288
  30   15    1      64.87        -       1.80    1025
  30   15    3      31.11        -       1.25     960
  30   15    5      44.78        -       1.52     860
  30   15    7      16.98        -       1.12     742
  30   15    9      28.58        -       1.36     690
  30   15   11       3.80        -       1.00     621
  30   15   13      26.07        -       1.35     565
  30   15   15       5.49        -       1.16     530
  30   15   17       3.93        -       1.14     420
  30   15   19       4.56        -       1.07     425
  30   15   21      17.71        -       1.47     348
  30   15   23      20.11        -       1.45     376
  30   15   25       8.86        -       1.32     347
  30   15   27      14.46        -       1.36     329
  30   15   29      14.26        -       1.33     302
  30   16    0      65.81        -       2.53     513
  30   16    2      53.13        -       1.61     934
  30   16    4     106.78        -       2.73     897
  30   16    6      31.67        -       1.32     759
  30   16    8      32.42        -       1.41     691
  30   16   10       3.95        -       1.04     632
  30   16   12      13.88        -       1.12     573
  30   16   14      57.35        -       2.01     548
  30   16   16      10.49        -       1.23     472
  30   16   18      14.96        -       1.29     456
  30   16   20       5.17        -       1.17     408
  30   16   22      12.10        -       1.29     365
  30   16   24      15.34        -       1.25     398
  30   16   26      15.06        -       1.26     339
  30   16   28       8.21        -       1.21     299
  30   17    1      15.04        -       1.00     919
  30   17    3      18.73        -       1.07     890
  30   17    5      76.30        -       2.33     779
  30   17    7       7.91        -       1.08     629
  30   17    9      19.10        -       1.17     626
  30   17   11      65.36        -       2.24     559
  30   17   13       7.80        -       1.14     517
  30   17   15      10.14        -       1.11     495
  30   17   17      15.90        -       1.27     444
  30   17   19       6.65        -       1.16     396
  30   17   21       7.00        -       1.14     369
  30   17   23      15.85        -       1.26     346
  30   17   25      15.25        -       1.34     310
  30   17   27      19.34        -       1.60     321
  30   17   29      32.99        -       1.99     305
  30   18    0       7.01        -       1.39     454
  30   18    2      51.57        -       1.62     852
  30   18    4      35.40        -       1.38     755
  30   18    6      40.63        -       1.56     698
  30   18    8       9.14        -       1.09     590
  30   18   10      10.18        -       1.11     568
  30   18   12      85.61        -       3.00     536
  30   18   14      67.61        -       2.45     496
  30   18   16       8.29        -       1.16     420
  30   18   18      18.71        -       1.46     401
  30   18   20      12.01        -       1.23     388
  30   18   22      18.04        -       1.26     368
  30   18   24      13.43        -       1.33     335
  30   18   26       6.19        -       1.28     288
  30   18   28      11.11        -       1.37     300
  30   19    1      16.51        -       1.04     870
  30   19    3      29.32        -       1.23     836
  30   19    5      73.31        -       2.23     761
  30   19    7      13.37        -       1.08     632
  30   19    9      70.18        -       2.60     547
  30   19   11      10.18        -       1.24     491
  30   19   13       3.45        -       1.08     470
  30   19   15       7.86        -       1.19     446
  30   19   17      13.69        -       1.33     404
  30   19   19       0.98        -       1.10     377
  30   19   21       3.42        -       1.18     357
  30   19   23       8.05        -       1.18     343
  30   19   25      26.95        -       1.60     320
  30   19   27      24.09        -       1.62     282
  30   19   29      11.47        -       1.33     300
  30   20    0      40.33        -       1.96     475
  30   20    2      27.76        -       1.19     757
  30   20    4       3.87        -       1.01     677
  30   20    6      29.46        -       1.33     614
  30   20    8      42.04        -       1.71     566
  30   20   10      10.75        -       1.18     514
  30   20   12       9.30        -       1.20     459
  30   20   14      31.71        -       1.61     437
  30   20   16       4.83        -       1.11     443
  30   20   18      11.33        -       1.15     401
  30   20   20       2.83        -       1.08     364
  30   20   22      41.57        -       2.17     329
  30   20   24      40.52        -       2.09     309
  30   20   26      11.10        -       1.26     337
  30   20   28      12.43        -       1.38     295
  30   21    1      21.74        -       1.19     796
  30   21    3      17.86        -       1.09     738
  30   21    5      11.73        -       1.02     701
  30   21    7       2.28        -       1.05     595
  30   21    9      21.16        -       1.30     583
  30   21   11      14.55        -       1.30     488
  30   21   13      11.18        -       1.28     409
  30   21   15       5.33        -       1.08     391
  30   21   17      31.56        -       1.59     377
  30   21   19       1.89        -       1.02     400
  30   21   21       3.31        -       1.14     327
  30   21   23      16.29        -       1.40     318
  30   21   25      13.60        -       1.25     320
  30   21   27       3.58        -       1.25     295
  30   21   29      14.48        -       1.62     237
  30   22    0      17.20        -       1.59     398
  30   22    2      10.51        -       1.04     692
  30   22    4      16.13        -       1.14     691
  30   22    6      27.34        -       1.46     571
  30   22    8      26.61        -       1.38     570
  30   22   10       2.88        -       1.13     479
  30   22   12       2.65        -       1.12     437
  30   22   14       3.12        -       1.18     357
  30   22   16      13.64        -       1.32     389
  30   22   18       6.77        -       1.18     356
  30   22   20       4.81        -       1.16     347
  30   22   22       2.48        -       1.07     326
  30   22   24       7.77        -       1.25     306
  30   22   26       5.77        -       1.12     284
  30   22   28       4.59        -       1.16     268
  30   23    1       6.93        -       1.02     680
  30   23    3       9.05        -       1.00     669
  30   23    5      36.35        -       1.55     669
  30   23    7       9.12        -       1.14     523
  30   23    9      13.89        -       1.19     492
  30   23   11      11.47        -       1.26     429
  30   23   13       3.38        -       1.13     388
  30   23   15      10.89        -       1.13     394
  30   23   17       1.61        -       1.15     357
  30   23   19       7.26        -       1.21     355
  30   23   21      34.74        -       1.75     338
  30   23   23       3.66        -       1.20     315
  30   23   25       2.90        -       1.25     278
  30   23   27       1.52        -       1.11     312
  30   23   29      23.42        -       1.73     271
  30   24    0      22.18        -       1.61     442
  30   24    2      30.15        -       1.29     699
  30   24    4       5.62        -       1.04     638
  30   24    6      10.79        -       1.09     574
  30   24    8      10.15        -       1.08     497
  30   24   10       4.16        -       1.16     445
  30   24   12       6.76        -       1.11     410
  30   24   14      16.83        -       1.29     394
  30   24   16       8.75        -       1.25     346
  30   24   18      12.68        -       1.32     312
  30   24   20       2.99        -       1.11     309
  30   24   22       2.95        -       1.10     320
  30   24   24      -0.98        -       1.11     301
  30   24   26       9.50        -       1.20     293
  30   24   28      16.24        -       1.45     270
  30   25    1       3.04        -       0.91     646
  30   25    3       8.82        -       1.09     614
  30   25    5       1.68        -       1.05     551
  30   25    7       9.66        -       1.07     507
  30   25    9       8.64        -       1.20     435
  30   25   11       7.72        -       1.19     396
  30   25   13       7.14        -       1.30     367
  30   25   15       0.22        -       1.09     387
  30   25   17       8.90        -       1.19     367
  30   25   19       6.46        -       1.19     311
  30   25   21      16.99        -       1.23     314
  30   25   23      15.60        -       1.39     282
  30   25   25      12.48        -       1.36     284
  30   25   27       0.66        -       1.14     284
  30   25   29       6.98        -       1.38     220
  30   26    0       7.94        -       1.40     336
  30   26    2       4.74        -       1.02     567
  30   26    4      14.79        -       1.13     564
  30   26    6      26.08        -       1.33     541
  30   26    8      30.21        -       1.69     428
  30   26   10       6.13        -       1.16     407
  30   26   12      11.60        -       1.23     365
  30   26   14      19.03        -       1.39     335
  30   26   16       6.92        -       1.20     329
  30   26   18      15.50        -       1.38     339
  30   26   20       4.44        -       1.32     303
  30   26   22       7.77        -       1.34     250
  30   26   24       2.11        -       1.17     292
  30   26   26       1.77        -       1.11     245
  30   26   28      13.37        -       1.29     272
  30   27    1       7.85        -       1.07     595
  30   27    3       7.81        -       1.00     576
  30   27    5      40.18        -       1.76     558
  30   27    7      10.64        -       1.18     453
  30   27    9       3.82        -       1.07     434
  30   27   11       4.42        -       1.15     370
  30   27   13      11.08        -       1.10     355
  30   27   15       8.96        -       1.24     352
  30   27   17       8.59        -       1.32     336
  30   27   19      15.14        -       1.45     269
  30   27   21       3.44        -       1.14     310
  30   27   23      11.15        -       1.49     246
  30   27   25       2.28        -       1.18     269
  30   27   27      23.45        -       1.69     251
  30   27   29       1.43        -       1.13     263
  30   28    0       5.34        -       1.44     327
  30   28    2       5.15        -       0.99     550
  30   28    4       7.45        -       1.01     519
  30   28    6      15.48        -       1.23     478
  30   28    8       6.75        -       1.17     396
  30   28   10       8.38        -       1.15     387
  30   28   12      10.64        -       1.14     369
  30   28   14       0.01        -       1.11     334
  30   28   16       8.29        -       1.25     327
  30   28   18      20.98        -       1.48     310
  30   28   20      19.07        -       1.55     272
  30   28   22       3.18        -       1.14     264
  30   28   24       3.79        -       1.12     278
  30   28   26      12.11        -       1.24     284
  30   28   28       2.83        -       1.24     246
  30   29    1      35.20        -       1.57     565
  30   29    3       6.20        -       1.00     558
  30   29    5      25.43        -       1.36     512
  30   29    7       3.03        -       1.15     420
  30   29    9      11.26        -       1.20     411
  30   29   11       3.63        -       1.15     332
  30   29   13       7.78        -       1.23     362
  30   29   15      23.29        -       1.48     344
  30   29   17       3.27        -       1.17     324
  30   29   19       3.94        -       1.12     294
  30   29   21       5.88        -       1.36     268
  30   29   23       6.86        -       1.22     280
  30   29   25       1.39        -       1.16     264
  30   29   27       1.87        -       1.23     263
  30   29   29      13.72        -       1.31     256
  30   30    0      17.90        -       1.80     279
  30   30    2       4.58        -       1.05     530
  30   30    4       6.37        -       1.06     519
  30   30    6      14.88        -       1.16     448
  30   30    8      13.70        -       1.36     389
  30   30   10       8.35        -       1.06     385
  30   30   12       1.21        -       1.27     299
  30   30   14       4.49        -       1.20     336
  30   30   16      10.49        -       1.24     286
  30   30   18       2.07        -       1.23     282
  30   30   20       2.94        -       1.23     269
  30   30   22       1.61        -       1.23     262
  30   30   24      10.30        -       1.23     269
  30   30   26      43.12        -       2.66     240
  30   30   28       2.96        -       1.18     246
  30   30   30      39.14        -       5.05      81
  31    0    1      95.65        -       2.62    1066
  31    0    3       3.87        -       1.00     989
  31    0    5       6.31        -       1.08     881
  31    0    7      30.97        -       1.53     758
  31    0    9       1.08        -       1.19     681
  31    0   11      18.84        -       1.43     591
  31    0   13      46.32        -       2.03     531
  31    0   15       6.92        -       1.36     524
  31    0   17       3.11        -       1.31     443
  31    0   19       7.01        -       1.52     373
  31    0   21       6.42        -       1.56     357
  31    0   23       4.51        -       1.42     330
  31    0   25      44.50        -       2.64     320
  31    0   27      87.00        -       4.31     318
  31    0   29      89.41        -       4.51     288
  31    1    0       3.49        -       0.96    1056
  31    1    2      46.86        -       1.16    1967
  31    1    4      79.76        -       1.73    1709
  31    1    6      51.23        -       1.27    1494
  31    1    8      21.05        -       0.96    1295
  31    1   10      13.89        -       0.97    1094
  31    1   12      29.65        -       1.22     983
  31    1   14       6.32        -       0.92     979
  31    1   16       3.85        -       1.01     809
  31    1   18      96.39        -       2.81     734
  31    1   20       6.92        -       0.99     686
  31    1   22      26.63        -       1.28     665
  31    1   24      10.90        -       1.11     597
  31    1   26      11.50        -       1.04     535
  31    1   28      16.38        -       1.20     532
  31    1   30      78.91        -       2.99     490
  31    2    1      39.76        -       1.05    1888
  31    2    3      78.62        -       1.73    1682
  31    2    5      50.43        -       1.21    1577
  31    2    7      20.25        -       0.97    1309
  31    2    9     125.84        -       2.78    1183
  31    2   11     126.75        -       2.73    1204
  31    2   13      18.38        -       1.02     976
  31    2   15      18.95        -       1.15     826
  31    2   17       7.87        -       0.98     751
  31    2   19      40.24        -       1.51     680
  31    2   21      33.82        -       1.47     686
  31    2   23      26.42        -       1.29     588
  31    2   25      18.65        -       1.19     577
  31    2   27       3.63        -       1.05     547
  31    2   29      10.50        -       1.01     538
  31    3    0      39.00        -       1.53     891
  31    3    2      36.55        -       1.00    1733
  31    3    4      62.47        -       1.55    1567
  31    3    6      45.80        -       1.28    1467
  31    3    8       8.26        -       0.92    1211
  31    3   10       7.05        -       0.93    1100
  31    3   12      29.29        -       1.13     962
  31    3   14       7.76        -       0.95     917
  31    3   16      57.32        -       1.91     772
  31    3   18      18.67        -       1.12     763
  31    3   20       4.28        -       0.98     724
  31    3   22      22.43        -       1.12     661
  31    3   24       5.02        -       0.98     616
  31    3   26       4.99        -       1.00     575
  31    3   28      31.05        -       1.52     534
  31    3   30      13.39        -       1.19     480
  31    4    1      52.04        -       1.24    1732
  31    4    3      11.73        -       0.80    1692
  31    4    5       6.25        -       0.81    1396
  31    4    7       4.97        -       0.87    1244
  31    4    9       5.87        -       0.94    1085
  31    4   11       7.70        -       0.96     953
  31    4   13      94.34        -       2.57     861
  31    4   15      70.04        -       2.06     791
  31    4   17      44.42        -       1.66     698
  31    4   19      28.92        -       1.36     654
  31    4   21       6.38        -       1.05     624
  31    4   23       2.06        -       1.06     542
  31    4   25       4.78        -       1.06     505
  31    4   27      23.48        -       1.35     529
  31    4   29       2.87        -       0.99     503
  31    5    0      57.83        -       1.99     866
  31    5    2      76.65        -       1.66    1612
  31    5    4      10.77        -       0.86    1368
  31    5    6      52.69        -       1.50    1192
  31    5    8      35.91        -       1.25    1063
  31    5   10      36.89        -       1.39     947
  31    5   12      21.74        -       1.23     860
  31    5   14       6.27        -       0.94     830
  31    5   16      17.25        -       1.15     710
  31    5   18      12.18        -       1.09     607
  31    5   20      16.46        -       1.19     607
  31    5   22       1.80        -       1.02     530
  31    5   24      21.42        -       1.26     524
  31    5   26      12.76        -       1.19     510
  31    5   28       4.31        -       1.09     475
  31    5   30      15.49        -       1.12     505
  31    6    1      12.44        -       0.82    1569
  31    6    3      61.85        -       1.48    1494
  31    6    5      10.29        -       0.83    1334
  31    6    7       5.11        -       0.90    1015
  31    6    9      34.52        -       1.27     979
  31    6   11       4.93        -       0.99     859
  31    6   13      17.12        -       1.05     788
  31    6   15      48.80        -       1.65     735
  31    6   17     131.18        -       3.88     642
  31    6   19      18.28        -       1.24     564
  31    6   21      41.02        -       1.67     578
  31    6   23       9.12        -       1.17     532
  31    6   25      -0.17        -       1.07     484
  31    6   27      11.27        -       1.24     454
  31    6   29      27.97        -       1.50     462
  31    7    0      50.49        -       1.71     813
  31    7    2       2.14        -       0.78    1414
  31    7    4      13.93        -       0.91    1244
  31    7    6      11.43        -       0.92    1103
  31    7    8      14.14        -       0.99     961
  31    7   10      20.07        -       1.10     913
  31    7   12      85.15        -       2.33     805
  31    7   14      39.46        -       1.42     798
  31    7   16      10.62        -       1.07     685
  31    7   18      16.96        -       1.20     642
  31    7   20       4.29        -       1.06     545
  31    7   22      11.27        -       1.05     568
  31    7   24      33.54        -       1.58     491
  31    7   26      28.84        -       1.46     485
  31    7   28      44.22        -       1.91     440
  31    7   30      57.96        -       2.37     421
  31    8    1      26.21        -       0.96    1387
  31    8    3      19.08        -       1.00    1265
  31    8    5      23.74        -       1.02    1135
  31    8    7      15.38        -       1.06     925
  31    8    9     117.58        -       2.99     865
  31    8   11      16.70        -       1.18     743
  31    8   13      37.38        -       1.36     708
  31    8   15      34.90        -       1.33     670
  31    8   17       3.46        -       1.04     595
  31    8   19      11.96        -       1.09     593
  31    8   21       6.33        -       1.02     555
  31    8   23      14.63        -       1.17     529
  31    8   25       7.98        -       1.21     401
  31    8   27      32.40        -       1.67     433
  31    8   29      16.46        -       1.36     383
  31    9    0      83.90        -       2.78     708
  31    9    2      31.87        -       1.08    1314
  31    9    4      57.96        -       1.57    1082
  31    9    6      35.35        -       1.25     976
  31    9    8      99.31        -       2.66     892
  31    9   10      26.72        -       1.29     815
  31    9   12      15.92        -       1.15     721
  31    9   14       2.37        -       1.01     654
  31    9   16       3.85        -       1.10     550
  31    9   18       1.54        -       1.03     554
  31    9   20      22.65        -       1.31     518
  31    9   22      12.41        -       1.18     495
  31    9   24      27.92        -       1.51     458
  31    9   26      21.96        -       1.43     412
  31    9   28       4.91        -       1.04     424
  31    9   30      16.28        -       1.38     343
  31   10    1      74.27        -       1.84    1207
  31   10    3      45.73        -       1.33    1077
  31   10    5      35.79        -       1.32    1032
  31   10    7       2.58        -       0.93     956
  31   10    9      25.55        -       1.18     841
  31   10   11      32.55        -       1.41     740
  31   10   13      54.50        -       1.84     615
  31   10   15      72.36        -       2.55     564
  31   10   17      23.88        -       1.29     582
  31   10   19      39.53        -       1.68     536
  31   10   21       9.73        -       1.20     452
  31   10   23      10.79        -       1.23     389
  31   10   25      23.59        -       1.51     364
  31   10   27      24.53        -       1.48     381
  31   10   29       5.17        -       1.18     361
  31   11    0      38.61        -       1.87     574
  31   11    2       1.33        -       0.83    1200
  31   11    4      21.62        -       1.08    1001
  31   11    6     130.14        -       3.28     947
  31   11    8      14.62        -       1.08     809
  31   11   10       4.28        -       1.01     702
  31   11   12      50.09        -       1.82     658
  31   11   14      36.37        -       1.65     602
  31   11   16      62.04        -       2.40     516
  31   11   18      11.20        -       1.32     432
  31   11   20      15.85        -       1.24     473
  31   11   22      17.52        -       1.32     422
  31   11   24       5.95        -       1.21     394
  31   11   26       9.19        -       1.20     334
  31   11   28       2.99        -       1.21     377
  31   11   30      18.03        -       1.39     347
  31   12    1      51.88        -       1.43    1104
  31   12    3      29.34        -       1.08    1093
  31   12    5       6.36        -       0.92     888
  31   12    7      90.65        -       2.68     744
  31   12    9      11.20        -       0.97     801
  31   12   11      16.36        -       1.20     619
  31   12   13      18.81        -       1.17     632
  31   12   15       0.91        -       1.03     560
  31   12   17       8.23        -       1.17     456
  31   12   19      17.29        -       1.42     433
  31   12   21      13.25        -       1.31     412
  31   12   23       6.28        -       1.20     374
  31   12   25      10.38        -       1.18     372
  31   12   27       3.65        -       1.12     367
  31   12   29       3.80        -       1.24     347
  31   13    0       7.54        -       1.21     563
  31   13    2      23.64        -       1.09    1030
  31   13    4      26.55        -       1.24     875
  31   13    6      19.42        -       1.03     851
  31   13    8       5.56        -       1.01     702
  31   13   10      29.68        -       1.30     646
  31   13   12      26.00        -       1.25     644
  31   13   14      30.09        -       1.43     581
  31   13   16      16.16        -       1.32     440
  31   13   18      28.20        -       1.70     429
  31   13   20      20.20        -       1.41     440
  31   13   22      12.32        -       1.27     393
  31   13   24       5.37        -       1.10     375
  31   13   26       3.72        -       1.17     293
  31   13   28      13.28        -       1.28     316
  31   13   30       9.16        -       1.11     327
  31   14    1       7.88        -       0.89    1002
  31   14    3      36.01        -       1.32     951
  31   14    5      27.84        -       1.24     859
  31   14    7      20.32        -       1.13     757
  31   14    9      18.35        -       1.14     691
  31   14   11      11.36        -       1.11     622
  31   14   13       3.32        -       1.10     540
  31   14   15       8.46        -       1.19     501
  31   14   17      27.68        -       1.46     457
  31   14   19      11.40        -       1.21     389
  31   14   21      -0.46        -       1.17     405
  31   14   23       5.50        -       1.18     362
  31   14   25       7.60        -       1.15     344
  31   14   27      15.20        -       1.34     308
  31   14   29      16.47        -       1.62     293
  31   15    0      25.96        -       1.55     537
  31   15    2      13.54        -       0.95     925
  31   15    4       7.79        -       0.97     828
  31   15    6      23.89        -       1.25     770
  31   15    8       3.72        -       1.00     688
  31   15   10       7.52        -       1.06     626
  31   15   12      41.49        -       1.63     575
  31   15   14       7.11        -       1.11     517
  31   15   16      44.60        -       1.98     468
  31   15   18      31.32        -       1.63     436
  31   15   20      57.02        -       2.27     399
  31   15   22       4.61        -       1.32     333
  31   15   24      13.09        -       1.24     323
  31   15   26       3.69        -       1.21     291
  31   15   28       3.18        -       1.20     281
  31   15   30       0.56        -       1.19     281
  31   16    1     104.36        -       2.65     924
  31   16    3      96.22        -       2.66     862
  31   16    5      23.90        -       1.21     781
  31   16    7      66.57        -       2.27     679
  31   16    9      11.84        -       1.12     611
  31   16   11      19.17        -       1.21     564
  31   16   13       0.55        -       1.04     546
  31   16   15       3.98        -       1.06     471
  31   16   17      39.43        -       2.03     388
  31   16   19       2.45        -       1.10     391
  31   16   21      11.50        -       1.16     381
  31   16   23       4.17        -       1.16     332
  31   16   25      12.97        -       1.25     329
  31   16   27       3.61        -       1.21     310
  31   16   29       4.54        -       1.15     296
  31   17    0       0.41        -       1.35     487
  31   17    2       7.33        -       1.06     798
  31   17    4       3.33        -       1.01     758
  31   17    6     122.73        -       3.42     678
  31   17    8      93.42        -       2.75     667
  31   17   10       5.92        -       1.04     577
  31   17   12      26.19        -       1.42     515
  31   17   14      25.61        -       1.44     469
  31   17   16       6.81        -       1.17     441
  31   17   18       0.53        -       1.08     417
  31   17   20      18.07        -       1.23     391
  31   17   22       4.17        -       1.16     318
  31   17   24       6.83        -       1.20     305
  31   17   26      15.32        -       1.45     314
  31   17   28      18.01        -       1.57     301
  31   17   30       6.38        -       1.28     249
  31   18    1      11.28        -       0.94     818
  31   18    3      14.19        -       1.07     831
  31   18    5       8.44        -       1.01     740
  31   18    7      20.24        -       1.31     576
  31   18    9      21.74        -       1.22     611
  31   18   11       2.23        -       1.09     512
  31   18   13      25.45        -       1.39     480
  31   18   15       5.09        -       1.17     425
  31   18   17      13.09        -       1.27     405
  31   18   19      14.74        -       1.27     368
  31   18   21       3.82        -       1.12     363
  31   18   23       6.47        -       1.20     343
  31   18   25       8.86        -       1.26     316
  31   18   27      26.34        -       1.67     274
  31   18   29      15.25        -       1.33     307
  31   19    0      14.21        -       1.58     409
  31   19    2      27.64        -       1.24     754
  31   19    4      29.76        -       1.36     686
  31   19    6       2.38        -       0.99     634
  31   19    8      25.73        -       1.30     555
  31   19   10      10.73        -       1.14     533
  31   19   12      45.09        -       2.01     460
  31   19   14       3.25        -       1.16     427
  31   19   16      11.30        -       1.17     425
  31   19   18      20.67        -       1.43     398
  31   19   20       1.02        -       1.21     327
  31   19   22       5.68        -       1.15     362
  31   19   24      13.63        -       1.30     314
  31   19   26       2.58        -       1.15     290
  31   19   28      10.48        -       1.33     307
  31   19   30       2.46        -       1.15     306
  31   20    1     139.44        -       3.91     781
  31   20    3       4.50        -       0.98     698
  31   20    5      25.25        -       1.26     700
  31   20    7      18.40        -       1.12     596
  31   20    9       5.14        -       1.10     507
  31   20   11       8.00        -       1.08     478
  31   20   13       8.83        -       1.13     408
  31   20   15       1.39        -       1.13     422
  31   20   17       6.83        -       1.19     360
  31   20   19      16.14        -       1.37     369
  31   20   21       9.04        -       1.34     325
  31   20   23      37.59        -       2.10     318
  31   20   25      24.76        -       1.50     313
  31   20   27       9.52        -       1.30     275
  31   20   29       9.58        -       1.27     257
  31   21    0      87.21        -       3.81     421
  31   21    2      20.41        -       1.24     671
  31   21    4       8.44        -       1.14     608
  31   21    6      11.60        -       1.09     579
  31   21    8       1.89        -       1.04     513
  31   21   10       9.30        -       1.16     502
  31   21   12      51.66        -       2.13     438
  31   21   14       5.66        -       1.30     367
  31   21   16       1.98        -       1.11     380
  31   21   18      22.75        -       1.42     357
  31   21   20       1.77        -       1.01     353
  31   21   22      16.74        -       1.39     327
  31   21   24       5.24        -       1.14     324
  31   21   26       6.82        -       1.20     275
  31   21   28       1.94        -       1.19     267
  31   21   30      20.57        -       1.63     251
  31   22    1      13.59        -       1.10     698
  31   22    3       5.62        -       0.99     676
  31   22    5      50.85        -       1.86     605
  31   22    7      20.60        -       1.34     536
  31   22    9      10.40        -       1.09     519
  31   22   11      25.74        -       1.55     439
  31   22   13      15.94        -       1.34     391
  31   22   15       3.13        -       1.19     342
  31   22   17      12.69        -       1.27     347
  31   22   19       0.95        -       1.16     335
  31   22   21      49.03        -       2.52     312
  31   22   23       1.81        -       1.20     278
  31   22   25       2.59        -       1.26     271
  31   22   27       3.80        -       1.23     264
  31   22   29      12.31        -       1.41     280
  31   23    0      10.59        -       1.39     408
  31   23    2       4.39        -       0.90     629
  31   23    4       3.90        -       0.96     598
  31   23    6       6.74        -       1.09     545
  31   23    8      12.27        -       1.14     540
  31   23   10       8.42        -       1.15     389
  31   23   12      21.25        -       1.31     412
  31   23   14      20.57        -       1.55     346
  31   23   16      34.94        -       1.82     340
  31   23   18      12.09        -       1.44     321
  31   23   20       7.48        -       1.13     329
  31   23   22       0.85        -       1.18     308
  31   23   24      10.51        -       1.21     292
  31   23   26       6.21        -       1.35     262
  31   23   28      11.38        -       1.29     288
  31   23   30       8.85        -       1.41     242
  31   24    1       9.08        -       0.98     652
  31   24    3      44.11        -       1.67     669
  31   24    5      14.00        -       1.09     606
  31   24    7       5.85        -       1.03     480
  31   24    9      10.83        -       1.15     436
  31   24   11      36.77        -       1.70     423
  31   24   13      15.64        -       1.31     367
  31   24   15      86.02        -       3.66     390
  31   24   17       5.62        -       1.18     345
  31   24   19       0.26        -       1.14     312
  31   24   21      17.29        -       1.34     317
  31   24   23      14.97        -       1.43     265
  31   24   25      14.13        -       1.40     301
  31   24   27      26.24        -       1.88     248
  31   24   29       3.15        -       1.27     259
  31   25    0      49.10        -       2.54     388
  31   25    2      40.39        -       1.66     613
  31   25    4      17.02        -       1.25     528
  31   25    6       1.95        -       0.99     528
  31   25    8      15.21        -       1.26     420
  31   25   10      11.43        -       1.12     430
  31   25   12      15.47        -       1.45     361
  31   25   14      11.03        -       1.32     311
  31   25   16      15.85        -       1.27     327
  31   25   18      17.84        -       1.44     298
  31   25   20       4.56        -       1.13     286
  31   25   22      19.18        -       1.36     305
  31   25   24       2.95        -       1.14     276
  31   25   26       3.47        -       1.14     276
  31   25   28      17.79        -       1.43     283
  31   25   30      24.59        -       1.75     219
  31   26    1       3.89        -       0.96     582
  31   26    3       6.67        -       1.03     542
  31   26    5       9.51        -       1.19     512
  31   26    7       2.23        -       1.09     474
  31   26    9      11.05        -       1.21     421
  31   26   11      11.25        -       1.19     376
  31   26   13      31.43        -       1.78     356
  31   26   15       7.80        -       1.37     319
  31   26   17       2.78        -       1.12     323
  31   26   19       3.40        -       1.19     332
  31   26   21       2.59        -       1.08     341
  31   26   23       1.75        -       1.25     262
  31   26   25       3.83        -       1.18     268
  31   26   27       2.66        -       1.18     258
  31   26   29      12.04        -       1.39     248
  31   27    0       4.22        -       1.63     325
  31   27    2      14.75        -       1.18     506
  31   27    4       8.39        -       1.00     539
  31   27    6      16.92        -       1.11     512
  31   27    8      18.58        -       1.37     389
  31   27   10      12.09        -       1.28     369
  31   27   12       5.50        -       1.21     359
  31   27   14      10.56        -       1.41     282
  31   27   16       0.49        -       1.16     312
  31   27   18       8.89        -       1.40     282
  31   27   20       2.86        -       1.18     282
  31   27   22       6.93        -       1.09     277
  31   27   24       7.28        -       1.19     255
  31   27   26       1.31        -       1.18     267
  31   27   28       2.15        -       1.22     222
  31   27   30      10.87        -       1.40     236
  31   28    1       8.69        -       0.98     563
  31   28    3       2.04        -       0.98     493
  31   28    5       8.00        -       1.11     526
  31   28    7      24.72        -       1.52     412
  31   28    9      33.74        -       1.62     428
  31   28   11       3.54        -       1.23     299
  31   28   13       0.39        -       1.20     330
  31   28   15       0.68        -       1.08     331
  31   28   17       3.48        -       1.06     310
  31   28   19      19.30        -       1.47     285
  31   28   21       2.96        -       1.22     260
  31   28   23      11.71        -       1.39     259
  31   28   25      11.72        -       1.34     261
  31   28   27       5.13        -       1.23     247
  31   28   29       6.91        -       1.43     222
  31   29    0       3.46        -       1.34     300
  31   29    2       5.43        -       1.01     521
  31   29    4       2.96        -       1.03     501
  31   29    6      11.28        -       1.12     471
  31   29    8       4.13        -       1.05     377
  31   29   10       0.97        -       1.05     386
  31   29   12       9.09        -       1.27     325
  31   29   14      18.05        -       1.46     311
  31   29   16       5.51        -       1.11     258
  31   29   18       8.07        -       1.25     271
  31   29   20      12.35        -       1.38     271
  31   29   22      13.19        -       1.37     247
  31   29   24       2.73        -       1.26     244
  31   29   26       2.67        -       1.17     248
  31   29   28       7.46        -       1.28     228
  31   29   30       4.86        -       1.25     242
  31   30    1      15.11        -       1.21     504
  31   30    3       8.44        -       1.09     536
  31   30    5      11.55        -       1.09     472
  31   30    7      36.97        -       1.80     442
  31   30    9      15.04        -       1.27     360
  31   30   11       8.16        -       1.20     342
  31   30   13      10.37        -       1.24     304
  31   30   15       8.96        -       1.25     304
  31   30   17       8.39        -       1.24     293
  31   30   19       5.62        -       1.34     276
  31   30   21      29.38        -       2.05     262
  31   30   23       5.53        -       1.34     236
  31   30   25      10.52        -       1.22     257
  31   30   27      10.80        -       1.31     224
  31   30   29       3.38        -       1.24     243
  31   31    0       1.60        -       1.48     251
  31   31    2       1.83        -       0.98     473
  31   31    4      34.41        -       1.45     530
  31   31    6       2.36        -       1.07     435
  31   31    8       3.33        -       1.18     387
  31   31   10      21.99        -       1.51     371
  31   31   12       3.96        -       1.16     317
  31   31   14       2.50        -       1.17     329
  31   31   16      13.18        -       1.50     267
  31   31   18       1.46        -       1.22     284
  31   31   20       7.89        -       1.34     233
  31   31   22      -5.48        -       1.26     225
  31   31   24      11.48        -       1.37     238
  31   31   26       2.15        -       1.31     216
  31   31   28       1.24        -       1.13     253
  31   31   30       8.91        -       1.50     221
  32    0    0     192.66        -       7.25     525
  32    0    2       2.56        -       1.06     917
  32    0    4      11.74        -       1.16     812
  32    0    6      -0.38        -       1.15     690
  32    0    8       2.53        -       1.25     618
  32    0   10       5.73        -       1.19     635
  32    0   12       6.18        -       1.36     507
  32    0   14       2.17        -       1.26     512
  32    0   16      28.14        -       1.77     453
  32    0   18       3.55        -       1.51     407
  32    0   20      18.52        -       1.46     344
  32    0   22       4.22        -       1.46     355
  32    0   24       2.01        -       1.46     301
  32    0   26       5.77        -       1.51     265
  32    0   28      -0.67        -       1.34     292
  32    0   30       4.22        -       1.37     279
  32    1    1      27.04        -       0.85    2028
  32    1    3      12.84        -       0.79    1770
  32    1    5      12.72        -       0.81    1479
  32    1    7      11.89        -       0.88    1318
  32    1    9      45.50        -       1.35    1130
  32    1   11      22.62        -       1.05     978
  32    1   13      39.72        -       1.35     907
  32    1   15      18.06        -       1.11     874
  32    1   17      84.15        -       2.49     703
  32    1   19       7.12        -       1.03     689
  32    1   21      36.60        -       1.48     619
  32    1   23      26.56        -       1.40     593
  32    1   25       5.32        -       1.13     520
  32    1   27       8.39        -       1.03     498
  32    1   29      65.62        -       2.37     533
  32    1   31       2.86        -       1.03     458
  32    2    0      57.64        -       1.78     863
  32    2    2      34.07        -       0.99    1731
  32    2    4      62.68        -       1.51    1447
  32    2    6      20.55        -       0.97    1305
  32    2    8      85.70        -       2.03    1172
  32    2   10      17.66        -       0.97    1123
  32    2   12      11.72        -       0.99     950
  32    2   14       3.94        -       0.94     867
  32    2   16       2.21        -       1.00     718
  32    2   18       2.83        -       0.93     724
  32    2   20      26.08        -       1.32     613
  32    2   22      23.95        -       1.39     583
  32    2   24      16.56        -       1.17     540
  32    2   26       7.42        -       1.01     517
  32    2   28      10.43        -       1.07     542
  32    2   30      15.51        -       1.21     489
  32    3    1      51.79        -       1.26    1686
  32    3    3      50.31        -       1.27    1562
  32    3    5     272.07        -       5.57    1438
  32    3    7      43.83        -       1.27    1263
  32    3    9      31.67        -       1.11    1095
  32    3   11       4.92        -       0.87    1048
  32    3   13      45.01        -       1.54     847
  32    3   15       6.07        -       0.99     794
  32    3   17      21.25        -       1.18     729
  32    3   19       0.74        -       0.96     684
  32    3   21      98.76        -       3.04     676
  32    3   23      16.33        -       1.15     574
  32    3   25       5.08        -       1.03     564
  32    3   27       5.15        -       1.00     520
  32    3   29       9.97        -       1.12     519
  32    3   31       6.02        -       1.06     457
  32    4    0      13.32        -       1.02     877
  32    4    2      49.59        -       1.17    1575
  32    4    4      47.02        -       1.25    1375
  32    4    6      70.14        -       1.75    1252
  32    4    8      40.01        -       1.31    1049
  32    4   10      45.67        -       1.44    1042
  32    4   12      14.76        -       1.04     835
  32    4   14      17.32        -       1.11     767
  32    4   16      44.72        -       1.57     734
  32    4   18       8.29        -       1.03     669
  32    4   20      18.38        -       1.23     628
  32    4   22      11.93        -       1.09     567
  32    4   24      41.57        -       1.74     536
  32    4   26       9.73        -       1.06     515
  32    4   28       7.44        -       0.99     501
  32    4   30       7.16        -       1.15     436
  32    5    1      12.54        -       0.79    1496
  32    5    3      15.46        -       0.89    1456
  32    5    5      11.62        -       0.91    1226
  32    5    7      33.77        -       1.27    1019
  32    5    9      52.25        -       1.58     979
  32    5   11       5.97        -       1.01     794
  32    5   13      11.49        -       1.04     799
  32    5   15      37.30        -       1.40     776
  32    5   17       4.78        -       0.96     704
  32    5   19      15.82        -       1.25     571
  32    5   21      38.83        -       1.76     548
  32    5   23      49.58        -       2.11     513
  32    5   25       0.52        -       1.09     454
  32    5   27       2.94        -       1.03     486
  32    5   29       8.01        -       1.05     484
  32    5   31       1.90        -       1.06     477
  32    6    0      28.95        -       1.42     727
  32    6    2      11.47        -       0.81    1409
  32    6    4       7.39        -       0.80    1290
  32    6    6       4.39        -       0.86    1072
  32    6    8       5.43        -       0.90     984
  32    6   10       8.62        -       0.94     913
  32    6   12      17.65        -       1.01     849
  32    6   14       3.58        -       1.00     734
  32    6   16      11.72        -       1.04     663
  32    6   18       8.97        -       1.08     626
  32    6   20       7.68        -       1.12     545
  32    6   22       1.85        -       1.02     523
  32    6   24       8.76        -       1.11     510
  32    6   26      29.80        -       1.59     473
  32    6   28       5.77        -       1.08     425
  32    6   30       2.91        -       1.13     444
  32    7    1      97.75        -       2.09    1422
  32    7    3      42.55        -       1.19    1309
  32    7    5      22.94        -       1.02    1168
  32    7    7      48.00        -       1.48    1002
  32    7    9      71.70        -       1.93     860
  32    7   11      93.38        -       2.45     825
  32    7   13      11.04        -       1.07     758
  32    7   15       4.96        -       1.00     661
  32    7   17       3.96        -       1.01     610
  32    7   19      16.90        -       1.21     544
  32    7   21       8.62        -       1.10     520
  32    7   23       4.58        -       1.09     465
  32    7   25      22.52        -       1.38     467
  32    7   27      13.07        -       1.13     451
  32    7   29      28.71        -       1.43     448
  32    7   31      28.45        -       1.54     445
  32    8    0      44.63        -       1.74     693
  32    8    2      31.26        -       1.01    1300
  32    8    4       8.01        -       0.90    1152
  32    8    6       2.69        -       0.92     958
  32    8    8       6.06        -       0.93     882
  32    8   10       9.78        -       0.99     805
  32    8   12       2.42        -       1.05     722
  32    8   14      37.54        -       1.48     667
  32    8   16       9.78        -       1.09     565
  32    8   18      17.78        -       1.25     564
  32    8   20      27.34        -       1.40     511
  32    8   22       7.33        -       1.08     476
  32    8   24      14.08        -       1.27     480
  32    8   26       3.29        -       1.11     405
  32    8   28       3.05        -       1.01     394
  32    8   30      11.58        -       1.26     385
  32    9    1      16.36        -       0.88    1244
  32    9    3      33.38        -       1.21    1117
  32    9    5      38.16        -       1.32     961
  32    9    7      33.13        -       1.29     838
  32    9    9      42.36        -       1.49     802
  32    9   11      16.26        -       1.15     713
  32    9   13       4.12        -       1.02     612
  32    9   15      16.72        -       1.16     581
  32    9   17      16.87        -       1.18     548
  32    9   19       1.09        -       1.04     516
  32    9   21       8.83        -       1.18     449
  32    9   23       1.09        -       1.02     478
  32    9   25      11.78        -       1.18     408
  32    9   27       0.62        -       1.13     392
  32    9   29       6.88        -       1.02     367
  32    9   31       1.58        -       1.13     329
  32   10    0       2.30        -       1.15     631
  32   10    2     145.81        -       3.28    1154
  32   10    4     147.83        -       3.51    1011
  32   10    6       8.22        -       0.97     904
  32   10    8       8.29        -       0.99     758
  32   10   10       3.11        -       1.05     722
  32   10   12      49.51        -       1.76     733
  32   10   14      25.98        -       1.28     586
  32   10   16      17.07        -       1.27     565
  32   10   18      20.77        -       1.25     579
  32   10   20       6.26        -       1.14     465
  32   10   22       5.87        -       1.15     406
  32   10   24      23.05        -       1.64     367
  32   10   26       5.85        -       1.16     377
  32   10   28       9.39        -       1.25     366
  32   10   30      16.63        -       1.40     352
  32   11    1      32.49        -       1.13    1106
  32   11    3      12.44        -       0.89    1119
  32   11    5      18.41        -       1.06     892
  32   11    7      68.03        -       2.02     828
  32   11    9      59.67        -       1.96     728
  32   11   11      50.49        -       1.72     702
  32   11   13      31.04        -       1.53     606
  32   11   15      37.67        -       1.71     503
  32   11   17       4.43        -       1.09     499
  32   11   19      39.82        -       1.84     456
  32   11   21      32.59        -       1.69     423
  32   11   23      11.77        -       1.25     354
  32   11   25      10.05        -       1.29     311
  32   11   27       2.84        -       1.19     369
  32   11   29      18.53        -       1.43     335
  32   11   31      11.66        -       1.35     321
  32   12    0      19.44        -       1.52     515
  32   12    2      23.47        -       1.09    1084
  32   12    4      54.28        -       1.73     911
  32   12    6      82.30        -       2.21     851
  32   12    8      38.79        -       1.52     718
  32   12   10      14.13        -       1.23     625
  32   12   12       6.02        -       1.05     663
  32   12   14      12.81        -       1.13     542
  32   12   16      55.83        -       2.19     510
  32   12   18       4.73        -       1.19     420
  32   12   20      52.06        -       2.35     411
  32   12   22      16.66        -       1.38     362
  32   12   24       7.06        -       1.27     347
  32   12   26       2.24        -       1.19     317
  32   12   28      13.62        -       1.38     299
  32   12   30      10.65        -       1.35     327
  32   13    1       2.17        -       0.88    1014
  32   13    3      50.95        -       1.57     931
  32   13    5      22.10        -       1.12     807
  32   13    7       3.17        -       0.94     772
  32   13    9      43.34        -       1.72     658
  32   13   11       6.27        -       1.05     590
  32   13   13      41.50        -       1.70     601
  32   13   15      10.61        -       1.12     531
  32   13   17      22.79        -       1.44     424
  32   13   19      70.68        -       2.99     382
  32   13   21       3.86        -       1.18     375
  32   13   23      19.68        -       1.58     315
  32   13   25      10.09        -       1.25     330
  32   13   27       6.17        -       1.23     298
  32   13   29       1.90        -       1.12     327
  32   13   31      -0.42        -       1.25     293
  32   14    0       1.17        -       1.27     527
  32   14    2       3.88        -       0.89     956
  32   14    4       5.79        -       0.94     857
  32   14    6      32.80        -       1.41     730
  32   14    8       7.79        -       0.97     683
  32   14   10       7.33        -       1.10     604
  32   14   12       8.66        -       1.09     587
  32   14   14      19.15        -       1.30     546
  32   14   16       1.55        -       1.27     421
  32   14   18       4.33        -       1.17     422
  32   14   20      14.25        -       1.47     355
  32   14   22       9.62        -       1.18     396
  32   14   24      19.66        -       1.47     350
  32   14   26      13.19        -       1.31     299
  32   14   28      26.17        -       1.97     273
  32   14   30      10.18        -       1.42     297
  32   15    1       8.54        -       0.94     871
  32   15    3       9.17        -       0.92     896
  32   15    5       5.39        -       0.95     778
  32   15    7      17.79        -       1.07     702
  32   15    9      54.87        -       1.86     617
  32   15   11      34.26        -       1.60     568
  32   15   13      42.97        -       1.71     526
  32   15   15      20.06        -       1.36     473
  32   15   17       6.86        -       1.15     426
  32   15   19      11.68        -       1.23     381
  32   15   21      21.67        -       1.39     373
  32   15   23      34.85        -       1.78     331
  32   15   25      11.86        -       1.36     302
  32   15   27       4.26        -       1.22     302
  32   15   29      10.53        -       1.35     254
  32   15   31       6.17        -       1.13     267
  32   16    0      52.03        -       2.12     475
  32   16    2      15.04        -       0.97     887
  32   16    4       4.78        -       0.93     813
  32   16    6      25.36        -       1.25     686
  32   16    8       3.29        -       1.01     637
  32   16   10      20.41        -       1.24     602
  32   16   12      12.85        -       1.13     532
  32   16   14      20.03        -       1.36     480
  32   16   16      48.67        -       2.26     443
  32   16   18      27.95        -       1.58     354
  32   16   20       5.14        -       1.16     385
  32   16   22       1.87        -       1.21     351
  32   16   24       4.29        -       1.14     294
  32   16   26       3.25        -       1.13     302
  32   16   28      16.38        -       1.45     287
  32   16   30       5.60        -       1.26     293
  32   17    1      33.90        -       1.33     872
  32   17    3       6.06        -       0.99     785
  32   17    5      12.81        -       1.01     717
  32   17    7      30.35        -       1.46     576
  32   17    9      34.47        -       1.63     564
  32   17   11      11.14        -       1.10     537
  32   17   13      10.89        -       1.16     492
  32   17   15       9.46        -       1.21     469
  32   17   17      57.35        -       2.49     378
  32   17   19      27.52        -       1.63     372
  32   17   21       7.80        -       1.05     398
  32   17   23       4.10        -       1.17     306
  32   17   25       8.80        -       1.21     322
  32   17   27       5.29        -       1.21     304
  32   17   29      22.31        -       1.62     276
  32   17   31      13.33        -       1.48     255
  32   18    0      58.39        -       2.37     469
  32   18    2       7.20        -       0.97     754
  32   18    4      35.57        -       1.46     690
  32   18    6       1.54        -       1.04     606
  32   18    8      10.14        -       1.12     530
  32   18   10      26.04        -       1.35     572
  32   18   12      32.80        -       1.48     461
  32   18   14      14.59        -       1.28     434
  32   18   16       2.57        -       1.14     405
  32   18   18       9.80        -       1.29     376
  32   18   20       4.54        -       1.20     353
  32   18   22      15.62        -       1.40     312
  32   18   24       7.62        -       1.31     281
  32   18   26       5.45        -       1.31     295
  32   18   28      19.16        -       1.51     284
  32   18   30       8.23        -       1.42     254
  32   19    1      27.32        -       1.22     702
  32   19    3      11.62        -       0.97     790
  32   19    5      10.25        -       1.03     637
  32   19    7       0.13        -       1.03     530
  32   19    9      10.07        -       1.18     507
  32   19   11       6.78        -       1.15     459
  32   19   13       2.51        -       1.03     453
  32   19   15       5.42        -       1.11     382
  32   19   17      60.37        -       2.72     362
  32   19   19      17.67        -       1.39     373
  32   19   21       3.04        -       1.28     307
  32   19   23      22.34        -       1.35     342
  32   19   25      22.55        -       1.66     320
  32   19   27       7.37        -       1.23     264
  32   19   29      14.21        -       1.37     292
  32   19   31      28.98        -       1.84     268
  32   20    0       2.10        -       1.43     394
  32   20    2      22.11        -       1.20     675
  32   20    4      26.52        -       1.35     643
  32   20    6      23.01        -       1.27     602
  32   20    8      23.75        -       1.40     492
  32   20   10       7.74        -       1.22     464
  32   20   12      24.29        -       1.46     424
  32   20   14      41.87        -       1.91     418
  32   20   16       5.14        -       1.12     400
  32   20   18      14.83        -       1.30     315
  32   20   20      13.48        -       1.27     330
  32   20   22      11.07        -       1.42     314
  32   20   24       2.37        -       1.06     291
  32   20   26      20.86        -       1.51     307
  32   20   28      15.75        -       1.33     262
  32   20   30       6.44        -       1.16     274
  32   21    1       4.06        -       0.94     712
  32   21    3       9.44        -       0.98     675
  32   21    5      17.69        -       1.14     598
  32   21    7      12.14        -       1.08     533
  32   21    9       5.66        -       0.99     501
  32   21   11      28.44        -       1.53     441
  32   21   13       0.24        -       1.11     411
  32   21   15       8.86        -       1.15     362
  32   21   17       5.48        -       1.14     342
  32   21   19       9.71        -       1.23     354
  32   21   21       0.08        -       1.12     320
  32   21   23       4.33        -       1.18     300
  32   21   25       2.04        -       1.23     283
  32   21   27       3.65        -       1.18     289
  32   21   29      14.18        -       1.52     228
  32   21   31       4.76        -       1.32     256
  32   22    0      16.75        -       1.62     383
  32   22    2       8.93        -       1.06     606
  32   22    4      11.83        -       1.04     600
  32   22    6      12.54        -       1.11     529
  32   22    8      19.49        -       1.43     479
  32   22   10       2.89        -       1.08     446
  32   22   12      13.15        -       1.22     390
  32   22   14      35.28        -       1.87     340
  32   22   16      17.17        -       1.43     362
  32   22   18       8.81        -       1.17     369
  32   22   20       3.96        -       1.25     332
  32   22   22       1.70        -       1.28     281
  32   22   24       2.80        -       1.15     295
  32   22   26      10.16        -       1.40     255
  32   22   28       7.99        -       1.30     266
  32   22   30       8.43        -       1.34     249
  32   23    1      15.89        -       1.11     642
  32   23    3      18.86        -       1.18     581
  32   23    5       5.32        -       0.99     607
  32   23    7       0.98        -       1.02     446
  32   23    9      22.39        -       1.37     467
  32   23   11      21.26        -       1.49     373
  32   23   13       2.33        -       1.07     405
  32   23   15       6.44        -       1.23     346
  32   23   17       3.29        -       1.14     321
  32   23   19       8.82        -       1.31     318
  32   23   21       8.61        -       1.36     294
  32   23   23      17.64        -       1.42     307
  32   23   25       3.90        -       1.10     283
  32   23   27      29.20        -       1.77     278
  32   23   29       3.24        -       1.20     260
  32   23   31       1.92        -       1.22     234
  32   24    0     108.71        -       4.62     358
  32   24    2      12.50        -       1.11     584
  32   24    4      18.49        -       1.16     595
  32   24    6      13.69        -       1.25     474
  32   24    8      47.80        -       1.98     474
  32   24   10       7.97        -       1.18     406
  32   24   12       5.57        -       1.08     386
  32   24   14       1.75        -       1.17     356
  32   24   16      16.56        -       1.55     301
  32   24   18       7.13        -       1.25     318
  32   24   20       4.09        -       1.07     300
  32   24   22       6.77        -       1.23     310
  32   24   24       7.61        -       1.38     260
  32   24   26       4.38        -       1.11     291
  32   24   28       9.49        -       1.36     250
  32   24   30       0.22        -       1.16     248
  32   25    1      10.38        -       1.09     615
  32   25    3      26.40        -       1.26     617
  32   25    5       2.55        -       0.95     550
  32   25    7       8.48        -       1.09     471
  32   25    9       6.32        -       1.11     440
  32   25   11      20.35        -       1.34     364
  32   25   13       6.68        -       1.24     347
  32   25   15       6.08        -       1.13     353
  32   25   17       1.22        -       1.18     293
  32   25   19       1.73        -       1.28     283
  32   25   21       6.04        -       1.22     272
  32   25   23       2.48        -       1.08     302
  32   25   25       0.40        -       1.18     270
  32   25   27      12.85        -       1.45     272
  32   25   29       1.38        -       1.22     262
  32   25   31       1.01        -       1.33     213
  32   26    0       0.43        -       1.17     356
  32   26    2       3.10        -       1.00     567
  32   26    4       3.32        -       0.92     535
  32   26    6      11.67        -       1.11     499
  32   26    8       0.86        -       1.05     438
  32   26   10       1.01        -       1.07     406
  32   26   12      22.49        -       1.39     355
  32   26   14       6.53        -       1.16     290
  32   26   16       3.36        -       1.18     328
  32   26   18      27.04        -       1.66     314
  32   26   20      19.48        -       1.66     261
  32   26   22      48.26        -       2.38     250
  32   26   24       3.10        -       1.26     252
  32   26   26      10.19        -       1.34     241
  32   26   28      13.38        -       1.39     263
  32   26   30       4.99        -       1.32     199
  32   27    1       4.36        -       0.95     570
  32   27    3       1.19        -       1.04     483
  32   27    5      23.78        -       1.34     475
  32   27    7      12.54        -       1.16     463
  32   27    9      -0.47        -       1.10     393
  32   27   11       9.63        -       1.18     350
  32   27   13       9.74        -       1.29     337
  32   27   15       0.55        -       1.20     305
  32   27   17      16.98        -       1.38     306
  32   27   19      20.65        -       1.38     317
  32   27   21      12.15        -       1.26     293
  32   27   23       8.40        -       1.35     250
  32   27   25      -1.24        -       1.34     248
  32   27   27       8.36        -       1.31     214
  32   27   29       0.08        -       1.14     244
  32   27   31       6.83        -       1.27     222
  32   28    0       4.20        -       1.30     313
  32   28    2      10.00        -       1.02     495
  32   28    4       3.41        -       0.97     518
  32   28    6       6.84        -       1.11     461
  32   28    8       2.84        -       1.06     391
  32   28   10      10.08        -       1.34     333
  32   28   12      37.53        -       1.97     334
  32   28   14      14.40        -       1.29     311
  32   28   16       4.22        -       1.22     294
  32   28   18      19.16        -       1.58     272
  32   28   20      22.73        -       1.69     301
  32   28   22       5.32        -       1.29     274
  32   28   24       3.58        -       1.32     237
  32   28   26       4.34        -       1.14     251
  32   28   28      20.86        -       1.69     228
  32   28   30       8.92        -       1.37     236
  32   29    1       0.84        -       0.98     505
  32   29    3       2.33        -       0.99     466
  32   29    5       5.95        -       1.06     464
  32   29    7       9.47        -       1.20     410
  32   29    9      20.80        -       1.41     383
  32   29   11       7.79        -       1.20     349
  32   29   13       8.02        -       1.31     325
  32   29   15      15.01        -       1.39     295
  32   29   17      11.13        -       1.38     292
  32   29   19       2.46        -       1.23     256
  32   29   21      15.54        -       1.54     242
  32   29   23      16.92        -       1.63     224
  32   29   25      17.59        -       1.48     245
  32   29   27       9.59        -       1.21     234
  32   29   29      -0.50        -       1.24     206
  32   29   31      15.46        -       1.59     226
  32   30    0      24.33        -       1.86     281
  32   30    2       7.17        -       0.99     498
  32   30    4       7.18        -       1.02     494
  32   30    6       2.58        -       1.17     413
  32   30    8      19.54        -       1.34     372
  32   30   10      14.30        -       1.27     388
  32   30   12       9.22        -       1.27     317
  32   30   14       1.66        -       1.14     320
  32   30   16      10.85        -       1.47     259
  32   30   18       2.69        -       1.20     279
  32   30   20      20.88        -       1.60     251
  32   30   22       3.49        -       1.17     249
  32   30   24       4.69        -       1.29     223
  32   30   26      14.69        -       1.34     238
  32   30   28       3.04        -       1.19     237
  32   30   30      26.57        -       1.83     222
  32   31    1       3.78        -       1.04     484
  32   31    3       7.43        -       1.01     471
  32   31    5      10.98        -       1.03     453
  32   31    7       0.85        -       0.99     462
  32   31    9       8.87        -       1.46     318
  32   31   11       5.77        -       1.15     312
  32   31   13       4.76        -       1.26     296
  32   31   15       9.04        -       1.20     318
  32   31   17       0.99        -       1.21     278
  32   31   19      11.47        -       1.44     245
  32   31   21       5.34        -       1.18     255
  32   31   23      22.50        -       1.69     226
  32   31   25       0.79        -       1.15     219
  32   31   27       8.82        -       1.43     206
  32   31   29      13.36        -       1.43     224
  32   31   31       1.54        -       1.07     240
  32   32    0       6.38        -       1.45     246
  32   32    2       4.99        -       1.01     473
  32   32    4      13.18        -       1.11     488
  32   32    6      12.03        -       1.16     405
  32   32    8       3.44        -       1.17     347
  32   32   10       9.61        -       1.29     333
  32   32   12      42.77        -       2.13     337
  32   32   14       3.60        -       1.31     263
  32   32   16       8.65        -       1.32     249
  32   32   18       3.95        -       1.09     261
  32   32   20       6.90        -       1.14     266
  32   32   22       0.81        -       1.27     210
  32   32   24       8.90        -       1.30     226
  32   32   26       2.79        -       1.14     225
  32   32   28       0.49        -       1.25     211
  32   32   30       4.70        -       1.22     212
  32   32   32       2.65        -       2.01      79
  33    0    1      27.84        -       1.27     927
  33    0    3      93.99        -       2.86     879
  33    0    5     114.91        -       3.47     751
  33    0    7      14.62        -       1.25     651
  33    0    9      13.54        -       1.29     602
  33    0   11      48.61        -       2.10     526
  33    0   13       2.16        -       1.26     487
  33    0   15       5.69        -       1.38     482
  33    0   17      13.31        -       1.68     382
  33    0   19       3.12        -       1.36     359
  33    0   21      49.00        -       2.49     320
  33    0   23       4.83        -       1.45     315
  33    0   25       7.71        -       1.44     290
  33    0   27       7.71        -       1.65     238
  33    0   29       3.12        -       1.44     275
  33    0   31       7.86        -       1.35     255
  33    1    0      30.63        -       1.33     909
  33    1    2      44.98        -       1.15    1688
  33    1    4      55.94        -       1.44    1507
  33    1    6      27.09        -       0.95    1381
  33    1    8      16.25        -       0.94    1088
  33    1   10      27.27        -       1.12    1046
  33    1   12      44.84        -       1.56     809
  33    1   14      55.51        -       1.73     872
  33    1   16       1.61        -       1.02     769
  33    1   18      35.00        -       1.57     637
  33    1   20      10.55        -       1.08     624
  33    1   22       5.79        -       1.06     544
  33    1   24       1.42        -       1.06     526
  33    1   26      51.52        -       2.15     495
  33    1   28      41.36        -       1.85     482
  33    1   30      49.95        -       2.06     503
  33    1   32       3.22        -       1.12     431
  33    2    1       9.55        -       0.75    1685
  33    2    3     132.31        -       2.78    1439
  33    2    5      86.38        -       1.83    1371
  33    2    7      15.06        -       0.91    1194
  33    2    9      20.34        -       0.97    1043
  33    2   11      62.46        -       1.70    1012
  33    2   13      96.21        -       2.47     863
  33    2   15      15.29        -       1.09     754
  33    2   17       7.03        -       1.00     648
  33    2   19      13.30        -       1.11     638
  33    2   21       5.93        -       1.02     591
  33    2   23       6.68        -       1.10     553
  33    2   25       4.20        -       0.98     488
  33    2   27       3.36        -       1.02     505
  33    2   29      22.68        -       1.31     481
  33    2   31       9.77        -       1.09     457
  33    3    0      50.15        -       1.76     815
  33    3    2      22.96        -       0.94    1543
  33    3    4      44.17        -       1.27    1375
  33    3    6      58.23        -       1.52    1246
  33    3    8      19.78        -       0.93    1127
  33    3   10      38.79        -       1.27    1014
  33    3   12      61.61        -       1.76     883
  33    3   14      33.27        -       1.24     807
  33    3   16       2.42        -       0.97     702
  33    3   18       2.12        -       0.95     674
  33    3   20       6.16        -       0.96     630
  33    3   22       5.12        -       0.97     594
  33    3   24       5.70        -       1.04     521
  33    3   26       3.96        -       1.04     515
  33    3   28      14.14        -       1.23     463
  33    3   30       7.49        -       1.02     459
  33    3   32       2.69        -       1.05     431
  33    4    1      15.03        -       0.77    1555
  33    4    3      73.72        -       1.59    1491
  33    4    5       8.49        -       0.81    1308
  33    4    7      46.94        -       1.39    1053
  33    4    9       7.84        -       0.93     927
  33    4   11      94.36        -       2.43     897
  33    4   13       3.27        -       0.92     750
  33    4   15      15.64        -       1.11     733
  33    4   17      20.67        -       1.16     699
  33    4   19       2.02        -       1.08     598
  33    4   21       4.75        -       1.01     547
  33    4   23      11.33        -       1.38     572
  33    4   25      13.52        -       1.12     505
  33    4   27       2.43        -       1.01     487
  33    4   29      21.62        -       1.31     451
  33    4   31       4.74        -       1.05     466
  33    5    0       7.73        -       1.09     758
  33    5    2       7.47        -       0.79    1415
  33    5    4      90.96        -       2.08    1228
  33    5    6       8.97        -       0.88    1074
  33    5    8      32.16        -       1.17     963
  33    5   10      23.33        -       1.09     874
  33    5   12      33.36        -       1.28     780
  33    5   14      36.45        -       1.54     706
  33    5   16      21.36        -       1.19     617
  33    5   18      14.48        -       1.11     611
  33    5   20      32.47        -       1.55     533
  33    5   22      12.07        -       1.18     489
  33    5   24      18.11        -       1.28     445
  33    5   26       9.55        -       1.20     430
  33    5   28       9.44        -       1.11     436
  33    5   30       4.17        -       1.00     470
  33    5   32       3.31        -       0.93     457
  33    6    1      51.10        -       1.34    1377
  33    6    3      39.36        -       1.16    1316
  33    6    5      16.34        -       0.92    1139
  33    6    7       4.85        -       0.90     925
  33    6    9      39.85        -       1.41     872
  33    6   11      16.36        -       1.05     811
  33    6   13       5.88        -       1.00     740
  33    6   15      44.45        -       1.63     690
  33    6   17      39.37        -       1.62     616
  33    6   19      13.42        -       1.21     539
  33    6   21       3.96        -       1.16     455
  33    6   23      27.08        -       1.50     456
  33    6   25      41.68        -       1.78     461
  33    6   27      17.42        -       1.27     436
  33    6   29      28.52        -       1.52     415
  33    6   31       9.67        -       1.14     430
  33    7    0       1.98        -       1.04     686
  33    7    2      23.33        -       0.95    1243
  33    7    4      38.64        -       1.22    1183
  33    7    6      17.03        -       0.99    1061
  33    7    8      29.25        -       1.22     829
  33    7   10      22.35        -       1.04     847
  33    7   12       8.25        -       0.97     771
  33    7   14      20.99        -       1.16     653
  33    7   16       7.55        -       1.09     602
  33    7   18      20.27        -       1.30     536
  33    7   20      16.58        -       1.22     522
  33    7   22       1.25        -       1.12     450
  33    7   24      24.40        -       1.44     446
  33    7   26       6.22        -       1.11     407
  33    7   28       1.96        -       1.17     391
  33    7   30       4.68        -       1.07     421
  33    7   32      13.19        -       1.14     399
  33    8    1     101.87        -       2.27    1237
  33    8    3      15.27        -       0.90    1182
  33    8    5       7.44        -       0.91     995
  33    8    7      63.12        -       1.87     855
  33    8    9       7.74        -       0.96     801
  33    8   11      30.26        -       1.28     688
  33    8   13       9.68        -       1.06     637
  33    8   15      56.00        -       1.99     633
  33    8   17       7.16        -       1.07     511
  33    8   19       6.15        -       1.14     507
  33    8   21       3.12        -       1.06     478
  33    8   23      30.02        -       1.56     441
  33    8   25       3.01        -       1.07     454
  33    8   27      12.51        -       1.25     392
  33    8   29      16.94        -       1.29     396
  33    8   31      12.35        -       1.25     394
  33    9    0       3.51        -       1.15     680
  33    9    2      59.83        -       1.56    1182
  33    9    4       9.75        -       0.89    1010
  33    9    6       4.74        -       0.90     892
  33    9    8      16.73        -       1.04     815
  33    9   10      19.08        -       1.13     713
  33    9   12      17.77        -       1.17     654
  33    9   14       9.54        -       1.04     606
  33    9   16       3.91        -       1.02     568
  33    9   18      38.21        -       1.64     526
  33    9   20      42.22        -       1.97     459
  33    9   22      14.58        -       1.32     419
  33    9   24      20.41        -       1.25     413
  33    9   26       2.01        -       1.13     380
  33    9   28      26.91        -       1.52     357
  33    9   30      12.73        -       1.24     349
  33    9   32      16.43        -       1.40     309
  33   10    1      29.52        -       1.18    1079
  33   10    3       4.92        -       0.82    1089
  33   10    5      23.14        -       1.03     928
  33   10    7       3.28        -       0.98     793
  33   10    9       4.85        -       1.00     714
  33   10   11       7.25        -       0.99     663
  33   10   13       1.72        -       0.96     628
  33   10   15      12.33        -       1.10     554
  33   10   17      40.13        -       1.67     502
  33   10   19      19.75        -       1.40     449
  33   10   21       5.48        -       1.11     456
  33   10   23       9.40        -       1.24     386
  33   10   25       9.74        -       1.28     383
  33   10   27      16.43        -       1.41     347
  33   10   29      20.40        -       1.42     380
  33   10   31       7.05        -       1.19     355
  33   11    0      43.08        -       1.89     535
  33   11    2      18.34        -       0.99    1032
  33   11    4       5.89        -       0.87     878
  33   11    6       9.51        -       0.92     863
  33   11    8       4.27        -       1.00     693
  33   11   10       3.56        -       0.98     670
  33   11   12      14.67        -       1.13     627
  33   11   14       5.40        -       1.15     517
  33   11   16       8.86        -       1.12     459
  33   11   18       7.41        -       1.04     476
  33   11   20      11.08        -       1.16     467
  33   11   22       0.29        -       1.23     386
  33   11   24       1.97        -       1.22     365
  33   11   26      27.03        -       1.71     316
  33   11   28       6.85        -       1.20     341
  33   11   30       1.16        -       1.23     322
  33   11   32      22.61        -       1.52     283
  33   12    1      58.48        -       1.65    1016
  33   12    3      34.44        -       1.19     957
  33   12    5      14.03        -       0.97     867
  33   12    7       5.76        -       1.00     740
  33   12    9      27.18        -       1.31     696
  33   12   11       3.55        -       1.07     552
  33   12   13      33.61        -       1.55     559
  33   12   15      21.95        -       1.41     466
  33   12   17       5.46        -       1.22     428
  33   12   19      11.00        -       1.28     387
  33   12   21      13.86        -       1.29     385
  33   12   23      22.15        -       1.42     364
  33   12   25       4.77        -       1.23     320
  33   12   27       1.65        -       1.27     289
  33   12   29      48.18        -       2.30     319
  33   12   31      14.79        -       1.31     334
  33   13    0      16.72        -       1.54     491
  33   13    2      75.51        -       2.09     933
  33   13    4       7.25        -       0.93     851
  33   13    6       8.44        -       1.03     761
  33   13    8       6.00        -       0.97     701
  33   13   10      26.23        -       1.23     645
  33   13   12       2.11        -       1.11     513
  33   13   14      11.41        -       1.18     524
  33   13   16      16.78        -       1.32     463
  33   13   18       7.92        -       1.25     382
  33   13   20       8.86        -       1.19     387
  33   13   22      21.40        -       1.63     326
  33   13   24       6.21        -       1.27     350
  33   13   26       2.12        -       1.28     299
  33   13   28      30.61        -       1.69     297
  33   13   30      25.44        -       1.73     279
  33   13   32       3.17        -       1.12     282
  33   14    1       9.04        -       0.90     957
  33   14    3      23.99        -       1.13     891
  33   14    5      16.37        -       1.13     771
  33   14    7      60.44        -       2.00     705
  33   14    9       6.02        -       1.03     605
  33   14   11      18.20        -       1.23     551
  33   14   13      55.18        -       1.95     542
  33   14   15       2.88        -       1.05     472
  33   14   17      18.57        -       1.43     421
  33   14   19       2.16        -       1.12     362
  33   14   21       2.41        -       1.12     363
  33   14   23      24.80        -       1.80     310
  33   14   25       3.57        -       1.05     343
  33   14   27       4.97        -       1.21     294
  33   14   29       1.63        -       1.12     312
  33   14   31      12.19        -       1.37     290
  33   15    0      21.83        -       1.58     444
  33   15    2      21.76        -       1.05     842
  33   15    4      42.40        -       1.67     728
  33   15    6      13.77        -       1.14     652
  33   15    8       6.89        -       1.05     620
  33   15   10       5.62        -       0.97     569
  33   15   12       9.37        -       1.03     535
  33   15   14      10.63        -       1.17     461
  33   15   16      18.98        -       1.26     439
  33   15   18      11.73        -       1.26     381
  33   15   20      19.75        -       1.47     351
  33   15   22       5.76        -       1.16     339
  33   15   24      21.24        -       1.52     332
  33   15   26       2.39        -       1.17     284
  33   15   28       5.02        -       1.15     300
  33   15   30       7.00        -       1.39     225
  33   15   32      12.25        -       1.49     259
  33   16    1      23.65        -       1.15     826
  33   16    3      40.23        -       1.47     789
  33   16    5       3.61        -       0.94     700
  33   16    7      11.49        -       1.05     639
  33   16    9       4.99        -       1.06     559
  33   16   11       5.21        -       1.05     537
  33   16   13      34.39        -       1.56     457
  33   16   15       2.28        -       1.07     419
  33   16   17       5.07        -       1.06     403
  33   16   19       8.78        -       1.22     374
  33   16   21      12.92        -       1.40     327
  33   16   23      35.07        -       2.01     299
  33   16   25      10.66        -       1.27     309
  33   16   27      18.20        -       1.60     277
  33   16   29       6.94        -       1.26     293
  33   16   31       0.97        -       1.27     277
  33   17    0      31.75        -       1.67     441
  33   17    2      10.37        -       0.93     774
  33   17    4      14.90        -       1.05     721
  33   17    6      10.59        -       1.10     584
  33   17    8       8.52        -       1.11     593
  33   17   10       4.32        -       1.00     529
  33   17   12       9.75        -       1.16     504
  33   17   14       7.50        -       1.08     481
  33   17   16      14.12        -       1.29     390
  33   17   18       0.60        -       1.18     339
  33   17   20      17.56        -       1.28     342
  33   17   22       4.64        -       1.14     323
  33   17   24       4.58        -       1.27     275
  33   17   26      41.79        -       2.19     308
  33   17   28       0.63        -       1.07     307
  33   17   30       4.47        -       1.15     286
  33   17   32       2.13        -       1.26     274
  33   18    1      38.12        -       1.42     804
  33   18    3       2.20        -       0.93     735
  33   18    5      15.87        -       1.06     689
  33   18    7      18.68        -       1.27     545
  33   18    9      14.14        -       1.16     556
  33   18   11      24.71        -       1.41     445
  33   18   13      46.72        -       1.96     444
  33   18   15       2.74        -       1.10     403
  33   18   17      17.05        -       1.30     382
  33   18   19       4.39        -       1.20     326
  33   18   21      23.73        -       1.57     338
  33   18   23       2.77        -       1.20     289
  33   18   25      13.23        -       1.54     273
  33   18   27       3.45        -       1.25     303
  33   18   29      15.42        -       1.26     289
  33   18   31      62.77        -       3.01     281
  33   19    0       2.82        -       1.24     396
  33   19    2       3.73        -       0.94     682
  33   19    4       9.82        -       1.08     622
  33   19    6      41.93        -       1.88     490
  33   19    8       2.11        -       1.12     456
  33   19   10       5.20        -       1.08     486
  33   19   12       1.11        -       1.16     416
  33   19   14       4.20        -       1.09     405
  33   19   16       7.73        -       1.18     362
  33   19   18       7.59        -       1.29     340
  33   19   20       0.91        -       1.21     311
  33   19   22       2.14        -       1.24     291
  33   19   24       1.88        -       1.18     286
  33   19   26       2.79        -       1.24     296
  33   19   28       0.25        -       1.18     252
  33   19   30       4.97        -       1.11     327
  33   19   32       9.68        -       1.36     254
  33   20    1      25.41        -       1.24     640
  33   20    3      11.92        -       1.01     664
  33   20    5      17.77        -       1.19     583
  33   20    7      24.08        -       1.47     525
  33   20    9      19.51        -       1.35     470
  33   20   11       8.63        -       1.07     488
  33   20   13       4.44        -       1.10     442
  33   20   15       5.47        -       1.21     371
  33   20   17       5.17        -       1.21     337
  33   20   19       9.65        -       1.15     334
  33   20   21      22.33        -       1.58     301
  33   20   23      -1.44        -       1.26     267
  33   20   25      39.12        -       2.14     308
  33   20   27       8.63        -       1.25     281
  33   20   29      11.49        -       1.39     249
  33   20   31       8.08        -       1.28     241
  33   21    0       3.47        -       1.38     359
  33   21    2       7.10        -       0.96     675
  33   21    4      13.03        -       1.09     594
  33   21    6       4.72        -       0.97     569
  33   21    8       1.11        -       1.07     441
  33   21   10       6.94        -       1.13     436
  33   21   12      13.75        -       1.39     374
  33   21   14      22.25        -       1.54     401
  33   21   16       3.60        -       1.10     336
  33   21   18      17.21        -       1.41     337
  33   21   20       2.22        -       1.16     311
  33   21   22      -0.19        -       1.17     285
  33   21   24       5.24        -       1.31     271
  33   21   26      15.39        -       1.38     273
  33   21   28       4.10        -       1.27     263
  33   21   30      11.51        -       1.27     223
  33   21   32       6.92        -       1.23     244
  33   22    1      19.01        -       1.14     645
  33   22    3      36.43        -       1.52     610
  33   22    5      -0.63        -       1.00     572
  33   22    7       1.88        -       1.00     494
  33   22    9       8.55        -       1.08     475
  33   22   11       7.70        -       1.18     404
  33   22   13       5.13        -       1.23     363
  33   22   15       8.45        -       1.12     345
  33   22   17       3.71        -       1.23     359
  33   22   19       2.27        -       1.21     305
  33   22   21      10.43        -       1.19     318
  33   22   23      12.79        -       1.32     278
  33   22   25       1.77        -       1.20     268
  33   22   27       5.82        -       1.28     255
  33   22   29       7.15        -       1.26     260
  33   22   31       2.41        -       1.25     232
  33   23    0      12.04        -       1.44     368
  33   23    2       3.03        -       1.03     564
  33   23    4      24.67        -       1.22     582
  33   23    6       4.46        -       1.04     512
  33   23    8       9.62        -       1.12     483
  33   23   10       5.50        -       1.07     442
  33   23   12       9.49        -       1.12     417
  33   23   14      18.10        -       1.47     350
  33   23   16       0.83        -       1.20     313
  33   23   18      21.18        -       1.56     297
  33   23   20      12.63        -       1.34     290
  33   23   22      14.12        -       1.34     280
  33   23   24      11.84        -       1.35     261
  33   23   26      23.16        -       1.57     260
  33   23   28       1.96        -       1.19     269
  33   23   30       6.01        -       1.35     219
  33   23   32      42.85        -       2.37     198
  33   24    1      10.53        -       1.03     618
  33   24    3       8.97        -       1.07     553
  33   24    5      12.22        -       1.09     550
  33   24    7      12.22        -       1.18     428
  33   24    9       8.19        -       1.18     437
  33   24   11       2.97        -       1.15     360
  33   24   13      36.14        -       1.85     383
  33   24   15       6.80        -       1.18     352
  33   24   17       6.44        -       1.34     309
  33   24   19       1.70        -       1.14     299
  33   24   21      -0.38        -       1.14     283
  33   24   23       9.07        -       1.23     286
  33   24   25      17.95        -       1.47     262
  33   24   27       2.84        -       1.27     257
  33   24   29       9.04        -       1.17     259
  33   24   31       4.58        -       1.43     206
  33   25    0      -0.13        -       1.42     298
  33   25    2      20.88        -       1.27     565
  33   25    4      58.12        -       2.21     538
  33   25    6       3.35        -       1.19     460
  33   25    8      10.92        -       1.12     427
  33   25   10      13.82        -       1.19     439
  33   25   12      22.49        -       1.56     368
  33   25   14      25.60        -       1.60     356
  33   25   16      13.74        -       1.36     305
  33   25   18      25.30        -       1.67     296
  33   25   20      15.32        -       1.42     283
  33   25   22      14.55        -       1.53     256
  33   25   24      14.33        -       1.56     257
  33   25   26      11.67        -       1.29     292
  33   25   28      24.65        -       1.76     245
  33   25   30       5.15        -       1.36     235
  33   25   32       7.25        -       1.48     191
  33   26    1       7.58        -       0.99     578
  33   26    3      35.53        -       1.57     568
  33   26    5       7.65        -       1.02     502
  33   26    7      15.75        -       1.19     455
  33   26    9       8.40        -       1.26     370
  33   26   11      17.26        -       1.51     331
  33   26   13       1.53        -       1.14     328
  33   26   15       1.66        -       1.13     330
  33   26   17       8.30        -       1.27     311
  33   26   19       3.47        -       1.25     292
  33   26   21       4.57        -       1.20     267
  33   26   23       2.99        -       1.17     285
  33   26   25      -0.71        -       1.20     247
  33   26   27       4.24        -       1.08     296
  33   26   29      10.72        -       1.32     245
  33   26   31      23.54        -       1.83     224
  33   27    0      14.89        -       1.52     335
  33   27    2       5.25        -       0.93     527
  33   27    4       0.27        -       0.99     479
  33   27    6       2.36        -       1.05     462
  33   27    8      57.51        -       2.55     366
  33   27   10       4.56        -       1.12     367
  33   27   12       3.12        -       1.32     310
  33   27   14       5.24        -       1.19     311
  33   27   16       9.25        -       1.16     292
  33   27   18       5.96        -       1.23     266
  33   27   20       5.27        -       1.31     263
  33   27   22      14.26        -       1.48     289
  33   27   24       8.00        -       1.35     245
  33   27   26       1.33        -       1.14     232
  33   27   28      12.25        -       1.36     222
  33   27   30       7.27        -       1.31     216
  33   27   32       7.27        -       1.33     208
  33   28    1       3.25        -       0.96     534
  33   28    3      21.37        -       1.28     468
  33   28    5      13.31        -       1.14     479
  33   28    7      10.70        -       1.21     408
  33   28    9       5.39        -       1.24     334
  33   28   11       8.50        -       1.24     347
  33   28   13       5.09        -       1.17     341
  33   28   15      10.24        -       1.34     266
  33   28   17       3.62        -       1.17     300
  33   28   19       6.93        -       1.30     278
  33   28   21       0.87        -       1.28     250
  33   28   23      14.00        -       1.49     252
  33   28   25       7.83        -       1.45     217
  33   28   27       6.83        -       1.31     235
  33   28   29       1.11        -       1.24     211
  33   28   31       0.54        -       1.17     193
  33   29    0       5.40        -       1.45     283
  33   29    2       2.40        -       1.04     481
  33   29    4       7.35        -       1.09     495
  33   29    6      13.10        -       1.17     458
  33   29    8       9.45        -       1.24     387
  33   29   10      12.25        -       1.34     348
  33   29   12       0.26        -       1.26     295
  33   29   14      10.62        -       1.45     299
  33   29   16       9.17        -       1.16     289
  33   29   18      22.96        -       1.74     270
  33   29   20      23.15        -       1.64     259
  33   29   22       1.51        -       1.28     246
  33   29   24       6.88        -       1.29     230
  33   29   26      16.31        -       1.53     243
  33   29   28       8.52        -       1.33     238
  33   29   30      15.16        -       1.50     210
  33   29   32      27.39        -       1.93     234
  33   30    1      14.36        -       1.17     481
  33   30    3       3.36        -       1.13     434
  33   30    5       7.51        -       1.06     476
  33   30    7      14.36        -       1.24     393
  33   30    9       9.38        -       1.27     325
  33   30   11       6.04        -       1.32     308
  33   30   13       0.98        -       1.20     312
  33   30   15      21.17        -       1.64     268
  33   30   17       6.34        -       1.29     270
  33   30   19      37.07        -       2.16     259
  33   30   21      17.03        -       1.85     221
  33   30   23      12.72        -       1.71     198
  33   30   25       2.22        -       1.15     240
  33   30   27      12.97        -       1.45     219
  33   30   29       0.27        -       1.06     223
  33   30   31       2.18        -       1.23     213
  33   31    0       3.58        -       1.45     276
  33   31    2      28.48        -       1.50     481
  33   31    4       9.37        -       1.09     467
  33   31    6       5.29        -       1.03     433
  33   31    8       9.98        -       1.18     377
  33   31   10      17.91        -       1.50     340
  33   31   12      15.99        -       1.44     314
  33   31   14       3.71        -       1.27     287
  33   31   16       2.67        -       1.30     255
  33   31   18       2.51        -       1.23     262
  33   31   20      13.87        -       1.50     246
  33   31   22       0.17        -       1.06     254
  33   31   24      16.14        -       1.39     212
  33   31   26       9.67        -       1.28     232
  33   31   28       3.14        -       1.14     242
  33   31   30       2.39        -       1.26     183
  33   31   32       7.52        -       1.20     216
  33   32    1      15.15        -       1.24     446
  33   32    3       4.04        -       0.96     451
  33   32    5       4.92        -       1.10     442
  33   32    7      22.99        -       1.45     429
  33   32    9      11.50        -       1.35     318
  33   32   11      17.57        -       1.35     326
  33   32   13       0.20        -       1.24     260
  33   32   15       1.72        -       1.08     298
  33   32   17       1.68        -       1.21     238
  33   32   19       4.29        -       1.07     238
  33   32   21       7.26        -       1.27     221
  33   32   23      10.08        -       1.33     226
  33   32   25       9.14        -       1.38     205
  33   32   27       8.34        -       1.42     207
  33   32   29      22.05        -       1.86     203
  33   32   31       3.97        -       1.26     212
  33   33    0       3.84        -       1.32     226
  33   33    2      12.78        -       1.16     436
  33   33    4       4.53        -       1.01     416
  33   33    6       3.08        -       1.14     402
  33   33    8       3.67        -       1.25     361
  33   33   10      11.25        -       1.30     329
  33   33   12      40.39        -       2.26     278
  33   33   14       7.48        -       1.37     240
  33   33   16      27.84        -       1.72     265
  33   33   18       2.92        -       1.20     241
  33   33   20       6.72        -       1.35     231
  33   33   22       2.63        -       1.15     222
  33   33   24       1.78        -       1.28     210
  33   33   26       1.17        -       1.12     228
  33   33   28       0.01        -       1.13     208
  33   33   30       0.55        -       1.06     221
  33   33   32       1.05        -       1.21     190
  34    0    0      15.26        -       1.53     453
  34    0    2      59.58        -       1.85     852
  34    0    4       9.32        -       1.10     738
  34    0    6       3.82        -       1.14     636
  34    0    8      11.61        -       1.18     583
  34    0   10      24.34        -       1.55     552
  34    0   12       5.59        -       1.35     461
  34    0   14      17.27        -       1.62     416
  34    0   16      14.76        -       1.50     409
  34    0   18       6.21        -       1.54     328
  34    0   20       4.73        -       1.56     321
  34    0   22       2.02        -       1.43     283
  34    0   24       5.92        -       1.45     291
  34    0   26       7.52        -       1.39     268
  34    0   28       2.30        -       1.57     240
  34    0   30       4.24        -       1.57     258
  34    0   32      14.37        -       1.91     244
  34    1    1       9.03        -       0.70    1779
  34    1    3      17.58        -       0.84    1528
  34    1    5      54.32        -       1.42    1290
  34    1    7      25.17        -       1.05    1106
  34    1    9      13.03        -       0.92    1031
  34    1   11      11.55        -       1.00     886
  34    1   13       3.77        -       0.97     780
  34    1   15      17.71        -       1.10     780
  34    1   17      19.45        -       1.20     656
  34    1   19      34.04        -       1.59     620
  34    1   21       3.10        -       1.03     545
  34    1   23       1.33        -       1.04     505
  34    1   25       5.67        -       1.10     464
  34    1   27      12.20        -       1.15     438
  34    1   29      39.78        -       1.73     460
  34    1   31       7.35        -       1.01     464
  34    1   33       5.53        -       1.06     403
  34    2    0       9.71        -       1.01     735
  34    2    2      22.80        -       0.84    1518
  34    2    4      26.57        -       0.97    1295
  34    2    6      88.27        -       2.19    1260
  34    2    8      43.76        -       1.31    1089
  34    2   10      15.58        -       0.93    1004
  34    2   12      38.42        -       1.29     939
  34    2   14       7.11        -       0.94     800
  34    2   16     163.20        -       4.52     695
  34    2   18       3.68        -       0.96     656
  34    2   20      11.19        -       1.11     609
  34    2   22      19.12        -       1.21     541
  34    2   24       3.85        -       0.99     516
  34    2   26       4.30        -       1.05     498
  34    2   28      14.80        -       1.19     441
  34    2   30       7.91        -       1.14     450
  34    2   32       2.79        -       1.02     443
  34    3    1      10.61        -       0.79    1495
  34    3    3      29.33        -       1.06    1361
  34    3    5       5.28        -       0.79    1236
  34    3    7      23.23        -       1.02    1029
  34    3    9      97.64        -       2.35     955
  34    3   11      44.57        -       1.40     890
  34    3   13      11.19        -       1.02     772
  34    3   15      11.23        -       1.00     749
  34    3   17       2.93        -       0.98     646
  34    3   19      12.58        -       1.09     643
  34    3   21       5.06        -       1.01     581
  34    3   23      13.27        -       1.11     556
  34    3   25       3.07        -       1.11     472
  34    3   27      12.37        -       1.10     484
  34    3   29      17.66        -       1.21     446
  34    3   31       6.01        -       1.05     438
  34    3   33       5.66        -       1.01     414
  34    4    0       2.71        -       1.01     783
  34    4    2      13.75        -       0.75    1436
  34    4    4      33.00        -       1.04    1252
  34    4    6      21.45        -       0.97    1080
  34    4    8       4.20        -       0.91     954
  34    4   10      10.20        -       0.94     857
  34    4   12      27.02        -       1.21     787
  34    4   14      62.42        -       2.20     676
  34    4   16       4.11        -       0.98     666
  34    4   18       1.38        -       1.01     618
  34    4   20       1.75        -       1.10     524
  34    4   22      10.47        -       1.05     539
  34    4   24       1.79        -       1.01     560
  34    4   26       3.86        -       1.01     499
  34    4   28       6.92        -       1.09     468
  34    4   30       5.93        -       1.08     453
  34    4   32      35.33        -       1.66     434
  34    5    1      68.77        -       1.70    1352
  34    5    3      34.07        -       1.07    1296
  34    5    5      45.49        -       1.32    1135
  34    5    7      23.78        -       1.09     993
  34    5    9      21.21        -       1.09     903
  34    5   11       2.82        -       1.00     760
  34    5   13       2.69        -       1.00     710
  34    5   15       3.56        -       1.01     616
  34    5   17      27.90        -       1.48     572
  34    5   19       7.18        -       1.03     538
  34    5   21       9.79        -       1.23     471
  34    5   23      16.54        -       1.35     484
  34    5   25      19.05        -       1.25     446
  34    5   27      24.20        -       1.42     430
  34    5   29       2.64        -       1.11     409
  34    5   31       1.37        -       0.99     456
  34    5   33      19.96        -       1.28     396
  34    6    0      14.44        -       1.24     693
  34    6    2      52.01        -       1.33    1259
  34    6    4      10.72        -       0.92    1082
  34    6    6       5.97        -       0.86    1001
  34    6    8       0.27        -       0.86     892
  34    6   10       4.22        -       0.88     832
  34    6   12       2.33        -       0.97     700
  34    6   14       3.49        -       0.95     680
  34    6   16       4.13        -       1.06     570
  34    6   18       7.28        -       1.14     504
  34    6   20       2.79        -       1.00     486
  34    6   22      13.47        -       1.13     453
  34    6   24       2.03        -       1.08     422
  34    6   26       7.61        -       1.17     439
  34    6   28       1.68        -       0.99     438
  34    6   30      14.22        -       1.22     432
  34    6   32       5.34        -       1.08     417
  34    7    1      36.70        -       1.12    1228
  34    7    3      19.86        -       0.90    1241
  34    7    5       4.96        -       0.87    1052
  34    7    7       2.59        -       0.92     924
  34    7    9       7.59        -       0.94     799
  34    7   11      19.75        -       1.11     720
  34    7   13      11.27        -       1.07     623
  34    7   15       7.38        -       1.04     583
  34    7   17      11.34        -       1.10     545
  34    7   19      19.48        -       1.28     516
  34    7   21       9.66        -       1.17     480
  34    7   23       5.36        -       1.17     415
  34    7   25       4.89        -       1.16     400
  34    7   27      19.42        -       1.34     439
  34    7   29      19.92        -       1.42     404
  34    7   31      25.49        -       1.64     387
  34    7   33      19.03        -       1.43     382
  34    8    0       2.44        -       1.12     602
  34    8    2      30.78        -       1.09    1119
  34    8    4      10.26        -       0.87    1036
  34    8    6      61.81        -       1.79     967
  34    8    8      25.31        -       1.14     807
  34    8   10      12.35        -       0.99     719
  34    8   12      17.19        -       1.17     608
  34    8   14      35.45        -       1.57     596
  34    8   16       4.51        -       1.00     570
  34    8   18      39.64        -       1.89     524
  34    8   20       3.96        -       1.14     449
  34    8   22      11.41        -       1.30     427
  34    8   24      11.63        -       1.17     425
  34    8   26       5.28        -       1.13     400
  34    8   28       2.49        -       1.09     384
  34    8   30       7.95        -       1.13     389
  34    8   32      12.32        -       1.37     350
  34    9    1      63.54        -       1.63    1114
  34    9    3      25.55        -       1.04    1081
  34    9    5      54.75        -       1.59     997
  34    9    7      38.43        -       1.38     780
  34    9    9      16.76        -       1.09     733
  34    9   11      19.07        -       1.16     646
  34    9   13      18.79        -       1.19     552
  34    9   15       3.62        -       1.07     547
  34    9   17      66.14        -       2.35     529
  34    9   19       5.63        -       1.00     449
  34    9   21       2.53        -       1.10     463
  34    9   23       6.67        -       1.16     404
  34    9   25       1.32        -       1.03     428
  34    9   27      11.59        -       1.26     380
  34    9   29      13.06        -       1.26     341
  34    9   31       5.10        -       1.13     343
  34    9   33      10.05        -       1.24     302
  34   10    0       3.79        -       1.15     580
  34   10    2      17.88        -       1.01    1021
  34   10    4      11.58        -       0.93     928
  34   10    6       3.19        -       0.90     827
  34   10    8      90.52        -       2.90     688
  34   10   10       7.23        -       1.08     630
  34   10   12      14.29        -       1.10     653
  34   10   14       8.45        -       1.06     569
  34   10   16      10.03        -       1.14     490
  34   10   18      24.37        -       1.46     459
  34   10   20      21.94        -       1.45     443
  34   10   22      12.26        -       1.16     397
  34   10   24       5.01        -       1.11     386
  34   10   26       3.99        -       1.17     354
  34   10   28      10.69        -       1.27     342
  34   10   30       5.92        -       1.13     338
  34   10   32       6.03        -       1.22     298
  34   11    1       3.52        -       0.88     965
  34   11    3      62.11        -       1.73     997
  34   11    5      25.59        -       1.18     797
  34   11    7      35.54        -       1.44     696
  34   11    9       1.75        -       0.97     678
  34   11   11       8.23        -       1.07     607
  34   11   13       4.76        -       1.07     563
  34   11   15      15.27        -       1.17     495
  34   11   17       4.82        -       1.15     442
  34   11   19       7.74        -       1.16     444
  34   11   21      21.09        -       1.37     403
  34   11   23       2.13        -       1.12     373
  34   11   25       2.06        -       1.22     306
  34   11   27      27.92        -       1.83     330
  34   11   29       0.79        -       1.14     327
  34   11   31       8.09        -       1.21     323
  34   11   33       3.94        -       1.15     322
  34   12    0      36.32        -       2.11     484
  34   12    2       8.17        -       0.86     991
  34   12    4       8.93        -       0.92     826
  34   12    6      13.82        -       1.00     756
  34   12    8      20.45        -       1.25     626
  34   12   10      18.31        -       1.16     587
  34   12   12      26.95        -       1.36     555
  34   12   14       4.90        -       1.05     521
  34   12   16      16.69        -       1.40     384
  34   12   18      11.04        -       1.20     411
  34   12   20       4.77        -       1.18     377
  34   12   22       7.66        -       1.20     376
  34   12   24       3.85        -       1.26     308
  34   12   26      23.22        -       1.71     323
  34   12   28       2.14        -       1.19     292
  34   12   30      -0.73        -       1.21     309
  34   12   32      14.02        -       1.34     294
  34   13    1      38.78        -       1.44     893
  34   13    3      40.90        -       1.45     793
  34   13    5       8.07        -       1.02     749
  34   13    7      37.14        -       1.55     653
  34   13    9      43.90        -       1.61     603
  34   13   11       8.35        -       1.10     523
  34   13   13       6.92        -       1.14     529
  34   13   15      89.43        -       3.18     468
  34   13   17       0.70        -       1.09     438
  34   13   19       2.85        -       1.12     370
  34   13   21       4.56        -       1.18     381
  34   13   23      16.64        -       1.44     307
  34   13   25      24.80        -       1.71     321
  34   13   27      25.37        -       1.86     292
  34   13   29      21.89        -       1.64     281
  34   13   31      26.44        -       1.82     276
  34   13   33       8.42        -       1.36     294
  34   14    0      14.47        -       1.43     430
  34   14    2       4.99        -       0.99     802
  34   14    4       2.34        -       0.94     765
  34   14    6      14.96        -       1.05     698
  34   14    8       5.91        -       0.94     628
  34   14   10       5.78        -       1.06     566
  34   14   12       2.17        -       0.98     497
  34   14   14       2.14        -       1.09     478
  34   14   16      46.75        -       1.98     475
  34   14   18      11.79        -       1.28     354
  34   14   20       8.59        -       1.34     345
  34   14   22      12.42        -       1.36     344
  34   14   24      58.02        -       3.02     265
  34   14   26       2.80        -       1.17     288
  34   14   28       3.13        -       1.28     272
  34   14   30       6.44        -       1.35     275
  34   14   32       7.11        -       1.25     275
  34   15    1       5.88        -       0.95     817
  34   15    3      18.41        -       1.05     817
  34   15    5       7.70        -       0.99     694
  34   15    7       5.82        -       0.96     644
  34   15    9       9.85        -       1.08     570
  34   15   11       4.07        -       1.05     518
  34   15   13      12.48        -       1.27     501
  34   15   15      33.92        -       1.49     476
  34   15   17       3.60        -       1.27     354
  34   15   19       1.79        -       1.07     363
  34   15   21      12.61        -       1.33     325
  34   15   23       2.55        -       1.14     338
  34   15   25       2.64        -       1.14     302
  34   15   27       1.96        -       1.28     264
  34   15   29      13.22        -       1.34     282
  34   15   31      10.49        -       1.38     245
  34   15   33       5.18        -       1.31     255
  34   16    0       2.40        -       1.27     449
  34   16    2      21.00        -       1.10     789
  34   16    4       9.52        -       0.97     709
  34   16    6      40.77        -       1.62     618
  34   16    8      63.31        -       2.12     616
  34   16   10      28.12        -       1.48     507
  34   16   12      17.48        -       1.26     514
  34   16   14      12.99        -       1.23     460
  34   16   16      14.28        -       1.30     370
  34   16   18       7.49        -       1.18     346
  34   16   20      21.38        -       1.67     308
  34   16   22      10.23        -       1.36     300
  34   16   24       9.03        -       1.33     242
  34   16   26      26.86        -       1.77     269
  34   16   28       2.45        -       1.33     251
  34   16   30       9.97        -       1.34     262
  34   16   32      11.16        -       1.52     227
  34   17    1      12.36        -       0.96     779
  34   17    3       2.78        -       0.97     703
  34   17    5      25.54        -       1.26     657
  34   17    7      17.92        -       1.21     584
  34   17    9      10.33        -       1.13     536
  34   17   11      24.02        -       1.29     467
  34   17   13       6.59        -       1.08     420
  34   17   15       8.23        -       1.25     389
  34   17   17       4.32        -       1.15     369
  34   17   19       1.91        -       1.26     305
  34   17   21       7.95        -       1.35     295
  34   17   23       5.24        -       1.21     288
  34   17   25      10.67        -       1.47     262
  34   17   27       0.57        -       1.30     276
  34   17   29       9.31        -       1.42     244
  34   17   31      10.04        -       1.43     272
  34   17   33       8.85        -       1.38     217
  34   18    0      34.76        -       2.09     389
  34   18    2       2.63        -       1.04     650
  34   18    4      18.29        -       1.23     631
  34   18    6       5.43        -       0.98     579
  34   18    8      12.25        -       1.14     511
  34   18   10      13.20        -       1.16     488
  34   18   12       3.49        -       1.01     426
  34   18   14       7.72        -       1.12     416
  34   18   16      49.52        -       2.22     400
  34   18   18      10.37        -       1.24     348
  34   18   20      46.05        -       2.16     358
  34   18   22      26.33        -       1.62     326
  34   18   24      16.87        -       1.38     278
  34   18   26       3.96        -       1.26     277
  34   18   28       8.77        -       1.46     265
  34   18   30      19.87        -       1.53     276
  34   18   32      21.43        -       1.65     232
  34   19    1      47.39        -       1.63     750
  34   19    3      18.78        -       1.07     696
  34   19    5      22.01        -       1.29     612
  34   19    7      15.47        -       1.22     540
  34   19    9       7.77        -       1.15     493
  34   19   11      32.03        -       1.68     449
  34   19   13      26.48        -       1.61     387
  34   19   15      10.74        -       1.26     349
  34   19   17       8.07        -       1.16     352
  34   19   19       1.70        -       1.30     293
  34   19   21      11.01        -       1.26     301
  34   19   23       2.75        -       1.29     268
  34   19   25      10.91        -       1.37     267
  34   19   27       4.52        -       1.31     253
  34   19   29      10.82        -       1.31     269
  34   19   31       3.34        -       1.24     250
  34   19   33       0.55        -       1.14     217
  34   20    0      77.53        -       3.65     350
  34   20    2       4.02        -       0.98     642
  34   20    4       6.82        -       1.00     600
  34   20    6       4.60        -       1.07     512
  34   20    8      25.83        -       1.44     430
  34   20   10       4.83        -       1.16     438
  34   20   12      23.73        -       1.47     378
  34   20   14      30.48        -       1.73     389
  34   20   16      15.11        -       1.29     335
  34   20   18      10.54        -       1.28     336
  34   20   20      12.22        -       1.35     296
  34   20   22      18.94        -       1.49     268
  34   20   24      10.34        -       1.26     278
  34   20   26       2.31        -       1.15     280
  34   20   28       2.86        -       1.12     251
  34   20   30       4.16        -       1.14     247
  34   20   32       1.04        -       1.26     256
  34   21    1      15.90        -       1.10     626
  34   21    3       7.05        -       0.96     615
  34   21    5      15.17        -       1.12     570
  34   21    7       3.20        -       1.03     507
  34   21    9       6.13        -       1.10     447
  34   21   11       3.47        -       1.09     425
  34   21   13      12.83        -       1.20     410
  34   21   15      15.48        -       1.49     353
  34   21   17      12.40        -       1.36     356
  34   21   19       2.29        -       1.10     324
  34   21   21      18.98        -       1.43     301
  34   21   23       9.76        -       1.25     302
  34   21   25      13.39        -       1.39     261
  34   21   27       3.60        -       1.19     281
  34   21   29       4.79        -       1.35     229
  34   21   31       5.91        -       1.27     237
  34   21   33       3.74        -       1.21     230
  34   22    0       6.54        -       1.40     328
  34   22    2      16.03        -       1.10     590
  34   22    4      34.39        -       1.44     578
  34   22    6      33.57        -       1.55     500
  34   22    8       1.66        -       1.04     445
  34   22   10      11.24        -       1.22     379
  34   22   12       7.75        -       1.11     397
  34   22   14       4.27        -       1.23     330
  34   22   16      17.51        -       1.56     325
  34   22   18      10.71        -       1.37     295
  34   22   20       7.46        -       1.22     280
  34   22   22      10.79        -       1.51     259
  34   22   24      13.56        -       1.36     289
  34   22   26       7.37        -       1.42     247
  34   22   28       6.70        -       1.22     240
  34   22   30       9.95        -       1.22     223
  34   22   32       3.25        -       1.23     216
  34   23    1       8.67        -       1.01     579
  34   23    3       4.91        -       0.99     601
  34   23    5      49.35        -       1.92     542
  34   23    7      28.81        -       1.73     442
  34   23    9       7.47        -       1.10     429
  34   23   11       3.90        -       1.05     407
  34   23   13       6.58        -       1.23     384
  34   23   15       9.09        -       1.24     342
  34   23   17      16.72        -       1.40     300
  34   23   19       3.34        -       1.25     278
  34   23   21      13.60        -       1.29     283
  34   23   23       9.50        -       1.38     262
  34   23   25      36.99        -       2.17     233
  34   23   27      19.16        -       1.64     245
  34   23   29       8.13        -       1.42     251
  34   23   31       8.39        -       1.33     209
  34   23   33       4.52        -       1.28     210
  34   24    0       6.28        -       1.35     330
  34   24    2       9.46        -       1.15     537
  34   24    4      10.87        -       1.18     511
  34   24    6      56.90        -       2.38     454
  34   24    8      46.61        -       2.05     434
  34   24   10      23.33        -       1.40     434
  34   24   12       6.94        -       1.26     347
  34   24   14      10.74        -       1.24     360
  34   24   16      33.02        -       1.99     297
  34   24   18       1.16        -       1.32     301
  34   24   20      52.18        -       2.64     279
  34   24   22       0.08        -       1.26     258
  34   24   24       1.48        -       1.27     254
  34   24   26      10.08        -       1.38     238
  34   24   28       4.58        -       1.32     234
  34   24   30      17.80        -       1.59     238
  34   24   32       3.15        -       1.35     203
  34   25    1      10.78        -       1.03     552
  34   25    3      10.89        -       1.06     456
  34   25    5       3.60        -       1.01     515
  34   25    7      16.01        -       1.39     383
  34   25    9       3.92        -       1.09     436
  34   25   11      25.05        -       1.56     336
  34   25   13       0.83        -       1.15     343
  34   25   15      31.78        -       1.80     308
  34   25   17       5.72        -       1.14     288
  34   25   19       6.12        -       1.22     280
  34   25   21      13.86        -       1.49     253
  34   25   23      12.07        -       1.27     286
  34   25   25       8.13        -       1.23     227
  34   25   27       9.26        -       1.24     261
  34   25   29       4.74        -       1.44     215
  34   25   31       1.21        -       1.23     224
  34   25   33       0.40        -       1.05     213
  34   26    0       8.54        -       1.37     322
  34   26    2       4.31        -       1.07     508
  34   26    4       5.36        -       1.03     528
  34   26    6      37.15        -       1.82     430
  34   26    8      13.09        -       1.29     399
  34   26   10       2.33        -       1.15     393
  34   26   12       5.53        -       1.18     342
  34   26   14      24.48        -       1.61     305
  34   26   16       6.28        -       1.16     328
  34   26   18      11.14        -       1.38     267
  34   26   20       6.45        -       1.18     268
  34   26   22      20.55        -       1.70     233
  34   26   24      10.12        -       1.37     240
  34   26   26      12.93        -       1.48     241
  34   26   28      12.40        -       1.40     260
  34   26   30       4.27        -       1.27     201
  34   26   32       4.10        -       1.29     205
  34   27    1      14.49        -       1.13     553
  34   27    3       6.70        -       1.01     518
  34   27    5       5.42        -       1.01     484
  34   27    7      12.45        -       1.21     427
  34   27    9       2.45        -       1.11     376
  34   27   11      11.36        -       1.35     316
  34   27   13       7.67        -       1.20     325
  34   27   15       4.73        -       1.17     280
  34   27   17      12.75        -       1.30     292
  34   27   19       2.72        -       1.28     255
  34   27   21       2.36        -       1.28     233
  34   27   23      12.63        -       1.37     271
  34   27   25       5.80        -       1.20     250
  34   27   27       5.53        -       1.26     234
  34   27   29       7.16        -       1.31     221
  34   27   31      20.91        -       1.79     206
  34   27   33       4.43        -       1.26     209
  34   28    0      17.66        -       1.75     288
  34   28    2       7.82        -       1.00     490
  34   28    4       3.10        -       1.14     440
  34   28    6      15.45        -       1.29     444
  34   28    8       9.10        -       1.19     360
  34   28   10       3.85        -       1.08     360
  34   28   12       8.46        -       1.33     303
  34   28   14       4.25        -       1.12     271
  34   28   16      15.32        -       1.34     280
  34   28   18       8.16        -       1.27     268
  34   28   20       9.57        -       1.35     269
  34   28   22       6.21        -       1.44     219
  34   28   24       9.84        -       1.38     238
  34   28   26       6.64        -       1.30     222
  34   28   28      10.37        -       1.44     218
  34   28   30       3.75        -       1.20     211
  34   28   32       3.60        -       1.12     197
  34   29    1       2.99        -       1.03     489
  34   29    3      30.41        -       1.46     433
  34   29    5      -0.21        -       1.07     452
  34   29    7       1.40        -       1.10     380
  34   29    9       2.67        -       1.13     324
  34   29   11      10.71        -       1.30     329
  34   29   13      23.79        -       1.72     294
  34   29   15       9.40        -       1.27     266
  34   29   17      26.92        -       1.92     263
  34   29   19       8.69        -       1.33     283
  34   29   21       6.60        -       1.26     248
  34   29   23       2.34        -       1.20     239
  34   29   25       2.57        -       1.17     220
  34   29   27       3.49        -       1.12     228
  34   29   29       5.88        -       1.28     215
  34   29   31       6.78        -       1.44     180
  34   29   33       2.11        -       1.11     205
  34   30    0      -2.40        -       1.30     276
  34   30    2       7.94        -       1.00     459
  34   30    4      15.66        -       1.07     490
  34   30    6       0.90        -       1.04     431
  34   30    8       8.26        -       1.21     370
  34   30   10       4.56        -       1.14     366
  34   30   12      11.74        -       1.41     278
  34   30   14      -0.47        -       1.09     312
  34   30   16       7.46        -       1.15     276
  34   30   18       1.83        -       1.21     249
  34   30   20       4.52        -       1.25     245
  34   30   22      16.59        -       1.47     231
  34   30   24       3.95        -       1.12     228
  34   30   26       2.99        -       1.26     215
  34   30   28       2.08        -       1.29     214
  34   30   30       1.38        -       1.15     227
  34   30   32       1.75        -       1.08     220
  34   31    1       4.62        -       1.07     429
  34   31    3       0.11        -       1.02     431
  34   31    5       6.28        -       1.13     426
  34   31    7      -0.21        -       1.10     384
  34   31    9       4.42        -       1.23     308
  34   31   11      10.70        -       1.31     317
  34   31   13      24.36        -       1.53     304
  34   31   15       0.49        -       1.17     260
  34   31   17       7.15        -       1.29     259
  34   31   19      33.75        -       2.49     215
  34   31   21       6.17        -       1.22     249
  34   31   23       1.59        -       1.20     229
  34   31   25       1.38        -       1.31     211
  34   31   27       7.44        -       1.34     195
  34   31   29       8.23        -       1.17     240
  34   31   31      14.45        -       1.52     199
  34   31   33       4.71        -       1.10     215
  34   32    0      15.19        -       1.60     265
  34   32    2       6.95        -       1.08     449
  34   32    4      11.97        -       1.16     425
  34   32    6      15.81        -       1.26     366
  34   32    8       0.56        -       1.15     347
  34   32   10       4.81        -       1.09     336
  34   32   12      39.62        -       2.26     250
  34   32   14      12.62        -       1.48     275
  34   32   16       2.76        -       1.33     264
  34   32   18       3.13        -       1.16     256
  34   32   20       2.87        -       1.33     225
  34   32   22       6.58        -       1.37     188
  34   32   24       7.38        -       1.49     202
  34   32   26       3.00        -       1.18     215
  34   32   28       9.91        -       1.41     208
  34   32   30       3.41        -       1.30     167
  34   32   32       3.50        -       1.17     208
  34   33    1       0.96        -       1.00     414
  34   33    3      21.04        -       1.34     416
  34   33    5       2.55        -       1.04     398
  34   33    7       6.41        -       1.12     393
  34   33    9      12.68        -       1.35     308
  34   33   11       3.46        -       1.16     286
  34   33   13       5.77        -       1.29     266
  34   33   15       3.75        -       1.15     266
  34   33   17       3.75        -       1.07     250
  34   33   19      15.61        -       1.64     222
  34   33   21       6.74        -       1.35     225
  34   33   23      10.86        -       1.36     212
  34   33   25      -0.25        -       1.12     182
  34   33   27       2.38        -       1.09     229
  34   33   29       3.14        -       1.26     191
  34   33   31      -0.35        -       1.21     172
  34   33   33       1.02        -       1.10     213
  34   34    0      -1.21        -       1.51     208
  34   34    2       1.43        -       1.03     426
  34   34    4       1.06        -       1.05     405
  34   34    6       3.63        -       1.19     361
  34   34    8       5.18        -       1.20     342
  34   34   10      17.97        -       1.54     282
  34   34   12      20.79        -       1.61     297
  34   34   14       6.28        -       1.32     245
  34   34   16       1.27        -       1.22     287
  34   34   18       2.21        -       1.28     206
  34   34   20       4.91        -       1.14     212
  34   34   22       2.46        -       1.24     198
  34   34   24       2.48        -       1.23     183
  34   34   26       5.21        -       1.28     201
  34   34   28       6.94        -       1.28     219
  34   34   30       4.21        -       1.27     170
  34   34   32       1.42        -       1.31     181
  34   34   34      13.87        -       2.63      56
  35    0    1      70.69        -       2.11     830
  35    0    3      60.80        -       2.07     769
  35    0    5      40.82        -       1.83     658
  35    0    7       5.47        -       1.17     560
  35    0    9      52.02        -       2.22     517
  35    0   11      -0.59        -       1.10     512
  35    0   13       2.13        -       1.40     379
  35    0   15      73.36        -       3.28     382
  35    0   17       2.36        -       1.33     393
  35    0   19       7.88        -       1.54     338
  35    0   21       3.77        -       1.52     280
  35    0   23       1.25        -       1.46     263
  35    0   25       3.01        -       1.51     246
  35    0   27       5.82        -       1.53     249
  35    0   29       7.29        -       1.41     230
  35    0   31       8.04        -       1.68     236
  35    0   33      19.23        -       1.92     225
  35    1    0      35.42        -       1.43     790
  35    1    2      25.22        -       0.92    1491
  35    1    4       6.42        -       0.72    1387
  35    1    6      71.05        -       1.71    1233
  35    1    8       4.22        -       0.84    1011
  35    1   10      36.50        -       1.36     882
  35    1   12      42.33        -       1.53     769
  35    1   14      19.07        -       1.12     733
  35    1   16      57.12        -       2.04     653
  35    1   18      66.52        -       2.26     587
  35    1   20       8.89        -       1.05     595
  35    1   22       0.80        -       0.98     518
  35    1   24      23.24        -       1.38     502
  35    1   26       9.02        -       1.15     439
  35    1   28       6.61        -       1.12     429
  35    1   30       4.63        -       1.08     421
  35    1   32       8.31        -       1.06     429
  35    1   34      10.04        -       1.23     373
  35    2    1      59.54        -       1.41    1486
  35    2    3       9.39        -       0.79    1338
  35    2    5      10.33        -       0.82    1224
  35    2    7      10.10        -       0.85    1049
  35    2    9       0.34        -       0.91     912
  35    2   11      17.95        -       1.04     872
  35    2   13       8.80        -       0.95     745
  35    2   15      12.62        -       0.99     686
  35    2   17      13.45        -       1.19     619
  35    2   19       1.40        -       0.97     577
  35    2   21       5.86        -       1.01     527
  35    2   23       6.50        -       1.07     498
  35    2   25       4.12        -       1.06     445
  35    2   27      10.87        -       1.11     462
  35    2   29      15.99        -       1.32     405
  35    2   31       8.31        -       1.09     453
  35    2   33       8.00        -       1.16     420
  35    3    0       4.29        -       1.07     720
  35    3    2      24.84        -       0.93    1360
  35    3    4      28.97        -       1.02    1245
  35    3    6      18.06        -       0.93    1086
  35    3    8      20.55        -       1.04     945
  35    3   10       2.25        -       0.88     889
  35    3   12      21.25        -       1.08     869
  35    3   14       7.87        -       0.96     721
  35    3   16      51.93        -       1.73     691
  35    3   18      11.27        -       1.00     599
  35    3   20      11.41        -       1.02     611
  35    3   22       4.21        -       1.08     510
  35    3   24      10.14        -       1.03     554
  35    3   26      16.09        -       1.22     462
  35    3   28       1.36        -       1.13     430
  35    3   30       9.01        -       0.99     443
  35    3   32       9.04        -       1.07     424
  35    3   34      14.43        -       1.15     409
  35    4    1      14.44        -       0.81    1369
  35    4    3      27.80        -       0.98    1311
  35    4    5       2.06        -       0.81    1142
  35    4    7       0.54        -       0.86     920
  35    4    9      13.11        -       0.94     855
  35    4   11      38.75        -       1.36     838
  35    4   13      97.11        -       2.78     691
  35    4   15      31.45        -       1.45     661
  35    4   17      21.14        -       1.24     628
  35    4   19      10.13        -       1.09     555
  35    4   21       2.19        -       1.05     505
  35    4   23      14.83        -       1.18     519
  35    4   25       0.82        -       1.05     479
  35    4   27       4.90        -       1.07     480
  35    4   29       8.33        -       1.09     443
  35    4   31      10.63        -       1.11     447
  35    4   33       4.19        -       1.07     408
  35    5    0      35.27        -       1.55     647
  35    5    2      30.71        -       1.04    1281
  35    5    4      27.15        -       1.01    1137
  35    5    6       8.88        -       0.92     961
  35    5    8      17.53        -       0.97     844
  35    5   10       9.21        -       0.97     821
  35    5   12      43.71        -       1.58     748
  35    5   14       9.78        -       1.03     671
  35    5   16       6.94        -       1.03     603
  35    5   18       8.45        -       1.09     537
  35    5   20       5.58        -       1.02     514
  35    5   22      11.92        -       1.07     488
  35    5   24       7.66        -       1.09     409
  35    5   26      18.36        -       1.27     425
  35    5   28      35.26        -       1.88     384
  35    5   30       0.88        -       1.06     411
  35    5   32      22.47        -       1.36     415
  35    5   34       6.82        -       1.06     384
  35    6    1       5.89        -       0.76    1249
  35    6    3      87.94        -       1.96    1197
  35    6    5      21.14        -       0.96    1055
  35    6    7      49.99        -       1.53     877
  35    6    9      31.99        -       1.24     825
  35    6   11       3.22        -       0.92     736
  35    6   13      19.07        -       1.17     640
  35    6   15      56.03        -       2.07     587
  35    6   17      10.23        -       1.15     514
  35    6   19      15.70        -       1.23     490
  35    6   21      16.26        -       1.27     446
  35    6   23      49.61        -       2.10     417
  35    6   25      10.83        -       1.14     428
  35    6   27       7.63        -       1.09     445
  35    6   29       6.06        -       1.11     410
  35    6   31      11.23        -       1.12     381
  35    6   33       0.75        -       1.00     377
  35    7    0      19.92        -       1.24     618
  35    7    2      28.89        -       1.08    1068
  35    7    4      55.61        -       1.55    1033
  35    7    6      17.47        -       0.99     904
  35    7    8      25.04        -       1.17     763
  35    7   10      11.13        -       1.01     742
  35    7   12      81.24        -       2.44     662
  35    7   14      24.41        -       1.40     563
  35    7   16       4.38        -       1.02     548
  35    7   18       2.80        -       1.06     474
  35    7   20      16.91        -       1.20     473
  35    7   22      11.56        -       1.31     420
  35    7   24       2.40        -       1.06     437
  35    7   26       9.30        -       1.21     384
  35    7   28      14.35        -       1.31     371
  35    7   30      15.75        -       1.32     359
  35    7   32       3.42        -       1.07     383
  35    7   34      23.45        -       1.56     354
  35    8    1       4.97        -       0.84    1074
  35    8    3      47.48        -       1.47    1063
  35    8    5      89.27        -       2.47     892
  35    8    7      15.98        -       1.11     782
  35    8    9      20.70        -       1.13     713
  35    8   11       7.01        -       1.00     659
  35    8   13      45.77        -       1.81     612
  35    8   15      23.94        -       1.36     556
  35    8   17      18.91        -       1.26     525
  35    8   19       9.66        -       1.09     493
  35    8   21      10.97        -       1.18     442
  35    8   23       7.76        -       1.16     402
  35    8   25       2.90        -       1.01     423
  35    8   27      13.55        -       1.22     396
  35    8   29      18.88        -       1.36     404
  35    8   31       4.84        -       1.08     375
  35    8   33      11.46        -       1.22     341
  35    9    0      15.85        -       1.31     554
  35    9    2      18.69        -       1.00    1035
  35    9    4      11.18        -       0.94     898
  35    9    6      20.49        -       1.10     794
  35    9    8      45.77        -       1.60     685
  35    9   10      48.31        -       1.73     635
  35    9   12      31.39        -       1.38     595
  35    9   14       5.84        -       1.05     506
  35    9   16      27.72        -       1.43     505
  35    9   18      29.14        -       1.53     439
  35    9   20       4.50        -       1.14     409
  35    9   22      24.44        -       1.49     417
  35    9   24       0.94        -       1.05     396
  35    9   26       5.18        -       1.09     424
  35    9   28       2.28        -       1.04     345
  35    9   30      31.94        -       1.79     345
  35    9   32      13.81        -       1.46     326
  35    9   34       9.48        -       1.29     309
  35   10    1       7.24        -       0.86    1010
  35   10    3       5.53        -       0.83     990
  35   10    5      35.96        -       1.40     848
  35   10    7      32.26        -       1.34     699
  35   10    9      13.32        -       1.11     649
  35   10   11      10.82        -       1.13     552
  35   10   13      11.26        -       1.08     553
  35   10   15       3.37        -       1.00     487
  35   10   17       5.54        -       1.04     462
  35   10   19       7.86        -       1.17     427
  35   10   21       9.11        -       1.14     381
  35   10   23       0.06        -       1.13     389
  35   10   25       5.15        -       1.23     361
  35   10   27      -0.98        -       1.15     334
  35   10   29      42.69        -       2.12     336
  35   10   31      12.65        -       1.36     341
  35   10   33       5.20        -       1.47     262
  35   11    0       2.21        -       1.12     517
  35   11    2      59.78        -       1.80     908
  35   11    4       3.98        -       0.92     812
  35   11    6      21.12        -       1.11     799
  35   11    8      14.28        -       1.03     698
  35   11   10       4.16        -       1.00     575
  35   11   12       5.65        -       1.05     568
  35   11   14       3.20        -       1.06     513
  35   11   16      11.20        -       1.26     436
  35   11   18       4.58        -       1.08     418
  35   11   20       2.73        -       1.14     397
  35   11   22      19.45        -       1.51     366
  35   11   24      18.09        -       1.39     340
  35   11   26      29.52        -       1.80     306
  35   11   28       5.47        -       1.23     296
  35   11   30       2.85        -       1.16     323
  35   11   32      14.00        -       1.36     297
  35   11   34       2.68        -       1.18     299
  35   12    1      21.08        -       1.09     910
  35   12    3      15.30        -       0.89     936
  35   12    5       9.12        -       1.01     773
  35   12    7       3.16        -       0.97     685
  35   12    9      17.64        -       1.18     616
  35   12   11      16.08        -       1.20     544
  35   12   13      30.45        -       1.54     535
  35   12   15       7.41        -       1.06     494
  35   12   17       4.64        -       1.20     372
  35   12   19      11.74        -       1.27     388
  35   12   21       8.69        -       1.26     362
  35   12   23      31.03        -       1.71     358
  35   12   25      23.35        -       1.55     325
  35   12   27       2.72        -       1.21     321
  35   12   29      11.74        -       1.37     322
  35   12   31       9.13        -       1.19     285
  35   12   33       4.23        -       1.20     296
  35   13    0      22.69        -       1.60     422
  35   13    2      22.61        -       1.08     886
  35   13    4       9.84        -       0.98     787
  35   13    6      11.63        -       1.05     694
  35   13    8      25.17        -       1.35     563
  35   13   10      29.68        -       1.39     582
  35   13   12       7.16        -       1.19     482
  35   13   14       5.84        -       1.22     428
  35   13   16       3.12        -       1.12     431
  35   13   18      28.40        -       1.63     420
  35   13   20      12.45        -       1.31     375
  35   13   22       5.66        -       1.25     327
  35   13   24      16.06        -       1.45     311
  35   13   26       1.04        -       1.24     302
  35   13   28       8.54        -       1.40     248
  35   13   30       9.19        -       1.33     257
  35   13   32       3.67        -       1.30     276
  35   13   34      14.10        -       1.35     294
  35   14    1       5.66        -       0.91     819
  35   14    3       2.42        -       0.91     766
  35   14    5      23.02        -       1.09     736
[truncated: 1,086,712 more chars]
