# Supplementary material for: Serial protein crystallography in an electron microscope
Source: Nat Commun. 2020 Feb 21;11:996. doi: 10.1038/s41467-020-14793-0 (PMC7035385; doi:10.1038/s41467-020-14793-0)
Supplement: Supplementary file 4 — Supplementary Data 2 [file 41467_2020_14793_MOESM4_ESM.zip]

Archive with 7 entries (6 files):
- cumfrom0to2_nograd_min3.hkl
- __MACOSX/
- __MACOSX/._cumfrom0to2_nograd_min3.hkl
- cumfrom0to2_nograd_min3.hkl2
- cumfrom0to2_nograd_min3.hkl1
- cumfrom0to2_nograd_nonan.stream
- __MACOSX/._cumfrom0to2_nograd_nonan.stream
