# Supplementary material for: Serial protein crystallography in an electron microscope
Source: Nat Commun. 2020 Feb 21;11:996. doi: 10.1038/s41467-020-14793-0 (PMC7035385; doi:10.1038/s41467-020-14793-0)
Supplement: Supplementary file 4 — Supplementary Data 2 [file 41467_2020_14793_MOESM4_ESM.zip › cumfrom0to2_nograd_min3.hkl]

CrystFEL reflection list version 2.0
Symmetry: 422
   h    k    l          I    phase   sigma(I)   nmeas
   0    0    1     240.87        -      22.39      91
   0    0    2      80.07        -       8.48      55
   0    0    3      47.72        -       6.02      43
   0    0    4     190.37        -      28.67      41
   0    0    5      35.31        -       4.59      38
   0    0    6      31.63        -       4.71      35
   0    0    7      17.19        -       3.17      32
   0    0    8     314.15        -      56.84      26
   0    0    9      17.37        -       4.63      20
   0    0   10      39.28        -      14.56      19
   0    0   11      19.04        -       3.22      18
   0    0   12      47.10        -       8.47      18
   0    0   13      15.98        -       3.02      17
   0    0   14      15.62        -       4.28      15
   0    0   15      11.24        -       2.01      11
   0    0   16     181.79        -      31.48       9
   0    0   17      18.37        -       3.29       7
   0    0   18      17.67        -       6.97       6
   1    0    0     843.80        -      31.03    1197
   1    0    1     270.30        -      39.62      30
   1    0    2     397.38        -     110.08      31
   1    0    3     172.43        -      28.27      69
   1    0    4      83.03        -       7.75      66
   1    0    5      31.09        -       4.26      32
   1    0    6      33.24        -       4.08      38
   1    0    7      25.43        -       2.65      57
   1    0    8      30.75        -       2.98      47
   1    0    9      68.40        -       8.51      37
   1    0   10      26.11        -       3.93      30
   1    0   11      16.95        -       2.14      31
   1    0   12      51.89        -       7.57      24
   1    0   13      18.94        -       1.79      22
   1    0   14      14.84        -       2.83      15
   1    0   15      19.31        -       2.78      17
   1    0   16      20.67        -       3.85      16
   1    0   17      17.19        -       3.65      13
   1    0   18      10.81        -       2.58      10
   1    0   19      12.01        -       3.02       9
   1    0   20      14.40        -       3.54       4
   1    0   21      11.06        -       0.92       5
   1    1    0     730.73        -      31.23     615
   1    1    1    2199.57        -     179.22     171
   1    1    2     333.04        -      42.23     103
   1    1    3     112.74        -      14.37      84
   1    1    4      44.40        -       3.79      63
   1    1    5     119.20        -      14.15      59
   1    1    6      68.06        -       6.85      57
   1    1    7      88.95        -       9.26      57
   1    1    8      25.43        -       2.91      48
   1    1    9     213.48        -      24.37      41
   1    1   10      25.62        -       4.07      39
   1    1   11      23.17        -       3.29      34
   1    1   12      58.01        -       6.11      36
   1    1   13      44.11        -       4.67      32
   1    1   14      21.39        -       2.62      28
   1    1   15      17.11        -       2.18      30
   1    1   16      31.44        -       6.71      24
   1    1   17      19.99        -       2.80      15
   1    1   18      20.76        -       2.48      14
   1    1   19      23.57        -       5.66       9
   1    1   20       5.83        -       3.20       8
   1    2    1     566.23        -     170.27      29
   1    2    2     503.82        -     109.51      26
   1    2    3      95.12        -      28.62      21
   1    2    4     145.91        -      22.15      28
   1    2    5      53.20        -       7.09      30
   1    2    6     144.40        -      22.94      29
   1    2    7      56.41        -       7.65      29
   1    2    8      36.50        -       6.65      23
   1    2    9      34.24        -       5.85      23
   1    2   10      85.43        -      11.91      27
   1    2   11     116.83        -      16.04      23
   1    2   12      40.83        -       7.51      22
   1    2   13      35.22        -       4.88      21
   1    2   14      16.15        -       2.82      20
   1    2   15      14.39        -       2.63      15
   1    2   16      15.89        -       4.09       8
   1    2   17      20.80        -       1.60       7
   1    2   18      13.27        -       2.78      11
   1    2   19      17.27        -       2.94      10
   1    2   20      11.85        -       3.41       5
   1    2   21      13.50        -       4.53       4
   1    3    1     337.36        -      60.81      49
   1    3    2     217.74        -      67.98      12
   1    3    3      66.12        -      11.79      12
   1    3    4      52.75        -       9.72      11
   1    3    5      44.86        -      11.55      13
   1    3    6      31.49        -       5.76      17
   1    3    7     216.41        -      39.13      18
   1    3    8     252.72        -      57.79      15
   1    3    9      39.08        -       5.65      19
   1    3   10      97.01        -      22.98      13
   1    3   11      88.54        -      15.17      13
   1    3   12      40.35        -       4.53      15
   1    3   13      24.82        -       4.13      22
   1    3   14      19.79        -       2.29      18
   1    3   15      18.93        -       3.24      13
   1    3   16      23.42        -       6.86      11
   1    3   17      21.58        -       3.26      11
   1    3   18       8.70        -       2.44       8
   1    3   19      19.86        -       9.81       6
   1    3   20      13.76        -       2.55       5
   1    4    1     115.29        -       9.26     130
   1    4    2     577.92        -     233.37      10
   1    4    3      73.66        -      23.10      11
   1    4    4      85.10        -      16.23       9
   1    4    5      86.35        -      19.71       5
   1    4    6      44.43        -      10.25       7
   1    4    7      44.91        -      14.76       7
   1    4    8      40.06        -      11.52       9
   1    4    9     212.17        -      26.07      21
   1    4   10      99.92        -      15.09      15
   1    4   11      46.17        -      10.64       9
   1    4   12      21.90        -       3.50      14
   1    4   13      24.77        -       5.21       8
   1    4   14      18.60        -       4.97       9
   1    4   15      12.86        -       2.78       8
   1    4   16      31.59        -       6.80      14
   1    4   17      19.38        -       2.92       9
   1    4   18      25.80        -       4.83       4
   1    4   19      16.66        -       4.34      10
   1    4   20       8.95        -       2.15       4
   1    5    1      55.21        -       4.54     152
   1    5    2    1296.70        -     278.53       9
   1    5    3      39.79        -      24.25       3
   1    5    4     138.75        -      44.75       6
   1    5    5      62.85        -      19.32       7
   1    5    6     115.48        -      40.01       8
   1    5    7      34.56        -      11.65       7
   1    5    8      23.29        -       7.37       3
   1    5    9     167.68        -      44.99       4
   1    5   10     182.00        -      42.94       9
   1    5   11      41.45        -       7.73      12
   1    5   12     136.22        -      23.30      12
   1    5   13      20.79        -       3.41      14
   1    5   14      19.54        -       6.02       4
   1    5   15      33.58        -       5.09       3
   1    5   16      10.82        -       1.21       6
   1    5   17      11.06        -       2.43       5
   1    5   18      21.12        -       3.11       6
   1    5   19      11.28        -       4.53       6
   1    6    1      48.74        -       3.41     148
   1    6    2      76.65        -      13.27      23
   1    6    3     212.51        -      94.92       5
   1    6    4      28.99        -      11.44       7
   1    6    5      49.11        -      16.12       6
   1    6    6      52.43        -      24.92       4
   1    6    8      44.86        -       8.00       5
   1    6   10     112.26        -      27.61       4
   1    6   11      39.45        -       8.76       3
   1    6   12      25.70        -       3.41       4
   1    6   13      19.32        -       4.49       6
   1    6   14      18.18        -       9.39       5
   1    6   15      16.63        -       7.32       6
   1    6   16      17.95        -       2.88       8
   1    6   17      22.47        -       6.59       4
   1    7    1     169.97        -      12.85     133
   1    7    2      91.07        -      12.64      51
   1    7    3      43.22        -       9.23      10
   1    7    4     234.60        -      66.96       4
   1    7    5     117.15        -      28.96       5
   1    7    6      69.12        -      14.42       5
   1    7    7      75.67        -      35.82       7
   1    7    8     193.03        -      48.03       8
   1    7    9      39.26        -       6.32       8
   1    7   10     188.30        -      41.41       4
   1    7   13      27.27        -       9.21       8
   1    7   14      29.49        -      10.39       3
   1    7   15      35.39        -       8.91       5
   1    7   20      24.46        -      10.48       3
   1    8    1     267.40        -      25.74     117
   1    8    2     118.27        -      16.12      68
   1    8    3      70.35        -      19.90      14
   1    8    5     126.83        -      71.88       3
   1    8    7      53.47        -      21.12       3
   1    8    8       9.26        -       5.71       4
   1    8    9      95.72        -      38.25       4
   1    8   11      45.52        -       4.95       5
   1    8   12      26.57        -       5.68       6
   1    8   13      29.64        -       4.54       4
   1    8   15      23.88        -       4.82       4
   1    8   16      14.04        -       8.97       4
   1    9    1      38.16        -       2.70     108
   1    9    2      30.16        -       2.93      77
   1    9    3     148.89        -      33.35      19
   1    9    4     198.59        -      83.77       6
   1    9    5      67.76        -      19.02       3
   1    9    8     252.96        -      98.25       4
   1    9   11      46.75        -      18.29       4
   1    9   12      38.46        -      11.83       5
   1    9   14      25.10        -       4.24       7
   1    9   15      13.59        -       4.43       3
   1   10    1     117.49        -      11.63     122
   1   10    2      32.66        -       3.17      74
   1   10    3      47.90        -       7.58      20
   1   10    4      50.66        -      14.72       6
   1   10    5      52.08        -      14.71       4
   1   10    6     113.83        -      35.40       3
   1   10    8      52.95        -      32.28       4
   1   10    9      74.95        -      29.46       3
   1   10   16      18.02        -       1.87       5
   1   10   18      18.96        -       2.54       5
   1   11    1     132.11        -      13.48     106
   1   11    2     239.67        -      23.16      87
   1   11    3      27.58        -       3.69      32
   1   11    4      75.44        -      25.39       6
   1   11    8      93.13        -      35.32       3
   1   11   10     165.38        -      53.39       3
   1   11   14      17.03        -       6.08       3
   1   11   18      21.62        -       6.43       3
   1   11   19      26.57        -       4.89       3
   1   12    1     194.57        -      22.41      94
   1   12    2     193.64        -      22.16      60
   1   12    3     153.58        -      22.30      43
   1   12    4      47.52        -      10.13      15
   1   12    5      94.39        -      30.32       4
   1   12    6     193.16        -      82.02       4
   1   12    7     132.55        -      37.25       4
   1   12   16      42.11        -      15.65       3
   1   13    1      55.45        -       4.70     114
   1   13    2      45.82        -       4.27      68
   1   13    3      90.44        -      12.49      43
   1   13    4      20.86        -       8.15       8
   1   13    5     274.17        -     102.32       5
   1   14    1     383.24        -      33.63     122
   1   14    2     161.80        -      24.23      64
   1   14    3     195.43        -      21.23      59
   1   14    4      39.76        -       5.39      21
   1   14    5     119.37        -      64.55       7
   1   14    6     177.36        -      53.32       3
   1   14   10      29.37        -       7.83       4
   1   15    1      51.75        -       3.92     107
   1   15    2     102.84        -      12.31      68
   1   15    3     273.28        -      37.18      50
   1   15    4     172.01        -      25.70      29
   1   15    5     186.34        -      74.94       9
   1   15    6     309.68        -     103.82       4
   1   15    9      49.94        -      21.13       3
   1   16    1      58.17        -       5.62      96
   1   16    2     232.11        -      28.50      42
   1   16    3      94.58        -      13.15      51
   1   16    4      40.04        -       3.79      38
   1   16    5      60.13        -      14.79       9
   1   16    6      93.09        -      53.33       6
   1   17    1      49.75        -       4.11      89
   1   17    2      58.31        -       6.78      58
   1   17    3     192.31        -      21.83      50
   1   17    4     317.82        -      40.17      34
   1   17    5      96.68        -      18.33      17
   1   17    6      39.90        -       7.26      11
   1   17    7     154.20        -      30.64       6
   1   17   12      21.37        -       1.35       4
   1   18    1      48.10        -       4.52      87
   1   18    2     245.73        -      27.59      51
   1   18    3      62.17        -       7.71      38
   1   18    4      31.19        -       3.50      40
   1   18    5      29.46        -       4.24      18
   1   18    6      46.57        -      12.47       7
   1   18    7      91.11        -      29.28       4
   1   19    1     330.80        -      26.11     100
   1   19    2      47.22        -       5.75      43
   1   19    3     214.44        -      26.00      46
   1   19    4      89.17        -      14.08      34
   1   19    5      38.39        -       6.46      22
   1   19    6      32.45        -       6.21      10
   1   19   10     120.89        -      17.22       3
   1   20    1      28.83        -       1.80     106
   1   20    2     205.84        -      23.35      58
   1   20    3      29.99        -       4.42      49
   1   20    4      39.83        -       6.25      33
   1   20    5      65.11        -      12.12      29
   1   20    6      15.59        -       4.81       8
   1   20    7      37.97        -      13.75      10
   1   20    8      20.42        -       5.04       3
   1   20   13       8.77        -       2.75       3
   1   21    1     128.79        -      12.33      77
   1   21    2      61.93        -       7.43      62
   1   21    3     174.37        -      21.27      39
   1   21    4      43.22        -       4.86      42
   1   21    5      59.81        -      10.39      24
   1   21    6     176.97        -      34.51      15
   1   21    7      15.33        -       2.14       5
   1   21    8      15.99        -       4.05       3
   1   21    9      17.01        -       2.75       3
   1   22    1      34.75        -       3.32      83
   1   22    2      38.43        -       3.72      58
   1   22    3      89.10        -      10.89      58
   1   22    4      42.10        -       4.55      53
   1   22    5     107.16        -      17.67      18
   1   22    6      36.51        -       4.55      20
   1   22    7      50.16        -       6.36       7
   1   22    8      20.63        -       8.27       3
   1   22    9      23.90        -       7.36       4
   1   23    1      39.43        -       3.24      79
   1   23    2      92.82        -      11.46      40
   1   23    3     215.18        -      29.14      38
   1   23    4      20.17        -       2.49      38
   1   23    5      23.99        -       2.30      43
   1   23    6      80.53        -      11.92      26
   1   23    7      28.51        -       3.55       9
   1   23    8      21.08        -       5.84       8
   1   23   10      15.55        -       2.00       3
   1   24    1      41.39        -       4.38      78
   1   24    2      97.90        -      11.63      46
   1   24    3      51.37        -       6.72      33
   1   24    4      19.67        -       2.80      31
   1   24    5      53.97        -       7.06      24
   1   24    6      31.26        -       4.34      23
   1   24    7      45.82        -      11.36       7
   1   24    9      38.81        -      13.03       4
   1   25    1      30.08        -       2.75      73
   1   25    2      71.14        -       6.17      53
   1   25    3      19.30        -       2.16      39
   1   25    4      28.55        -       2.95      36
   1   25    5      21.64        -       2.69      31
   1   25    6      24.83        -       3.72      17
   1   25    7      13.67        -       7.11       9
   1   26    1      29.64        -       2.48      64
   1   26    2      44.47        -       6.45      38
   1   26    3      18.41        -       2.08      40
   1   26    4      45.37        -       5.85      31
   1   26    5      46.49        -       5.40      22
   1   26    6      18.18        -       2.44      15
   1   26    7      19.58        -       3.50      12
   1   26    8      13.01        -       3.47       5
   1   26    9      22.93        -       2.32       5
   1   26   10      12.25        -       4.70       3
   1   27    1      19.61        -       1.76      82
   1   27    2      30.12        -       3.14      57
   1   27    3      27.95        -       3.49      31
   1   27    4      23.84        -       2.63      36
   1   27    5      22.97        -       3.59      24
   1   27    6      15.83        -       2.64      21
   1   27    7      21.69        -       4.63      15
   1   27    8      27.48        -       6.70       7
   1   27   10      10.96        -       5.72       3
   1   28    1      31.60        -       3.00      70
   1   28    2      19.10        -       1.72      52
   1   28    3      22.26        -       2.76      25
   1   28    4      18.59        -       2.23      25
   1   28    5      14.94        -       2.06      31
   1   28    6      17.30        -       2.43      21
   1   28    7      20.10        -       3.91      16
   1   28    8      12.77        -       4.91       8
   1   29    1      33.79        -       3.11      57
   1   29    2      57.34        -       6.28      38
   1   29    3      18.12        -       2.04      25
   1   29    4      13.24        -       1.91      30
   1   29    5      20.93        -       3.41      17
   1   29    6      22.61        -       2.54      17
   1   29    7      24.45        -       3.28      19
   1   29    8      14.56        -       2.66      10
   1   29   10      23.72        -       8.80       3
   1   30    1      31.68        -       3.79      44
   1   30    2      18.68        -       1.89      39
   1   30    3      25.76        -       3.59      31
   1   30    4      17.96        -       1.79      35
   1   30    5      26.24        -       4.17      19
   1   30    6      45.43        -      12.34      11
   1   30    7      17.55        -       4.07      10
   1   30    8      17.01        -       3.33      11
   1   31    1      19.07        -       2.04      49
   1   31    2      23.34        -       2.46      48
   1   31    3      25.53        -       3.58      26
   1   31    4      21.76        -       2.59      25
   1   31    5      14.30        -       3.04      23
   1   31    6      10.52        -       2.40      15
   1   31    7      17.37        -       3.10      12
   1   31    8      17.84        -       2.77       8
   1   31    9      17.85        -       5.39       5
   1   32    1      22.03        -       1.91      49
   1   32    2      16.36        -       2.41      35
   1   32    3      18.54        -       2.44      21
   1   32    4      15.79        -       3.15      12
   1   32    5      15.54        -       2.74      16
   1   32    6      14.15        -       3.12      20
   1   32    7      12.50        -       2.87      14
   1   32    8      19.86        -       2.49      13
   1   32    9      17.81        -       5.66       4
   1   33    1      21.09        -       2.34      43
   1   33    2      16.23        -       1.89      33
   1   33    3      17.05        -       3.40      20
   1   33    4      12.29        -       2.71      16
   1   33    5      18.04        -       2.69      22
   1   33    6      12.64        -       3.37      11
   1   33    7      17.73        -       2.31       9
   1   33    8      21.89        -       3.53      10
   1   33    9      22.89        -       4.29       7
   1   34    1      27.90        -       3.37      39
   1   34    2      17.58        -       2.40      28
   1   34    3      15.25        -       2.38      26
   1   34    4      22.44        -       3.55      16
   1   34    5      19.91        -       3.59      14
   1   34    6      22.87        -       2.95      14
   1   34    7      18.03        -       2.59      12
   1   34    8      17.09        -       4.07       8
   1   34    9      14.39        -       3.10       6
   1   34   10      14.72        -       3.89       3
   1   35    1      43.64        -       5.00      31
   1   35    2      18.65        -       1.65      37
   1   35    3      15.34        -       3.19      13
   1   35    4      21.14        -       2.65      16
   1   35    5      14.16        -       2.95      11
   1   35    6      15.50        -       2.90      14
   1   35    7      31.27        -       6.94       7
   1   35    8      12.60        -       2.68       3
   1   35    9       9.10        -       1.83      10
   1   35   10      14.87        -       4.22       4
   1   36    1      20.15        -       2.71      35
   1   36    2      18.27        -       2.06      29
   1   36    3      19.25        -       2.76      12
   1   36    4      13.27        -       3.29       9
   1   36    5      16.59        -       3.22      14
   1   36    6      20.34        -       3.50      14
   1   36    7       7.49        -       2.62       5
   1   36    8      30.09        -       8.90       3
   1   36    9      12.90        -       2.02       8
   1   36   10      13.96        -       5.04       4
   1   36   11       8.61        -       1.22       3
   1   37    1      16.25        -       2.10      29
   1   37    2      16.11        -       2.22      22
   1   37    3      16.28        -       2.37      18
   1   37    4      15.06        -       2.96      13
   1   37    5      17.72        -       2.37      15
   1   37    6      23.48        -       5.12      12
   1   37    7      14.13        -       4.63       7
   1   37    8       9.57        -       4.15       9
   1   37    9       9.84        -       0.40       3
   1   37   10      10.78        -       3.67       3
   1   38    1      16.52        -       2.50      31
   1   38    2      17.12        -       2.28      22
   1   38    3      17.34        -       3.44      15
   1   38    4      21.08        -       6.86       5
   1   38    5      13.46        -       4.83       9
   1   38    6      19.31        -       4.07      12
   1   38    7      14.66        -       3.43      11
   1   38    8      16.87        -       2.24       5
   1   39    1      17.89        -       2.30      27
   1   39    2      16.89        -       2.77      18
   1   39    3      22.30        -       2.91      17
   1   39    4       8.37        -       1.08      10
   1   39    5      26.02        -       3.22      11
   1   39    6      12.46        -       4.87       5
   1   39    7      15.73        -       4.00       7
   1   39    8       8.98        -       2.49       9
   1   40    1      17.05        -       1.86      23
   1   40    2      11.50        -       2.14      19
   1   40    3      11.44        -       2.80       5
   1   40    4      15.19        -       2.88      11
   1   40    5      11.34        -       8.06       4
   1   40    6      13.62        -       3.13      13
   1   40    7      11.22        -       1.35       3
   1   40    9      13.66        -       2.83       3
   1   40   10       7.46        -       3.53       4
   1   41    1      17.49        -       1.85      20
   1   41    2      10.82        -       3.15      16
   1   41    3      11.62        -       2.77       9
   1   41    4      12.88        -       3.69       5
   1   41    9       8.99        -       2.88       3
   1   42    1      13.67        -       2.00      22
   1   42    2      10.72        -       2.20      10
   1   42    3      10.88        -       1.98       4
   1   42    4      13.64        -       2.27       5
   1   42    5      13.90        -       3.83       4
   1   42    6       6.75        -       2.46       3
   1   42    7       8.59        -       1.35       3
   1   42    8      12.27        -       4.68       4
   1   42    9      14.25        -       3.10       5
   1   43    1      12.34        -       2.21      15
   1   43    2      10.72        -       2.67       8
   1   43    3      13.61        -       1.95       9
   1   43    6       9.54        -       3.56       4
   1   44    1       7.79        -       1.60       9
   1   44    2       9.61        -       3.00       5
   1   44    3      13.07        -       2.16      13
   1   45    1       6.97        -       2.81       4
   1   45    2      16.48        -       5.86       4
   1   45    3       7.71        -       3.27       5
   1   46    1       9.04        -       3.33       6
   1   47    1      14.18        -       4.79       3
   1   47    3      14.03        -       1.66       3
   2    0    0    1136.12        -      48.04     665
   2    0    1      75.20        -      23.64       6
   2    0    2      88.79        -      16.04      19
   2    0    3      47.42        -       8.05      20
   2    0    4      40.33        -       5.61      16
   2    0    5      26.87        -       5.56      19
   2    0    6      32.59        -       3.38      41
   2    0    7      33.43        -       3.65      43
   2    0    8     162.16        -      25.13      33
   2    0    9      67.14        -       8.59      27
   2    0   10     305.01        -      52.67      18
   2    0   11      21.51        -       4.23      15
   2    0   12      29.90        -       5.86      19
   2    0   13      18.56        -       1.94      23
   2    0   14      13.77        -       1.93      23
   2    0   15      18.81        -       2.70      23
   2    0   16      21.49        -       2.65      25
   2    0   17      11.57        -       2.14      19
   2    0   18      19.35        -       4.52      10
   2    0   19      28.81        -       3.26       7
   2    0   20       2.11        -       1.17       3
   2    0   21       8.04        -       2.09       5
   2    1    0     501.76        -      18.78     765
   2    1    1     490.10        -     131.21      30
   2    1    2     532.09        -     108.33      28
   2    1    3     126.10        -      34.61      22
   2    1    4     156.33        -      18.31      27
   2    1    5      70.99        -      10.70      31
   2    1    6     116.63        -      22.19      23
   2    1    7      50.60        -       7.05      26
   2    1    8      30.35        -       3.72      31
   2    1    9      38.50        -       4.74      25
   2    1   10      68.66        -      13.05      21
   2    1   11     122.06        -      16.93      25
   2    1   12      33.48        -       4.04      22
   2    1   13      39.07        -       5.61      17
   2    1   14      18.42        -       1.86      16
   2    1   15      13.15        -       3.22      13
   2    1   16       9.77        -       2.01      10
   2    1   17      14.18        -       1.74      12
   2    1   18      12.96        -       2.21      10
   2    1   19      21.14        -       4.39      15
   2    1   20      20.06        -       2.98       6
   2    2    0    2556.86        -     153.29     367
   2    2    1     951.46        -      96.13     123
   2    2    2     853.52        -      86.84      96
   2    2    3     652.91        -      83.85      67
   2    2    4      31.74        -       3.70      61
   2    2    5      34.51        -       3.20      59
   2    2    6      53.00        -       6.11      49
   2    2    7      95.26        -      13.43      40
   2    2    8      24.68        -       3.01      31
   2    2    9      26.38        -       2.61      35
   2    2   10      26.82        -       3.85      29
   2    2   11     124.24        -      14.90      31
   2    2   12      26.24        -       3.33      30
   2    2   13      18.96        -       2.18      27
   2    2   14      24.11        -       2.84      32
   2    2   15      23.05        -       3.98      17
   2    2   16      22.58        -       2.96      21
   2    2   17      18.97        -       3.17      12
   2    2   18      15.72        -       3.48      12
   2    2   19      12.03        -       4.90       9
   2    2   20      13.47        -       3.86       5
   2    3    1     193.34        -      26.73      62
   2    3    2     487.52        -      92.20      30
   2    3    3     185.88        -      41.74      22
   2    3    4     127.03        -      21.03      32
   2    3    5      37.65        -       4.61      27
   2    3    6      72.71        -      12.37      32
   2    3    7     123.70        -      18.64      21
   2    3    8      49.84        -       6.68      21
   2    3    9      50.13        -      10.93      26
   2    3   10      39.14        -       8.87      15
   2    3   11      68.75        -      12.09      15
   2    3   12      22.52        -       4.57       9
   2    3   13      18.90        -       4.83      16
   2    3   14      21.54        -       5.97      15
   2    3   15      13.91        -       3.05      17
   2    3   16      25.21        -       4.29      16
   2    3   17      21.24        -       3.77      11
   2    3   18      19.74        -       2.75       7
   2    3   19      16.72        -       3.41       5
   2    3   20       9.80        -       2.15       6
   2    4    1     119.01        -      10.55     131
   2    4    2     419.00        -     134.53      10
   2    4    3     151.81        -      48.18       9
   2    4    4      47.59        -       6.14      18
   2    4    5     261.76        -      38.74      16
   2    4    6      30.65        -       5.17      12
   2    4    7     126.06        -      22.99      18
   2    4    8     240.97        -      50.57      17
   2    4    9      22.76        -       5.88      14
   2    4   10      16.98        -       5.55       9
   2    4   11     104.04        -      22.60      16
   2    4   12      79.23        -      18.55      15
   2    4   13      24.65        -       4.29      11
   2    4   14      12.46        -       2.97      10
   2    4   15      14.46        -       2.90      11
   2    4   16      15.78        -       2.34       7
   2    4   17      24.05        -       5.47       8
   2    4   18      14.02        -       5.78       9
   2    4   19       7.38        -       3.74       6
   2    4   20      12.42        -       2.86       3
   2    5    1     965.40        -      81.51     165
   2    5    2     211.29        -      73.89       8
   2    5    3      40.90        -      14.80       4
   2    5    4      17.29        -       4.79       4
   2    5    5      36.65        -      10.95       7
   2    5    6     198.13        -      44.59      10
   2    5    7     169.85        -      75.30       7
   2    5    8     115.48        -      17.73      13
   2    5    9      35.77        -       9.01       8
   2    5   10     230.48        -      47.02      12
   2    5   11     226.04        -      42.33       7
   2    5   12      56.20        -      10.36      12
   2    5   13      68.05        -      10.47      11
   2    5   14      14.54        -       3.41       7
   2    5   15      15.59        -       4.24       5
   2    5   16      16.17        -       4.99       4
   2    5   17      16.56        -       5.07       5
   2    5   19      28.03        -      13.26       4
   2    5   20      11.03        -       3.07       3
   2    5   21      12.61        -       3.07       4
   2    6    1     737.15        -      60.51     158
   2    6    2     210.94        -      44.74      27
   2    6    3      95.39        -      29.39      11
   2    6    4     130.31        -      18.26       7
   2    6    5      62.84        -      16.94       3
   2    6    6      34.85        -       4.98       6
   2    6    7      85.07        -      20.01       8
   2    6    8     120.33        -      36.03       6
   2    6    9      27.89        -       7.07       5
   2    6   10      32.71        -      10.63       6
   2    6   11      21.79        -       5.72       6
   2    6   12      22.62        -       2.18      13
   2    6   13      31.71        -       6.83      10
   2    6   14      17.26        -       2.93       8
   2    6   16      16.54        -       5.37       7
   2    6   17      18.07        -       2.21       4
   2    6   18      11.48        -       3.32       6
   2    7    1     520.65        -      52.52     151
   2    7    2      62.67        -      14.69      56
   2    7    3     102.52        -      33.22       7
   2    7    5      51.03        -      17.10       6
   2    7    6      36.55        -       7.90       5
   2    7    7      46.79        -       5.56       6
   2    7    8     261.04        -      95.87       5
   2    7    9     324.58        -      78.93       4
   2    7   10      76.97        -      23.82       6
   2    7   11      34.45        -       7.18       4
   2    7   12      52.20        -      12.37       4
   2    7   13      36.39        -       3.43       3
   2    7   15      20.61        -       6.16       8
   2    7   16      14.68        -       2.70       8
   2    7   20      10.34        -       4.65       5
   2    8    1     218.30        -      21.50     110
   2    8    2      98.84        -      10.29      77
   2    8    3      49.83        -      15.79       8
   2    8    4      29.15        -       5.81       5
   2    8    6      69.38        -      19.11       5
   2    8    8     328.07        -     103.94       3
   2    8    9      48.70        -       7.00       9
   2    8   10      65.33        -      14.81       5
   2    8   11     103.12        -      49.48       3
   2    8   12      29.26        -       6.75       3
   2    8   13      14.75        -       2.41       3
   2    8   14      13.99        -       1.55       3
   2    8   15      20.92        -       5.50       4
   2    8   16      20.50        -       7.19       5
   2    8   18      16.88        -       3.43       8
   2    9    1     111.06        -       8.13     133
   2    9    2      42.19        -       5.11      81
   2    9    3      67.01        -       9.86      13
   2    9    4     172.54        -      48.24       7
   2    9    6      32.71        -       7.13       6
   2    9    8     118.18        -      24.43       4
   2    9    9      61.40        -      18.29       5
   2    9   10     107.96        -      26.47       5
   2    9   11      28.05        -       6.47       3
   2    9   12      72.35        -      13.87       4
   2    9   16      16.10        -       2.50       3
   2    9   17      23.08        -      14.26       3
   2    9   18      27.21        -      13.11       5
   2   10    1     205.89        -      17.84     134
   2   10    2     118.92        -      12.23      94
   2   10    3     108.65        -      15.48      19
   2   10    4      76.23        -      19.53       6
   2   10    8      44.43        -      11.73       3
   2   10    9      36.38        -      12.38       5
   2   10   12      25.53        -       9.73       5
   2   10   13       5.15        -       4.20       3
   2   10   14      22.75        -       7.16       3
   2   11    1      39.08        -       2.51     125
   2   11    2     102.00        -      12.08      89
   2   11    3     131.15        -      19.08      32
   2   11    4      76.48        -      17.23       4
   2   11    5      34.70        -      14.03       3
   2   11    6     123.40        -      48.76       3
   2   11    8      23.37        -       2.21       4
   2   11    9     192.17        -      35.04       5
   2   11   10     124.80        -      82.77       3
   2   11   11      45.16        -       9.67       3
   2   11   12      28.29        -      15.56       4
   2   11   15      11.82        -       6.01       4
   2   11   16      23.63        -       3.85       3
   2   11   17      23.73        -       8.80       3
   2   12    1     149.09        -      13.49     104
   2   12    2      98.94        -      11.14      68
   2   12    3      92.66        -      12.27      46
   2   12    4      55.84        -       9.86      16
   2   12    5      33.62        -       8.12       3
   2   12    8      13.94        -      13.11       3
   2   12   10      40.40        -       4.53       6
   2   12   15      31.85        -       4.58       4
   2   12   17      23.16        -       8.26       4
   2   13    1      37.33        -       2.74     102
   2   13    2      88.89        -      10.58      65
   2   13    3      46.50        -      20.45      46
   2   13    4     162.66        -      44.60       7
   2   13    5      17.30        -      10.86       5
   2   13    6     130.45        -      54.21       6
   2   13    9      54.57        -      13.41       5
   2   13   11      49.72        -      10.77       6
   2   13   15      29.49        -       8.63       4
   2   14    1     142.75        -      11.00     119
   2   14    2      32.28        -       2.78      76
   2   14    3     123.15        -      15.92      59
   2   14    4      24.57        -       3.82      23
   2   14    5      30.40        -       7.79       7
   2   14    6      81.86        -      25.90       5
   2   14   10      33.55        -       7.43       5
   2   14   12      44.52        -       8.20       4
   2   14   14       8.27        -       5.32       3
   2   15    1      83.54        -       7.39      92
   2   15    2     101.61        -      13.76      81
   2   15    3      92.76        -      10.80      53
   2   15    4     243.78        -      38.94      31
   2   15    5      32.15        -       9.25       8
   2   15    6     199.28        -      29.17       3
   2   15   11      20.67        -       4.94       3
   2   16    1      88.58        -       8.08      99
   2   16    2     130.13        -      14.99      69
   2   16    3      34.73        -       4.40      47
   2   16    4     867.37        -     131.65      33
   2   16    5      49.60        -      12.09       7
   2   16   11      45.61        -      26.63       3
   2   17    1     123.86        -      10.47     112
   2   17    2     192.86        -      22.40      55
   2   17    3      68.20        -       7.50      64
   2   17    4      77.57        -      12.90      33
   2   17    5      87.22        -      19.46      14
   2   17    6      39.89        -       7.36       7
   2   17    7      43.17        -       9.67       4
   2   18    1     371.96        -      31.26     101
   2   18    2     247.35        -      27.48      57
   2   18    3     516.79        -      66.58      48
   2   18    4      26.91        -       2.58      43
   2   18    5      36.79        -       3.29      21
   2   18    6      62.21        -      10.55      10
   2   18    7      23.03        -       2.74       3
   2   18    8      30.81        -      10.28       4
   2   18   10      45.02        -      13.19       3
   2   19    1      63.37        -       5.47     103
   2   19    2      28.80        -       3.48      54
   2   19    3      35.12        -       8.31      46
   2   19    4     114.67        -      15.34      41
   2   19    5      66.62        -       9.24      26
   2   19    6      90.09        -      19.42       9
   2   19    7      33.62        -      13.32       3
   2   19    8      50.53        -      15.92       3
   2   20    1     120.16        -      10.62      95
   2   20    2      55.99        -       6.14      52
   2   20    3      28.95        -       2.75      41
   2   20    4      26.76        -       2.83      44
   2   20    5      32.55        -       5.03      26
   2   20    6      24.83        -       7.00       6
   2   20    7      21.36        -       7.34       7
   2   20   10      21.10        -       5.70       3
   2   20   12      25.38        -       3.55       3
   2   21    1      43.44        -       4.09      91
   2   21    2     137.62        -      14.41      66
   2   21    3      69.64        -       9.54      37
   2   21    4     195.50        -      25.26      35
   2   21    5     196.13        -      37.21      22
   2   21    6      39.41        -       5.22      14
   2   21    7      17.58        -       7.62       6
   2   21    8      27.24        -       7.79       6
   2   22    1      24.45        -       1.71     101
   2   22    2      70.24        -       8.88      52
   2   22    3      37.28        -       4.15      54
   2   22    4      62.42        -       6.15      56
   2   22    5      19.37        -       3.23      23
   2   22    6      23.13        -       2.50      20
   2   22    7      14.21        -       2.71       6
   2   22    9      17.30        -       2.62       3
   2   23    1     165.15        -      14.29      90
   2   23    2      64.48        -       8.23      52
   2   23    3      24.25        -       2.41      46
   2   23    4     141.58        -      17.22      42
   2   23    5      23.90        -       2.39      38
   2   23    6      28.79        -       3.28      17
   2   23    7      10.55        -       8.62       7
   2   23    8      42.24        -      15.45       8
   2   24    1      48.15        -       4.56      74
   2   24    2      42.36        -       5.41      45
   2   24    3      52.48        -       7.07      35
   2   24    4      48.46        -       7.90      23
   2   24    5      18.67        -       2.42      28
   2   24    6      28.09        -       4.31      20
   2   24    7      18.37        -       3.84      10
   2   24    8      15.10        -       2.80       4
   2   24    9      13.22        -       4.52       3
   2   25    1      52.10        -       4.28      72
   2   25    2      40.90        -       5.01      47
   2   25    3      40.87        -       6.68      37
   2   25    4      17.20        -       2.34      36
   2   25    5      17.78        -       1.99      28
   2   25    6      19.12        -       2.87      17
   2   25    7      15.70        -       2.27       9
   2   25    8      35.98        -       8.41       8
   2   26    1      30.67        -       2.38      70
   2   26    2      18.31        -       2.12      53
   2   26    3      25.87        -       2.93      33
   2   26    4      30.01        -       6.32      25
   2   26    5      16.25        -       2.69      31
   2   26    6      21.20        -       2.54      22
   2   26    7      19.71        -       4.58      12
   2   27    1      24.65        -       2.14      67
   2   27    2      22.34        -       1.77      59
   2   27    3      29.25        -       3.03      35
   2   27    4      48.20        -       6.80      28
   2   27    5      10.03        -       2.69      19
   2   27    6      28.49        -       4.24      20
   2   27    7      17.59        -       2.23       9
   2   27    8      28.48        -       5.74       4
   2   28    1      19.77        -       2.05      61
   2   28    2      25.11        -       2.43      58
   2   28    3      32.22        -       3.11      18
   2   28    4      27.43        -       4.50      22
   2   28    5      24.81        -       2.90      37
   2   28    6      17.62        -       3.15      25
   2   28    7      17.68        -       2.98      16
   2   28    8      41.80        -      11.49       7
   2   28    9      15.11        -       2.90       3
   2   29    1      15.05        -       1.52      58
   2   29    2      15.81        -       1.76      41
   2   29    3      21.76        -       2.69      22
   2   29    4      27.40        -       2.73      39
   2   29    5      50.12        -       8.98      21
   2   29    6      30.74        -       5.68      15
   2   29    7      17.71        -       4.86      13
   2   29    8      21.55        -       6.25       9
   2   29   10       7.71        -       2.91       3
   2   30    1      18.20        -       1.74      49
   2   30    2      14.36        -       1.74      41
   2   30    3      28.50        -       3.01      37
   2   30    4      22.14        -       2.72      27
   2   30    5      12.86        -       1.90      21
   2   30    6      17.84        -       3.79      13
   2   30    7      13.27        -       3.88      10
   2   30    8      16.03        -       3.35      10
   2   30    9       1.98        -       7.16       4
   2   31    1      22.20        -       1.73      45
   2   31    2      15.69        -       2.34      36
   2   31    3      33.75        -       3.62      31
   2   31    4      23.12        -       3.33      28
   2   31    5      19.09        -       2.44      26
   2   31    6      42.09        -       6.70      23
   2   31    7      15.94        -       3.05      16
   2   31    8      21.94        -       5.49       4
   2   31    9      10.66        -       4.56       3
   2   32    1      32.59        -       4.14      44
   2   32    2      39.26        -       4.44      37
   2   32    3      17.89        -       2.60      23
   2   32    4      16.68        -       2.72      13
   2   32    5      15.22        -       2.38      17
   2   32    6       9.88        -       2.39      15
   2   32    7      15.58        -       4.43      14
   2   32    8      25.91        -       4.24      11
   2   32    9      18.28        -       2.19       3
   2   33    1      21.33        -       1.72      38
   2   33    2      37.82        -       5.28      35
   2   33    3      16.00        -       2.34      25
   2   33    4      15.47        -       3.59      20
   2   33    5      15.09        -       2.15      11
   2   33    6      23.51        -       3.10      15
   2   33    7      71.97        -      13.34      10
   2   33    8      33.23        -      13.17       7
   2   33    9      25.06        -       7.82       3
   2   33   10       5.22        -       1.32       4
   2   34    1      17.23        -       2.04      37
   2   34    2      18.87        -       2.95      29
   2   34    3      32.91        -       4.31      15
   2   34    4      25.40        -       4.96      13
   2   34    5      27.85        -       4.34      11
   2   34    6      14.89        -       2.29      17
   2   34    7      25.13        -       2.27      13
   2   34    8      21.85        -       2.83       7
   2   34    9       9.80        -       2.50      10
   2   34   10      14.73        -       1.89       6
   2   35    1      30.78        -       2.28      34
   2   35    2      13.88        -       1.98      21
   2   35    3      16.51        -       2.67      11
   2   35    4      16.02        -       3.43      12
   2   35    5      18.53        -       3.85      11
   2   35    6      14.43        -       2.77      11
   2   35    7      22.59        -       4.28       9
   2   35    8      10.99        -       4.62       3
   2   35   10      12.25        -       3.28       5
   2   36    1      14.71        -       2.08      28
   2   36    2      15.18        -       2.23      19
   2   36    3      35.76        -       5.89      16
   2   36    4      20.12        -       2.83      15
   2   36    5      20.42        -       3.04      20
   2   36    6      20.56        -       5.54      12
   2   36    7      13.34        -       4.64      13
   2   36    8      14.63        -       5.06       5
   2   36    9      17.57        -       3.32       7
   2   36   10      14.59        -       0.87       5
   2   37    1      15.83        -       1.79      30
   2   37    2      23.06        -       2.55      20
   2   37    3      17.50        -       2.72      19
   2   37    4      30.52        -       4.68       6
   2   37    5      11.10        -       2.12      14
   2   37    6      14.15        -       2.38      15
   2   37    7       9.34        -       1.90       9
   2   37    8      10.22        -       3.48      10
   2   38    1      41.90        -       5.19      29
   2   38    2      17.63        -       3.65      26
   2   38    3      14.17        -       3.54      12
   2   38    4      13.49        -       5.01       5
   2   38    5      20.17        -       4.10      12
   2   38    6      11.35        -       2.51      11
   2   38    7      20.45        -       6.55       5
   2   38    8      12.79        -       1.78       5
   2   38   10      13.89        -       2.16       4
   2   39    1      13.83        -       1.86      31
   2   39    2      15.59        -       2.16      23
   2   39    3      16.78        -       2.52      12
   2   39    5      13.29        -       1.19       7
   2   39    6      10.97        -       2.95       7
   2   39    7      16.56        -       3.55       9
   2   39    8      16.72        -       3.27       7
   2   40    1      12.34        -       2.07      27
   2   40    2      13.16        -       2.28      17
   2   40    3      13.68        -       2.21      16
   2   40    4      14.23        -       2.50      10
   2   40    5      15.97        -       2.70       7
   2   40    6       6.66        -       2.81       8
   2   40    7       7.54        -       4.78       3
   2   40    9      20.01        -       4.97       3
   2   40   10      10.23        -       1.70       3
   2   41    1      14.71        -       1.65      21
   2   41    2      15.32        -       2.58      12
   2   41    3      11.45        -       2.90       8
   2   41    4      15.39        -       2.77       7
   2   41    6       7.33        -       4.13       6
   2   41    8      17.92        -       4.38       4
   2   41    9       8.37        -       3.21       4
   2   42    1      14.11        -       3.52      14
   2   42    2      12.36        -       3.18       8
   2   42    3      14.86        -       7.43       8
   2   42    4      16.95        -       5.92       4
   2   42    9       5.06        -       1.16       5
   2   43    1      12.03        -       2.77       9
   2   43    2      11.59        -       2.48       8
   2   43    3      13.09        -       2.71      10
   2   43    5       7.44        -       4.18       3
   2   43    6      12.19        -       1.62       6
   2   43    7      11.27        -       1.91       3
   2   44    1      10.96        -       1.48       8
   2   44    2      11.74        -       1.95      10
   2   44    3      15.25        -       2.39       7
   2   44    4       6.76        -       1.50       6
   2   45    1      10.10        -       1.36       9
   2   45    2      10.18        -       2.13       7
   2   45    3       3.04        -       2.12       3
   2   46    1       7.32        -       5.75       4
   2   46    3       7.92        -       0.57       3
   2   47    1       8.86        -       1.70       3
   3    0    0     116.87        -       8.04     499
   3    0    1     162.55        -      23.27      46
   3    0    2     187.95        -      67.99      12
   3    0    3      88.96        -      20.74      11
   3    0    4      77.87        -      25.61      10
   3    0    5      81.17        -      17.36      14
   3    0    6      74.88        -      28.04      10
   3    0    7     107.04        -      46.18      13
   3    0    8      42.18        -      12.17       8
   3    0    9      34.70        -       7.00      27
   3    0   10      36.61        -       9.06      31
   3    0   11     211.12        -      26.72      24
   3    0   12     118.66        -      13.26      23
   3    0   13      18.92        -       2.32      19
   3    0   14      23.44        -       4.40      18
   3    0   15      15.30        -       3.09      10
   3    0   16      13.37        -       4.38      10
   3    0   17      16.19        -       5.00       8
   3    0   18      13.48        -       4.38      11
   3    0   19      26.83        -       4.93      11
   3    0   20       3.67        -       2.43       3
   3    1    0     520.03        -      26.83     664
   3    1    1     323.79        -      56.60      50
   3    1    2     277.99        -      73.60      12
   3    1    3      58.00        -       9.52      12
   3    1    4      52.98        -      10.33      14
   3    1    5      33.23        -      10.19      11
   3    1    6      30.73        -       5.00      19
   3    1    7     182.23        -      37.31      22
   3    1    8     502.30        -      86.33      12
   3    1    9      52.96        -       7.17      19
   3    1   10      70.33        -      11.02      14
   3    1   11     103.51        -      25.02      14
   3    1   12      48.29        -       7.25      15
   3    1   13      21.30        -       2.62      19
   3    1   14      21.52        -       2.88      20
   3    1   15      16.05        -       2.12      14
   3    1   16      16.51        -       3.81      16
   3    1   17      11.45        -       2.03      17
   3    1   18      18.83        -       2.98      10
   3    1   19      15.85        -       3.09       4
   3    2    0     579.71        -      34.53     544
   3    2    1     209.18        -      32.39      65
   3    2    2     462.15        -      89.27      31
   3    2    3     127.68        -      35.18      21
   3    2    4     108.76        -      18.92      31
   3    2    5      36.48        -       4.61      29
   3    2    6      91.54        -      13.49      34
   3    2    7     153.51        -      22.35      20
   3    2    8      60.50        -      10.80      22
   3    2    9      48.13        -      12.07      22
   3    2   10      88.42        -      14.95      14
   3    2   11      61.14        -       9.68      20
   3    2   12      25.80        -       4.09      20
   3    2   13      18.73        -       2.56      14
   3    2   14      21.41        -       3.13      15
   3    2   15      17.55        -       4.07      10
   3    2   16      17.12        -       3.91       7
   3    2   17      13.36        -       2.80      10
   3    2   18      16.65        -       3.66       8
   3    2   19      15.28        -       3.99       7
   3    3    0     340.11        -      21.86     288
   3    3    1      80.00        -       5.98     154
   3    3    2     400.59        -      58.76      75
   3    3    3     448.03        -      52.27      78
   3    3    4      54.07        -       6.42      59
   3    3    5      31.86        -       3.51      49
   3    3    6      36.39        -       8.57      41
   3    3    7      43.66        -       5.53      40
   3    3    8      24.01        -       2.23      38
   3    3    9      30.64        -       3.17      37
   3    3   10      45.07        -       7.02      30
   3    3   11      25.11        -       2.86      29
   3    3   12      24.87        -       2.92      21
   3    3   13      12.42        -       2.02      19
   3    3   14      16.61        -       2.67      22
   3    3   15      17.88        -       2.71      18
   3    3   16      16.94        -       3.16      19
   3    3   17      21.83        -       3.32      15
   3    3   18      15.82        -       5.04      10
   3    3   19      20.01        -       6.10       8
   3    3   20      11.09        -       3.59       9
   3    4    1     630.63        -      52.45     202
   3    4    2     191.08        -      33.58      28
   3    4    3     208.46        -      32.19      37
   3    4    4      48.43        -       7.61      36
   3    4    5      54.13        -      11.15      22
   3    4    6      22.49        -       3.42      30
   3    4    7      42.10        -       5.87      31
   3    4    8     170.60        -      16.61      30
   3    4    9      59.21        -       8.14      18
   3    4   10     120.59        -      20.87      15
   3    4   11      33.65        -       5.73      18
   3    4   12     117.19        -      18.00      19
   3    4   13      26.45        -       3.76      15
   3    4   14      22.36        -       3.35      13
   3    4   15      20.18        -       2.50      13
   3    4   16      15.88        -       1.95      12
   3    4   17      17.97        -       1.90      11
   3    4   18      16.54        -       2.73      10
   3    4   19      13.30        -       1.22       6
   3    4   20       2.72        -       1.85       5
   3    5    1      57.81        -       4.08     179
   3    5    2     187.15        -      35.53      20
   3    5    3     137.66        -      21.13      17
   3    5    4      69.06        -      10.37      18
   3    5    5     105.63        -      29.14      12
   3    5    6      39.02        -       6.67      14
   3    5    7     121.11        -      40.00      10
   3    5    8     111.84        -      17.90      13
   3    5    9      67.08        -      18.88      11
   3    5   10      23.82        -       3.38      13
   3    5   11      90.54        -      12.87      14
   3    5   12      37.73        -       6.38      14
   3    5   13      16.17        -       2.80      14
   3    5   14      20.24        -       4.25      14
   3    5   15      27.14        -       5.99       8
   3    5   16      22.51        -       6.45      10
   3    5   17      12.53        -       3.37       9
   3    5   18      12.78        -       2.48       4
   3    5   19       8.33        -       0.87       3
   3    6    1      72.02        -       4.76     206
   3    6    2     524.96        -     125.39      17
   3    6    3      42.11        -       7.11       8
   3    6    4      40.24        -      19.18       4
   3    6    5      54.62        -      17.99       7
   3    6    6      47.98        -      13.69      14
   3    6    7     160.51        -      31.65       9
   3    6    8      95.38        -      17.49      10
   3    6    9      79.02        -      26.88       7
   3    6   10      21.92        -       5.64      12
   3    6   11      36.57        -       4.56       9
   3    6   12      51.54        -      10.38       8
   3    6   13      45.42        -       6.03       9
   3    6   14      52.15        -      15.85       7
   3    6   15      16.65        -       2.81       5
   3    6   16      11.11        -       1.75       6
   3    6   17      18.69        -       4.67       3
   3    6   18      30.24        -      13.15       3
   3    6   19      36.50        -       5.94       4
   3    7    1     381.33        -      35.79     185
   3    7    2     590.90        -      67.33      72
   3    7    3      83.29        -      43.24       6
   3    7    4      48.03        -      23.95       4
   3    7    5     191.15        -      79.23       4
   3    7    7     196.38        -     143.11       3
   3    7    8     374.80        -     105.10       8
   3    7    9     238.41        -      90.46       6
   3    7   10      54.00        -       9.90       9
   3    7   11      32.46        -       5.45       9
   3    7   12      15.26        -       3.39       5
   3    7   13      62.92        -       6.49       4
   3    7   14      18.01        -       5.67       5
   3    7   15      14.20        -       4.35       9
   3    7   16      17.95        -       4.61       4
   3    7   17      17.69        -       2.33       4
   3    7   18      15.06        -       2.92       6
   3    7   19      12.83        -       2.36       3
   3    8    1     119.96        -      16.66     149
   3    8    2     356.49        -      49.13      78
   3    8    3      38.03        -       5.00      10
   3    8    5     136.62        -      40.28       6
   3    8    6      35.55        -       4.89       4
   3    8    8      82.70        -      19.79       5
   3    8    9      71.85        -      30.16       5
   3    8   10      41.40        -      17.23       6
   3    8   11      77.64        -      25.41       5
   3    8   12      27.40        -       4.77       5
   3    8   13      34.14        -       8.97       6
   3    8   14      23.31        -       4.77       6
   3    8   15      11.62        -       1.85       4
   3    8   16      10.02        -       1.50       4
   3    8   17       1.94        -       5.44       3
   3    8   18      18.46        -       3.81       4
   3    9    1     369.02        -      32.34     167
   3    9    2     136.98        -      17.70      72
   3    9    3      88.02        -      18.96      19
   3    9    4      84.96        -      24.54       7
   3    9    6      42.38        -      10.39       6
   3    9    7      91.81        -      31.53       4
   3    9    8     137.84        -      83.05       6
   3    9    9      30.31        -       8.65       4
   3    9   10     319.57        -      62.30       3
   3    9   11      24.36        -      15.38       3
   3    9   12      23.46        -       6.35       7
   3    9   14      22.34        -       4.92       5
   3    9   17      27.81        -       2.98       3
   3    9   18       8.47        -       3.76       5
   3   10    1      84.25        -       6.55     153
   3   10    2     138.63        -      14.13      70
   3   10    3     107.17        -      29.54      15
   3   10    4      88.89        -      38.73       5
   3   10    5      20.72        -       7.92       7
   3   10    7      31.03        -      14.35       3
   3   10    8      32.40        -       7.53       4
   3   10   10      29.53        -       8.61       3
   3   10   14       6.26        -       3.68       3
   3   10   16      24.03        -       1.93       3
   3   10   17      10.03        -       2.24       3
   3   10   19      25.57        -       4.53       3
   3   11    1     112.31        -      10.25     139
   3   11    2      88.12        -       9.83      84
   3   11    3      97.11        -      13.77      41
   3   11    4     208.00        -      28.10       9
   3   11    8     379.12        -     100.12       4
   3   11   10      99.23        -      28.36       8
   3   11   11      27.20        -       4.58       5
   3   11   12      15.20        -       1.50       3
   3   11   15       6.73        -       2.23       3
   3   12    1      84.95        -       6.53     154
   3   12    2      79.96        -       8.04      85
   3   12    3     144.76        -      17.44      48
   3   12    4     129.07        -      28.08      13
   3   12    5      94.13        -      46.17       7
   3   12    6     202.86        -      59.90       3
   3   12    8      31.47        -       8.30       5
   3   12    9      69.53        -      16.58       4
   3   12   14      26.50        -       6.60       4
   3   12   15      11.44        -       3.30       3
   3   12   16      12.38        -       7.69       3
   3   13    1      35.05        -       2.38     134
   3   13    2      85.36        -      11.41      63
   3   13    3      40.56        -       5.42      44
   3   13    4     355.41        -      89.74      16
   3   13    9      64.85        -      14.72       4
   3   13   13      27.26        -       6.43       3
   3   13   16      39.84        -      13.88       4
   3   14    1     324.80        -      29.18     114
   3   14    2      77.74        -       7.75      76
   3   14    3      43.40        -       4.10      63
   3   14    4      37.30        -       6.03      23
   3   14    5      30.71        -      10.35       9
   3   14    6     126.98        -      34.48       6
   3   14    7     182.59        -      21.88       3
   3   14   10      11.19        -       4.40       3
   3   14   11      35.09        -      10.81       3
   3   14   15      22.32        -       4.55       3
   3   14   18       5.58        -       1.43       3
   3   15    1     181.27        -      14.82     115
   3   15    2      41.52        -       4.72      65
   3   15    3      31.93        -       2.76      69
   3   15    4     211.52        -      36.75      24
   3   15    5      88.06        -      27.11       8
   3   15    6      17.86        -       8.62       5
   3   15    7      11.63        -       7.62       3
   3   16    1     628.44        -      53.56     113
   3   16    2     133.90        -      12.90      71
   3   16    3    1148.80        -     144.91      54
   3   16    4     132.05        -      16.60      38
   3   16    5      90.66        -      22.58       9
   3   16    6      97.47        -      67.22       7
   3   16    7      36.60        -      11.70       6
   3   17    1      83.68        -       7.77      88
   3   17    2     110.14        -      12.78      53
   3   17    3      67.73        -       8.89      52
   3   17    4      32.54        -       2.77      35
   3   17    5      27.53        -       4.90      18
   3   17    6      47.39        -      11.83       8
   3   17    8      50.33        -      29.58       3
   3   18    1      90.84        -       8.96      88
   3   18    2      90.97        -      10.59      45
   3   18    3      71.46        -       9.02      53
   3   18    4      63.17        -       8.06      43
   3   18    5      83.87        -      16.61      22
   3   18    6      51.17        -      12.79      12
   3   18    7      66.78        -      27.52       3
   3   19    1      74.52        -       8.02      89
   3   19    2     267.84        -      30.20      62
   3   19    3     192.39        -      21.67      51
   3   19    4      56.50        -       7.80      43
   3   19    5     119.35        -      20.02      25
   3   19    6      10.78        -       3.25       5
   3   19    8      24.10        -       2.96       7
   3   20    1      81.26        -       7.03     112
   3   20    2     140.00        -      16.62      61
   3   20    3      51.09        -       5.76      46
   3   20    4      53.66        -       6.44      48
   3   20    5      84.91        -      13.70      33
   3   20    6      80.27        -      21.34      11
   3   20    7      26.18        -       8.00       9
   3   21    1      31.23        -       2.24     112
   3   21    2      39.33        -       3.46      73
   3   21    3      51.17        -       5.90      46
   3   21    4      44.20        -       4.25      30
   3   21    5      40.97        -       6.60      27
   3   21    6      17.00        -       2.68      13
   3   21    7      21.85        -       5.49       5
   3   21    8      38.09        -      12.59       4
   3   21    9      69.09        -       5.90       4
   3   22    1      25.18        -       1.47     103
   3   22    2     120.37        -      13.30      59
   3   22    3      56.79        -       6.12      49
   3   22    4      18.59        -       1.95      52
   3   22    5      20.73        -       2.54      25
   3   22    6      26.49        -       5.20      16
   3   22    7      32.49        -      14.57       4
   3   22    8       9.64        -       6.78       5
   3   22   10      11.17        -       4.39       3
   3   23    1     104.80        -       8.39     100
   3   23    2      52.91        -       5.66      60
   3   23    3      25.95        -       2.72      46
   3   23    4     120.59        -      14.14      42
   3   23    5      49.83        -       7.89      39
   3   23    6      24.26        -       2.64      18
   3   23    7      12.88        -       3.60       6
   3   23    8      22.63        -       9.19       6
   3   23    9      46.78        -       8.57       4
   3   24    1      58.65        -       4.40      90
   3   24    2     327.33        -      34.74      50
   3   24    3      26.97        -       2.88      40
   3   24    4      26.98        -       3.25      36
   3   24    5      64.42        -       8.54      23
   3   24    6      31.20        -       4.10      26
   3   24    7      17.50        -       2.95      11
   3   24    8      22.42        -       5.20       4
   3   24   10      21.87        -       5.96       3
   3   25    1     156.63        -      12.77      90
   3   25    2      32.05        -       3.33      51
   3   25    3      27.61        -       3.70      30
   3   25    4      93.91        -      10.29      37
   3   25    5      18.78        -       2.75      34
   3   25    6      19.38        -       2.79      21
   3   25    7      19.58        -       3.89      11
   3   25    8      16.34        -       3.57       4
   3   25   10      22.08        -       5.69       3
   3   26    1      38.13        -       3.30      93
   3   26    2     151.50        -      13.20      56
   3   26    3      29.67        -       5.39      27
   3   26    4      33.63        -       5.53      24
   3   26    5      17.75        -       2.09      24
   3   26    6      17.45        -       2.93      25
   3   26    7      19.44        -       4.35      12
   3   26    9      15.05        -       3.24       5
   3   26   10      15.80        -       6.12       3
   3   27    1      52.76        -       3.95      82
   3   27    2      80.53        -       6.71      67
   3   27    3      28.55        -       2.86      40
   3   27    4      38.49        -       4.04      39
   3   27    5      18.37        -       3.84      19
   3   27    6      13.49        -       3.42      16
   3   27    7      28.47        -       5.13      11
   3   27    8      14.47        -       2.88       8
   3   27   12      10.18        -       5.71       4
   3   28    1      24.35        -       2.33      55
   3   28    2      18.68        -       1.56      46
   3   28    3      23.32        -       3.44      28
   3   28    4      17.67        -       1.92      29
   3   28    5      28.83        -       4.00      35
   3   28    6      17.20        -       1.98      23
   3   28    7      19.55        -       3.37      15
   3   28    8      19.07        -       2.60       9
   3   28    9      36.59        -      18.83       4
   3   29    1      21.95        -       1.87      49
   3   29    2      16.85        -       2.29      42
   3   29    3      75.02        -      12.22      33
   3   29    4      15.82        -       2.69      31
   3   29    5      23.02        -       5.03      21
   3   29    6      12.81        -       3.99      11
   3   29    7      27.74        -       6.96      14
   3   29    8      15.08        -       3.35      12
   3   30    1      20.75        -       2.04      45
   3   30    2      49.52        -       5.15      47
   3   30    3      45.09        -       8.64      21
   3   30    4      50.34        -       4.55      25
   3   30    5      21.52        -       4.99      14
   3   30    6      24.15        -       3.83      15
   3   30    7      18.30        -       4.57       9
   3   30    8      19.24        -       3.24       9
   3   31    1      12.53        -       1.41      32
   3   31    2      17.39        -       2.93      30
   3   31    3      16.00        -       1.58      31
   3   31    4      28.48        -       3.43      32
   3   31    5      14.89        -       2.18      27
   3   31    6      11.77        -       2.78      25
   3   31    7      22.62        -       3.20      19
   3   31    8      23.08        -       5.96       4
   3   31    9      37.49        -       6.80       8
   3   32    1      25.52        -       2.50      34
   3   32    2      21.11        -       2.44      33
   3   32    3      17.22        -       2.54      25
   3   32    4      18.20        -       3.38      18
   3   32    5      18.10        -       3.68      10
   3   32    6      19.86        -       2.98      12
   3   32    7      17.99        -       3.43      14
   3   32    8      23.32        -       3.31       9
   3   32    9      13.20        -       3.99       3
   3   33    1      23.13        -       2.88      28
   3   33    2      37.68        -       4.09      37
   3   33    3      34.84        -       4.32      28
   3   33    4      16.67        -       2.58      24
   3   33    5      23.19        -       3.10      19
   3   33    6      22.78        -       2.95      21
   3   33    7      25.36        -       3.06      13
   3   33    8      25.32        -       6.00       4
   3   33    9      17.84        -       4.33       6
   3   34    1      14.69        -       1.96      32
   3   34    2      20.81        -       1.74      36
   3   34    3      20.37        -       4.15      17
   3   34    4      21.60        -       3.52      15
   3   34    5      14.29        -       1.34      17
   3   34    6      20.56        -       3.04      18
   3   34    7      23.11        -       3.29      13
   3   34    8      10.82        -       2.12       3
   3   34    9      15.26        -       3.90       8
   3   34   10      10.98        -       2.37       5
   3   34   11      15.23        -       1.71       3
   3   35    1      15.94        -       2.03      27
   3   35    2      22.14        -       2.95      23
   3   35    3      20.73        -       3.26      17
   3   35    4      27.08        -       5.73       8
   3   35    5      13.53        -       2.28      10
   3   35    6      27.26        -       4.31      18
   3   35    7      18.40        -       2.84       8
   3   35    8      15.61        -       4.27       4
   3   35    9      16.02        -      12.65       4
   3   35   10      17.17        -       4.46       4
   3   36    1      17.42        -       3.76      25
   3   36    2      18.78        -       2.16      27
   3   36    3      16.50        -       3.00      15
   3   36    4      15.72        -       2.26      17
   3   36    5      15.05        -       2.24      15
   3   36    6      16.09        -       4.76       6
   3   36    7      13.00        -       2.85      10
   3   36    8      16.12        -       2.80       8
   3   36    9      12.49        -       2.96       6
   3   36   10       6.14        -       4.13       5
   3   37    1      17.25        -       2.42      23
   3   37    2      16.88        -       2.51      20
   3   37    3      21.00        -       2.95      19
   3   37    4       9.54        -       2.99       9
   3   37    5      12.10        -       3.60      16
   3   37    6      13.51        -       2.72      14
   3   37    7      19.49        -       4.07       9
   3   37    8      12.30        -       1.74      12
   3   37    9      10.48        -       2.13       4
   3   38    1      14.62        -       2.30      25
   3   38    2      18.94        -       2.15      13
   3   38    3      15.44        -       2.61      19
   3   38    4      19.56        -       2.60       6
   3   38    5      32.08        -       4.43      12
   3   38    6      11.93        -       4.55       8
   3   38    7      15.84        -       5.85       4
   3   38    8       8.67        -       4.65       6
   3   38   10      16.22        -       2.23       5
   3   39    1      18.57        -       2.96      18
   3   39    2      22.49        -       3.67      17
   3   39    3      12.07        -       3.97      14
   3   39    4      11.62        -       1.63      11
   3   39    5      13.80        -       3.18      10
   3   39    6      13.13        -       4.71       6
   3   39    7      12.31        -       2.18       9
   3   39    8      12.03        -       2.55      10
   3   40    1      15.35        -       2.51      14
   3   40    2      12.43        -       1.52      22
   3   40    3      12.64        -       3.42      10
   3   40    4      13.16        -       1.68      12
   3   40    5      15.99        -       7.83       4
   3   40    6      19.61        -       5.01       6
   3   40    7      11.15        -       4.31       4
   3   40   10      13.30        -       3.15       3
   3   41    1       9.95        -       2.61      11
   3   41    2      19.48        -       2.51      18
   3   41    3      11.64        -       1.95      15
   3   41    4      11.33        -       2.58       6
   3   41    5       6.99        -       2.44       3
   3   41    6       7.48        -       1.94       7
   3   41    8      13.03        -       4.02       5
   3   42    1      18.03        -       3.10      14
   3   42    2      13.86        -       2.52      19
   3   42    3      15.19        -       1.58      12
   3   42    4      12.59        -       2.71       5
   3   42    6      15.96        -       2.67       3
   3   42    7      11.76        -       6.71       3
   3   43    1      12.00        -       1.69      12
   3   43    2       4.35        -       2.74       9
   3   43    3       9.15        -       1.83       8
   3   43    4      12.14        -       2.35       3
   3   43    6      10.13        -       2.11       5
   3   44    1      11.21        -       2.57      11
   3   44    2      22.63        -       7.47       4
   3   44    3      13.02        -       2.45       6
   3   44    4      11.97        -       2.91       4
   3   44    5      13.93        -       1.92       3
   3   45    1      11.75        -       1.89      11
   3   45    3       8.02        -       1.94       4
   3   46    1       8.99        -       3.79       8
   3   46    3       8.64        -       0.99       4
   3   47    1      17.22        -       2.67       4
   4    0    0     576.61        -      38.38     436
   4    0    1      63.96        -       4.94     148
   4    0    2      75.10        -      21.96       4
   4    0    3      88.63        -      18.09       5
   4    0    4      64.60        -      29.16       9
   4    0    5      38.01        -       9.34       8
   4    0    6      51.67        -       7.35       7
   4    0    7      61.14        -      13.75      17
   4    0    8     111.22        -      40.68       8
   4    0    9      87.08        -      41.60       6
   4    0   10      18.65        -       3.97      10
   4    0   11      33.83        -       7.07      10
   4    0   12      18.04        -       3.05      21
   4    0   13      20.48        -       3.82      19
   4    0   14      21.91        -       2.65      13
   4    0   15      26.91        -       3.87       8
   4    0   16      24.49        -       9.40      10
   4    0   17      18.38        -       9.16       7
   4    0   18      22.30        -       8.38       9
   4    0   19      11.10        -       1.27       5
   4    0   20       3.59        -       1.97       3
   4    1    0     215.18        -      10.37     585
   4    1    1     115.17        -       9.66     132
   4    1    2     325.38        -     106.01      10
   4    1    3      81.44        -      26.90      12
   4    1    4     104.92        -      36.19       6
   4    1    5      49.44        -      10.94       8
   4    1    6      99.97        -      36.76       6
   4    1    7      47.82        -       8.95       8
   4    1    8      25.94        -       7.54       7
   4    1    9     180.40        -      26.82      14
   4    1   10     104.61        -      21.24      18
   4    1   11     102.84        -      15.03      13
   4    1   12      27.87        -       6.69      11
   4    1   13      17.95        -       4.11      11
   4    1   14      25.27        -       3.37      20
   4    1   15      16.20        -       4.03       8
   4    1   16      22.68        -       6.52       4
   4    1   17      17.48        -       3.84       8
   4    1   18      14.20        -       3.32      12
   4    1   19      14.90        -       9.58       5
   4    2    0     133.07        -       5.67     531
   4    2    1     131.16        -      10.80     131
   4    2    2     375.80        -     135.42      12
   4    2    3     162.27        -      34.47      11
   4    2    4      43.43        -      10.21      16
   4    2    5     130.10        -      28.93      14
   4    2    6      35.27        -       5.92      13
   4    2    7      84.59        -      22.63      15
   4    2    8     248.28        -      41.96      19
   4    2    9      27.57        -       6.05       9
   4    2   10      33.46        -       4.22      21
   4    2   11      75.81        -      10.41      19
   4    2   12      63.29        -      10.89      10
   4    2   13      10.53        -       1.85      10
   4    2   14      15.62        -       2.61       9
   4    2   15      14.09        -       2.53       5
   4    2   16      31.06        -       3.04      13
   4    2   17      16.45        -       2.73      15
   4    2   18      14.42        -       3.55       8
   4    2   19      14.04        -       3.26       7
   4    2   20      15.17        -       2.92       3
   4    3    0     414.06        -      27.35     459
   4    3    1     589.25        -      48.96     201
   4    3    2     185.54        -      38.92      27
   4    3    3     191.69        -      38.36      33
   4    3    4      59.09        -      10.19      38
   4    3    5      40.91        -       5.75      31
   4    3    6      26.97        -       3.58      29
   4    3    7      34.58        -       5.75      23
   4    3    8     128.02        -      18.65      20
   4    3    9      49.56        -      11.59      21
   4    3   10     127.92        -      19.98      13
   4    3   11      37.94        -       3.53      15
   4    3   12     158.88        -      21.40      15
   4    3   13      25.22        -       3.61      17
   4    3   14      12.68        -       3.38       8
   4    3   15      17.72        -       4.21       7
   4    3   16      16.43        -       3.56       9
   4    3   17      16.99        -       6.86       5
   4    3   18      11.40        -       4.31       5
   4    3   19      16.57        -       9.74       3
   4    3   20      17.31        -       4.37       4
   4    4    0     762.14        -      59.51     260
   4    4    1      77.39        -       4.26     276
   4    4    2      48.51        -       4.53      79
   4    4    3      83.31        -      16.27      58
   4    4    4      48.29        -       5.80      65
   4    4    5     309.91        -      43.58      46
   4    4    6      29.75        -       4.56      43
   4    4    7      80.11        -      13.31      36
   4    4    8     109.93        -      18.78      33
   4    4    9     160.50        -      21.53      27
   4    4   10      26.21        -       3.65      28
   4    4   11     172.57        -      22.06      27
   4    4   12      24.39        -       2.54      25
   4    4   13      16.72        -       3.34      18
   4    4   14      13.50        -       2.94      19
   4    4   15      16.81        -       2.62      19
   4    4   16      11.58        -       2.38      14
   4    4   17      18.47        -       2.66      14
   4    4   18      16.54        -       3.22      10
   4    4   19      12.18        -       2.37       7
   4    4   20      11.09        -       4.88       4
   4    5    1      90.52        -       5.25     268
   4    5    2     537.32        -      88.27      44
   4    5    3     553.79        -     111.41      36
   4    5    4      28.06        -       5.09      22
   4    5    5      27.21        -       3.35      26
   4    5    6      79.24        -      23.53      17
   4    5    7     220.73        -      23.90      28
   4    5    8     326.37        -      34.40      22
   4    5    9      41.54        -       8.59      15
   4    5   10      60.92        -      14.73      10
   4    5   11      17.59        -       2.70      14
   4    5   12      27.86        -       4.72      14
   4    5   13      28.25        -       3.65      10
   4    5   14      15.61        -       2.17      13
   4    5   15      14.50        -       3.24      11
   4    5   16      14.41        -       4.41      12
   4    5   17      28.27        -       6.37       9
   4    5   18      26.71        -       5.20       9
   4    5   19      14.47        -       3.25       8
   4    5   20      10.06        -       1.00       6
   4    5   21       5.87        -       1.49       3
   4    6    1     286.22        -      20.06     264
   4    6    2     132.41        -      70.94      32
   4    6    3      50.17        -       7.12      19
   4    6    4      87.59        -      15.50      17
   4    6    5      51.37        -      12.76       9
   4    6    6     101.57        -      21.40      12
   4    6    7      64.61        -      10.67       8
   4    6    8      53.40        -      10.05      18
   4    6    9      21.30        -       3.13      16
   4    6   10      54.30        -      10.56      16
   4    6   11      61.47        -       8.63       7
   4    6   12      51.63        -       9.32      13
   4    6   13      17.95        -       3.96      11
   4    6   14      47.87        -      10.64       9
   4    6   15      18.89        -       4.72       5
   4    6   16      13.82        -       6.23       6
   4    6   17      17.15        -       3.31       9
   4    7    1      82.09        -       5.39     210
   4    7    2     189.07        -      22.74      65
   4    7    3     305.29        -      73.62       6
   4    7    4      41.65        -       5.64      15
   4    7    5      30.96        -       7.56       6
   4    7    6      16.97        -       8.18      10
   4    7    7      43.17        -       9.13      12
   4    7    8      30.45        -       6.27       4
   4    7    9      25.90        -       5.73       8
   4    7   10      29.76        -       7.65      11
   4    7   11      16.92        -       2.71       8
   4    7   12     154.69        -      35.68      10
   4    7   13      42.23        -      11.06      11
   4    7   14      24.43        -      10.98       3
   4    7   15      14.68        -       2.85       5
   4    7   16      16.88        -       3.43       8
   4    7   17      20.22        -       5.95       6
   4    7   18      14.19        -       1.24       3
   4    7   19      13.76        -       3.45       8
   4    8    1      37.06        -       2.64     192
   4    8    2      36.83        -       4.15      72
   4    8    3      57.60        -      14.22      11
   4    8    4     175.52        -      80.93       8
   4    8    5     216.42        -      96.21       4
   4    8    6      53.48        -      15.15       5
   4    8    7     162.61        -      58.12       4
   4    8    8     170.55        -      53.43      11
   4    8    9      35.07        -       6.33       7
   4    8   10      22.69        -       3.56      12
   4    8   11      16.12        -       4.73       4
   4    8   12      21.50        -       5.76       4
   4    8   13      24.88        -       9.10       6
   4    8   14      14.76        -       2.79       7
   4    8   15      23.90        -       0.83       3
   4    8   16      17.01        -       0.72       3
   4    8   17      27.58        -       5.37       4
   4    8   18      15.54        -       3.09      10
   4    9    1     123.64        -      10.25     157
   4    9    2     241.97        -      26.46      82
   4    9    3      86.80        -      17.34      14
   4    9    4      84.61        -      19.89      10
   4    9    5      99.20        -      31.67       5
   4    9    6     334.06        -      33.05       3
   4    9    7     221.90        -      88.28       4
   4    9    8     141.62        -      69.37       6
   4    9    9      37.81        -       8.81       3
   4    9   10      18.00        -       6.32       7
   4    9   11      34.52        -       9.59       5
   4    9   12      19.86        -       6.38       5
   4    9   13      21.82        -       2.13       9
   4    9   14      16.73        -       3.91       4
   4    9   18      15.26        -       0.36       3
   4   10    1      49.80        -       4.42     134
   4   10    2      29.18        -       2.59      77
   4   10    3      73.62        -      16.72      12
   4   10    4      50.09        -      10.49       7
   4   10    7      22.89        -       7.68       6
   4   10   10      88.94        -      23.36       3
   4   10   12      25.96        -       5.97       5
   4   10   13      16.30        -       5.17       3
   4   10   14      31.81        -       4.99       4
   4   10   16      25.69        -       5.23       3
   4   10   17      10.30        -       5.38       4
   4   10   19      17.50        -       7.00       3
   4   11    1      69.06        -       5.25     144
   4   11    2     297.85        -      31.06      88
   4   11    3      38.37        -       6.01      26
   4   11    4     122.21        -      27.03      16
   4   11    5      63.85        -      20.99       3
   4   11    7     129.20        -      26.20       6
   4   11    8     135.23        -      32.28       4
   4   11    9      30.51        -       7.39       4
   4   11   11      46.63        -      14.79       3
   4   11   16      24.98        -       9.12       3
   4   12    1     140.88        -      11.01     148
   4   12    2      65.92        -       7.05      77
   4   12    3      92.36        -      12.02      56
   4   12    4     201.61        -      52.75      18
   4   12    6     240.96        -      65.86       4
   4   12    7      43.58        -      10.23       4
   4   12    8      44.39        -       9.15       5
   4   12    9     182.04        -      53.32       4
   4   12   11      26.76        -       8.74       4
   4   12   13      28.33        -       8.02       3
   4   12   16      11.41        -       5.70       5
   4   13    1      30.11        -       2.16     133
   4   13    2      95.11        -       9.71      81
   4   13    3      68.76        -       8.57      37
   4   13    4      74.78        -      12.74      17
   4   13    5     129.76        -      91.28       3
   4   13    6      90.83        -      30.16       3
   4   13    8      20.52        -       6.43       4
   4   13   11      29.50        -       7.77       4
   4   13   13      11.39        -       8.00       3
   4   13   17      18.81        -       4.13       3
   4   13   18       6.95        -       2.48       3
   4   14    1      82.23        -       6.67     125
   4   14    2      67.09        -       7.60      78
   4   14    3      32.95        -       3.69      51
   4   14    4      71.35        -      12.89      23
   4   14    5     343.92        -     140.32       8
   4   14    9      17.78        -       3.63       4
   4   15    1      30.17        -       2.05     114
   4   15    2      85.85        -       8.11      67
   4   15    3     140.20        -      17.41      45
   4   15    4      47.82        -       7.78      26
   4   15    5      46.30        -       9.49      10
   4   15    6      22.77        -       3.57       3
   4   15    7      29.72        -       4.94       4
   4   15   11      24.27        -      11.96       4
   4   16    1     122.65        -       9.89     129
   4   16    2     192.51        -      20.32      60
   4   16    3     304.26        -      38.24      51
   4   16    4     155.84        -      22.60      38
   4   16    5      54.57        -      12.19       5
   4   16    6      67.05        -      43.08       7
   4   16    8      21.10        -       4.75       3
   4   17    1      69.60        -       6.68     108
   4   17    2     125.81        -      15.66      59
   4   17    3      69.86        -       7.70      54
   4   17    4     353.28        -      45.57      31
   4   17    5      39.50        -       9.83      17
   4   17    6     210.17        -       7.99       3
   4   17    7     232.87        -      73.31       5
   4   18    1     552.56        -      45.44     117
   4   18    2      78.02        -       7.81      77
   4   18    3     136.27        -      18.37      56
   4   18    4     213.65        -      31.04      40
   4   18    5      26.66        -       3.18      27
   4   18    6      45.66        -       5.98       7
   4   18    8      44.01        -      13.29       3
   4   18   12      34.22        -       7.15       5
   4   19    1     190.76        -      17.81      96
   4   19    2     262.22        -      25.86      80
   4   19    3     133.64        -      17.49      48
   4   19    4     271.23        -      33.77      39
   4   19    5      41.25        -       6.68      20
   4   19    6      37.70        -       9.05       5
   4   19    7      24.04        -      14.24       5
   4   20    1     196.90        -      18.05      97
   4   20    2      29.12        -       2.97      69
   4   20    3     163.27        -      19.09      42
   4   20    4     116.37        -      13.33      51
   4   20    5      19.14        -       3.45      30
   4   20    6      31.96        -       8.07      10
   4   20    7      30.72        -       9.67       9
   4   20    8      51.46        -       3.23       3
   4   21    1     203.30        -      17.37      95
   4   21    2      82.17        -       8.84      73
   4   21    3      83.85        -       8.03      46
   4   21    4      27.33        -       3.57      32
   4   21    5      70.14        -      10.04      25
   4   21    6      29.01        -       5.06      14
   4   21    7      27.61        -       6.98       4
   4   21    8      22.56        -      12.83       5
   4   21    9      14.70        -       9.03       4
   4   21   10      14.12        -      10.40       3
   4   22    1     164.47        -      14.97      82
   4   22    2      38.86        -       3.51      62
   4   22    3      72.02        -       7.49      46
   4   22    4      89.59        -       9.89      51
   4   22    5      31.30        -       4.70      27
   4   22    6      18.10        -       3.91      22
   4   22    7      14.45        -       5.57       4
   4   23    1     101.45        -       9.12      83
   4   23    2      29.49        -       5.08      56
   4   23    3     131.03        -      16.76      47
   4   23    4      48.49        -       6.54      38
   4   23    5      32.92        -       3.80      31
   4   23    6      20.93        -       2.81      12
   4   23    7      40.82        -       2.89       4
   4   23    8      14.41        -       6.21       4
   4   23   10      12.89        -       4.15       3
   4   24    1      42.88        -       4.38      80
   4   24    2      97.92        -      10.21      60
   4   24    3      19.23        -       2.04      37
   4   24    4      38.90        -       5.25      34
   4   24    5      86.49        -      16.54      19
   4   24    6      46.63        -       9.38      23
   4   24    7      36.75        -       9.55      12
   4   24    8      28.76        -       7.15       7
   4   24   11      12.39        -       8.17       3
   4   25    1      91.59        -       8.49      73
   4   25    2      17.67        -       2.73      48
   4   25    3      21.83        -       2.07      38
   4   25    4      46.66        -       5.93      32
   4   25    5      19.98        -       3.74      33
   4   25    6      29.89        -       5.31      17
   4   25    7      25.84        -       3.36      11
   4   25    8      16.90        -       3.48       5
   4   26    1      56.61        -       5.00      65
   4   26    2      45.12        -       5.65      49
   4   26    3      57.41        -       8.50      33
   4   26    4      17.35        -       2.95      24
   4   26    5      30.40        -       4.71      23
   4   26    6      49.22        -       6.22      22
   4   26    7      34.51        -       7.07      15
   4   26    9      29.00        -       8.82       3
   4   26   10      23.86        -       6.34       3
   4   27    1      19.86        -       2.16      55
   4   27    2      84.69        -       9.22      50
   4   27    3      18.19        -       2.53      29
   4   27    4      23.28        -       3.34      37
   4   27    5      24.39        -       3.12      33
   4   27    6      14.99        -       2.45      16
   4   27    7      21.36        -       2.99       7
   4   27    8      21.13        -       7.16       7
   4   27    9      23.74        -      10.45       4
   4   27   10      23.61        -       4.12       3
   4   28    1      17.14        -       1.80      51
   4   28    2      30.72        -       2.62      56
   4   28    3      20.77        -       3.41      25
   4   28    4      16.73        -       2.33      25
   4   28    5      29.74        -       3.42      34
   4   28    6      18.18        -       3.21      25
   4   28    7      14.15        -       4.82      17
   4   28    8      17.08        -       4.89       5
   4   29    1      48.59        -       4.80      50
   4   29    2      35.76        -       3.35      51
   4   29    3      19.14        -       2.65      29
   4   29    4      34.26        -       4.11      24
   4   29    5      14.88        -       2.04      18
   4   29    6      14.60        -       3.88      14
   4   29    7      15.48        -       4.04      16
   4   29    8      28.58        -       8.51      12
   4   30    1      21.35        -       2.04      49
   4   30    2      34.43        -       4.22      39
   4   30    3      20.18        -       2.48      30
   4   30    4      20.15        -       2.38      28
   4   30    5      14.56        -       1.83      18
   4   30    6      16.36        -       3.28      17
   4   30    7      20.74        -       3.36      13
   4   30    8      22.69        -       4.44       5
   4   31    1      13.57        -       2.14      35
   4   31    2      16.77        -       2.28      35
   4   31    3      17.98        -       2.45      33
   4   31    4      14.28        -       2.89      26
   4   31    5      16.96        -       2.33      22
   4   31    6      14.46        -       2.04      14
   4   31    7      24.43        -       4.84      14
   4   31    8      16.57        -       3.44       8
   4   31    9      14.40        -       3.79       5
   4   32    1      57.55        -       7.31      35
   4   32    2      19.10        -       2.68      32
   4   32    3      15.98        -       2.49      31
   4   32    4      18.63        -       2.62      24
   4   32    5      25.57        -       4.24      12
   4   32    6      28.78        -       4.70      11
   4   32    7      17.55        -       3.49      12
   4   32    8      23.23        -       4.56      11
   4   32    9      31.47        -       4.49       3
   4   33    1      14.24        -       2.19      37
   4   33    2      17.48        -       1.62      35
   4   33    3      19.38        -       2.58      23
   4   33    4      44.15        -       6.46      14
   4   33    5      32.57        -       5.31      15
   4   33    6      18.15        -       3.42      18
   4   33    7      24.82        -       3.60       9
   4   33    8      13.30        -       3.37       8
   4   33    9      47.28        -      15.03       5
   4   34    1      25.08        -       2.72      26
   4   34    2      15.45        -       1.52      32
   4   34    3      47.10        -       6.27      32
   4   34    4      17.04        -       2.04      10
   4   34    5      15.75        -       3.31      19
   4   34    6      19.35        -       3.31      19
   4   34    7      38.30        -       6.21      13
   4   34    8       6.82        -       5.19       4
   4   34    9      15.64        -       1.61       4
   4   34   10       9.72        -       1.47       3
   4   35    1      15.90        -       2.61      27
   4   35    2      39.63        -       5.13      29
   4   35    3      23.26        -       3.18      19
   4   35    4      13.70        -       3.09      13
   4   35    5      31.63        -       6.65      12
   4   35    6       9.94        -       2.11      10
   4   35    7      20.05        -       5.03       7
   4   35    8      14.50        -       4.02       4
   4   35    9      13.97        -       5.65       4
   4   35   10       6.64        -       3.22       6
   4   35   11      15.45        -       4.63       3
   4   36    1      22.29        -       2.35      22
   4   36    2      18.39        -       1.76      31
   4   36    3      11.40        -       2.83      15
   4   36    4      20.52        -       2.81      16
   4   36    5      14.63        -       2.58      11
   4   36    6      19.88        -       4.46       8
   4   36    7      25.02        -       5.42      11
   4   36    8      15.04        -       7.73       6
   4   36    9      12.59        -       4.81       6
   4   36   10      17.54        -       3.28       7
   4   37    1      21.84        -       3.21      24
   4   37    2      13.99        -       1.78      25
   4   37    3      13.23        -       2.82      22
   4   37    4      18.30        -       4.83       9
   4   37    5      17.32        -       3.12      14
   4   37    6      14.61        -       3.36      17
   4   37    7      12.02        -       3.59       6
   4   37    8      12.83        -       2.90      10
   4   37    9       7.56        -       4.82       3
   4   38    1      18.57        -       2.49      22
   4   38    2      14.70        -       2.55      19
   4   38    3      23.12        -       4.19      15
   4   38    4      11.14        -       1.75      12
   4   38    5      14.08        -       4.08       3
   4   38    6      19.16        -       4.77      10
   4   38    7      14.61        -       3.71       8
   4   38    8      11.56        -       3.04       6
   4   38   10      27.94        -      15.00       3
   4   39    1      16.74        -       2.43      22
   4   39    2      19.26        -       4.94      13
   4   39    3      13.99        -       2.96      13
   4   39    4      24.21        -       2.93       9
   4   39    5      14.58        -       2.18      17
   4   39    6      21.77        -       2.65       4
   4   39    7      13.62        -       2.36      11
   4   39    8      13.70        -       2.13       6
   4   39    9      21.36        -       3.68       3
   4   39   11      10.72        -       1.03       3
   4   40    1      17.08        -       2.49      22
   4   40    2      12.05        -       2.32      14
   4   40    3      12.02        -       2.51      13
   4   40    4       5.67        -       4.10       7
   4   40    5       9.30        -       3.26       6
   4   40    6       5.45        -       2.34       8
   4   40    7       5.78        -       2.10       7
   4   40   10       7.55        -       0.75       4
   4   41    1      12.54        -       2.25      19
   4   41    2      14.25        -       1.89      14
   4   41    3      11.35        -       2.59      13
   4   41    4      12.90        -       2.70       7
   4   41    5      13.50        -       5.03       6
   4   41    6      16.60        -       1.85       6
   4   41    7      10.22        -       3.56       5
   4   41    8      11.62        -       3.51       3
   4   42    1      14.23        -       4.44      13
   4   42    2       8.75        -       1.79      12
   4   42    3       8.52        -       1.84      10
   4   42    4      11.08        -       2.29       6
   4   42    6       2.96        -       0.86       3
   4   42    8       6.42        -       3.60       3
   4   43    1       9.13        -       3.05       9
   4   43    2      16.60        -       3.93      10
   4   43    3      12.39        -       2.71       8
   4   43    4       9.01        -       3.16       7
   4   43    5       2.51        -       1.58       3
   4   43    6       8.81        -       3.42       4
   4   44    1      10.42        -       3.38       5
   4   44    2      10.34        -       3.08       9
   4   44    3       5.17        -       3.80       4
   4   44    4       7.98        -       1.88       3
   4   45    1       8.55        -       3.40       3
   4   45    2      10.07        -       3.96       7
   4   45    3       7.30        -       1.84       5
   5    0    0      72.10        -       4.50     361
   5    0    1     335.78        -      37.25     152
   5    0    2     160.32        -      39.24      15
   5    0    3      48.71        -      18.61       4
   5    0    4      40.37        -      19.19       4
   5    0    5      85.52        -      37.24       9
   5    0    6      26.19        -       7.93       8
   5    0    7      24.24        -       5.86      11
   5    0    8     325.20        -     106.94      10
   5    0    9     241.47        -      35.19      12
   5    0   10     123.79        -      60.31       6
   5    0   11      19.07        -       5.15       6
   5    0   12      19.79        -       3.31       8
   5    0   13      21.33        -       6.20       6
   5    0   14      18.18        -       4.63       5
   5    0   15      19.27        -       4.23      12
   5    0   16      13.74        -       3.15       8
   5    0   17      24.00        -       3.88      12
   5    0   18      19.57        -       1.37       3
   5    0   19      14.63        -       4.19       5
   5    0   20      11.49        -       1.52       3
   5    1    0     521.58        -      26.92     586
   5    1    1      55.22        -       3.67     157
   5    1    2    1162.46        -     258.14       8
   5    1    3     166.57        -      94.45       3
   5    1    4      87.52        -      38.11       4
   5    1    5     258.95        -      79.16       6
   5    1    6     148.10        -      72.12       5
   5    1    7      56.52        -      13.40       9
   5    1    8      80.13        -      36.79       4
   5    1    9     289.68        -      65.99       8
   5    1   10     140.88        -      90.35       6
   5    1   11      33.09        -       9.61       4
   5    1   12     124.26        -      19.40      15
   5    1   13      33.88        -       5.31      11
   5    1   14      19.37        -       3.36       7
   5    1   15      24.11        -       8.17       4
   5    1   16      23.43        -       4.14       7
   5    1   17      21.19        -       5.45       3
   5    1   18      21.11        -       5.06       9
   5    1   20      14.90        -       5.10       4
   5    2    0     270.67        -      16.14     474
   5    2    1    1024.74        -      86.17     164
   5    2    2     162.93        -      41.57      11
   5    2    3      41.29        -       9.81       4
   5    2    4      10.71        -       2.56       3
   5    2    5      38.89        -       8.93       7
   5    2    6     113.29        -      24.22      13
   5    2    7     167.99        -      90.44       5
   5    2    8     132.99        -      42.09      10
   5    2    9      31.18        -       6.38       8
   5    2   10     175.27        -      46.53      12
   5    2   11     175.90        -      17.84      15
   5    2   12      51.65        -      10.98      13
   5    2   13      49.37        -      11.73       9
   5    2   14      23.76        -       3.13       9
   5    2   15      18.64        -       5.43       9
   5    2   16      12.45        -       1.57       5
   5    2   17      15.29        -       4.38       4
   5    2   18      11.55        -       2.42       6
   5    2   19      20.42        -       5.40       7
   5    2   20       6.86        -       0.64       3
   5    3    0      94.14        -       9.10     433
   5    3    1      59.17        -       5.83     178
   5    3    2     194.28        -      35.47      23
   5    3    3     116.41        -      30.19      20
   5    3    4      76.13        -      23.93      15
   5    3    5      88.87        -      25.67      14
   5    3    6      38.25        -       5.56      13
   5    3    7      66.09        -      11.80      14
   5    3    8      67.51        -      12.04      16
   5    3    9      45.61        -       6.61      12
   5    3   10      26.50        -       4.62      15
   5    3   11      60.67        -       8.55      16
   5    3   12      72.45        -      14.82      11
   5    3   13      18.60        -       2.41      14
   5    3   14      14.45        -       4.24      12
   5    3   15      24.93        -       4.00      11
   5    3   16      12.36        -       2.27      11
   5    3   17      23.95        -       4.33       8
   5    3   18      17.66        -       7.95       5
   5    3   19      15.42        -       3.92       4
   5    4    0     185.93        -      11.82     408
   5    4    1      82.24        -       5.03     282
   5    4    2     515.37        -      86.81      40
   5    4    3     554.73        -     115.54      34
   5    4    4      45.14        -       4.64      33
   5    4    5      30.69        -       4.27      26
   5    4    6      62.91        -      14.73      16
   5    4    7     251.96        -      28.93      26
   5    4    8     243.38        -      42.13      22
   5    4    9      83.81        -       9.82      22
   5    4   10      90.80        -      14.44      21
   5    4   11      20.31        -       3.53      18
   5    4   12      27.19        -       5.17      13
   5    4   13      36.64        -       8.10      13
   5    4   14      14.06        -       2.93      14
   5    4   15      15.72        -       2.70      12
   5    4   16      14.60        -       2.60       8
   5    4   17      20.89        -       6.55       8
   5    4   18      27.12        -       9.29       5
   5    5    0     224.43        -      17.57     225
   5    5    1      41.48        -       2.08     274
   5    5    2      58.24        -       8.65      74
   5    5    3      61.72        -       6.95      61
   5    5    4      40.53        -       3.55      50
   5    5    5     111.42        -      15.58      64
   5    5    6      69.27        -       8.06      43
   5    5    7      24.34        -       4.91      35
   5    5    8     192.29        -      20.89      38
   5    5    9      40.44        -       4.17      26
   5    5   10     183.77        -      27.90      26
   5    5   11      60.58        -       8.08      25
   5    5   12      49.42        -       5.85      26
   5    5   13      21.68        -       3.32      21
   5    5   14      19.18        -       3.48      19
   5    5   15      14.62        -       2.77      15
   5    5   16      17.00        -       2.19      15
   5    5   17      16.58        -       2.86       9
   5    5   18      21.88        -       4.46       9
   5    5   19      15.44        -       2.02       8
   5    5   20      22.16        -       7.73       4
   5    6    1     200.18        -      12.66     277
   5    6    2     172.68        -      26.03      50
   5    6    3     142.28        -      26.53      29
   5    6    4     341.31        -      80.81      27
   5    6    5      49.17        -       7.01      22
   5    6    6     150.49        -      30.73      22
   5    6    7      25.97        -       3.82      23
   5    6    8     182.29        -      25.39      22
   5    6    9      24.49        -       4.13      17
   5    6   10      56.92        -      11.82      13
   5    6   11      83.28        -      20.08      10
   5    6   12      23.14        -       4.90      12
   5    6   13      21.22        -       2.37      10
   5    6   14      17.89        -       4.48       7
   5    6   15      21.84        -       3.72       7
   5    6   16      17.29        -       2.84      10
   5    6   17      15.03        -       1.83       9
   5    6   18      19.95        -       5.75       6
   5    6   19      13.73        -       4.21       9
   5    6   20      19.13        -       8.82       6
   5    7    1     274.88        -      20.76     210
   5    7    2     114.39        -      12.36      74
   5    7    3      35.47        -       4.44      17
   5    7    4      73.66        -      17.99      15
   5    7    5      27.31        -       6.42      10
   5    7    6      94.30        -      14.71      10
   5    7    7     260.40        -      40.29      18
   5    7    8      23.73        -       5.76      18
   5    7    9      42.06        -       9.95      15
   5    7   10      48.50        -      16.35       9
   5    7   11      37.15        -      10.24       9
   5    7   12      25.60        -       4.85      13
   5    7   13      12.97        -       4.10      10
   5    7   14      15.80        -       4.42      11
   5    7   15      19.71        -       3.41      12
   5    7   16      15.10        -       3.89      11
   5    7   17      11.41        -       3.57       7
   5    7   18      19.05        -       3.56       3
   5    8    1     131.15        -      11.72     174
   5    8    2      84.24        -      13.61      82
   5    8    3      54.86        -      13.04      20
   5    8    4     259.09        -      44.21      12
   5    8    5      43.29        -       9.62      10
   5    8    6     114.45        -      32.39      13
   5    8    7      43.50        -       7.52       4
   5    8    8      93.64        -      39.09       9
   5    8    9     165.38        -      32.90       7
   5    8   10      16.16        -       3.38       9
   5    8   11      37.40        -      10.45       9
   5    8   12      15.72        -       3.49      11
   5    8   13      29.08        -       5.34      13
   5    8   14      14.05        -       3.37       8
   5    8   15      52.88        -       6.10       8
   5    8   19      40.15        -      10.15       3
   5    8   21       9.89        -       2.96       4
   5    9    1     298.49        -      24.90     174
   5    9    2      35.00        -       3.40      78
   5    9    3      85.26        -      14.22      14
   5    9    4     219.25        -      62.21       8
   5    9    5      68.81        -      20.04       5
   5    9    6      22.50        -       2.83       7
   5    9    7     220.03        -      64.25       6
   5    9    8      28.94        -       3.34       7
   5    9    9     148.07        -      30.70      10
   5    9   10      23.15        -       5.26       5
   5    9   11      27.40        -       3.46       5
   5    9   12      27.34        -       5.02       6
   5    9   13      17.45        -       3.22       7
   5    9   14      30.36        -       4.33       6
   5    9   16      19.09        -       1.47       4
   5    9   17       6.56        -       7.02       5
   5    9   18      24.76        -       5.40       5
   5   10    1      53.20        -       3.48     171
   5   10    2     182.33        -      18.19      90
   5   10    3      63.70        -      11.22      16
   5   10    4      35.61        -       8.00       4
   5   10    5      30.26        -       6.98       6
   5   10    7     391.76        -      63.96       3
   5   10    8     131.92        -      24.95       6
   5   10    9      11.18        -       3.37       6
   5   10   10      26.55        -       5.66       8
   5   10   11      56.19        -      12.50       5
   5   10   12      39.10        -       5.35       9
   5   10   13      44.52        -       5.32       7
   5   10   17      26.68        -       6.69       8
   5   10   18      23.94        -       9.55       3
   5   11    1      51.42        -       4.19     154
   5   11    2      49.91        -      13.04      94
   5   11    3     150.68        -      22.08      29
   5   11    4     248.73        -      88.92       9
   5   11    5     485.42        -     146.16      11
   5   11    6     262.35        -     101.46       5
   5   11   11      37.86        -       3.97       5
   5   11   12      33.25        -      10.91       6
   5   11   13      22.21        -       3.46       6
   5   11   16      20.98        -       5.08       6
   5   11   17      11.27        -       4.59       4
   5   12    1     101.78        -       7.35     170
   5   12    2      92.21        -       8.84      88
   5   12    3     122.93        -      17.27      50
   5   12    4     226.07        -      51.13      17
   5   12    5      29.00        -       9.15       4
   5   12    8      63.01        -       7.74       3
   5   12   10      31.32        -       2.75       3
   5   12   12      20.71        -       2.17       3
   5   12   14      17.06        -       2.84       5
   5   12   15      25.67        -       6.40       4
   5   12   16      33.36        -       6.25       3
   5   13    1      70.98        -       5.51     151
   5   13    2     315.45        -      40.27      74
   5   13    3     206.80        -      27.88      44
   5   13    4      72.73        -      14.50      10
   5   13    5      59.15        -      13.38       6
   5   13    6      90.31        -      21.11       4
   5   13    8     328.97        -     120.84       3
   5   13    9      95.46        -      38.70       5
   5   13   10      59.93        -      17.93       6
   5   13   13      17.93        -       7.12       5
   5   14    1      68.51        -       5.42     128
   5   14    2      28.15        -       3.04      82
   5   14    3     233.54        -      29.55      51
   5   14    4      82.38        -      13.68      20
   5   14    5      90.20        -      22.45      14
   5   14    6     207.01        -      70.06       3
   5   14    7      71.52        -      17.93       3
   5   14    8      31.97        -       7.91       4
   5   14    9      36.11        -      13.65       4
   5   15    1     150.26        -      12.61     132
   5   15    2      37.49        -       6.02      66
   5   15    3     236.87        -      28.25      52
   5   15    4      57.50        -      12.99      21
   5   15    5      67.63        -      13.32      16
   5   15    6      27.23        -       8.04       3
   5   15    9      54.81        -      12.50       3
   5   15   10      42.21        -       9.61       4
   5   15   11      30.00        -      11.35       4
   5   15   12      14.54        -       5.74       3
   5   15   14      15.93        -       0.76       3
   5   16    1      96.29        -       8.36     114
   5   16    2     139.16        -      15.28      69
   5   16    3      45.79        -       6.60      50
   5   16    4      99.44        -      14.56      37
   5   16    5      59.23        -       8.48       9
   5   16    6      89.72        -      41.81       4
   5   16    7      29.40        -       6.76       4
   5   16    8     123.85        -      89.03       5
   5   16   16      22.62        -       4.53       4
   5   17    1     224.59        -      16.07     116
   5   17    2     443.42        -      48.62      79
   5   17    3     132.04        -      14.97      48
   5   17    4      63.17        -       8.71      33
   5   17    5     198.69        -      37.05      21
   5   17    6     431.24        -      94.51      11
   5   17    8      31.29        -      14.70       3
   5   17   11      19.26        -       2.48       3
   5   18    1     255.05        -      22.92     109
   5   18    2     166.26        -      15.87      64
   5   18    3     198.17        -      23.47      51
   5   18    4     267.77        -      35.10      41
   5   18    5     250.12        -      33.87      35
   5   18    6     169.33        -      41.71       9
   5   18    7      26.97        -      10.37       5
   5   18    8      36.00        -       9.98       3
   5   18   13      16.29        -       3.03       3
   5   18   16      23.25        -       6.36       3
   5   19    1      28.40        -       2.45     108
   5   19    2      81.67        -       8.87      69
   5   19    3      88.16        -      10.47      38
   5   19    4     226.58        -      33.52      40
   5   19    5      38.65        -       4.73      28
   5   19    6      78.66        -      16.26       4
   5   19    7      30.65        -       4.87       3
   5   20    1      38.24        -       3.23     113
   5   20    2     142.99        -      14.54      66
   5   20    3      24.77        -       3.02      55
   5   20    4     120.41        -      15.34      38
   5   20    5      31.38        -       2.89      30
   5   20    6      64.65        -      20.81       7
   5   20    7      39.18        -       9.83       8
   5   21    1      80.18        -       6.18     111
   5   21    2      24.03        -       2.13      67
   5   21    3      75.80        -       7.35      52
   5   21    4      39.93        -       6.17      32
   5   21    5      20.15        -       4.70      23
   5   21    6     124.31        -      28.09      11
   5   21    7      22.08        -       6.59       5
   5   21    9      17.21        -       4.84       5
   5   22    1     152.03        -      12.07     101
   5   22    2     114.01        -      13.61      71
   5   22    3     222.89        -      23.06      47
   5   22    4      22.82        -       2.66      48
   5   22    5     134.71        -      20.06      29
   5   22    6      20.68        -       3.81      17
   5   22    8      25.88        -       6.92       4
   5   22    9      21.59        -       2.85       4
   5   22   10       5.81        -       9.84       3
   5   23    1      57.00        -       5.11      83
   5   23    2      78.83        -       8.22      58
   5   23    3     296.50        -      34.85      37
   5   23    4     152.20        -      19.56      42
   5   23    5      21.17        -       2.12      36
   5   23    6      21.62        -       3.00      16
   5   23    7      35.01        -       8.72       4
   5   23    8      14.33        -       3.28       6
   5   24    1      69.24        -       6.20      70
   5   24    2      37.54        -       3.29      75
   5   24    3      36.38        -       4.30      40
   5   24    4      21.00        -       1.99      38
   5   24    5      19.68        -       3.38      29
   5   24    6      26.84        -       3.66      25
   5   24    7      11.01        -       3.56       8
   5   25    1      83.58        -       9.44      63
   5   25    2      20.32        -       2.16      61
   5   25    3      25.45        -       3.00      33
   5   25    4      47.94        -       6.30      36
   5   25    5      63.74        -       8.04      38
   5   25    6      27.27        -       4.48      17
   5   25    7      39.73        -       8.03      14
   5   26    1      19.59        -       1.58      65
   5   26    2      54.56        -       6.57      45
   5   26    3      19.96        -       2.27      37
   5   26    4      20.75        -       3.15      26
   5   26    5      23.51        -       3.85      27
   5   26    6      15.38        -       3.00      20
   5   26    7      24.56        -       6.98       7
   5   26    8      24.68        -       8.50      10
   5   26    9      18.91        -       2.68       6
   5   27    1      17.90        -       1.85      58
   5   27    2      98.83        -       8.68      58
   5   27    3      21.91        -       3.17      31
   5   27    4      19.62        -       1.74      32
   5   27    5      16.32        -       3.10      29
   5   27    6      19.11        -       2.57      21
   5   27    7      15.85        -       4.15       9
   5   27    8      45.05        -      10.63       9
   5   28    1      15.76        -       1.63      56
   5   28    2      16.10        -       1.54      61
   5   28    3      16.96        -       2.44      26
   5   28    4      16.40        -       1.91      32
   5   28    5      18.25        -       2.10      30
   5   28    6      24.35        -       2.83      25
   5   28    7      23.05        -       2.83      21
   5   28    8      29.59        -       6.40       9
   5   28    9       9.64        -       3.41       3
   5   29    1      39.92        -       4.15      53
   5   29    2      14.39        -       1.52      66
   5   29    3      31.74        -       3.44      40
   5   29    4      18.66        -       3.19      27
   5   29    5      21.05        -       3.56      21
   5   29    6      23.27        -       4.98      13
   5   29    7      28.94        -       4.55      13
   5   29    8      17.48        -       2.66      11
   5   29    9      21.81        -       6.23       3
   5   30    1      18.66        -       1.73      48
   5   30    2      18.73        -       1.93      56
   5   30    3      47.84        -       6.92      31
   5   30    4      21.62        -       3.09      28
   5   30    5      11.77        -       3.60      12
   5   30    6      17.08        -       2.10      23
   5   30    7      16.77        -       3.22      16
   5   30    9      18.70        -       4.10       5
   5   31    1      19.55        -       1.99      43
   5   31    2      41.78        -       4.62      39
   5   31    3      14.46        -       2.13      32
   5   31    4      21.59        -       3.14      24
   5   31    5      18.20        -       2.52      20
   5   31    6      14.22        -       3.25      11
   5   31    7      21.40        -       3.61      14
   5   31    8      19.24        -       2.76       7
   5   31    9      21.25        -       5.39       7
   5   32    1      31.51        -       3.14      40
   5   32    2      14.26        -       2.12      29
   5   32    3      48.56        -       5.44      38
   5   32    4      17.62        -       2.47      20
   5   32    5      15.01        -       2.95      16
   5   32    6      18.81        -       1.66      15
   5   32    7      15.32        -       2.77      11
   5   32    8      18.04        -       4.15      10
   5   32    9      23.05        -       3.40       6
   5   33    1      17.82        -       2.29      36
   5   33    2      19.68        -       3.91      38
   5   33    3      24.88        -       2.74      22
   5   33    4      13.94        -       2.35      14
   5   33    5      19.30        -       2.97      14
   5   33    6      23.42        -       3.32      12
   5   33    7      17.00        -       3.29      10
   5   33    8      22.43        -       3.19       8
   5   33    9       8.56        -       1.44       7
   5   33   11       6.01        -       1.10       4
   5   34    1      16.44        -       1.59      31
   5   34    2      19.14        -       2.59      33
   5   34    3      16.18        -       1.83      25
   5   34    4       9.94        -       2.09      13
   5   34    5      19.20        -       2.68      19
   5   34    6      22.99        -       2.37      14
   5   34    7      12.74        -       3.36       8
   5   34    8      17.84        -       4.57       7
   5   35    1      29.31        -       4.85      24
   5   35    2      18.56        -       1.72      30
   5   35    3      14.71        -       2.02      31
   5   35    4      16.75        -       2.54      18
   5   35    5      12.91        -       2.75      10
   5   35    6      14.08        -       2.54      11
   5   35    7      13.03        -       3.46      10
   5   35    8      21.51        -       3.98       5
   5   35    9      14.01        -       2.01       5
   5   35   10       8.63        -       3.68       4
   5   36    1      18.14        -       2.70      21
   5   36    2      17.29        -       1.68      29
   5   36    3      16.31        -       3.36      14
   5   36    4      19.03        -       3.45      12
   5   36    5       9.37        -       2.43      17
   5   36    6      14.24        -       2.87      15
   5   36    7      13.09        -       2.53       9
   5   36    8      11.99        -       1.88       4
   5   36    9      15.89        -       3.09       6
   5   36   10      13.31        -       3.51       6
   5   37    1      15.31        -       2.18      19
   5   37    2      25.41        -       3.66      22
   5   37    3      11.54        -       2.09      15
   5   37    4      26.45        -       3.46      10
   5   37    5      23.23        -       4.83      10
   5   37    6      13.12        -       2.72      13
   5   37    7      13.64        -       3.05       7
   5   37    8      17.09        -       3.22       9
   5   37   10      24.96        -      11.16       3
   5   38    1      17.97        -       3.73      18
   5   38    2      25.40        -       3.05      24
   5   38    3      14.92        -       2.68      15
   5   38    4      11.68        -       3.41       7
   5   38    5      10.09        -       2.08       7
   5   38    6      14.77        -       5.41       9
   5   38    7      16.93        -       2.14      15
   5   38    8      12.06        -       3.81       7
   5   39    1      15.31        -       3.57      17
   5   39    2      12.92        -       2.10      22
   5   39    3      14.23        -       4.39       7
   5   39    4      15.32        -       3.38      13
   5   39    5      17.49        -       4.91      10
   5   39    6      15.61        -       2.01       5
   5   39    7      12.70        -       3.35      11
   5   39    8       8.47        -       2.16       3
   5   39    9      12.20        -       2.18       5
   5   40    1      15.50        -       2.72      23
   5   40    2      26.59        -       7.95      11
   5   40    3      15.50        -       2.97       9
   5   40    4      12.10        -       2.04       9
   5   40    5      20.50        -       4.22       9
   5   40    6      17.44        -       2.23      10
   5   40    7       7.68        -       4.55       5
   5   41    1      12.94        -       2.98      13
   5   41    2      11.53        -       3.26      11
   5   41    3      16.62        -       2.45      11
   5   41    4      14.65        -       2.47       8
   5   41    5      13.22        -       2.68       6
   5   41    6      11.11        -       2.39       5
   5   41    7      13.04        -       4.68       5
   5   42    1      13.05        -       3.04       9
   5   42    2      13.73        -       2.22      11
   5   42    3      17.46        -       3.72       9
   5   43    1      13.85        -       3.11       9
   5   43    2       8.95        -       2.90       7
   5   43    3       6.70        -       2.28       4
   5   43    4      14.57        -       2.25       6
   5   43    5      16.61        -       5.55       3
   5   44    1       9.15        -       1.87      10
   5   44    2      10.41        -       3.66       5
   5   44    3       7.45        -       1.73       9
   5   45    1       8.62        -       1.92       7
   5   45    2       5.23        -       1.80       3
   5   45    3       9.12        -       3.43       5
   5   45    4       7.29        -       1.87       4
   5   46    1      12.34        -       2.18       3
   6    0    0      92.93        -       5.33     329
   6    0    1      46.70        -       3.35     142
   6    0    2      43.63        -       7.33      25
   6    0    3      34.03        -      26.71       3
   6    0    4      71.08        -      26.40       8
   6    0    5      48.44        -      18.18       7
   6    0    6      56.43        -      28.46       9
   6    0    7      78.02        -      24.51       5
   6    0    8      39.41        -       8.21       4
   6    0    9      41.61        -       7.61       3
   6    0   10     158.70        -      38.17       6
   6    0   11      86.29        -      22.30      10
   6    0   12      24.41        -       3.03       6
   6    0   13      19.47        -       5.67       6
   6    0   14      22.38        -       3.41       6
   6    0   15       6.71        -       4.52       4
   6    0   16      23.90        -       6.99       3
   6    0   17      14.29        -       4.80       5
   6    0   18      18.49        -       3.85       7
   6    0   19      18.51        -       6.63       3
   6    1    0     550.58        -      30.95     571
   6    1    1      44.74        -       3.52     147
   6    1    2      87.70        -      15.85      24
   6    1    3      70.74        -      22.18       5
   6    1    4      46.49        -      16.52       5
   6    1    5      34.96        -       2.98       7
   6    1    6      66.27        -       4.72       3
   6    1    7     190.70        -      82.54       4
   6    1    8      56.96        -       6.16       4
   6    1    9      25.57        -       3.65       4
   6    1   10      65.61        -      21.19       5
   6    1   11      41.59        -      14.51       5
   6    1   12      29.88        -       2.98      10
   6    1   13      17.86        -       5.71       3
   6    1   14      11.92        -       1.72       4
   6    1   15      17.25        -       4.67       8
   6    1   16      18.55        -       4.67       4
   6    1   18      34.20        -       6.79       3
   6    1   19       8.15        -       2.72       3
   6    2    0      83.59        -       4.33     447
   6    2    1     682.90        -      60.52     153
   6    2    2     264.43        -      49.02      26
   6    2    3     102.26        -      31.68       9
   6    2    4      89.23        -      13.02       9
   6    2    5      21.82        -       8.98       4
   6    2    6      43.23        -       6.63       9
   6    2    7     118.58        -      24.72      11
   6    2    8     106.14        -      14.63       5
   6    2    9      27.88        -       3.19       4
   6    2   10      18.82        -       6.21       5
   6    2   11      37.63        -       7.03       6
   6    2   12      19.66        -       6.09       6
   6    2   13      33.29        -       5.33       8
   6    2   14      22.88        -       3.97       8
   6    2   15      19.84        -       3.44       4
   6    2   16      10.94        -       2.93       4
   6    2   17      18.98        -       5.36       4
   6    2   18      25.41        -       7.46       3
   6    2   19      13.81        -       2.76       8
   6    3    0      82.40        -       4.29     423
   6    3    1      90.58        -       5.93     207
   6    3    2     372.47        -      82.09      21
   6    3    3      39.89        -       9.34       8
   6    3    4      52.11        -       5.01       4
   6    3    5      66.84        -      14.69       8
   6    3    6      45.81        -      10.97      14
   6    3    7     351.15        -      77.03       8
   6    3    8     110.74        -      15.83      10
   6    3    9      73.81        -      26.95      12
   6    3   10      29.26        -       7.27       5
   6    3   11      23.97        -       4.59      14
   6    3   12      52.91        -       5.15      12
   6    3   13      24.56        -       4.48       7
   6    3   14      35.45        -       8.34       7
   6    3   15      15.70        -       3.89      13
   6    3   16      15.25        -       2.47      10
   6    3   17      12.69        -       3.95      10
   6    3   18      21.15        -       3.86       6
   6    3   19      32.71        -      10.54       5
   6    4    0     148.05        -       8.83     376
   6    4    1     264.67        -      18.24     255
   6    4    2      67.29        -      11.80      31
   6    4    3      49.09        -      10.28      16
   6    4    4      89.74        -      17.46      16
   6    4    5      82.58        -      23.70      10
   6    4    6      84.33        -      19.10      11
   6    4    7      52.61        -      13.16       7
   6    4    8      51.13        -      12.20      13
   6    4    9      28.93        -       5.14      13
   6    4   10      65.74        -       8.83      15
   6    4   11      63.39        -      12.11      19
   6    4   12      76.61        -      11.98      20
   6    4   13      18.68        -       3.20      14
   6    4   14      28.56        -       4.32       5
   6    4   15      21.89        -       5.13       5
   6    4   16      16.15        -       3.34       8
   6    4   17      20.35        -       3.10       9
   6    4   18      15.56        -       5.69       6
   6    4   19       5.13        -       2.01       4
   6    4   21      11.88        -       2.91       3
   6    5    0      72.50        -       4.19     382
   6    5    1     193.76        -      11.74     276
   6    5    2     222.83        -      30.84      49
   6    5    3     123.25        -      21.83      30
   6    5    4     292.99        -      43.46      28
   6    5    5      47.87        -       6.05      25
   6    5    6     223.30        -      36.06      22
   6    5    7      25.68        -       3.12      24
   6    5    8     150.20        -      18.82      19
   6    5    9      18.49        -       3.68      20
   6    5   10      56.83        -       8.86      20
   6    5   11      61.46        -      14.98      12
   6    5   12      27.74        -       8.00       8
   6    5   13      24.55        -       3.80       9
   6    5   14      24.26        -      10.89       8
   6    5   15      22.21        -       3.89       7
   6    5   16      17.82        -       1.21       6
   6    5   17      20.10        -       3.89       7
   6    5   18      23.96        -       5.69       5
   6    5   19      18.79        -       4.33       4
   6    6    0      88.39        -       5.48     209
   6    6    1      93.38        -       5.15     282
   6    6    2      48.10        -       8.02      71
   6    6    3      37.59        -       3.57      51
   6    6    4      51.76        -       6.07      43
   6    6    5     720.14        -     123.53      41
   6    6    6     113.72        -      12.94      51
   6    6    7     371.36        -      43.46      39
   6    6    8      43.98        -       6.21      31
   6    6    9     150.90        -      20.37      26
   6    6   10      21.38        -       3.59      26
   6    6   11      26.47        -       3.15      22
   6    6   12      34.80        -       3.13      24
   6    6   13      20.16        -       2.67      21
   6    6   14      14.80        -       2.31      20
   6    6   15      10.75        -       1.39      14
   6    6   16      15.17        -       2.53      14
   6    6   17      22.06        -       3.14      12
   6    6   18      13.96        -       3.19      10
   6    6   19      17.08        -       4.64       9
   6    6   20       8.28        -       1.95       3
   6    7    1     266.10        -      18.03     228
   6    7    2     117.03        -      12.67     103
   6    7    3     130.85        -      17.96      38
   6    7    4     207.23        -      39.40      25
   6    7    5      27.82        -       3.33      25
   6    7    6      33.16        -       9.45      22
   6    7    7     345.98        -      44.96      23
   6    7    8      68.70        -       6.53      27
   6    7    9      39.95        -       5.45      23
   6    7   10      40.08        -       6.43      18
   6    7   11      48.75        -       8.98      13
   6    7   12      27.40        -       4.96      11
   6    7   13      28.52        -       3.98      11
   6    7   14      15.01        -       4.42       9
   6    7   15      19.63        -       3.56      11
   6    7   16      20.34        -       7.22       8
   6    7   17      12.07        -       3.20       7
   6    7   18       8.93        -       2.46       6
   6    7   19      12.01        -       1.51       3
   6    7   20      23.04        -       2.32       3
   6    8    1     440.18        -      36.19     213
   6    8    2     170.09        -      16.14     108
   6    8    3     215.53        -      42.26      29
   6    8    4      33.72        -       6.45      15
   6    8    5      20.93        -       5.04      16
   6    8    6     278.34        -      47.86      19
   6    8    7     310.84        -      65.88      20
   6    8    8      46.33        -      16.76      21
   6    8    9      20.49        -       4.17      16
   6    8   10      23.47        -       4.70       9
   6    8   11      34.88        -       4.62      16
   6    8   12      36.72        -       5.64      15
   6    8   13      25.95        -       3.54      15
   6    8   14      17.67        -       3.60      16
   6    8   15      19.64        -       2.64      14
   6    8   16      19.61        -       5.30      12
   6    8   17      41.20        -       6.73       7
   6    9    1      34.87        -       2.26     157
   6    9    2      54.32        -       4.43     105
   6    9    3      31.97        -       7.14      22
   6    9    4      31.47        -      12.20       8
   6    9    5     102.94        -      24.43      16
   6    9    6     206.42        -      44.39      14
   6    9    7      62.74        -      35.67       7
   6    9    8      86.55        -      11.55      13
   6    9    9     300.70        -      55.16       8
   6    9   10      19.88        -      10.16       5
   6    9   11      82.41        -      12.27       9
   6    9   12      29.09        -       7.51      13
   6    9   13      43.72        -      10.57      12
   6    9   14      19.60        -       5.66       6
   6    9   15      27.93        -       8.60       6
   6    9   16      20.70        -       3.26       4
   6    9   18      11.43        -       4.34       3
   6    9   19      12.80        -      10.90       4
   6   10    1     193.24        -      20.35     126
   6   10    2     155.92        -      14.65      98
   6   10    3     294.53        -      34.53      25
   6   10    4     105.80        -      26.34      12
   6   10    5     190.87        -     126.16       5
   6   10    6      36.41        -       4.53       9
   6   10    7      76.63        -      26.05       5
   6   10    8      47.99        -      21.91       8
   6   10    9     119.64        -      42.08       7
   6   10   10      67.27        -       7.14       7
   6   10   11       1.96        -      10.65       3
   6   10   12      18.64        -       3.30       9
   6   10   13      35.33        -       6.28       3
   6   10   15      15.91        -       2.31       4
   6   10   16      13.72        -       6.21       4
   6   10   17       7.30        -       2.94       5
   6   11    1     300.10        -      28.62     127
   6   11    2      50.63        -       4.46     120
   6   11    3      33.32        -       4.67      31
   6   11    4     439.92        -     115.96      10
   6   11    5      33.66        -      14.35       5
   6   11    6      84.16        -      24.67       3
   6   11    7      67.65        -      14.73       5
   6   11    8     192.22        -      57.66       4
   6   11    9      27.03        -       6.23       6
   6   11   10      45.78        -      15.55       3
   6   11   11      18.47        -       4.52       6
   6   11   12      15.72        -       7.32       7
   6   11   13      22.90        -       4.94       5
   6   11   16      18.70        -       4.56       3
   6   11   17      20.73        -       3.38       9
   6   11   19      17.09        -       9.11       3
   6   12    1     116.45        -      10.08     123
   6   12    2     144.68        -      13.28     105
   6   12    3     162.53        -      20.91      51
   6   12    4     230.74        -      63.98      11
   6   12    5      27.06        -       6.55       7
   6   12    6      56.98        -      10.80       6
   6   12    9      96.45        -      26.50       4
   6   12   11      23.39        -       4.30       3
   6   12   12      13.57        -       4.18       4
   6   12   15      21.62        -       5.51       6
   6   12   16      19.74        -       5.25       4
   6   13    1      81.90        -       6.77     123
   6   13    2     267.89        -      26.46     114
   6   13    3     240.45        -      28.20      58
   6   13    4      29.57        -       4.48       8
   6   13    5     133.45        -      31.70       5
   6   13    6      84.20        -      16.99       9
   6   13    7      54.34        -       9.22       7
   6   13    8      25.88        -       3.99       6
   6   13   11      23.41        -       3.82       3
   6   13   13      25.39        -       5.26       4
   6   13   14      10.09        -       5.41       3
   6   14    1      95.14        -       7.41     130
   6   14    2      48.05        -       3.98      86
   6   14    3     292.17        -      33.22      62
   6   14    4      97.05        -      15.01      31
   6   14    5      54.13        -      19.34       8
   6   14    6     218.17        -     134.42       4
   6   14    8      36.66        -      11.56       4
   6   14    9      33.49        -      12.63       6
   6   14   17      19.14        -       3.50       4
   6   15    1     203.79        -      19.34     104
   6   15    2     127.47        -      14.56      75
   6   15    3     147.80        -      18.06      53
   6   15    4      62.38        -      11.95      14
   6   15    5      46.92        -      11.77      16
   6   15    6      26.65        -      10.95       5
   6   15    8      17.32        -       3.35       8
   6   15   10      51.81        -      14.73       4
   6   15   11      26.10        -       4.97       4
   6   15   13       7.81        -      12.04       3
   6   16    1     190.81        -      17.92      99
   6   16    2      49.39        -       5.39      68
   6   16    3     247.16        -      29.75      44
   6   16    4     449.25        -      69.84      40
   6   16    5     154.48        -      55.02       7
   6   16    6     153.76        -      45.10       5
   6   16    7      68.71        -      17.97       5
   6   16   13      33.73        -       9.12       3
   6   17    1     322.36        -      22.63      97
   6   17    2     295.66        -      35.85      66
   6   17    3     196.84        -      21.85      61
   6   17    4     133.28        -      24.83      25
   6   17    5      33.18        -       8.40      16
   6   17    6      88.84        -      17.06       8
   6   17    7      11.95        -       7.49       4
   6   17    8     106.36        -      21.17       3
   6   17   13      30.91        -      11.61       5
   6   18    1      82.78        -       6.40      94
   6   18    2     143.56        -      12.48      87
   6   18    3      18.08        -       2.20      49
   6   18    4      28.48        -       3.45      33
   6   18    5     150.98        -      23.48      30
   6   18    6      41.98        -       8.51      12
   6   18    8      52.10        -       6.98       5
   6   19    1     138.86        -      10.93      94
   6   19    2      57.92        -       5.49      85
   6   19    3     158.22        -      18.75      42
   6   19    4     167.93        -      26.03      43
   6   19    5      48.64        -       8.11      19
   6   19    6      59.69        -      18.49       8
   6   19    7      61.59        -      20.43       6
   6   19    8      39.41        -       4.22       3
   6   20    1      27.45        -       2.06      88
   6   20    2     112.14        -       9.99      92
   6   20    3     106.50        -      12.57      63
   6   20    4      90.38        -       8.60      36
   6   20    5      26.73        -       3.86      26
   6   20    6      30.29        -       8.23       5
   6   20    7      21.28        -       2.63       7
   6   20    8      13.37        -       8.23       3
   6   20   10      25.30        -       3.10       4
   6   20   13      -0.53        -       6.80       3
   6   20   15      14.13        -       4.48       3
   6   20   16      15.74        -       3.32       3
   6   21    1      58.39        -       4.94      82
   6   21    2      58.30        -       9.31      66
   6   21    3      32.20        -       3.46      49
   6   21    4      47.41        -       6.42      47
   6   21    5      56.95        -       8.79      29
   6   21    6      29.84        -       5.57      16
   6   21    7      25.51        -       5.77       5
   6   21    8      21.77        -       3.88       7
   6   22    1     136.79        -      13.82      79
   6   22    2      41.25        -       3.84      68
   6   22    3     134.17        -      14.72      43
   6   22    4      20.59        -       2.22      44
   6   22    5      48.30        -       4.73      34
   6   22    6      14.68        -       3.58      13
   6   22    7      33.55        -       5.03       3
   6   22    8      37.30        -      12.05       7
   6   23    1      80.34        -       8.73      77
   6   23    2      28.43        -       3.76      84
   6   23    3      21.82        -       2.51      30
   6   23    4      63.84        -       7.15      35
   6   23    5      20.28        -       2.37      41
   6   23    6      21.29        -       4.78      17
   6   23    7      14.55        -       3.45       8
   6   23    8      18.36        -       3.92      11
   6   24    1      36.00        -       3.57      65
   6   24    2      60.97        -       5.30      73
   6   24    3     122.81        -      13.00      42
   6   24    4      56.46        -       5.88      43
   6   24    5     100.36        -      14.23      43
   6   24    6      22.83        -       3.53      21
   6   24    7      21.84        -       4.10      14
   6   24    8      23.88        -       5.25       6
   6   25    1      60.85        -       5.17      68
   6   25    2      20.74        -       2.23      73
   6   25    3      26.01        -       3.37      34
   6   25    4      18.06        -       3.40      28
   6   25    5      20.92        -       3.17      32
   6   25    6      24.34        -       4.20      18
   6   25    7      27.05        -       4.73      15
   6   25    9      44.44        -       9.55       4
   6   25   12      16.41        -       6.74       3
   6   26    1      16.40        -       1.58      63
   6   26    2      22.78        -       2.74      66
   6   26    3      19.44        -       2.70      30
   6   26    4      23.14        -       2.82      27
   6   26    5      25.80        -       3.58      19
   6   26    6      51.22        -       7.22      20
   6   26    7      37.35        -       5.96       7
   6   26    8      16.85        -       3.60       7
   6   26    9      13.46        -       4.49       8
   6   27    1      94.20        -       8.91      60
   6   27    2      19.50        -       2.00      51
   6   27    3      22.04        -       2.60      42
   6   27    4      27.39        -       3.62      26
   6   27    5      15.43        -       3.52      23
   6   27    6      15.17        -       1.84      23
   6   27    7      18.21        -       3.69      12
   6   27    8      51.32        -      16.58       6
   6   27    9      64.70        -      15.74       3
   6   27   10      17.92        -       7.59       4
   6   28    1      25.35        -       2.24      55
   6   28    2      15.09        -       1.86      43
   6   28    3      45.48        -       7.37      48
   6   28    4      44.43        -       5.44      33
   6   28    5      46.62        -       5.67      30
   6   28    6      14.26        -       2.46      25
   6   28    7      27.83        -       4.33      15
   6   28    8      13.68        -       5.95       8
   6   29    1      20.97        -       1.84      54
   6   29    2      34.65        -       3.40      49
   6   29    3      21.72        -       2.80      37
   6   29    4      26.65        -       3.27      26
   6   29    5      14.37        -       2.29      25
   6   29    6      12.37        -       2.03      22
   6   29    7      17.33        -       5.80      10
   6   29    8      15.95        -       3.20      11
   6   29    9      11.61        -       2.65       3
   6   30    1      18.37        -       1.84      48
   6   30    2      25.80        -       2.26      41
   6   30    3      18.85        -       1.95      28
   6   30    4      41.40        -       6.45      24
   6   30    5      20.03        -       2.64      20
   6   30    6      35.01        -       3.53      27
   6   30    7      42.64        -       5.92      13
   6   30    8      10.00        -       4.49       5
   6   30    9       8.47        -       2.36       5
   6   31    1      22.05        -       2.41      44
   6   31    2      31.86        -       3.77      41
   6   31    3      26.53        -       4.70      27
   6   31    4      17.54        -       3.20      21
   6   31    5      43.16        -       5.13      20
   6   31    6      14.13        -       3.13       7
   6   31    7      23.18        -       4.85      15
   6   31    8      24.75        -       4.62       7
   6   31    9      10.78        -       2.72       5
   6   32    1      14.57        -       1.70      40
   6   32    2      25.40        -       2.72      36
   6   32    3      18.53        -       2.16      30
   6   32    4      25.06        -       4.26      17
   6   32    5      10.51        -       3.17      15
   6   32    6      29.33        -      13.39      16
   6   32    7      21.83        -       3.64      16
   6   32    8      19.45        -       3.85      11
   6   33    1      18.49        -       2.40      40
   6   33    2      15.18        -       2.66      26
   6   33    3      24.40        -       4.16      18
   6   33    4      16.82        -       3.52      12
   6   33    5      17.18        -       2.71      13
   6   33    6      20.15        -       3.66      24
   6   33    7      23.62        -       3.17       8
   6   33    8      17.85        -       4.85       8
   6   33    9      16.79        -       3.38       5
   6   34    1      22.32        -       2.47      36
   6   34    2      20.49        -       2.26      26
   6   34    3      20.18        -       3.03      25
   6   34    4      16.43        -       2.72      15
   6   34    5      16.07        -       1.98      21
   6   34    6      13.64        -       2.18      13
   6   34    7      13.81        -       2.43      17
   6   34    8      17.01        -       5.28       7
   6   35    1      19.81        -       2.27      36
   6   35    2      15.40        -       1.97      25
   6   35    3      19.91        -       2.54      24
   6   35    4      25.00        -       5.34      12
   6   35    5      14.48        -       2.70      16
   6   35    6      21.12        -       3.91      14
   6   35    7      10.21        -       2.93      11
   6   35    8      15.18        -       3.54       9
   6   35    9      12.92        -       2.96       5
   6   35   10      10.91        -       4.34       4
   6   36    1      30.59        -       3.84      29
   6   36    2      32.83        -       4.46      31
   6   36    3      27.76        -       2.67      24
   6   36    4      21.86        -       4.70      11
   6   36    5      20.26        -       4.38      11
   6   36    6      31.06        -      12.03       7
   6   36    7      14.25        -      13.67       3
   6   36    8      12.64        -       4.89       6
   6   36    9      15.14        -       7.01       5
   6   36   10       6.60        -       1.30       7
   6   37    1      14.45        -       2.34      26
   6   37    2      21.03        -       2.80      25
   6   37    3      22.81        -       4.80      11
   6   37    4      20.60        -       3.19      12
   6   37    5      14.67        -       3.31      10
   6   37    6      12.19        -       4.13      14
   6   37    7      11.08        -       1.21       8
   6   37    8      19.55        -       3.45       6
   6   38    1      18.76        -       2.20      24
   6   38    2      17.70        -       2.63      27
   6   38    3      13.04        -       3.22      11
   6   38    4      17.42        -       2.18      15
   6   38    5      23.13        -       3.08       9
   6   38    6      10.34        -       2.65      10
   6   38    7      10.47        -       3.52      14
   6   38    8      11.80        -       2.42       3
   6   39    1      17.80        -       2.62      16
   6   39    2      19.88        -       5.05      13
   6   39    3      12.53        -       3.21      12
   6   39    4      15.37        -       2.25      19
   6   39    5      13.56        -       2.98      10
   6   39    6      19.06        -       4.06       5
   6   39    7      13.48        -       2.66      12
   6   39    9       6.30        -       2.53       3
   6   40    1      13.93        -       1.71      15
   6   40    2      44.90        -       6.46      18
   6   40    3      14.28        -       2.82      15
   6   40    4      19.34        -       5.76       5
   6   40    5      15.29        -       4.53       5
   6   40    6      11.66        -       2.77      10
   6   40    7       8.17        -       3.41       5
   6   40    8       7.35        -       2.32       5
   6   41    1       8.60        -       3.34      11
   6   41    2      15.57        -       2.32      18
   6   41    3      12.33        -       3.82      10
   6   41    4      12.98        -       3.28       4
   6   41    5      25.49        -       4.34       7
   6   41    6      13.79        -       4.94       7
   6   41    7       6.33        -       2.16       4
   6   42    1      10.77        -       4.07      11
   6   42    2      11.96        -       2.52      11
   6   42    3      10.58        -       1.59       8
   6   42    4      16.69        -       3.17       3
   6   42    6      25.69        -      12.47       4
   6   43    1      15.61        -       1.14       7
   6   43    2      10.31        -       2.81       8
   6   43    3      16.79        -       3.11       8
   6   43    4      21.33        -       2.67       4
   6   44    1      16.00        -       2.91       5
   6   44    2      12.69        -       4.00       9
   6   44    3       8.94        -       2.13       4
   6   44    4      13.56        -       3.46       4
   6   45    4      16.76        -       2.89       3
   6   45    6       7.18        -       3.40       3
   6   46    3       5.73        -       1.88       3
   7    0    0      58.74        -       3.92     287
   7    0    1      33.25        -       2.91     145
   7    0    2      54.72        -       6.63      45
   7    0    3      36.24        -      15.76      10
   7    0    4     182.85        -      80.74       5
   7    0    5      28.82        -       5.86       8
   7    0    6      31.38        -       5.46       6
   7    0    7      23.45        -       8.41       8
   7    0    8      12.69        -       3.65       4
   7    0    9      50.39        -       1.62       3
   7    0   10      92.41        -      26.62       6
   7    0   11      30.69        -       4.45       9
   7    0   12      29.82        -       4.07       7
   7    0   13      15.13        -       4.51       7
   7    0   14      22.28        -       4.38       4
   7    0   15      26.67        -       2.33       4
   7    0   16      18.03        -       5.58       3
   7    1    0      76.12        -       4.42     534
   7    1    1     163.85        -      15.42     133
   7    1    2      94.97        -      11.19      52
   7    1    3      82.08        -      27.44       9
   7    1    4     202.54        -      50.60       4
   7    1    6      26.88        -       9.74       4
   7    1    7      40.73        -       6.36       4
   7    1    8     162.11        -      57.81       5
   7    1   10     212.84        -      12.81       5
   7    1   11      66.95        -      17.31       6
   7    1   12      26.27        -       5.27       6
   7    1   14      39.56        -      10.17       9
   7    1   16      45.22        -      16.47       4
   7    1   17      18.20        -       2.01       3
   7    1   18      14.96        -       5.38       3
   7    2    0     103.94        -       6.04     399
   7    2    1     533.48        -      52.60     145
   7    2    2      51.77        -      14.07      53
   7    2    3     129.51        -      32.63       6
   7    2    5      79.24        -      25.82       8
   7    2    6      65.44        -      18.40       5
   7    2    7      62.88        -       8.19       6
   7    2    8     230.34        -      79.74       3
   7    2    9     359.99        -      77.38       7
   7    2   11      22.21        -       3.77       5
   7    2   12      35.56        -      11.69       3
   7    2   13      28.80        -       6.21       4
   7    2   14      23.41        -       5.10       8
   7    2   15      12.30        -       4.10       8
   7    2   16      19.63        -       8.64       4
   7    2   17      20.08        -       5.09       7
   7    3    0     290.52        -      19.63     386
   7    3    1     345.14        -      26.98     180
   7    3    2     656.00        -      96.64      70
   7    3    3      87.92        -      32.98       6
   7    3    4      57.23        -      16.42       7
   7    3    5     220.39        -      46.79       5
   7    3    6     339.12        -      56.85       4
   7    3    7     283.97        -      79.00       7
   7    3    8     504.95        -      65.36       3
   7    3    9     174.90        -      67.52       9
   7    3   10      99.38        -      24.28      10
   7    3   11      41.00        -       9.76       5
   7    3   12      19.79        -       6.63       6
   7    3   13      70.68        -      24.28       5
   7    3   14      23.10        -       3.47       4
   7    3   15       6.76        -       2.98       4
   7    3   16      27.13        -       8.97       5
   7    3   17      18.55        -       5.21       4
   7    3   18      17.95        -       5.60       4
   7    3   19      20.84        -       5.19       6
   7    4    0     211.26        -      14.34     402
   7    4    1      88.61        -       6.41     216
   7    4    2     126.62        -      15.12      68
   7    4    3     247.61        -      67.35       8
   7    4    4      40.03        -       6.68      13
   7    4    5      20.87        -       5.70       7
   7    4    6      35.49        -       8.30       7
   7    4    7      40.86        -      10.21       7
   7    4    8      35.03        -       7.23       6
   7    4    9      22.56        -       9.14       6
   7    4   10      37.35        -       9.56       6
   7    4   11      32.61        -       5.00      15
   7    4   12     116.78        -      20.00      10
   7    4   13      33.27        -       4.61       9
   7    4   14      13.49        -       3.01       5
   7    4   15      16.58        -       4.01       8
   7    4   16      16.20        -       2.99       9
   7    4   17      22.26        -       4.47      11
   7    4   18       9.42        -       3.36       7
   7    4   19      30.97        -      10.17       5
   7    5    0     186.16        -      14.38     348
   7    5    1     362.13        -      26.36     203
   7    5    2     135.85        -      17.02      72
   7    5    3      16.12        -       6.01      13
   7    5    4      60.48        -       8.61      15
   7    5    5      27.97        -       7.62      13
   7    5    6      89.53        -      25.78      12
   7    5    7     150.90        -      37.64      14
   7    5    8      32.77        -       3.28      14
   7    5    9      58.01        -      10.40      17
   7    5   10      44.97        -       7.11      12
   7    5   11      32.01        -       6.19      20
   7    5   12      23.25        -       4.65      12
   7    5   13      23.70        -       3.78      11
   7    5   14      16.17        -       4.01       9
   7    5   15      24.00        -       4.53       5
   7    5   16      20.14        -       4.85       5
   7    5   17       6.83        -       3.63       7
   7    5   18      12.34        -       8.87       3
   7    5   19      15.73        -       2.94       5
   7    5   20      12.32        -       3.02       6
   7    5   21      13.63        -       4.87       4
   7    6    0      68.75        -       3.67     364
   7    6    1     268.31        -      18.83     226
   7    6    2     111.75        -      11.99     105
   7    6    3     129.45        -      16.95      39
   7    6    4     191.27        -      30.01      31
   7    6    5      32.66        -       3.44      22
   7    6    6      36.49        -      11.34      22
   7    6    7     254.17        -      41.73      21
   7    6    8      81.53        -      16.34      20
   7    6    9      54.59        -       9.38      20
   7    6   10      43.44        -       7.91      19
   7    6   11      49.61        -       9.79      13
   7    6   12       9.86        -       4.38       9
   7    6   13      20.79        -       3.57      10
   7    6   14      11.12        -       2.46       7
   7    6   15      16.38        -       2.39       5
   7    6   16      19.93        -       3.46       6
   7    6   17      15.91        -       3.88       7
   7    6   18      13.70        -       2.34       5
   7    7    0     155.91        -      11.97     198
   7    7    1      32.21        -       2.02     196
   7    7    2     328.80        -      31.49     135
   7    7    3      43.93        -       5.58      50
   7    7    4      22.74        -       2.47      52
   7    7    5      32.67        -       5.14      29
   7    7    6     640.86        -     107.71      37
   7    7    7     227.84        -      27.46      45
   7    7    8      33.70        -       5.20      29
   7    7    9      42.15        -       5.36      25
   7    7   10     142.83        -      19.59      24
   7    7   11      31.52        -       3.41      28
   7    7   12      26.84        -       1.94      23
   7    7   13      29.61        -       3.25      16
   7    7   14      14.93        -       4.12      18
   7    7   15      21.56        -       3.33      15
   7    7   16      18.06        -       4.08      14
   7    7   17      12.24        -       2.30      13
   7    7   18      15.21        -       3.34      10
   7    7   19      12.00        -       4.03       6
   7    8    1     108.66        -       9.01     184
   7    8    2      48.68        -       3.28     143
   7    8    3      29.89        -       2.85      51
   7    8    4     172.14        -      33.03      30
   7    8    5      40.83        -       6.45      26
   7    8    6      24.44        -       3.53      20
   7    8    7      26.87        -       4.79      21
   7    8    8     152.95        -      25.51      15
   7    8    9      33.71        -       4.18      21
   7    8   10      23.73        -       4.01      14
   7    8   11      17.56        -       2.53      15
   7    8   12      19.61        -       3.78      10
   7    8   13      15.57        -       2.51       8
   7    8   14      17.77        -       5.61       7
   7    8   15      17.15        -       3.91      12
   7    8   16      44.46        -       7.04      11
   7    8   17      17.52        -       2.56       8
   7    8   18      15.82        -       3.50       7
   7    8   19      14.25        -       5.97       3
   7    8   20      20.73        -       8.45       3
   7    9    1     186.40        -      17.40     141
   7    9    2     192.72        -      20.31     122
   7    9    3      39.69        -       7.06      23
   7    9    4      44.45        -      12.63      15
   7    9    5     589.08        -      96.55      17
   7    9    6      34.81        -      13.17      17
   7    9    7      78.18        -      17.84      16
   7    9    8     107.98        -      18.88      17
   7    9    9      43.45        -       8.82      12
   7    9   10      44.90        -      15.63       7
   7    9   11      21.49        -       2.79       9
   7    9   12      39.93        -       5.23      15
   7    9   13      23.01        -       2.82      13
   7    9   14      41.38        -       5.21      10
   7    9   15      13.53        -       2.40      15
   7    9   16      19.67        -       3.94      12
   7    9   17      14.67        -       4.64       5
   7    9   18       9.80        -       4.90       5
   7    9   19      19.23        -       5.49       3
   7   10    1      55.21        -       3.80     120
   7   10    2     131.49        -      10.74     120
   7   10    3      29.91        -       4.21      29
   7   10    4      51.70        -       5.81      17
   7   10    5      59.09        -       9.80      14
   7   10    6      30.30        -       6.64      12
   7   10    7     425.63        -     163.77       6
   7   10    9      34.81        -       6.96      10
   7   10   10      11.96        -       5.09      11
   7   10   11      17.48        -       2.88      11
   7   10   12      12.27        -       2.69      11
   7   10   13      14.76        -       3.56      11
   7   10   14      16.73        -       1.84       4
   7   10   15       8.48        -       3.97       3
   7   10   17      23.53        -       4.31       5
   7   10   19      31.46        -      15.13       3
   7   11    1      89.68        -       8.41     112
   7   11    2      51.34        -       4.83     116
   7   11    3     101.24        -      15.89      35
   7   11    4     197.38        -      51.23      15
   7   11    5     159.40        -      36.26       5
   7   11    6      64.83        -       9.52       7
   7   11    7      88.39        -      24.85       8
   7   11    8      63.81        -      12.37      10
   7   11    9      40.63        -      11.23       6
   7   11   10      23.78        -       4.89       6
   7   11   11      11.58        -       2.77       6
   7   11   12      19.58        -       7.97       4
   7   11   15      87.39        -      19.64       3
   7   11   16      15.91        -       3.20       6
   7   11   17      17.18        -       3.66       4
   7   11   18       6.42        -       2.25       3
   7   12    1     103.87        -      11.94      85
   7   12    2      33.27        -       2.76     126
   7   12    3     286.09        -      35.59      62
   7   12    4     368.33        -      74.03      22
   7   12    5      98.03        -      33.55       7
   7   12    6     214.52        -      40.36       4
   7   12    7     232.62        -      46.82       8
   7   12    8      32.23        -      10.18       5
   7   12    9      17.30        -       3.98       6
   7   12   10      33.03        -      16.33       5
   7   12   11      24.56        -       5.57       5
   7   12   12      13.03        -       4.57       6
   7   12   13      17.12        -       6.80       3
   7   12   15      20.57        -       5.94       4
   7   12   16      17.35        -       2.66       3
   7   12   19      14.92        -       5.68       3
   7   13    1     217.76        -      20.23      92
   7   13    2     169.17        -      15.60     101
   7   13    3     204.39        -      24.80      53
   7   13    4     115.40        -      31.73      14
   7   13    5     133.21        -      31.77       9
   7   13    6      56.89        -      24.09       5
   7   13   11      17.34        -       3.37       5
   7   13   12      19.53        -       3.09       4
   7   13   14      24.45        -       3.86       5
   7   13   15      16.75        -       3.80       4
   7   14    1      80.34        -       6.80      99
   7   14    2     397.82        -      37.75      91
   7   14    3      36.83        -       4.43      61
   7   14    4      39.00        -       8.72      35
   7   14    5      45.27        -       9.74       7
   7   14    6     149.72        -      32.91       8
   7   14    7      35.68        -       7.07       5
   7   14    9       2.73        -       7.38       3
   7   14   10      27.93        -       5.55       3
   7   14   11      25.28        -       4.14       4
   7   14   12      17.92        -       8.86       3
   7   15    1      35.01        -       4.68     121
   7   15    2      32.23        -       2.83      96
   7   15    3     144.89        -      17.15      50
   7   15    4      32.96        -       4.28      18
   7   15    5     172.35        -      38.52       9
   7   15    7      46.45        -      21.83       8
   7   15    8      24.22        -       6.74       5
   7   15   15      22.00        -       5.43       3
   7   16    1      54.73        -       5.11      89
   7   16    2     190.96        -      16.48      93
   7   16    3     360.56        -      35.22      63
   7   16    4     163.49        -      26.22      33
   7   16    5     158.42        -      33.11      15
   7   16    6     111.21        -      17.60      10
   7   16    7      30.69        -       7.70       5
   7   16    8      22.56        -      10.80       5
   7   16   10      22.73        -       6.67       6
   7   16   13      12.11        -       4.83       4
   7   17    1     229.77        -      22.61      99
   7   17    2      73.52        -       7.32      87
   7   17    3     181.24        -      16.75      65
   7   17    4      28.66        -       4.69      28
   7   17    5      83.38        -      12.93      12
   7   17    6      51.61        -      13.81       8
   7   17    9      26.24        -       5.42       6
   7   17   12      25.70        -       4.73       4
   7   18    1     184.21        -      16.07      90
   7   18    2      24.57        -       2.01     101
   7   18    3      92.70        -      11.19      54
   7   18    4      27.01        -       2.81      37
   7   18    5     124.67        -      17.13      30
   7   18    6      74.75        -      20.64      12
   7   18    7      32.14        -       4.61       5
   7   18    8      16.99        -       6.35       5
   7   18   14      20.62        -       3.32       4
   7   19    1     128.87        -      11.35      99
   7   19    2      71.17        -       6.60      91
   7   19    3      84.02        -       8.81      56
   7   19    4     118.57        -      15.35      42
   7   19    5      41.24        -       7.16      22
   7   19    6      17.92        -       7.05       5
   7   19    7      98.99        -      30.88       6
   7   19    8      22.50        -       4.66       6
   7   19    9      18.41        -       4.80       3
   7   19   14      25.17        -       7.25       3
   7   19   16      27.55        -       9.75       3
   7   20    1     172.10        -      15.01      82
   7   20    2      88.20        -       9.64      66
   7   20    3      28.16        -       2.29      55
   7   20    4      78.12        -       8.02      40
   7   20    5     106.27        -      14.69      36
   7   20    6      61.59        -      15.14      10
   7   20    7      97.66        -      44.80       8
   7   21    1     138.07        -      12.51      84
   7   21    2      36.64        -       4.02      62
   7   21    3     120.39        -      13.89      54
   7   21    4      31.26        -       3.93      45
   7   21    5      24.80        -       2.87      27
   7   21    6     119.74        -      25.15      12
   7   21    7      11.98        -       3.52       8
   7   21    8     101.06        -      49.07       3
   7   21   16      18.42        -       2.56       3
   7   22    1      30.35        -       2.75      77
   7   22    2     109.18        -       9.92      71
   7   22    3      21.81        -       2.51      42
   7   22    4      32.41        -       3.65      40
   7   22    5      26.85        -       3.40      25
   7   22    6      25.03        -       2.91      15
   7   22    7      99.83        -      28.46       4
   7   22    8      23.82        -       8.25       3
   7   22   11       9.93        -       3.90       3
   7   23    1      22.67        -       2.05      67
   7   23    2     157.09        -      15.42      69
   7   23    3      21.72        -       2.77      47
   7   23    4      41.08        -       5.10      39
   7   23    5      25.44        -       3.54      32
   7   23    6      21.62        -       2.77      20
   7   23    7      19.24        -       4.50      12
   7   23    8      22.25        -       3.64       9
   7   23    9       9.70        -       9.76       3
   7   24    1      26.97        -       2.48      58
   7   24    2      27.87        -       2.77      73
   7   24    3      45.05        -       6.01      40
   7   24    4      17.42        -       2.61      28
   7   24    5      36.75        -       5.16      44
   7   24    6      22.16        -       3.39      19
   7   24    7      33.17        -       7.97      14
   7   24    9      15.25        -       7.64       4
   7   25    1      35.76        -       3.79      62
   7   25    2      94.61        -       8.76      64
   7   25    3      18.14        -       2.12      46
   7   25    4      97.68        -      14.05      28
   7   25    5      32.30        -       4.92      22
   7   25    6      19.65        -       5.16      14
   7   25    7      29.28        -       4.24      16
   7   26    1      63.20        -       6.32      54
   7   26    2      20.11        -       2.03      65
   7   26    3     122.74        -      12.56      44
   7   26    4      19.28        -       2.55      30
   7   26    5      16.68        -       3.18      22
   7   26    6      35.02        -       7.05      15
   7   26    7      23.01        -       4.26       8
   7   26    8      27.50        -       6.69       6
   7   26    9      10.66        -       5.26       4
   7   27    1      18.72        -       1.93      60
   7   27    2      22.34        -       1.89      62
   7   27    3      38.24        -       4.11      48
   7   27    4      16.45        -       2.18      41
   7   27    5      37.45        -       7.46      20
   7   27    6      17.20        -       2.66      23
   7   27    7      15.50        -       3.95      14
   7   27    8      25.48        -       7.14       5
   7   28    1      21.33        -       1.96      47
   7   28    2      22.95        -       2.24      53
   7   28    3      32.11        -       3.76      46
   7   28    4      35.16        -       4.54      34
   7   28    5      13.03        -       1.90      26
   7   28    6      35.55        -       6.28      22
   7   28    7      59.95        -       9.61      15
   7   28    8      21.51        -       4.67       8
   7   29    1      56.27        -       5.46      52
   7   29    2      25.77        -       2.57      43
   7   29    3      34.22        -       4.89      25
   7   29    4      19.22        -       3.22      22
   7   29    5      17.08        -       3.12      20
   7   29    6      13.71        -       2.66      19
   7   29    7      14.20        -       4.53      13
   7   29    8      19.62        -       3.94      13
   7   30    1      16.98        -       1.90      49
   7   30    2      19.56        -       2.15      35
   7   30    3      27.26        -       3.44      29
   7   30    4      18.58        -       2.56      28
   7   30    5      49.72        -       4.54      24
   7   30    6      20.19        -       2.32      24
   7   30    7      17.98        -       3.12      10
   7   30    8      31.09        -      10.53       7
   7   31    1      35.59        -       3.78      37
   7   31    2      17.21        -       2.39      36
   7   31    3      14.29        -       2.55      22
   7   31    4      27.94        -       8.25      14
   7   31    5      18.31        -       2.15      17
   7   31    6      17.62        -       3.61       8
   7   31    7       7.56        -       2.70       8
   7   31    8      15.90        -       1.44      11
   7   31    9      18.28        -       4.56       5
   7   32    1      24.36        -       2.43      35
   7   32    2      24.23        -       2.91      42
   7   32    3      20.17        -       2.44      27
   7   32    4      16.79        -       2.39      20
   7   32    5      13.43        -       3.48      14
   7   32    6      20.44        -       3.03      14
   7   32    7      23.92        -       2.31      16
   7   32    8      20.56        -       2.94      10
   7   32    9      16.47        -       3.43       5
   7   33    1      12.56        -       2.24      27
   7   33    2      39.78        -       4.45      27
   7   33    3      18.09        -       2.54      27
   7   33    4      24.71        -       4.40      20
   7   33    5      22.51        -       3.65      15
   7   33    6      22.02        -       3.09      19
   7   33    7      14.75        -       4.88       9
   7   33    8      12.93        -       2.00       8
   7   33    9      24.10        -       7.32       5
   7   33   11      15.51        -       4.11       3
   7   34    1      20.25        -       2.78      29
   7   34    2      29.90        -       4.03      36
   7   34    3      19.36        -       3.98      15
   7   34    4      18.73        -       3.79      16
   7   34    5      26.47        -       3.38      16
   7   34    6      13.84        -       2.46      15
   7   34    7      16.76        -       2.82      20
   7   34    8      12.16        -       5.65       7
   7   34    9      17.40        -       5.17       4
   7   35    1      13.98        -       1.91      29
   7   35    2      16.91        -       1.96      34
   7   35    3      16.04        -       1.98      25
   7   35    4      14.86        -       2.35      14
   7   35    5      18.02        -       2.88      14
   7   35    6      16.63        -       1.96      15
   7   35    7      13.80        -       1.56      18
   7   35    8      16.29        -       3.22       9
   7   35    9      16.42        -       3.11       3
   7   35   10      17.77        -       6.80       3
   7   36    1      21.72        -       3.20      22
   7   36    2      14.61        -       1.52      42
   7   36    3      10.39        -       2.89      21
   7   36    4      23.58        -       3.66      10
   7   36    5      15.69        -       3.53      11
   7   36    6      13.76        -       2.97       9
   7   36    7      22.05        -       6.86       4
   7   36    8      22.34        -       5.51       5
   7   36    9       6.02        -       3.30       6
   7   36   10      12.33        -       2.47       6
   7   37    1      11.05        -       1.88      23
   7   37    2      15.79        -       1.94      33
   7   37    3      13.00        -       3.05      17
   7   37    4      13.09        -       2.50      11
   7   37    5       8.55        -       2.53       5
   7   37    6       8.79        -       2.05      15
   7   37    7       9.98        -       2.50      11
   7   37    8      12.11        -       4.33       7
   7   37    9      16.71        -       8.19       3
   7   38    1      15.42        -       3.04      21
   7   38    2      20.74        -       3.32      22
   7   38    3       9.51        -       2.09       9
   7   38    4      18.13        -       3.77      11
   7   38    5      17.36        -       2.88      12
   7   38    6      17.73        -       4.19       9
   7   38    7      15.53        -       3.23      10
   7   39    1      21.48        -       6.43      16
   7   39    2      11.57        -       1.67      17
   7   39    3      16.01        -       3.89       9
   7   39    4      15.88        -       2.07      16
   7   39    5       9.99        -       2.06      13
   7   39    6      12.02        -       2.34       7
   7   39    7      12.55        -       3.19      12
   7   39    8      15.16        -       3.35       8
   7   39    9      11.01        -       3.75       6
   7   40    1      16.07        -       2.79      14
   7   40    2      25.09        -       3.18       8
   7   40    3      10.00        -       2.83      11
   7   40    4      15.67        -       3.31      16
   7   40    5      13.30        -       4.23       5
   7   40    6       9.75        -       4.26       4
   7   40    7       0.56        -       7.37       3
   7   40    8      10.44        -       1.94       5
   7   40    9       3.36        -       1.56       3
   7   41    1       8.85        -       2.39      17
   7   41    2      10.58        -       4.29       6
   7   41    3      20.02        -       2.48       9
   7   41    4      12.53        -       1.39      10
   7   41    5      12.62        -       4.03       5
   7   41    6      30.55        -       4.66       4
   7   41    7       4.94        -       2.91       5
   7   41    9       6.73        -       3.38       4
   7   42    1      11.95        -       1.99      11
   7   42    2      14.99        -       6.52       7
   7   42    3      11.83        -       3.65       8
   7   42    4       9.44        -       2.38       8
   7   42    5      19.84        -       5.01       3
   7   42    6      14.19        -       4.07       5
   7   43    1      14.04        -       1.06       8
   7   43    2      10.90        -       5.09       5
   7   43    3      13.81        -       4.46       6
   7   43    4      10.84        -       2.21       7
   7   43    5      12.38        -       3.98       4
   7   44    1      15.27        -       2.65       7
   7   44    2      12.30        -       2.22       8
   7   44    3      12.51        -       1.72       4
   7   44    4      11.80        -       3.63       4
   7   44    6      10.22        -       3.18       4
   7   45    1       5.84        -       1.38       3
   7   45    2      10.66        -       3.04       4
   7   46    2      16.28        -       6.22       3
   8    0    0     262.03        -      21.38     262
   8    0    1     480.50        -      59.49     114
   8    0    2     250.11        -      34.75      71
   8    0    3      65.50        -      10.43      15
   8    0    4      23.58        -       2.98       4
   8    0    5      49.20        -       8.72       8
   8    0    6      34.74        -      10.79       4
   8    0    7      28.83        -       5.19       6
   8    0    8     100.19        -      63.65       5
   8    0    9      29.03        -      11.64       4
   8    0   10      26.54        -       6.95       4
   8    0   11     359.59        -     143.05       7
   8    0   12      10.46        -       3.43       3
   8    0   13      45.40        -      12.97       7
   8    0   14      20.99        -       2.77       8
   8    0   15      24.23        -       3.92       6
   8    0   16      32.91        -      14.13       3
   8    1    0     109.38        -       5.24     473
   8    1    1     325.76        -      33.40     120
   8    1    2     114.63        -      14.97      70
   8    1    3     177.89        -      34.79      16
   8    1    5     262.39        -      78.12       3
   8    1    7      36.91        -       8.17       4
   8    1    8      39.11        -      13.13       7
   8    1    9     134.81        -      12.06       5
   8    1   10      93.98        -      26.18       3
   8    1   11      36.32        -       5.14       4
   8    1   12      43.25        -       5.83       3
   8    1   14      37.42        -       4.87       4
   8    1   16      27.65        -       6.15       3
   8    1   17      12.45        -       4.06       3
   8    1   20      10.10        -       1.54       3
   8    2    0     539.70        -      39.51     392
   8    2    1     229.84        -      23.20     112
   8    2    2     109.05        -      12.68      70
   8    2    3      59.75        -      11.49      11
   8    2    4      43.25        -      12.52       3
   8    2    6      83.72        -      21.72      10
   8    2    8     247.73        -     124.86       4
   8    2    9      38.67        -       7.46       7
   8    2   10      47.56        -      25.91       3
   8    2   11      43.70        -       9.30       7
   8    2   13      33.40        -       6.23       4
   8    2   17      17.71        -       3.19       6
   8    2   19      20.25        -       7.93       3
   8    2   20      16.44        -       6.09       3
   8    3    0      62.50        -       3.14     375
   8    3    1     100.52        -      10.54     143
   8    3    2     391.12        -      42.13      78
   8    3    3      48.03        -       6.98      11
   8    3    5     148.56        -      29.17       6
   8    3    6     147.55        -      39.48       5
   8    3    8     116.43        -      24.79       3
   8    3    9      77.30        -      26.27       6
   8    3   10      22.21        -       2.45       5
   8    3   11      89.73        -      31.23       8
   8    3   12      22.70        -       4.92       4
   8    3   13      33.70        -       5.77       7
   8    3   14      14.95        -       6.75       3
   8    3   15      21.04        -       5.61       3
   8    3   16      10.50        -       2.38       5
   8    3   17      19.94        -       5.66       3
   8    3   19      12.17        -       4.53       3
   8    4    0      68.00        -       3.51     374
   8    4    1      36.93        -       3.58     192
   8    4    2      34.59        -       4.45      69
   8    4    3      79.03        -      19.73      13
   8    4    4     152.15        -      72.38       5
   8    4    5      51.52        -      11.85       4
   8    4    6      73.98        -      36.08       4
   8    4    7     121.79        -      40.16       7
   8    4    8     173.58        -      33.33      11
   8    4    9      36.08        -       8.73       8
   8    4   10      19.50        -       9.42       5
   8    4   11      19.91        -       4.85       8
   8    4   12      21.10        -       3.21       7
   8    4   13      24.52        -      12.59       4
   8    4   14      18.44        -       4.66       5
   8    4   15      16.90        -       7.32       8
   8    4   16      38.41        -       8.67       3
   8    4   17      22.94        -       9.50       5
   8    4   19       8.78        -       3.64       5
   8    5    0     107.57        -       6.98     351
   8    5    1     135.62        -      10.47     195
   8    5    2      79.65        -       7.79      89
   8    5    3      71.13        -      17.70      17
   8    5    4     179.85        -      52.48      10
   8    5    5      43.52        -       6.18      11
   8    5    6      93.68        -      20.22      10
   8    5    7      30.01        -       5.33       7
   8    5    8      56.42        -      11.32      12
   8    5    9     219.21        -      38.60       5
   8    5   10      25.11        -       3.69      10
   8    5   11      41.50        -       8.13      12
   8    5   12      15.18        -       2.45       7
   8    5   13      18.09        -       5.50       5
   8    5   14       7.66        -       3.31       4
   8    5   15      41.03        -      10.62       8
   8    5   16      13.83        -       6.38       7
   8    5   17      13.43        -       2.48       7
   8    5   18      14.72        -       7.08       7
   8    5   19      25.57        -      15.83       5
   8    5   21      16.35        -       2.64       3
   8    6    0      59.26        -       3.01     344
   8    6    1     490.75        -      34.57     201
   8    6    2     134.66        -      12.39     120
   8    6    3     168.25        -      30.45      30
   8    6    4      30.75        -       5.24      17
   8    6    5      26.64        -       5.34      14
   8    6    6     208.55        -      52.96      18
   8    6    7     284.00        -      46.26      17
   8    6    8      42.18        -      12.59      21
   8    6    9      44.64        -      10.41      15
   8    6   10      37.39        -       7.74      16
   8    6   11      45.87        -       4.34      12
   8    6   12      23.58        -       4.97      12
   8    6   13      17.52        -       3.49      11
   8    6   14      17.68        -       2.53       8
   8    6   15      17.05        -       2.19       5
   8    6   16      20.07        -       4.64       6
   8    6   17      24.34        -       5.66       9
   8    6   18      14.63        -       3.93       5
   8    6   19      11.01        -       3.34       6
   8    6   20       8.82        -       2.15       5
   8    6   21       8.93        -       2.47       3
   8    7    0     116.55        -       7.63     335
   8    7    1     117.87        -       8.28     186
   8    7    2      46.66        -       3.41     128
   8    7    3      26.66        -       3.82      42
   8    7    4     186.35        -      36.87      25
   8    7    5      64.28        -      12.90      18
   8    7    6      22.82        -       3.44      15
   8    7    7      37.24        -       5.38      18
   8    7    8     199.91        -      38.45      16
   8    7    9      35.42        -       7.09      15
   8    7   10      21.92        -       3.30      20
   8    7   11      15.79        -       4.61      14
   8    7   12      18.74        -       3.21      13
   8    7   13      17.27        -       4.12       7
   8    7   14      15.55        -       4.11       9
   8    7   15      34.11        -      15.70       4
   8    7   16      47.00        -      10.51       4
   8    7   17      21.93        -       4.54       8
   8    7   18      13.27        -       2.33       7
   8    7   19      15.20        -       2.79       5
   8    8    0      55.99        -       3.64     185
   8    8    1      31.37        -       1.69     194
   8    8    2      48.54        -       2.63     164
   8    8    3      96.82        -      12.90      46
   8    8    4     268.87        -      39.19      42
   8    8    5     180.47        -      28.91      33
   8    8    6      68.70        -       9.32      28
   8    8    7     184.93        -      25.63      35
   8    8    8      26.84        -       3.10      37
   8    8    9      19.59        -       2.68      28
   8    8   10      14.07        -       3.38      22
   8    8   11      36.61        -       5.45      23
   8    8   12      18.99        -       2.65      23
   8    8   13      22.91        -       3.20      23
   8    8   14      26.83        -       4.00      17
   8    8   15       9.74        -       2.17      13
   8    8   16      10.71        -       2.64      14
   8    8   17      12.57        -       2.99      13
   8    8   18      13.07        -       3.00       9
   8    8   19      12.25        -       2.44       8
   8    8   20      10.97        -       3.42       5
   8    9    1     135.06        -       9.65     141
   8    9    2     173.19        -      12.99     168
   8    9    3      86.79        -      13.00      48
   8    9    4     101.80        -      18.06      32
   8    9    5      25.24        -       4.22      17
   8    9    6     229.39        -      45.96      18
   8    9    7      61.83        -      13.31      19
   8    9    8     173.13        -      25.06      21
   8    9    9      50.04        -       6.07      23
   8    9   10      22.67        -       2.55      15
   8    9   11      20.85        -       3.91      13
   8    9   12      22.37        -       2.90       9
   8    9   13      41.10        -      13.84       7
   8    9   14      11.91        -       2.67       6
   8    9   15      11.38        -       2.97       8
   8    9   16      25.84        -       4.88      10
   8    9   17      13.54        -       2.36      10
   8    9   18      18.83        -       4.26       7
   8    9   19      10.54        -       2.85       3
   8    9   20       6.88        -       1.75       3
   8   10    1      67.00        -       5.32     132
   8   10    2      44.91        -       2.94     122
   8   10    3      25.90        -       3.21      45
   8   10    4      45.50        -       5.71      21
   8   10    5      44.54        -       8.79      20
   8   10    6      81.57        -      16.59      19
   8   10    7     102.39        -      19.00      14
   8   10    8      33.65        -       4.60      13
   8   10    9      39.19        -       5.64      12
   8   10   10      27.84        -       5.23      13
   8   10   11      33.47        -       7.12      10
   8   10   12      18.20        -       2.71      11
   8   10   13      18.89        -       4.56       9
   8   10   14      67.74        -       6.66       9
   8   10   15      39.67        -       7.72      10
   8   10   16      11.65        -       2.91       8
   8   10   17      14.97        -       3.28       7
   8   10   18      23.15        -       7.20       5
   8   11    1     120.79        -      10.41     124
   8   11    2      63.03        -       5.59     127
   8   11    3      83.10        -       9.49      50
   8   11    4      76.00        -      15.12      16
   8   11    5     226.37        -      75.90       8
   8   11    6    1280.76        -     247.80       8
   8   11    7      27.60        -       3.72       9
   8   11    8     268.85        -      66.26       7
   8   11    9      23.17        -       6.94      10
   8   11   10      41.63        -       6.19      11
   8   11   11      17.34        -       4.77       9
   8   11   12      14.55        -       2.81       8
   8   11   13      29.23        -       5.74       8
   8   11   14      15.53        -       2.63       6
   8   12    1     125.81        -      11.48     107
   8   12    2     204.68        -      17.56     129
   8   12    3      49.37        -       4.40      77
   8   12    4      37.33        -      16.59      15
   8   12    5     199.49        -      59.98       6
   8   12    6     221.03        -      34.45      12
   8   12    7      98.79        -      26.27       8
   8   12    8     112.48        -      23.18      11
   8   12    9      21.33        -       8.07       5
   8   12   10      21.33        -       3.92       3
   8   12   11      15.52        -       2.76       8
   8   12   12      27.21        -       5.04       5
   8   12   15      25.86        -       4.98       3
   8   12   16      17.88        -       4.50       5
   8   12   17      19.36        -       9.96       4
   8   13    1      29.30        -       2.16     113
   8   13    2      46.95        -       4.10     104
   8   13    3      60.16        -       5.33      68
   8   13    4      48.36        -      15.48      12
   8   13    5     264.61        -      76.50       9
   8   13    6      54.18        -      18.14       5
   8   13    7      64.91        -      28.29       4
   8   13    8     102.80        -      33.42       5
   8   13    9      50.87        -      17.14       5
   8   13   10      17.45        -       5.33       7
   8   13   11      12.11        -       4.06       4
   8   13   13      11.77        -       4.80       4
   8   13   14      12.47        -       3.22       3
   8   13   15      40.47        -       3.61       4
   8   13   18      12.59        -       4.38       3
   8   13   19      12.99        -       4.56       3
   8   14    1     119.14        -       9.57     115
   8   14    2      74.06        -       6.03     108
   8   14    3     616.59        -      66.96      77
   8   14    4     378.68        -      54.87      40
   8   14    5      85.61        -      22.61      11
   8   14    6      59.74        -      14.48       4
   8   14    7     374.09        -     142.64       3
   8   14    8      36.06        -      11.27       9
   8   14    9      28.05        -      13.43       4
   8   14   10      18.17        -       4.16       4
   8   14   11      29.64        -      12.68       6
   8   14   12      21.69        -       8.13       6
   8   14   13      20.44        -       8.44       4
   8   14   14       6.24        -       4.27       4
   8   15    1      28.49        -       2.13     105
   8   15    2     266.76        -      23.74      97
   8   15    3     328.19        -      33.70      61
   8   15    4     132.64        -      18.38      21
   8   15    5     146.33        -      36.77      12
   8   15    6      41.27        -      10.28       3
   8   15    8      62.40        -      30.52       3
   8   15    9      23.50        -       6.43       7
   8   15   11      21.58        -       8.23       5
   8   15   12      15.54        -       9.59       3
   8   15   13      14.40        -       4.67       3
   8   15   15      20.77        -      15.13       3
   8   15   16       9.77        -       9.00       3
   8   16    1      38.35        -       3.10      95
   8   16    2     348.68        -      33.78      95
   8   16    3     189.94        -      20.70      59
   8   16    4      94.44        -      12.48      41
   8   16    5      20.28        -       3.63      12
   8   16    6      95.45        -      17.72       5
   8   16    7      51.74        -      10.39       6
   8   16    8      29.72        -       7.13       3
   8   16   10      14.10        -       2.31       3
   8   16   11      22.71        -       5.57       4
   8   16   12      28.22        -       4.69       3
   8   16   15      17.48        -       0.40       3
   8   17    1      23.56        -       1.94      84
   8   17    2      31.50        -       2.42      96
   8   17    3      74.12        -       8.28      69
   8   17    4     178.40        -      23.08      33
   8   17    5     156.24        -      26.05      13
   8   17    6      84.50        -      21.53       6
   8   17    7      54.68        -      20.92       4
   8   17    8      26.01        -       6.23       8
   8   17    9      81.28        -      19.09       4
   8   17   10      53.48        -      23.12       3
   8   17   11      30.05        -       9.77       3
   8   18    1      45.09        -       4.20      75
   8   18    2     159.01        -      16.27      85
   8   18    3     134.44        -      14.09      68
   8   18    4     327.60        -      41.56      44
   8   18    5      72.37        -       8.78      25
   8   18    6      32.87        -       7.74      10
   8   18    8      79.74        -      15.03       3
   8   18    9      12.08        -       6.28       4
   8   18   11      20.70        -       7.35       6
   8   18   14      24.10        -       5.50       3
   8   19    1     114.22        -      12.58      72
   8   19    2     174.47        -      17.62      75
   8   19    3     238.87        -      26.74      55
   8   19    4      37.16        -       4.38      52
   8   19    5      26.55        -       4.56      21
   8   19    6      39.38        -      14.08      10
   8   19    7      27.45        -       7.50       6
   8   19    8      72.76        -      37.86       3
   8   19   10      30.69        -       5.85       7
   8   20    1      35.49        -       2.70      77
   8   20    2      76.23        -       8.07      67
   8   20    3     137.68        -      16.13      53
   8   20    4     100.92        -      13.00      38
   8   20    5      80.01        -      14.37      21
   8   20    6      43.26        -      10.05      10
   8   20    7      95.33        -      29.07       7
   8   20    8      24.54        -       5.88       5
   8   20    9      19.33        -       7.22       3
   8   20   11      15.60        -       6.48       4
   8   21    1      72.26        -       8.82      63
   8   21    2      96.49        -       8.98      72
   8   21    3      26.47        -       2.85      54
   8   21    4      88.95        -       9.31      35
   8   21    5      16.20        -       2.13      24
   8   21    6      21.95        -       5.82      12
   8   21    7      31.78        -       5.27       7
   8   21    8      19.44        -       4.31       3
   8   22    1     172.19        -      18.80      62
   8   22    2      20.75        -       1.51      80
   8   22    3      90.25        -      12.00      55
   8   22    4      21.48        -       6.67      44
   8   22    5      49.19        -       5.71      33
   8   22    6      51.39        -      14.40      11
   8   22    7      28.12        -       5.28       4
   8   22    8      41.95        -       7.02       8
   8   23    1     191.43        -      16.05      81
   8   23    2      29.80        -       4.31      76
   8   23    3      24.50        -       2.60      55
   8   23    4      60.30        -       7.29      38
   8   23    5      52.44        -       6.25      31
   8   23    6      32.93        -       4.74      23
   8   23    7      13.74        -       8.27       5
   8   23    8      28.37        -       8.76       9
   8   23   10      10.18        -       7.65       3
   8   24    1      23.57        -       2.07      86
   8   24    2      73.21        -       6.28      64
   8   24    3      20.36        -       2.52      51
   8   24    4      15.73        -       2.85      37
   8   24    5      28.69        -       2.93      40
   8   24    6      26.04        -       4.69      22
   8   24    7      57.09        -      12.70       6
   8   24    8      17.39        -      13.05       4
   8   24    9       3.61        -       6.39       3
   8   25    1      18.80        -       1.91      69
   8   25    2      35.65        -       3.08      67
   8   25    3      20.30        -       2.05      47
   8   25    4      63.02        -       8.26      24
   8   25    5      91.00        -      15.52      16
   8   25    6      48.08        -       5.77      19
   8   25    7      21.49        -       3.51      19
   8   25    8      14.40        -       4.43       3
   8   25    9       9.01        -       2.58       6
   8   25   11      20.69        -       3.35       4
   8   26    1      40.39        -       3.71      72
   8   26    2      32.03        -       2.73      62
   8   26    3      26.49        -       2.81      42
   8   26    4      23.33        -       2.59      32
   8   26    5      17.54        -       2.28      31
   8   26    6      47.30        -       7.96      15
   8   26    7      21.13        -       2.56       6
   8   26    8      21.50        -       8.50       5
   8   26    9       6.31        -       2.05       5
   8   26   11      10.76        -       4.45       3
   8   27    1     112.88        -       9.51      70
   8   27    2      38.99        -       4.18      48
   8   27    3      20.29        -       2.60      38
   8   27    4      18.69        -       2.78      41
   8   27    5      15.58        -       2.96      17
   8   27    6      73.24        -      10.01      18
   8   27    7      23.78        -       2.96      15
   8   27    8       7.99        -       1.87       5
   8   28    1      21.13        -       1.92      53
   8   28    2      19.33        -       2.10      46
   8   28    3      22.59        -       2.35      41
   8   28    4      71.01        -      11.04      32
   8   28    5      25.46        -       3.69      28
   8   28    6      54.51        -       6.75      18
   8   28    7      22.64        -       2.77      14
   8   28    8      43.21        -      10.07       6
   8   28   10      21.29        -       6.04       3
   8   28   11      12.00        -       5.34       3
   8   29    1      41.88        -       4.16      51
   8   29    2      42.66        -       5.01      41
   8   29    3      27.28        -       3.15      41
   8   29    4      32.51        -       4.78      18
   8   29    5      12.39        -       2.26      22
   8   29    6      18.70        -       2.23      24
   8   29    7      22.35        -       2.24       9
   8   29    8      28.91        -       5.70      12
   8   30    1      33.55        -       4.42      34
   8   30    2      27.34        -       3.13      40
   8   30    3      17.99        -       2.23      39
   8   30    4      29.06        -       5.23      26
   8   30    5      16.72        -       2.65      20
   8   30    6      16.57        -       4.58      10
   8   30    7      16.27        -       3.21      14
   8   30    8      27.48        -       5.03       8
   8   30    9      15.67        -       6.21       3
   8   31    1      90.64        -      11.98      37
   8   31    2      21.26        -       2.61      41
   8   31    3      19.32        -       2.63      21
   8   31    4      65.96        -      10.34      12
   8   31    5      18.59        -       3.44      14
   8   31    6      25.40        -       5.18       8
   8   31    7      15.97        -       5.46       9
   8   31    8      15.75        -       3.97      10
   8   31    9      11.95        -       1.95       7
   8   32    1      31.79        -       4.44      31
   8   32    2      26.43        -       3.06      47
   8   32    3      21.27        -       2.53      28
   8   32    4      32.84        -       4.05      21
   8   32    5      16.09        -       2.28      14
   8   32    6      13.75        -       2.29      15
   8   32    7      16.25        -       2.55      17
   8   32    8      17.50        -       2.16      11
   8   32    9      17.10        -       3.35       5
   8   33    1      19.37        -       2.19      26
   8   33    2      16.68        -       1.64      34
   8   33    3      20.85        -       3.71      28
   8   33    4      22.12        -       3.23      17
   8   33    5      18.54        -       3.53      14
   8   33    6      16.60        -       3.08      25
   8   33    7      16.67        -       3.51      12
   8   33    8      18.76        -       8.99       7
   8   33   12       3.91        -       5.17       3
   8   34    1      13.87        -       2.01      26
   8   34    2      14.74        -       2.52      21
   8   34    3      15.73        -       2.18      24
   8   34    4      14.31        -       2.28      19
   8   34    5      15.08        -       2.11      19
   8   34    6      26.21        -       2.89      17
   8   34    7      21.74        -       3.16      13
   8   34    8      12.23        -       3.01       8
   8   34    9      14.47        -       1.53       3
   8   35    1      15.45        -       1.96      25
   8   35    2      18.14        -       2.16      27
   8   35    3      17.66        -       2.50      28
   8   35    4      15.63        -       4.54      12
   8   35    5      16.04        -       2.75      11
   8   35    6      19.23        -       5.83       9
   8   35    7       6.50        -       2.44      17
   8   35    8      26.55        -       3.41      10
   8   35    9      12.07        -       4.83       6
   8   36    1      18.75        -       3.02      27
   8   36    2      26.06        -       2.99      23
   8   36    3      18.65        -       2.95      31
   8   36    4      17.40        -       2.46      16
   8   36    5      16.65        -       2.93      11
   8   36    6      17.78        -       3.16      12
   8   36    7      14.47        -       3.69       3
   8   36    8      26.69        -       5.28      12
   8   36    9       9.51        -       3.24       6
   8   36   10       7.52        -       1.80       7
   8   37    1      17.00        -       2.28      26
   8   37    2      23.73        -       2.73      21
   8   37    3      31.71        -       4.08      30
   8   37    4      30.85        -       6.96      21
   8   37    5      16.92        -       2.63      15
   8   37    6      13.96        -       2.78      13
   8   37    7      18.23        -       3.21      10
   8   37    8       8.62        -       3.90       7
   8   37    9      14.54        -       7.61       4
   8   38    1      12.43        -       2.57      24
   8   38    2      20.38        -       4.15      14
   8   38    3      19.54        -       2.18      15
   8   38    4      21.09        -       3.07      25
   8   38    5      12.31        -       4.08      14
   8   38    6      13.26        -       2.69       6
   8   38    7       7.60        -       4.29       5
   8   38    8      10.40        -       2.73       4
   8   39    1      14.02        -       1.98      18
   8   39    2      21.84        -       4.01      11
   8   39    3      12.79        -       2.30      18
   8   39    4      17.17        -       3.28      19
   8   39    5       9.96        -       5.45       4
   8   39    6      22.67        -       0.75       4
   8   39    7      10.49        -       2.95       9
   8   39    8      10.96        -       4.09       6
   8   39    9      18.29        -       4.68       4
   8   40    1      17.40        -       2.47      15
   8   40    2      20.45        -       4.00      14
   8   40    3      13.24        -       2.42      19
   8   40    4      10.38        -       3.24       6
   8   40    5      11.06        -       1.30       5
   8   40    6       4.27        -       3.17       6
   8   40    7       6.49        -       2.65       5
   8   40    8      10.97        -       3.16       6
   8   41    1       9.71        -       1.95      17
   8   41    2      13.71        -       2.84      10
   8   41    3      12.00        -       3.64      11
   8   41    4      15.52        -       3.27       5
   8   41    5      19.56        -       4.77       7
   8   41    6      12.83        -       1.05       3
   8   41    7      16.81        -       9.99       3
   8   41    9      10.82        -       1.36       5
   8   42    1      12.90        -       1.72      12
   8   42    2      15.97        -       2.20      10
   8   42    3      10.78        -       2.97      10
   8   42    4       7.26        -       1.86       9
   8   42    5       8.16        -       2.05       6
   8   42    6      12.65        -       4.47       4
   8   43    1      11.62        -       2.78      12
   8   43    2      11.20        -       2.73       7
   8   43    3      11.55        -       2.91       6
   8   43    4       5.65        -       4.29       5
   8   44    1      12.39        -       2.21       8
   8   44    2      15.12        -       1.89       5
   8   44    6       9.87        -       2.47       6
   8   45    1       8.97        -       1.62       4
   9    0    0      50.14        -       3.37     238
   9    0    1     282.99        -      28.46     113
   9    0    2      83.42        -       7.91      83
   9    0    3     101.74        -      26.53      19
   9    0    4      93.23        -      40.15       6
   9    0    5      33.34        -       5.05      11
   9    0    6      46.19        -      14.51       4
   9    0    7      48.88        -      13.70       3
   9    0    8      77.44        -      50.96       8
   9    0    9     131.26        -      58.86       5
   9    0   10      37.66        -      12.02       4
   9    0   11      36.07        -      13.48       4
   9    0   12      19.55        -       2.26       4
   9    0   13      23.38        -       2.76       5
   9    0   14      37.69        -       8.62       6
   9    0   15      21.02        -       5.75       5
   9    0   16      14.55        -       3.22       8
   9    0   17      13.01        -       2.95       5
   9    1    0     203.77        -      12.61     448
   9    1    1      42.71        -       3.46     108
   9    1    2      30.80        -       2.99      83
   9    1    3     156.42        -      39.56      15
   9    1    4     237.29        -      86.36       3
   9    1    7      50.13        -      18.72       3
   9    1    8     294.54        -      70.56       5
   9    1    9      57.00        -      15.64       7
   9    1   10     259.45        -      39.30       3
   9    1   14      35.54        -       7.66       3
   9    1   15       7.20        -       6.20       4
   9    1   17      27.96        -      21.99       3
   9    2    0      63.42        -       4.99     407
   9    2    1      93.66        -       7.85     135
   9    2    2      42.59        -       3.42     101
   9    2    3      59.09        -      11.79      17
   9    2    4     136.99        -      34.54      10
   9    2    6      36.63        -       5.17       5
   9    2    7      40.68        -       5.68       5
   9    2    8     116.49        -      18.01       5
   9    2    9      27.97        -       4.04       3
   9    2   11      33.13        -       7.05       3
   9    2   12      45.37        -      10.75       6
   9    2   13      12.33        -       3.43       3
   9    2   14      16.90        -       2.68       5
   9    2   15      14.42        -       4.13       3
   9    2   17      16.62        -       3.28       4
   9    2   19      17.91        -       3.65       8
   9    3    0      67.66        -      11.67     371
   9    3    1     437.60        -      34.91     166
   9    3    2     175.55        -      22.46      71
   9    3    3      94.90        -      21.23      20
   9    3    4     124.70        -      27.35       4
   9    3    6      37.66        -       7.72       7
   9    3    7      73.66        -       5.28       3
   9    3    8     110.76        -      31.79       4
   9    3    9      35.20        -       4.17       6
   9    3   11      35.74        -       9.53       5
   9    3   12      13.15        -       6.30       4
   9    3   13      15.19        -       5.66       4
   9    3   15      30.13        -      10.22       4
   9    3   16       9.02        -       1.52       4
   9    3   21       3.74        -       3.74       3
   9    4    0      52.63        -       2.80     349
   9    4    1     148.87        -      11.02     160
   9    4    2     155.16        -      19.99      85
   9    4    3      55.04        -      10.94      17
   9    4    4     107.19        -      34.80      11
   9    4    5      70.59        -      22.44      10
   9    4    6      89.06        -      39.30       3
   9    4    8      87.79        -      16.63       3
   9    4    9     126.65        -      25.88       7
   9    4   10      27.03        -       6.93       3
   9    4   11      57.96        -      18.61       5
   9    4   12      30.03        -       4.04       9
   9    4   13      41.87        -      14.43       3
   9    4   14       7.71        -       3.34       3
   9    4   15      33.16        -      13.25       5
   9    4   16      17.97        -       4.45       3
   9    5    0      50.98        -       2.48     343
   9    5    1     367.21        -      27.79     162
   9    5    2      45.08        -       4.25      81
   9    5    3      49.50        -      10.11      13
   9    5    4     297.77        -      89.72       9
   9    5    5      82.63        -      16.16       4
   9    5    6      24.41        -       1.23       6
   9    5    7     236.08        -      59.11       9
   9    5    8      38.61        -       7.36       7
   9    5    9      84.75        -      48.15       4
   9    5   10      25.20        -       4.70       8
   9    5   11      31.87        -       3.78       6
   9    5   12      27.55        -       6.03       6
   9    5   13      18.12        -       2.96       4
   9    5   14      12.53        -       3.65       5
   9    5   15      17.52        -       3.20       8
   9    5   16      21.07        -       4.06       6
   9    5   19      13.82        -       2.85       3
   9    6    0      59.37        -       3.45     310
   9    6    1      37.23        -       2.48     158
   9    6    2      72.37        -      12.01     101
   9    6    3      38.73        -       8.21      22
   9    6    4      37.60        -      12.18      10
   9    6    5     176.50        -      30.46      12
   9    6    6     159.98        -      39.44      10
   9    6    7      87.10        -      10.58      10
   9    6    8      81.44        -      14.79      10
   9    6    9     208.62        -      60.46       5
   9    6   10      20.48        -       5.67       8
   9    6   11     115.91        -      28.67       7
   9    6   12      33.10        -       6.96       6
   9    6   13      31.72        -       5.23       8
   9    6   14      17.58        -       4.38       4
   9    6   15      34.15        -       5.16       8
   9    6   16      22.62        -       5.12       7
   9    6   17      19.20        -       3.95       7
   9    6   18       9.60        -       2.41       7
   9    6   19      16.71        -       5.66       6
   9    7    0      54.51        -       3.74     301
   9    7    1     168.68        -      15.01     149
   9    7    2     168.52        -      17.38     104
   9    7    3      33.84        -       3.09      27
   9    7    4      34.36        -       7.77      17
   9    7    5     286.97        -      61.89      18
   9    7    6      28.54        -       4.23      17
   9    7    7      65.72        -      13.20      18
   9    7    8     126.79        -      27.24      20
   9    7    9      44.51        -       6.82      22
   9    7   10      56.01        -       9.84      18
   9    7   11      27.39        -       2.77       9
   9    7   12      33.36        -       5.66       9
   9    7   13      20.98        -       3.17      12
   9    7   14      34.92        -      10.25       5
   9    7   15      17.41        -       2.99       5
   9    7   16      14.03        -       4.80       7
   9    7   17      27.26        -       5.41       7
   9    7   18      16.93        -       4.81       5
   9    8    0      77.91        -       5.66     303
   9    8    1     119.66        -       9.66     148
   9    8    2     145.62        -      11.13     165
   9    8    3      70.10        -       9.45      59
   9    8    4     117.25        -      22.15      26
   9    8    5      26.93        -       4.39      21
   9    8    6     157.97        -      38.87      18
   9    8    7      40.03        -       6.11      15
   9    8    8     108.02        -      21.87      12
   9    8    9      62.56        -      17.29      14
   9    8   10      23.40        -       3.07      14
   9    8   11      19.98        -       2.50      19
   9    8   12      20.61        -       3.78      17
   9    8   13      42.90        -       8.22      15
   9    8   14      14.91        -       3.74      11
   9    8   15      10.27        -       3.82      10
   9    8   16      34.68        -      10.65       7
   9    8   17      31.46        -       7.16       7
   9    8   18      10.94        -       2.68       4
   9    9    0      60.93        -       4.89     169
   9    9    1      36.59        -       2.16     145
   9    9    2      31.83        -       1.67     192
   9    9    3      43.63        -       6.32      49
   9    9    4      23.26        -       2.95      35
   9    9    5      24.02        -       3.48      39
   9    9    6     151.36        -      21.85      31
   9    9    7      44.19        -       7.02      30
   9    9    8      89.29        -      11.77      33
   9    9    9      43.35        -       4.75      34
   9    9   10     163.13        -      23.17      25
   9    9   11      18.43        -       2.09      21
   9    9   12      12.85        -       2.65      18
   9    9   13      22.14        -       3.54      16
   9    9   14      15.47        -       3.07      19
   9    9   15      29.92        -       5.30      15
   9    9   16      26.27        -       4.32      11
   9    9   17      20.73        -       2.95      10
   9    9   18      13.34        -       3.05      10
   9    9   19      12.51        -       4.25       5
   9    9   20      15.93        -       2.47       4
   9   10    1      64.12        -       4.84     144
   9   10    2      31.36        -       2.05     150
   9   10    3      94.73        -       9.02      54
   9   10    4      85.79        -      10.23      25
   9   10    5      92.26        -      13.40      26
   9   10    6     159.80        -      24.32      21
   9   10    7      35.52        -       7.25      20
   9   10    8     164.29        -      23.52      15
   9   10    9      57.39        -      10.05      24
   9   10   10      34.57        -       4.60      20
   9   10   11      20.12        -       3.86      14
   9   10   12      21.79        -       3.67       9
   9   10   13      30.69        -       4.02      11
   9   10   14      17.47        -       3.12      10
   9   10   15      10.09        -       2.79       6
   9   10   16      19.17        -       6.51       6
   9   10   17      19.24        -       5.25       9
   9   10   18      14.35        -       5.87       4
   9   11    1     186.96        -      15.55     136
   9   11    2      34.49        -       3.39     160
   9   11    3      77.13        -       9.24      52
   9   11    4     112.76        -      16.89      34
   9   11    5     275.12        -      46.30      16
   9   11    6      38.48        -       9.97      15
   9   11    7     136.38        -      21.37      13
   9   11    8     120.87        -      20.49      14
   9   11    9      34.10        -       8.24      13
   9   11   10      15.08        -       3.74      13
   9   11   11      27.15        -       3.90      13
   9   11   12      17.79        -       4.43      10
   9   11   13      17.19        -       3.34      10
   9   11   14      24.32        -       3.86       6
   9   11   15      29.33        -       5.09      10
   9   11   16      27.18        -       6.06       6
   9   11   17      16.44        -       4.99       8
   9   11   18      29.48        -       7.04       3
   9   12    1      32.53        -       2.61     115
   9   12    2      31.78        -       1.80     151
   9   12    3      36.03        -       3.58      77
   9   12    4      30.94        -       3.47      27
   9   12    5     183.29        -      31.50      17
   9   12    6      22.34        -       4.36      11
   9   12    7      51.39        -      14.20      14
   9   12    8      43.35        -      11.51      10
   9   12    9      32.89        -       4.56      12
   9   12   10      81.19        -      16.71      13
   9   12   11      23.86        -       3.47      10
   9   12   12      23.43        -       4.08      10
   9   12   13      13.60        -       3.81      11
   9   12   14      41.98        -      11.23       5
   9   12   18      21.64        -       4.61       3
   9   13    1     153.45        -      16.11      86
   9   13    2      34.19        -       2.46     121
   9   13    3     129.57        -      14.12      73
   9   13    4      45.64        -       4.30      16
   9   13    5      58.15        -      11.35      15
   9   13    6      69.65        -      22.03       7
   9   13    7      39.83        -      12.45       8
   9   13    8      15.50        -       6.28       5
   9   13    9      13.66        -       5.77       6
   9   13   10     102.62        -      24.69       6
   9   13   11      31.04        -       4.99       5
   9   13   12      26.52        -       7.67       6
   9   13   14       7.24        -       4.34       4
   9   13   15      26.55        -       2.93       3
   9   13   16      16.88        -       2.74       6
   9   13   17      39.13        -      12.70       4
   9   14    1     109.68        -      10.84      85
   9   14    2      25.31        -       1.76     105
   9   14    3     579.35        -      63.97      77
   9   14    4      82.37        -      15.77      22
   9   14    5     201.57        -      50.65       7
   9   14    6     439.67        -      83.54       5
   9   14    7      77.57        -      25.91       4
   9   14    8      58.23        -      17.03       4
   9   14    9      47.15        -      14.74       6
   9   14   10      23.36        -       6.68      10
   9   14   11      18.33        -       6.57       5
   9   14   12      22.00        -       6.29       5
   9   14   13      18.98        -       5.84       5
   9   14   14      27.67        -       5.03       3
   9   15    1     138.11        -      12.24      98
   9   15    2      55.39        -       4.03      97
   9   15    3     125.10        -      13.25      55
   9   15    4     548.21        -      77.57      26
   9   15    5      24.42        -       5.33      12
   9   15    6     144.43        -      37.05       6
   9   15    7      67.90        -      19.89       4
   9   15    8     127.08        -      22.80       4
   9   15    9      45.58        -       3.07       7
   9   15   10      21.84        -       4.47       4
   9   15   11      26.43        -       9.04       3
   9   15   12      19.73        -       3.15       4
   9   15   13      28.21        -       5.55       5
   9   16    1      36.41        -       2.68     107
   9   16    2      35.47        -       3.05      79
   9   16    3      89.30        -      10.31      66
   9   16    4      94.62        -      11.24      45
   9   16    5     141.04        -      49.57       8
   9   16    6      68.84        -      28.63       7
   9   16    8      32.39        -       7.09       4
   9   16    9      13.50        -       6.67       5
   9   16   11      31.09        -       5.96       3
   9   16   12      38.00        -       4.07       4
   9   16   14      12.80        -       2.45       4
   9   16   15      64.63        -      19.20       3
   9   17    1     154.01        -      13.93      88
   9   17    2     245.29        -      23.19      88
   9   17    3     227.17        -      18.09      95
   9   17    4      79.16        -      10.31      38
   9   17    5      56.43        -       9.98      18
   9   17    6      80.92        -      14.50       9
   9   17    8      28.50        -       6.64       5
   9   17    9      22.32        -       4.42       3
   9   17   10      20.02        -       5.93       3
   9   17   11      32.66        -       4.96       3
   9   17   17      12.33        -       2.95       3
   9   18    1      41.97        -       4.26      89
   9   18    2      34.46        -       3.29      84
   9   18    3      24.72        -       2.11      71
   9   18    4     183.73        -      22.34      45
   9   18    5      62.53        -       6.74      29
   9   18    6      38.77        -       4.55       8
   9   18    7     115.73        -      25.59       5
   9   18    8      49.70        -      14.23       4
   9   18   10      21.51        -       6.74       4
   9   19    1      26.79        -       2.31      82
   9   19    2     144.09        -      12.83      90
   9   19    3      82.73        -       8.40      71
   9   19    4      25.25        -       2.84      47
   9   19    5     162.46        -      34.11      20
   9   19    6      51.63        -      17.59       7
   9   19    7      47.53        -      13.85       3
   9   19    8      28.06        -       5.37       3
   9   19    9      20.70        -       1.75       3
   9   19   11      11.88        -       1.91       3
   9   20    1     342.49        -      30.31      83
   9   20    2      81.58        -      11.57      78
   9   20    3      47.97        -       5.40      58
   9   20    4     224.55        -      22.84      35
   9   20    5      95.79        -      14.05      24
   9   20    6      33.10        -       5.63       9
   9   20    7      69.80        -      31.00       6
   9   20    9      39.85        -      12.51       5
   9   20   10      30.65        -      14.67       3
   9   20   13      17.28        -       9.60       3
   9   21    1      32.29        -       2.52      76
   9   21    2      40.61        -       4.20      70
   9   21    3      33.77        -       3.65      61
   9   21    4      21.81        -       2.59      36
   9   21    5      21.46        -       3.55      30
   9   21    6      99.22        -      15.49      15
   9   21    7      31.86        -       2.98       7
   9   21    8      22.01        -       2.62       3
   9   21   11      23.64        -       8.40       4
   9   22    1      52.37        -       4.93      62
   9   22    2      18.97        -       1.75      73
   9   22    3      46.15        -       4.66      56
   9   22    4     103.46        -      11.89      35
   9   22    5      21.70        -       2.72      35
   9   22    6      14.53        -       2.47      18
   9   22    7      32.58        -      11.79       8
   9   22    8      26.95        -       6.01       4
   9   22   10      36.52        -       9.13       3
   9   23    1      52.66        -       4.73      65
   9   23    2     130.29        -      12.58      71
   9   23    3      25.44        -       3.38      49
   9   23    4      68.07        -       8.00      49
   9   23    5      16.66        -       2.51      33
   9   23    6      28.43        -       5.15      19
   9   23    7      28.51        -       6.65       4
   9   23    8      20.90        -       3.59       8
   9   23   10      19.46        -       3.96       3
   9   24    1      62.92        -       7.13      59
   9   24    2      32.41        -       2.65      79
   9   24    3      86.20        -       9.59      43
   9   24    4      54.20        -       7.44      42
   9   24    5      43.47        -       4.40      41
   9   24    6      37.26        -       5.31      21
   9   24    7      14.79        -       5.09       6
   9   24    8      27.70        -       6.43       3
   9   24    9      21.71        -       6.78       3
   9   25    1      18.41        -       1.90      59
   9   25    2      18.66        -       1.63      76
   9   25    3      43.89        -       5.57      45
   9   25    4      42.15        -       6.06      30
   9   25    5      12.96        -       2.63      24
   9   25    6      15.94        -       2.40      21
   9   25    7      48.84        -       9.67      21
   9   25    8       8.90        -       8.00       5
   9   25    9      17.02        -       5.24       3
   9   26    1      26.98        -       2.46      54
   9   26    2      23.84        -       1.92      68
   9   26    3      49.45        -       8.00      41
   9   26    4      24.83        -       2.81      37
   9   26    5      44.18        -       4.82      25
   9   26    6      21.18        -       3.88      18
   9   26    7      35.82        -       7.15       8
   9   26    8      14.75        -       2.67       8
   9   26    9      13.17        -       3.12       7
   9   27    1      17.50        -       2.44      37
   9   27    2      26.72        -       2.54      55
   9   27    3      75.85        -       8.86      54
   9   27    4      39.16        -       5.14      38
   9   27    5      19.64        -       2.62      20
   9   27    6      24.21        -       4.10      16
   9   27    7      31.69        -       3.89      12
   9   27    8      23.83        -       5.20       9
   9   27    9      23.16        -       3.00       3
   9   27   11      14.76        -       2.40       3
   9   28    1      23.39        -       2.24      40
   9   28    2      15.50        -       1.69      54
   9   28    3      16.03        -       1.92      50
   9   28    4      22.01        -       2.44      33
   9   28    5      34.47        -       5.52      28
   9   28    6      13.00        -       2.20      23
   9   28    7      11.48        -       1.70      13
   9   28    8      23.55        -       4.36       8
   9   28   10       8.91        -       1.68       5
   9   29    1      16.24        -       2.08      41
   9   29    2      47.83        -       5.08      47
   9   29    3      27.43        -       2.73      47
   9   29    4      19.77        -       3.02      25
   9   29    5      20.50        -       3.68      22
   9   29    6      14.90        -       2.01      24
   9   29    7      16.55        -       2.75      16
   9   29    8      24.21        -       6.05      12
   9   29    9      22.83        -       9.02       5
   9   30    1      19.88        -       2.16      40
   9   30    2      26.30        -       3.10      43
   9   30    3      13.85        -       1.67      46
   9   30    4      18.09        -       3.14      21
   9   30    5      37.54        -       6.15      17
   9   30    6      29.34        -       8.40       7
   9   30    7      39.16        -       9.77       9
   9   30    8      12.87        -       3.50       9
   9   31    1      21.73        -       2.67      30
   9   31    2      15.92        -       2.37      32
   9   31    3      18.73        -       2.23      26
   9   31    4      13.85        -       3.05      20
   9   31    5      12.97        -       2.98      13
   9   31    6      18.04        -       2.81      13
   9   31    7      19.39        -       3.23      10
   9   31    8      26.21        -       7.75       7
   9   31    9      15.31        -       5.01       5
   9   32    1      17.06        -       1.76      26
   9   32    2      20.75        -       2.08      42
   9   32    3      11.37        -       2.42      28
   9   32    4      29.20        -       4.71      24
   9   32    5      24.94        -       5.44      11
   9   32    6      16.95        -       2.26      16
   9   32    7      17.24        -       2.27      14
   9   32    8      16.64        -       2.85      11
   9   32    9       8.45        -       3.23       5
   9   33    1      19.82        -       2.18      40
   9   33    2      61.24        -       6.59      34
   9   33    3      17.15        -       2.26      33
   9   33    4      23.69        -       3.52      21
   9   33    5      20.12        -       3.17      16
   9   33    6      14.94        -       2.08      22
   9   33    7      15.05        -       3.36      12
   9   33    8       9.77        -       4.43       7
   9   33    9      22.93        -       3.78       6
   9   34    1      23.09        -       2.58      37
   9   34    2      16.07        -       1.89      27
   9   34    3      15.60        -       1.63      38
   9   34    4      21.86        -       2.58      26
   9   34    5      11.65        -       2.42      24
   9   34    6      36.46        -       5.81      15
   9   34    7      10.31        -       1.47      16
   9   34    8      16.59        -       2.86       9
   9   34    9      11.37        -       2.79       5
   9   35    1      14.53        -       1.90      28
   9   35    2      24.43        -       3.53      20
   9   35    3      19.28        -       2.60      23
   9   35    4      17.90        -       2.78      21
   9   35    5      13.89        -       3.10      12
   9   35    6      16.78        -       2.77      11
   9   35    7      10.85        -       2.95       9
   9   35    8      17.37        -       3.48      10
   9   35    9      21.07        -       2.88       3
   9   35   10      14.20        -       3.26       3
   9   36    1      22.09        -       3.29      23
   9   36    2      15.04        -       2.35      24
   9   36    3      12.55        -       2.91      22
   9   36    4      17.39        -       3.97      20
   9   36    5      29.27        -       6.85      10
   9   36    6      32.78        -       4.90      10
   9   36    7      26.38        -       6.73       6
   9   36    8      10.06        -       1.79      12
   9   36    9      11.59        -       1.33       4
   9   36   10       9.89        -       2.67       5
   9   37    1      30.19        -       4.49      21
   9   37    2      15.93        -       1.64      23
   9   37    3      13.94        -       2.51      19
   9   37    4      14.39        -       2.83      21
   9   37    5      17.61        -       2.32      15
   9   37    6       7.72        -       2.47      11
   9   37    7      18.10        -       2.25      11
   9   37    8      12.11        -       3.81       6
   9   37    9      13.26        -       1.38       4
   9   38    1      29.28        -       3.47      22
   9   38    2      19.12        -       2.91      24
   9   38    3      14.22        -       2.53      20
   9   38    4       9.40        -       2.24       9
   9   38    5      17.36        -       2.09       7
   9   38    6       6.24        -       3.11       5
   9   38    7      13.40        -       4.19       3
   9   38    8      13.80        -       5.31       4
   9   38    9      13.05        -       0.58       3
   9   39    1      11.98        -       1.62      24
   9   39    2      14.65        -       2.53      12
   9   39    3      11.92        -       2.66      20
   9   39    4      13.22        -       3.79       9
   9   39    5      17.22        -       5.01       5
   9   39    6      12.36        -       3.09       8
   9   39    7      10.91        -       3.10       7
   9   39    8       6.90        -       3.54       3
   9   40    1      12.58        -       2.13      17
   9   40    2      16.39        -       3.27       6
   9   40    3      13.56        -       3.39      11
   9   40    4      13.95        -       2.88       8
   9   40    5      10.93        -       2.44      11
   9   40    6      11.19        -       3.28       7
   9   40    7      15.30        -       2.14       5
   9   40    8      15.44        -       2.33       6
   9   41    1      11.28        -       3.11      12
   9   41    2      16.72        -       2.16       8
   9   41    3      13.33        -       2.22       8
   9   41    4      19.50        -       4.25       6
   9   41    5       8.68        -       2.98       9
   9   41    6      10.76        -       2.63       4
   9   41    7      18.38        -       2.37       3
   9   41    9       9.93        -       1.96       5
   9   42    1      14.09        -       2.65      13
   9   42    2      11.39        -       2.73       7
   9   42    3      13.62        -       3.00       5
   9   42    4       9.47        -       3.54       8
   9   42    7       3.86        -       2.15       3
   9   43    1      14.18        -       2.12      12
   9   43    2      12.65        -       2.97       5
   9   43    3      12.56        -       3.14      10
   9   43    4       7.93        -       1.61       6
   9   43    5       8.12        -       1.96       3
   9   44    1      12.78        -       2.36      11
   9   44    3       5.08        -       1.89       5
  10    0    0     238.99        -      20.48     224
  10    0    1     273.46        -      33.78     100
  10    0    2     225.09        -      30.93      69
  10    0    3      42.70        -       5.03      14
  10    0    4     134.96        -      33.31      13
  10    0    5      31.46        -       6.32       4
  10    0    6      31.38        -       8.77       3
  10    0    7      31.14        -       7.33      10
  10    0    9      21.08        -       7.23       8
  10    0   10      58.67        -      29.00       5
  10    0   11      13.85        -       5.55       5
  10    0   13      16.72        -       7.66       3
  10    0   14      14.43        -       4.63       3
  10    0   15      17.98        -       3.52       3
  10    0   16      21.82        -       4.96       4
  10    0   18       7.90        -       1.65       4
  10    0   19       5.80        -       4.31       3
  10    1    0      50.20        -       2.72     386
  10    1    1     125.47        -      10.35     119
  10    1    2      31.67        -       3.33      68
  10    1    3      92.30        -      16.66      15
  10    1    4     142.70        -      48.95       4
  10    1    9      53.03        -      19.11       5
  10    1   10      61.41        -      36.44       5
  10    1   12      66.10        -       5.54       3
  10    1   15       8.52        -       4.47       7
  10    2    0     105.15        -       5.78     411
  10    2    1     193.45        -      14.93     151
  10    2    2     161.22        -      15.94      90
  10    2    3     147.35        -      30.14      19
  10    2    4      35.85        -       7.31       8
  10    2    6     162.32        -      87.78       3
  10    2    7      33.40        -       5.95       4
  10    2    9      15.78        -       5.85       3
  10    2   10      42.94        -      11.43       5
  10    2   12      36.76        -       9.76       3
  10    2   15      27.73        -       4.20       3
  10    2   16      14.31        -       4.97       3
  10    3    0      76.46        -       4.25     306
  10    3    1      71.95        -       5.97     156
  10    3    2      80.28        -       8.98      90
  10    3    3      86.38        -      16.18      20
  10    3    4     206.30        -      83.48       4
  10    3    5      38.57        -      23.93       4
  10    3    7      29.70        -       7.32       5
  10    3    9      21.62        -       7.83       7
  10    3   12      31.54        -       6.93       7
  10    3   13      31.40        -      15.54       3
  10    4    0      88.63        -       4.58     342
  10    4    1      47.77        -       3.56     125
  10    4    2      30.02        -       2.68      95
  10    4    3      33.69        -       8.31      13
  10    4    4      20.57        -       2.38       5
  10    4    6      56.42        -       6.13       3
  10    4    7      25.08        -       5.29       8
  10    4   10      89.65        -      17.90       5
  10    4   11      13.92        -       2.95       5
  10    4   12      25.81        -       4.76       6
  10    4   13      19.82        -       1.71       3
  10    4   14      31.07        -       3.92       3
  10    4   16      22.60        -       6.48       4
  10    5    0      62.80        -       3.51     327
  10    5    1      63.41        -       4.21     166
  10    5    2     169.77        -      17.96      98
  10    5    3      46.51        -       8.66      14
  10    5    4      24.84        -       5.56       6
  10    5    5      29.41        -       5.68       6
  10    5    6      17.30        -       3.12       3
  10    5    7     132.80        -      46.41       3
  10    5    8      26.07        -      13.90       4
  10    5    9      34.33        -       6.99       9
  10    5   10      25.89        -       4.20      10
  10    5   11      84.05        -      14.30       6
  10    5   12      27.69        -       8.46       4
  10    5   14      36.32        -      12.90       5
  10    5   15      20.55        -       7.48       4
  10    5   19      27.26        -       8.38       3
  10    6    0      53.20        -       2.42     324
  10    6    1     231.38        -      19.64     129
  10    6    2     180.25        -      14.90      99
  10    6    3     213.75        -      50.47      30
  10    6    4     221.96        -      54.20      15
  10    6    5     199.37        -      92.09       5
  10    6    6      42.79        -       5.26       9
  10    6    7      46.54        -      23.79       5
  10    6    8      59.77        -      17.61       8
  10    6    9     125.87        -      32.82       5
  10    6   10     134.47        -      25.95       5
  10    6   11      22.53        -       2.69       6
  10    6   12      25.64        -      12.94       3
  10    6   13      10.88        -       8.04       3
  10    6   14      21.73        -       2.96       6
  10    6   15      31.63        -       8.61       6
  10    6   16      19.64        -       8.22       6
  10    6   18      13.21        -       2.78       4
  10    7    0     334.33        -      35.11     286
  10    7    1      50.71        -       3.78     126
  10    7    2     141.52        -      12.00     131
  10    7    3      27.44        -       4.77      29
  10    7    4      60.11        -       9.09      16
  10    7    5      54.54        -       9.71      11
  10    7    6      49.33        -      14.75       8
  10    7    7     205.21        -      95.16       6
  10    7    8      34.93        -       5.26       7
  10    7    9      46.01        -      11.93       8
  10    7   10      21.28        -       4.54       7
  10    7   11      22.05        -       6.63       4
  10    7   12      14.43        -       2.65      10
  10    7   13      17.75        -       5.10       7
  10    7   14      16.28        -       2.95       6
  10    7   15      11.70        -       5.29       5
  10    7   16      19.59        -       3.20       9
  10    7   17      25.46        -       9.27       7
  10    7   18      21.86        -       3.26       7
  10    7   19      25.42        -       5.51       3
  10    8    0     199.22        -      18.12     278
  10    8    1      71.56        -       6.28     147
  10    8    2      50.37        -       3.38     132
  10    8    3      33.04        -       3.87      37
  10    8    4      43.99        -       6.19      23
  10    8    5      51.66        -       6.96      20
  10    8    6      98.38        -      18.59      18
  10    8    7      79.83        -      15.34      19
  10    8    8      30.84        -       6.27      15
  10    8    9      46.62        -       7.25      18
  10    8   10      26.23        -       3.17      13
  10    8   11      34.38        -       5.68      12
  10    8   12      27.93        -       6.07       7
  10    8   13      23.97        -       2.98      12
  10    8   14      39.78        -       8.56       5
  10    8   15      31.22        -      13.93       5
  10    8   16      15.78        -       4.46       9
  10    8   17       8.21        -       1.85       6
  10    8   18      24.62        -       4.58       3
  10    9    0      58.23        -       3.04     291
  10    9    1      62.92        -       4.87     140
  10    9    2      36.24        -       2.21     147
  10    9    3      96.32        -       8.75      60
  10    9    4      73.07        -       9.88      30
  10    9    5      92.65        -      14.59      25
  10    9    6     204.30        -      27.87      25
  10    9    7      45.02        -       7.37      22
  10    9    8     193.17        -      30.53      18
  10    9    9      47.32        -       8.28      18
  10    9   10      35.49        -       5.80      12
  10    9   11      18.70        -       3.51      15
  10    9   12      26.52        -       3.32      15
  10    9   13      25.59        -       4.06       9
  10    9   14      14.42        -       2.60      12
  10    9   15      17.92        -       3.87       9
  10    9   16      12.68        -       3.53       7
  10    9   17      16.50        -       3.34       7
  10   10    0     152.09        -      15.28     163
  10   10    1      64.91        -       4.41     139
  10   10    2      42.35        -       2.85     159
  10   10    3     298.07        -      29.19      86
  10   10    4      35.36        -       3.23      36
  10   10    5      24.43        -       2.74      31
  10   10    6     114.84        -      17.92      34
  10   10    7      32.93        -       5.52      27
  10   10    8      34.94        -       4.79      26
  10   10    9      19.81        -       2.51      31
  10   10   10      24.24        -       2.49      30
  10   10   11      21.15        -       3.41      25
  10   10   12      14.22        -       2.33      18
  10   10   13      89.36        -      16.49      12
  10   10   14      16.92        -       3.35      11
  10   10   15      15.67        -       2.67      13
  10   10   16      12.04        -       3.92      11
  10   10   17      15.62        -       3.98       9
  10   10   18       8.86        -       2.08       7
  10   10   19       6.62        -       2.28       7
  10   10   20       6.27        -       1.78       3
  10   11    1      94.43        -       8.16     111
  10   11    2     176.25        -      14.27     144
  10   11    3      33.85        -       3.34      71
  10   11    4     328.47        -      43.61      30
  10   11    5     368.90        -      49.60      25
  10   11    6     212.97        -      30.36      25
  10   11    7      89.01        -      14.39      16
  10   11    8     141.41        -      21.38      17
  10   11    9      38.37        -       7.08      16
  10   11   10      20.97        -       4.23      16
  10   11   11      23.88        -       4.26      17
  10   11   12      34.71        -       7.96      12
  10   11   13      12.56        -       2.74      10
  10   11   14      20.91        -       4.11      10
  10   11   15      22.07        -       2.84       8
  10   11   16      11.87        -       1.90       7
  10   11   17      19.78        -       8.01       6
  10   11   18       6.19        -       3.13       6
  10   11   19       7.65        -       0.84       4
  10   12    1     299.80        -      30.07     106
  10   12    2     116.04        -       8.46     144
  10   12    3      30.22        -       3.88      94
  10   12    4     231.62        -      39.83      28
  10   12    5      28.79        -       4.07      21
  10   12    6     331.24        -      52.92      17
  10   12    7     317.53        -      79.02       9
  10   12    8     118.37        -      30.77      13
  10   12    9      50.13        -      12.02      14
  10   12   10      32.57        -       4.87      13
  10   12   11      20.85        -       2.82       9
  10   12   12      14.01        -       3.83      11
  10   12   13      18.46        -       1.83       9
  10   12   14       6.93        -       1.98       5
  10   12   15      20.79        -       4.24       8
  10   12   16      21.99        -       4.60       8
  10   12   17      11.87        -       2.49       6
  10   12   18      18.47        -       5.37       3
  10   13    1     111.24        -       9.69     114
  10   13    2     138.92        -      12.44     110
  10   13    3      28.88        -       2.50      75
  10   13    4     315.65        -      57.01      21
  10   13    5     127.37        -      23.94      20
  10   13    6     117.18        -      30.61       6
  10   13    7      24.55        -       5.13      12
  10   13    8     120.76        -      25.17      11
  10   13    9      41.00        -      10.48      12
  10   13   10      27.89        -       4.77      14
  10   13   11      62.04        -      13.85      14
  10   13   12      23.98        -       3.43      10
  10   13   13      13.81        -       1.71       9
  10   13   14      26.62        -       7.52       8
  10   13   15      18.39        -       6.72       4
  10   13   16      17.30        -       1.88       3
  10   13   17      32.50        -       9.70       3
  10   13   18      17.91        -       8.07       3
  10   13   19      15.93        -       6.06       3
  10   14    1      51.85        -       3.65     119
  10   14    2     102.46        -      11.81      91
  10   14    3     143.70        -      13.78      86
  10   14    4      76.72        -      13.24      28
  10   14    5      58.27        -       9.95      14
  10   14    6      92.04        -      27.14       6
  10   14    7      34.88        -      11.24       5
  10   14    8      71.74        -      16.52      12
  10   14    9      23.43        -       6.64       9
  10   14   10      26.49        -       8.26       3
  10   14   11      24.13        -       4.83       5
  10   14   14      20.11        -       5.23       6
  10   14   15      29.52        -      10.31       4
  10   14   16      10.23        -       2.47       6
  10   15    1     112.13        -       8.47     115
  10   15    2      52.60        -       5.38      82
  10   15    3     144.47        -      14.35      65
  10   15    4     218.18        -      34.99      22
  10   15    5      26.40        -       3.22      12
  10   15    6      82.69        -      28.30       4
  10   15    7     149.40        -      69.90       4
  10   15    8      33.74        -       9.14       5
  10   15    9      28.25        -       3.86       5
  10   15   10      19.84        -       5.61       7
  10   15   11      67.63        -      18.74       3
  10   15   12      11.08        -       5.84       3
  10   16    1      34.45        -       2.44     103
  10   16    2     243.80        -      26.82      92
  10   16    3      46.28        -       4.10      79
  10   16    4      39.67        -       4.38      47
  10   16    5      34.14        -      14.00      10
  10   16    6     271.12        -      64.66       9
  10   16    7     229.47        -      66.37       4
  10   16    8     102.96        -      20.43       7
  10   16    9      56.09        -      10.15       3
  10   16   10      25.67        -       5.20       5
  10   16   11      21.21        -       3.39       5
  10   16   12      22.31        -       3.65       5
  10   16   13      18.74        -       7.98       4
  10   16   14      16.68        -       4.39       4
  10   16   15      23.33        -       3.74       5
  10   16   17      12.22        -       5.21       3
  10   17    1     353.48        -      27.92      92
  10   17    2      41.49        -       3.01      91
  10   17    3     509.33        -      41.99      91
  10   17    4     394.73        -      50.90      43
  10   17    5      32.38        -       7.41      18
  10   17    6      42.68        -      12.43       5
  10   17    7      33.42        -      10.36       4
  10   17    8      15.09        -       8.64       3
  10   17   10      27.10        -       2.68       7
  10   17   11      23.98        -       4.97       3
  10   17   13      51.92        -       8.47       3
  10   17   14      21.60        -       3.78       3
  10   17   15       6.94        -       1.89       3
  10   18    1     137.23        -      11.68      81
  10   18    2      49.61        -       5.86      80
  10   18    3      44.62        -       3.89      84
  10   18    4      45.12        -      24.39      31
  10   18    5     143.51        -      15.57      24
  10   18    6      31.31        -      10.40       8
  10   18    7      31.80        -       7.62       6
  10   18    8      70.19        -      14.58       3
  10   18    9      26.84        -       9.02       3
  10   18   10      15.73        -       8.55       3
  10   18   14       9.87        -       3.21       3
  10   18   16      15.44        -       2.36       4
  10   19    1      99.86        -       8.79      60
  10   19    2      93.86        -       8.96      86
  10   19    3      31.77        -       3.65      57
  10   19    4      28.39        -       3.57      43
  10   19    5      26.15        -       5.69      17
  10   19    6      53.28        -      10.88       9
  10   19    7      24.95        -       4.28       7
  10   19    8      16.56        -      11.82       4
  10   19    9      28.06        -       9.07       6
  10   20    1      25.45        -       2.25      69
  10   20    2     175.68        -      15.84      79
  10   20    3      26.47        -       2.19      66
  10   20    4      82.10        -      10.51      39
  10   20    5      66.93        -       8.75      27
  10   20    6      96.91        -      53.60       6
  10   20    7      15.66        -       4.86       3
  10   20    9      11.19        -       6.45       4
  10   21    1      26.98        -       2.41      64
  10   21    2      28.55        -       2.16      75
  10   21    3      92.34        -       8.84      65
  10   21    4      90.56        -      10.84      38
  10   21    5      35.93        -       5.53      22
  10   21    6      28.23        -       5.91      18
  10   21    7      37.08        -      10.83       5
  10   21    8      20.95        -       8.48       6
  10   22    1      28.39        -       2.93      63
  10   22    2      67.93        -       7.46      74
  10   22    3      26.44        -       2.43      59
  10   22    4      38.16        -       4.22      42
  10   22    5      24.63        -       3.19      34
  10   22    6     144.03        -      20.74      15
  10   22    7      19.95        -       4.47       3
  10   23    1      21.77        -       1.92      62
  10   23    2      56.96        -       6.64      54
  10   23    3      44.88        -       3.82      64
  10   23    4      22.05        -       2.27      53
  10   23    5      24.61        -       3.29      34
  10   23    6      78.55        -      12.63      19
  10   23    7      57.53        -       6.63       5
  10   23    8      21.96        -       7.75       6
  10   24    1      20.18        -       2.37      61
  10   24    2      21.53        -       2.02      73
  10   24    3      17.36        -       2.16      61
  10   24    4      27.74        -       3.82      41
  10   24    5      70.99        -       7.23      41
  10   24    6      34.22        -       5.39      20
  10   24    7      16.92        -       5.03       5
  10   24    8      10.13        -       5.24       4
  10   24    9      13.73        -       6.32       5
  10   25    1      30.20        -       3.65      50
  10   25    2      50.93        -       5.55      67
  10   25    3      41.81        -       4.56      64
  10   25    4      73.18        -       7.49      39
  10   25    5      22.61        -       3.49      22
  10   25    6      87.22        -      13.57      24
  10   25    7      18.54        -       2.32      21
  10   25    8      13.93        -       1.86       5
  10   26    1      64.51        -       7.65      59
  10   26    2      31.27        -       3.46      65
  10   26    3      91.79        -      10.93      48
  10   26    4      29.54        -       4.66      31
  10   26    5      17.97        -       2.88      30
  10   26    6      42.26        -       8.57      20
  10   26    7      10.54        -       5.40       8
  10   26    8      11.30        -       6.88       4
  10   26    9      15.73        -       1.33       8
  10   27    1      34.02        -       2.69      50
  10   27    2      57.75        -       5.49      53
  10   27    3      15.53        -       1.65      63
  10   27    4      34.77        -       3.25      41
  10   27    5      22.96        -       3.05      17
  10   27    6      35.07        -       9.61      15
  10   27    7      25.24        -       4.11      14
  10   27    8      18.46        -       5.70       5
  10   28    1      19.59        -       2.20      46
  10   28    2      34.53        -       3.41      43
  10   28    3      21.46        -       2.26      46
  10   28    4      51.26        -       7.96      33
  10   28    5      17.35        -       2.07      30
  10   28    6      27.20        -       5.91      15
  10   28    7      22.02        -       4.42      16
  10   28    8      53.02        -       6.29       8
  10   28    9      26.18        -       5.83       3
  10   29    1      30.76        -       3.42      34
  10   29    2      19.70        -       2.12      48
  10   29    3      16.91        -       2.79      30
  10   29    4      29.93        -       3.71      25
  10   29    5      15.68        -       2.19      26
  10   29    6      13.90        -       2.28      20
  10   29    7       8.83        -       2.38      11
  10   29    8      43.46        -       7.90       9
  10   29   10      13.96        -       4.76       4
  10   29   11       7.19        -       1.22       3
  10   30    1      19.10        -       2.35      37
  10   30    2      28.14        -       3.12      38
  10   30    3      46.51        -       4.65      29
  10   30    4      38.03        -       6.90      26
  10   30    5      13.49        -       1.69      22
  10   30    6      19.39        -       3.28      15
  10   30    7      20.12        -       2.94      11
  10   31    1      25.95        -       2.28      33
  10   31    2      14.27        -       1.62      40
  10   31    3      54.31        -       5.35      25
  10   31    4      12.46        -       2.06      17
  10   31    5      21.21        -       3.76      16
  10   31    6      13.02        -       2.67      18
  10   31    7       9.17        -       2.61       8
  10   31    8      24.93        -       4.25       9
  10   31    9      32.82        -       3.86       5
  10   32    1      16.94        -       2.29      27
  10   32    2      14.97        -       2.02      31
  10   32    3      24.02        -       2.68      33
  10   32    4      13.42        -       1.93      23
  10   32    5      18.07        -       2.52      20
  10   32    6      22.92        -       3.23      18
  10   32    7      11.86        -       3.84      12
  10   32    8      19.54        -       4.25       8
  10   32    9      10.00        -       3.58       8
  10   33    1      21.70        -       2.25      23
  10   33    2      24.61        -       2.71      31
  10   33    3      21.48        -       2.43      31
  10   33    4      15.99        -       2.22      30
  10   33    5      22.02        -       3.26      21
  10   33    6      23.80        -       3.25      17
  10   33    7      23.97        -       4.03       8
  10   33    8      18.76        -       4.34      11
  10   33    9      17.43        -       1.91       3
  10   33   10      12.66        -       5.37       5
  10   34    1      17.18        -       3.29      22
  10   34    2      16.75        -       2.10      37
  10   34    3      13.44        -       1.95      28
  10   34    4      27.37        -       4.19      18
  10   34    5      25.96        -       5.06      16
  10   34    6      20.89        -       3.72      12
  10   34    7      12.09        -       1.54      10
  10   34    8      14.51        -       3.10      11
  10   34    9      11.07        -       3.46       5
  10   35    1      34.30        -       4.34      32
  10   35    2      11.35        -       1.99      24
  10   35    3      15.98        -       2.56      15
  10   35    4      28.10        -       5.98      13
  10   35    5      16.19        -       2.01      12
  10   35    6      16.90        -       2.14      13
  10   35    7      13.90        -       5.51       4
  10   35    8      19.88        -       3.86       5
  10   35    9       9.93        -       4.39       6
  10   36    1      16.56        -       2.37      28
  10   36    2      16.13        -       2.51      21
  10   36    3      21.25        -       2.96      19
  10   36    4      12.41        -       3.57      15
  10   36    5      16.77        -       3.54       9
  10   36    6      16.59        -       4.50       8
  10   36    7      18.27        -       5.47       9
  10   36    8      13.84        -       3.32       5
  10   36    9      19.90        -       3.51       6
  10   36   10       9.41        -       2.72       4
  10   37    1      14.19        -       2.36      25
  10   37    2      16.65        -       3.74      12
  10   37    3      17.67        -       3.28      19
  10   37    4      18.89        -       1.84      19
  10   37    5      12.66        -       1.79      11
  10   37    6      12.49        -       3.79       8
  10   37    7      14.43        -       4.97       6
  10   37    8       9.61        -       3.45       5
  10   37    9       9.68        -       1.31       3
  10   38    1      19.53        -       3.13      17
  10   38    2      16.28        -       2.72      17
  10   38    3      15.46        -       1.88      23
  10   38    4      16.94        -       2.41      15
  10   38    5      17.40        -       2.44      10
  10   38    6       7.62        -       2.67       4
  10   38    7      13.73        -       2.61       3
  10   38    8      22.53        -       4.34       6
  10   38    9       4.42        -       1.10       3
  10   39    1      11.90        -       1.87      21
  10   39    2      10.63        -       2.50      12
  10   39    3       9.17        -       1.71      19
  10   39    4      16.79        -       3.58      11
  10   39    5      17.65        -       3.30       4
  10   39    6      13.30        -       1.72       7
  10   39    7      13.32        -       3.88       6
  10   39    8      13.08        -       4.79       5
  10   40    1      11.55        -       2.44      23
  10   40    2      14.90        -       4.23      10
  10   40    3      14.27        -       2.22      16
  10   40    4       8.43        -       2.16       7
  10   40    5      14.85        -       4.79      10
  10   40    6      10.18        -       4.54       4
  10   40    7      10.34        -       1.75       4
  10   40    8      14.40        -       3.47       4
  10   41    1       8.24        -       1.42      17
  10   41    2       8.93        -       4.63       6
  10   41    3      14.81        -       2.17      16
  10   41    4       9.85        -       4.26       8
  10   41    5       6.47        -       4.52       5
  10   41    6      10.75        -       3.50       6
  10   41    9      13.07        -       5.55       3
  10   42    1       8.47        -       2.13      11
  10   42    2      16.02        -       4.02       8
  10   42    3      16.37        -       4.26       8
  10   42    4      15.38        -       3.87       8
  10   42    5       9.67        -       2.42       7
  10   42    6       3.89        -       2.72       3
  10   43    1      14.91        -       3.36       8
  10   43    2      11.61        -       3.12       6
  10   43    3      13.67        -       4.42       6
  10   43    4       3.82        -       3.02       4
  10   44    1       7.60        -       2.16       5
  10   44    2       7.60        -       3.09       7
  10   45    1      16.99        -       5.78       3
  10   46    1      10.09        -       5.83       3
  10   47    1      12.61        -       2.39       3
  11    0    0      47.63        -       3.29     219
  11    0    1      51.75        -       4.26     101
  11    0    2      31.90        -       2.70      91
  11    0    3      76.70        -      11.35      34
  11    0    4      49.82        -      12.89      10
  11    0    5      41.12        -      15.11       5
  11    0    6      64.98        -      29.01       6
  11    0    7      63.38        -      35.71       7
  11    0    8      35.41        -       6.58       3
  11    0    9      37.06        -       9.04       3
  11    0   10     147.81        -      49.14       5
  11    0   11      30.44        -       9.97       5
  11    0   12      39.34        -       4.13       6
  11    0   13      13.47        -       2.79       3
  11    0   15       2.50        -       2.51       7
  11    0   16      11.93        -       2.60       3
  11    0   17      28.21        -       3.85       4
  11    0   18      28.58        -       8.24       5
  11    1    0      70.89        -       3.90     360
  11    1    1     184.55        -      17.61      97
  11    1    2     128.82        -      13.51      90
  11    1    3      37.03        -       6.00      35
  11    1    4      68.36        -      17.59       7
  11    1   10     145.59        -      52.14       4
  11    1   11      56.24        -      18.19       4
  11    1   14      27.03        -       5.64       3
  11    1   18       9.80        -       5.56       4
  11    2    0      53.20        -       2.88     408
  11    2    1      37.48        -       3.07     116
  11    2    2      89.21        -       9.31      81
  11    2    3      69.83        -      11.75      33
  11    2    4      30.07        -       9.09       5
  11    2    6     140.88        -      27.89       6
  11    2    8      32.71        -      10.84       3
  11    2   14      10.68        -       2.47       4
  11    2   18      12.06        -       5.12       4
  11    3    0      52.97        -       2.81     316
  11    3    1     111.03        -       9.96     134
  11    3    2      66.34        -       7.31      81
  11    3    3     144.28        -      17.33      44
  11    3    4      94.12        -      12.32       6
  11    3    5      46.80        -      18.09       4
  11    3    8     224.71        -      90.01       5
  11    3    9      73.63        -      33.21       3
  11    3   11      47.88        -       7.47       3
  11    3   14      21.72        -       4.27       6
  11    3   15      11.95        -       4.57       3
  11    4    0      43.24        -       2.42     322
  11    4    1      65.03        -       5.11     134
  11    4    2     265.18        -      26.35      87
  11    4    3      28.43        -       5.49      32
  11    4    4     115.25        -      36.02      14
  11    4    7      94.21        -      23.87       5
  11    4    8     239.49        -     103.54       5
  11    4    9      23.19        -       3.94       4
  11    4   12      25.82        -       3.15       4
  11    4   13      23.12        -       3.27       3
  11    4   15      17.56        -       5.66       7
  11    4   18      26.86        -       6.48       4
  11    5    0      65.20        -       3.80     306
  11    5    1      47.74        -       3.27     150
  11    5    2      43.28        -       3.54      98
  11    5    3     135.73        -      23.62      36
  11    5    4     157.47        -      60.23       7
  11    5    5     303.36        -     122.06      10
  11    5    6     368.48        -      80.52      11
  11    5    7      31.86        -      18.96       3
  11    5    9      32.65        -       7.87       4
  11    5   10      19.98        -      17.94       3
  11    5   11      22.85        -       7.49       5
  11    5   12      36.07        -       3.19       3
  11    5   13      23.07        -       1.94       3
  11    5   14      14.80        -       5.48       5
  11    5   15      22.53        -       3.91       4
  11    6    0     161.83        -      12.40     310
  11    6    1     325.79        -      33.66     124
  11    6    2      71.79        -       7.12      89
  11    6    3      31.23        -       4.13      30
  11    6    4      30.54        -       8.87       9
  11    6    5      51.87        -      16.16       7
  11    6    6     207.30        -      38.16       3
  11    6    7      57.19        -      16.29       3
  11    6    8     215.86        -      86.40       6
  11    6    9      22.14        -       5.18      11
  11    6   10      29.06        -      10.17       8
  11    6   11      22.63        -       8.00       5
  11    6   12      24.59        -       3.23       4
  11    6   13      21.58        -      14.67       4
  11    6   14      14.05        -       6.50       3
  11    6   15      21.44        -       7.08       3
  11    6   17      17.74        -       5.85       4
  11    7    0      53.41        -       2.89     276
  11    7    1      78.45        -       5.91     126
  11    7    2      46.28        -       4.00     112
  11    7    3     157.14        -      25.64      27
  11    7    4     154.39        -      46.95      10
  11    7    5      50.03        -      25.86       4
  11    7    6      69.28        -      18.08       9
  11    7    7      77.89        -      20.74      11
  11    7    8      50.12        -       9.63       5
  11    7    9      32.68        -       7.38       5
  11    7   10      30.16        -       8.39       7
  11    7   11      26.80        -       3.38      12
  11    7   12      33.23        -       6.58       5
  11    7   13      20.41        -       4.36       8
  11    7   15      46.40        -       9.77       4
  11    8    0     111.19        -       9.66     268
  11    8    1     116.28        -      10.68     126
  11    8    2      64.48        -       5.23     126
  11    8    3      80.12        -      10.24      47
  11    8    4      38.69        -      11.56      12
  11    8    5     276.78        -      55.54      10
  11    8    6    1191.64        -     323.30       7
  11    8    7      23.26        -       7.66       5
  11    8    8     143.67        -      38.51       9
  11    8    9      24.33        -       2.87       8
  11    8   10      19.81        -       4.06       8
  11    8   11      26.36        -       4.95      13
  11    8   12      20.42        -       3.01      12
  11    8   13      26.51        -       1.60       3
  11    8   14      25.05        -       3.56      13
  11    8   15      19.12        -       3.81      10
  11    8   16      19.49        -       4.26       9
  11    8   17      44.34        -      14.29       4
  11    8   18      13.27        -       4.67       3
  11    8   19      16.81        -       7.36       3
  11    9    0     143.72        -      12.83     271
  11    9    1     184.36        -      17.63     126
  11    9    2      42.47        -       3.02     145
  11    9    3      75.98        -      10.03      53
  11    9    4     101.35        -      20.59      29
  11    9    5     183.59        -      32.23      26
  11    9    6      69.23        -      13.15      16
  11    9    7      99.35        -      18.05      14
  11    9    8      87.46        -      16.02      15
  11    9    9      31.16        -       5.11      15
  11    9   10      23.15        -       3.41      11
  11    9   11      22.56        -       3.74      12
  11    9   12      14.41        -       2.25      10
  11    9   13      15.68        -       2.78      11
  11    9   14      14.15        -       2.47       6
  11    9   15      24.09        -       6.62       6
  11    9   16      22.26        -       8.06       5
  11    9   17      24.17        -       3.59       6
  11    9   18      18.59        -       4.45       4
  11    9   19      12.33        -       6.29       3
  11    9   20       8.93        -       4.22       3
  11   10    0     106.20        -       6.92     277
  11   10    1     111.49        -       8.70     114
  11   10    2     168.99        -      11.91     155
  11   10    3      39.82        -       3.67      76
  11   10    4     316.35        -      49.81      28
  11   10    5     385.95        -      48.83      26
  11   10    6     370.00        -      48.31      26
  11   10    7     110.33        -      14.07      24
  11   10    8      93.32        -      15.24      20
  11   10    9      30.52        -       5.88      21
  11   10   10      31.90        -       2.88      15
  11   10   11      18.47        -       3.49      15
  11   10   12      34.11        -       4.59      13
  11   10   13      24.69        -       4.78      11
  11   10   14      18.50        -       4.81       5
  11   10   15      13.20        -       3.93       8
  11   10   16      17.79        -       4.67       7
  11   10   17      18.09        -       3.99       6
  11   11    0     215.95        -      22.43     152
  11   11    1      84.47        -       7.74     110
  11   11    2      27.60        -       2.40     153
  11   11    3     235.54        -      23.32      76
  11   11    4     400.94        -      53.25      43
  11   11    5      88.73        -      11.49      36
  11   11    6      25.91        -       7.99      35
  11   11    7      94.69        -      13.57      30
  11   11    8      21.93        -       3.00      24
  11   11    9      21.27        -       2.34      21
  11   11   10      53.98        -       7.12      27
  11   11   11      16.16        -       1.98      23
  11   11   12      19.62        -       2.47      18
  11   11   13      19.33        -       5.41      16
  11   11   14      12.75        -       2.66      13
  11   11   15      15.76        -       2.92       9
  11   11   16      21.84        -       8.13       8
  11   11   17       6.46        -       1.44      10
  11   11   18      18.20        -       3.31       9
  11   11   19       8.39        -       3.02       6
  11   12    1     203.77        -      17.82     109
  11   12    2     209.32        -      14.75     150
  11   12    3     149.74        -      15.81      89
  11   12    4      54.55        -       9.35      41
  11   12    5      51.96        -       6.86      23
  11   12    6     102.45        -      15.13      21
  11   12    7     101.48        -      19.12      24
  11   12    8      24.34        -       4.23      14
  11   12    9      87.26        -      15.08      15
  11   12   10      22.05        -       2.33      16
  11   12   11      45.92        -       7.66      15
  11   12   12      13.23        -       3.40       9
  11   12   13      15.23        -       2.23      10
  11   12   14      21.40        -       3.71       6
  11   12   15      17.07        -       2.38      10
  11   12   17       8.41        -       2.75       3
  11   12   18       7.71        -       1.17       3
  11   12   19       5.64        -       1.67       4
  11   13    1      30.12        -       2.09     117
  11   13    2      98.71        -       7.09     134
  11   13    3      33.48        -       2.88      90
  11   13    4     367.09        -      46.77      36
  11   13    5      24.96        -       3.86      21
  11   13    6      25.89        -       4.61      15
  11   13    7     146.19        -      18.60      13
  11   13    8      36.87        -       4.67       9
  11   13    9      34.47        -       4.55      14
  11   13   10      12.18        -       3.81       9
  11   13   11      25.41        -       7.49      10
  11   13   12      30.82        -       4.57       6
  11   13   13      19.34        -       4.15       9
  11   13   14      22.70        -       4.58       5
  11   13   15      17.71        -       5.72       8
  11   13   16      19.69        -       3.40      13
  11   13   17      21.69        -       6.84       9
  11   13   18       6.05        -       1.67       8
  11   14    1     220.53        -      23.97      84
  11   14    2      96.59        -       7.84     103
  11   14    3     261.56        -      26.30     100
  11   14    4      25.61        -       3.24      39
  11   14    5      49.13        -       8.21      16
  11   14    6      82.20        -      13.39      13
  11   14    7      24.71        -       3.47      12
  11   14    8      70.18        -      10.82       9
  11   14    9      59.25        -       8.92      13
  11   14   10      23.26        -       7.20      11
  11   14   11      20.23        -       3.05       8
  11   14   12      12.41        -       4.29       6
  11   14   13      25.48        -      12.43       6
  11   14   14      21.31        -       9.26       7
  11   14   15       9.41        -       2.56       3
  11   14   18      16.22        -       4.53       4
  11   15    1     208.30        -      22.09      78
  11   15    2     101.34        -       9.60      97
  11   15    3      50.00        -       3.71      88
  11   15    4     198.98        -      21.90      43
  11   15    5      69.97        -      20.32      13
  11   15    6      78.64        -      25.20       7
  11   15    7      45.44        -      13.60      11
  11   15    8      59.21        -       9.78       7
  11   15    9      23.21        -       4.09       6
  11   15   10      58.42        -      21.37       5
  11   15   11      23.64        -       7.99       6
  11   15   12      54.45        -      18.00       5
  11   15   14      15.46        -       5.42       5
  11   15   15      10.60        -       1.80       5
  11   15   16      17.80        -       5.38       4
  11   16    1     288.03        -      26.21      80
  11   16    2      84.27        -       6.68     108
  11   16    3     510.29        -      40.41      82
  11   16    4      29.85        -       3.35      56
  11   16    5      21.53        -       2.65      10
  11   16    6      77.39        -      51.83       8
  11   16    7      30.28        -       4.33       9
  11   16    8      30.84        -       1.71       7
  11   16    9      17.80        -       2.85       8
  11   16   10      32.65        -       9.39       4
  11   16   11      33.96        -       4.55       6
  11   16   12      41.13        -       5.97       3
  11   16   15      18.67        -       7.01       3
  11   17    1     119.63        -      11.16      75
  11   17    2      35.78        -       4.17     104
  11   17    3     134.54        -      12.63      95
  11   17    4      35.82        -       3.81      42
  11   17    5      64.27        -      10.47      22
  11   17    6      85.66        -      21.48      13
  11   17    7     205.84        -      47.49       5
  11   17    8      23.63        -       9.36       3
  11   17    9      35.41        -      17.33       3
  11   17   10      28.44        -       4.55       8
  11   17   11      19.69        -       4.53       4
  11   17   12      19.44        -       4.04       8
  11   17   13      27.93        -       5.11       7
  11   17   16      17.70        -       5.69       3
  11   18    1      27.05        -       2.38      70
  11   18    2     237.30        -      20.09      91
  11   18    3     401.23        -      33.85      82
  11   18    4     157.58        -      21.11      44
  11   18    5     193.69        -      25.59      29
  11   18    6      85.42        -      17.50      12
  11   18    7      33.48        -       2.66       6
  11   18    9      21.48        -       8.20       5
  11   18   10      40.31        -       3.98       3
  11   18   13      29.97        -       2.92       3
  11   18   15      20.50        -       4.46       4
  11   19    1     256.17        -      28.35      64
  11   19    2     157.43        -      12.84      81
  11   19    3     507.80        -      52.33      66
  11   19    4      36.79        -       3.88      56
  11   19    5      29.02        -       4.50      19
  11   19    6      58.98        -      22.71       9
  11   19    7      20.28        -       9.78       4
  11   19    8      15.53        -       9.26       3
  11   19   11       9.97        -      15.98       3
  11   19   12      12.67        -       3.22       5
  11   19   16      18.34        -       3.91       4
  11   20    1      49.06        -       4.57      66
  11   20    2      80.64        -       6.79      91
  11   20    3      45.63        -       3.97      78
  11   20    4      50.46        -       5.64      49
  11   20    5      48.77        -       5.71      31
  11   20    6      33.70        -       4.83      10
  11   20    7      18.36        -       7.50       4
  11   20    8      12.48        -       4.02       5
  11   20   12       9.37        -       3.03       3
  11   21    1      51.84        -       4.76      69
  11   21    2     260.38        -      24.20      79
  11   21    3      54.14        -       4.77      66
  11   21    4      26.99        -       4.69      42
  11   21    5      34.16        -       4.66      25
  11   21    6      27.48        -       6.63      24
  11   21    7      36.20        -       7.77       5
  11   21    8      19.17        -       3.49       7
  11   22    1      38.12        -       4.21      65
  11   22    2      85.72        -       8.69      63
  11   22    3      34.19        -       3.26      63
  11   22    4     123.49        -      13.76      51
  11   22    5      42.90        -       6.24      33
  11   22    6      34.28        -       4.46      19
  11   22    7      39.30        -      12.54       6
  11   22    8      15.18        -      12.52       3
  11   22   15      17.53        -       5.66       4
  11   23    1      34.09        -       3.63      63
  11   23    2     153.05        -      14.59      55
  11   23    3      60.10        -       6.76      50
  11   23    4      19.42        -       1.93      55
  11   23    5      27.27        -       2.86      39
  11   23    6      30.87        -       5.84      11
  11   23    7      11.92        -       4.65       4
  11   23    8      24.41        -       6.14       5
  11   24    1      52.50        -       5.03      52
  11   24    2      44.74        -       5.17      52
  11   24    3      26.93        -       2.58      61
  11   24    4      23.06        -       2.93      47
  11   24    5      28.01        -       3.63      37
  11   24    6      38.70        -       8.61      16
  11   24    7      14.64        -       3.60       9
  11   24    8      25.55        -       5.56       3
  11   25    1      29.74        -       2.81      62
  11   25    2      23.71        -       2.34      69
  11   25    3      47.36        -       4.11      56
  11   25    4      45.86        -       5.24      41
  11   25    5      13.15        -       1.76      25
  11   25    6      20.49        -       2.32      30
  11   25    7      21.90        -       4.60      17
  11   25    8      16.92        -       6.03       4
  11   26    1      17.84        -       2.25      48
  11   26    2      81.76        -       9.50      44
  11   26    3      34.51        -       3.94      48
  11   26    4      22.01        -       2.46      33
  11   26    5      28.85        -       5.78      25
  11   26    6      16.14        -       3.92      22
  11   26    7      17.69        -       3.91       8
  11   26    9       2.52        -       2.95       5
  11   27    1      17.58        -       2.04      46
  11   27    2      19.27        -       1.98      50
  11   27    3      23.93        -       2.47      46
  11   27    4      22.09        -       3.12      34
  11   27    5      18.96        -       2.79      25
  11   27    6      30.30        -       5.29      16
  11   27    7      27.92        -       4.14      12
  11   27    8      19.20        -       3.84       8
  11   27    9      34.97        -       8.97       4
  11   28    1      16.89        -       1.65      42
  11   28    2      26.96        -       2.65      45
  11   28    3      23.87        -       2.68      44
  11   28    4      20.22        -       2.32      38
  11   28    5      30.11        -       3.57      24
  11   28    6      23.02        -       3.14      12
  11   28    7      22.31        -       3.71      13
  11   28    8      12.56        -       2.69      13
  11   29    1      33.72        -       3.89      43
  11   29    2      14.78        -       1.65      45
  11   29    3      19.26        -       1.49      42
  11   29    4      20.82        -       2.40      26
  11   29    5      20.41        -       2.55      35
  11   29    6      52.10        -       6.15      32
  11   29    7      24.94        -       6.20      14
  11   29    8      23.61        -       6.80      10
  11   29    9      16.85        -       7.31       3
  11   29   10       4.35        -       2.48       3
  11   30    1      15.90        -       1.71      40
  11   30    2      40.74        -       4.47      41
  11   30    3      21.10        -       3.26      27
  11   30    4      18.83        -       2.36      32
  11   30    5      15.11        -       1.52      26
  11   30    6      43.46        -       5.93      11
  11   30    7      17.89        -       3.64      10
  11   31    1      15.40        -       2.29      42
  11   31    2      21.57        -       1.96      40
  11   31    3      16.09        -       2.56      16
  11   31    4      17.38        -       3.75      16
  11   31    5      11.46        -       2.64      17
  11   31    6      13.04        -       2.26      17
  11   31    7      11.24        -       3.46      12
  11   31    8      20.38        -       2.73      17
  11   31    9      14.31        -       5.87       4
  11   31   10      15.29        -       0.91       3
  11   32    1      45.43        -       6.26      36
  11   32    2      21.13        -       2.04      33
  11   32    3      18.19        -       2.76      27
  11   32    4      22.24        -       3.52      19
  11   32    5      16.34        -       2.22      24
  11   32    6      16.19        -       3.10      10
  11   32    7      15.17        -       4.76      16
  11   32    8      11.51        -       3.99      10
  11   32    9      22.26        -       8.83       5
  11   33    1      21.10        -       2.37      35
  11   33    2      17.26        -       2.22      37
  11   33    3      12.57        -       1.92      21
  11   33    4      13.88        -       2.69      19
  11   33    5      17.35        -       3.71      18
  11   33    6      13.83        -       2.17      17
  11   33    7      13.13        -       2.61       9
  11   33    8      10.71        -       3.00       6
  11   34    1      12.19        -       1.79      30
  11   34    2      18.61        -       1.74      34
  11   34    3      17.91        -       2.23      36
  11   34    4      23.28        -       4.01      15
  11   34    5      19.96        -       3.15      19
  11   34    6      16.92        -       2.34      16
  11   34    7      17.65        -       2.18      10
  11   34    8       9.82        -       1.09       4
  11   34    9      28.79        -       9.69       3
  11   35    1      13.22        -       2.06      22
  11   35    2      14.48        -       2.00      29
  11   35    3      15.49        -       2.04      30
  11   35    4      58.18        -      10.58      20
  11   35    5      11.72        -       2.12      16
  11   35    6      18.29        -       3.43      10
  11   35    7      13.43        -       3.87       5
  11   35    8       9.12        -       2.78       5
  11   35    9      11.61        -       4.20       6
  11   36    1      16.51        -       2.62      24
  11   36    2      20.98        -       3.17      22
  11   36    3      20.81        -       2.86      23
  11   36    4      19.22        -       2.94      13
  11   36    5      18.12        -       4.40       9
  11   36    6      10.89        -       2.61      11
  11   36    7      11.40        -       1.51       7
  11   36    8      12.37        -       3.41       6
  11   36    9      16.44        -       4.16       4
  11   36   10      13.86        -       4.12       3
  11   37    1      14.88        -       2.12      25
  11   37    2      21.79        -       3.06      15
  11   37    3      10.69        -       1.66      21
  11   37    4      11.84        -       2.92      14
  11   37    5      23.26        -       6.10      10
  11   37    6      15.31        -       2.91      10
  11   37    7       9.03        -       2.23       8
  11   37    8      14.08        -       2.31       9
  11   38    1      13.62        -       2.45      19
  11   38    2      19.82        -       4.09      16
  11   38    3      16.51        -       2.71      18
  11   38    4      42.37        -       8.26      12
  11   38    5       8.20        -       3.57       6
  11   38    6      19.76        -       2.81       4
  11   38    7       7.02        -       4.77       3
  11   38    8      12.54        -       2.48       7
  11   39    1      15.78        -       2.50      16
  11   39    2      11.45        -       3.08      15
  11   39    3      11.23        -       2.71      11
  11   39    4      13.69        -       2.67      12
  11   39    5      12.24        -       3.66       8
  11   39    7      11.27        -       2.60       7
  11   39    8       6.22        -       1.90       3
  11   40    1      14.94        -       2.02       9
  11   40    2      12.63        -       1.81      16
  11   40    3       8.44        -       1.96      12
  11   40    4      11.19        -       1.83      13
  11   40    5      11.09        -       1.59      12
  11   40    6      19.61        -       5.00       4
  11   40    7       8.48        -       5.88       3
  11   41    1      21.19        -       2.08      11
  11   41    2      10.01        -       3.47      11
  11   41    3      12.26        -       1.92      11
  11   41    4      11.21        -       1.63       5
  11   41    5      16.71        -       3.32       9
  11   41    6      11.26        -       3.58       8
  11   41    9       9.56        -       1.22       3
  11   42    1      11.69        -       2.35       9
  11   42    2      10.45        -       3.16       8
  11   42    3      15.31        -       6.51       6
  11   43    1       9.10        -       3.66       8
  11   43    2      12.64        -       2.00       9
  11   43    3      11.01        -       2.48       7
  11   43    5      10.18        -       1.33       3
  11   44    1      12.28        -       2.18       3
  11   44    2       9.71        -       3.57       7
  11   44    3       6.26        -       1.36       4
  11   45    2       7.99        -       2.55       6
  11   46    2       5.91        -       1.64       3
  12    0    0     109.54        -       8.53     207
  12    0    1      41.91        -       3.24      94
  12    0    2      66.37        -       7.22      59
  12    0    3      91.34        -      11.02      51
  12    0    4     100.79        -      30.39      15
  12    0    5      44.35        -      11.37       9
  12    0    6      41.86        -      10.63       3
  12    0    7      21.21        -       2.91       3
  12    0    8      28.75        -       9.26       4
  12    0   10      28.66        -      11.92       3
  12    0   11      55.07        -      31.00       3
  12    0   12       4.75        -       9.55       4
  12    0   13      29.51        -       3.61       5
  12    0   14      26.47        -       9.19       3
  12    0   15      31.78        -       2.39       3
  12    0   16      17.14        -       1.23       3
  12    1    0     171.02        -      12.24     350
  12    1    1     240.07        -      28.26      96
  12    1    2     158.20        -      18.19      66
  12    1    3     133.60        -      16.26      53
  12    1    4     104.22        -      25.05       8
  12    1    5      66.19        -      24.39       4
  12    1    6     413.19        -      90.31       3
  12    1    9      20.01        -       7.76       4
  12    1   11      27.60        -       5.99       3
  12    1   12      30.63        -      11.87       3
  12    1   13      35.67        -      15.89       3
  12    2    0     221.78        -      15.47     371
  12    2    1     113.24        -      10.82     100
  12    2    2      75.48        -       8.92      74
  12    2    3      93.44        -      11.37      50
  12    2    4      28.44        -       7.01      15
  12    2    5      35.17        -       8.07       5
  12    2    6     155.09        -      97.08       3
  12    2    8     173.75        -      38.24       4
  12    2   10      31.78        -       1.66       3
  12    2   16       9.46        -       7.83       3
  12    2   17       9.97        -       3.57       3
  12    3    0      45.34        -       2.43     320
  12    3    1      84.54        -       6.12     157
  12    3    2      68.58        -       6.44      68
  12    3    3     112.04        -      16.18      52
  12    3    4      84.49        -      14.47      10
  12    3    5     126.41        -      90.72       5
  12    3    8      51.14        -      24.54       3
  12    3    9      37.45        -       6.45       7
  12    3   11      19.18        -       2.87       5
  12    3   13      13.64        -       5.45       3
  12    3   16      15.60        -       3.22       4
  12    4    0      66.28        -       5.62     303
  12    4    1     129.42        -       9.89     144
  12    4    2      63.00        -       6.22      85
  12    4    3     111.96        -      15.55      57
  12    4    4     172.17        -      44.89      16
  12    4    5      50.23        -      10.26       6
  12    4    6     119.71        -      40.62       6
  12    4    7      47.03        -      23.40       3
  12    4    8      51.55        -       6.49       5
  12    4    9     170.50        -      56.43       5
  12    4   10      37.29        -       9.20       3
  12    4   16      23.97        -       8.92       4
  12    4   17      14.79        -       4.40       4
  12    5    0      66.88        -       3.89     312
  12    5    1     105.30        -       7.18     156
  12    5    2      95.82        -       8.71      89
  12    5    3     101.84        -      13.20      50
  12    5    4     319.40        -      70.77      16
  12    5    5      48.27        -      14.29       4
  12    5    7      75.48        -      15.63       3
  12    5    8      52.22        -      23.40       3
  12    5   11      32.14        -       7.15       3
  12    5   12      19.19        -       3.65       5
  12    5   13      21.14        -       4.17       4
  12    5   16      16.58        -       7.42       3
  12    5   17      15.63        -       5.14       3
  12    6    0      61.81        -       6.62     298
  12    6    1     117.76        -       9.65     125
  12    6    2     149.40        -      12.23     109
  12    6    3     209.12        -      30.40      42
  12    6    4     164.45        -      60.88       9
  12    6    5      18.16        -       5.77       4
  12    6    6      81.48        -      28.78       5
  12    6    7      57.73        -      33.41       3
  12    6    8      37.13        -       9.06       3
  12    6    9      86.01        -      24.27       3
  12    6   10      63.92        -      14.06       6
  12    6   11      17.82        -       3.57       7
  12    6   12      21.40        -       3.51       6
  12    6   13      19.02        -       2.17       5
  12    6   14      21.64        -       7.46       6
  12    6   17      19.49        -       3.64       5
  12    7    0      44.24        -       2.17     299
  12    7    1     109.37        -      10.06     101
  12    7    2      26.05        -       1.79     115
  12    7    3     231.37        -      32.95      51
  12    7    4     437.18        -      97.17      18
  12    7    5      86.11        -      30.51       9
  12    7    6     500.20        -      69.72       5
  12    7    7     173.48        -      30.35      12
  12    7    8      39.00        -      10.26       5
  12    7    9      36.94        -      12.01       7
  12    7   10      19.54        -       2.37       7
  12    7   11      22.26        -       3.72       3
  12    7   12      18.76        -       3.23       3
  12    7   13      40.35        -      11.55       3
  12    7   20      22.38        -       6.72       3
  12    8    0      46.37        -       2.80     267
  12    8    1     145.27        -      13.72     100
  12    8    2     195.51        -      16.09     137
  12    8    3      52.86        -       4.75      81
  12    8    4      30.24        -       5.94      19
  12    8    5      93.06        -      24.69       6
  12    8    6     270.17        -      59.07       6
  12    8    7      94.32        -      17.50      10
  12    8    8     147.43        -      41.88       6
  12    8    9      19.88        -       4.80       8
  12    8   10      25.22        -       4.49       8
  12    8   11      18.71        -       5.42       7
  12    8   12       0.87        -       4.46       3
  12    8   13      17.23        -       7.26       4
  12    8   15      29.68        -      14.86       5
  12    8   17      13.72        -       7.27       4
  12    9    0      58.72        -       4.43     262
  12    9    1      36.33        -       2.85     119
  12    9    2      32.75        -       2.51     135
  12    9    3      37.77        -       4.15      71
  12    9    4      41.24        -       8.12      20
  12    9    5     178.05        -      56.31      12
  12    9    6      34.40        -       6.68      12
  12    9    7      56.02        -      10.66       7
  12    9    8      67.93        -      26.25      10
  12    9    9      26.63        -       3.88      10
  12    9   10      33.93        -       8.13      10
  12    9   11      25.23        -       4.31      13
  12    9   12      59.27        -       9.83      10
  12    9   13      14.15        -       7.42       6
  12    9   14      40.78        -       8.26       8
  12    9   15      15.50        -       2.79       6
  12    9   16      25.89        -       8.67       5
  12   10    0     314.54        -      31.70     261
  12   10    1     396.05        -      30.17     122
  12   10    2     119.61        -       9.14     162
  12   10    3      31.06        -       2.50      88
  12   10    4     338.57        -      55.22      30
  12   10    5      30.60        -       4.80      20
  12   10    6     316.16        -      57.39      16
  12   10    7     327.51        -      75.64      15
  12   10    8     179.89        -      28.49      14
  12   10    9      52.21        -       7.71      16
  12   10   10      21.02        -       2.79      12
  12   10   11      19.69        -       4.59      10
  12   10   12      19.34        -       2.99      16
  12   10   13      15.05        -       4.68       5
  12   10   16      38.47        -       8.22       6
  12   10   17      23.52        -       8.39       3
  12   10   18      25.04        -       7.33       4
  12   10   19       5.00        -       2.21       4
  12   11    0     185.00        -      15.96     263
  12   11    1     202.86        -      18.15     108
  12   11    2     181.58        -      15.54     146
  12   11    3     173.18        -      15.13      97
  12   11    4      74.02        -      10.03      35
  12   11    5      96.67        -      12.29      25
  12   11    6      78.28        -      12.90      22
  12   11    7      86.17        -      12.28      24
  12   11    8      16.50        -       4.47      18
  12   11    9     135.02        -      20.94      22
  12   11   10      19.92        -       4.49      16
  12   11   11      48.13        -      10.73      13
  12   11   12       9.62        -       2.49      10
  12   11   13      10.05        -       1.74       9
  12   11   14      11.19        -       2.46       6
  12   11   15      21.15        -       5.93       3
  12   11   16      15.29        -       2.64       8
  12   11   17       3.86        -       1.67       3
  12   12    0     291.65        -      31.56     135
  12   12    1      75.85        -       7.00     104
  12   12    2     411.42        -      29.33     139
  12   12    3     102.23        -       9.93     104
  12   12    4     118.18        -      15.80      36
  12   12    5     190.71        -      30.82      35
  12   12    6     127.81        -      17.35      26
  12   12    7      21.03        -       2.83      29
  12   12    8      26.73        -       4.50      23
  12   12    9      69.16        -      10.35      16
  12   12   10      14.44        -       2.13      19
  12   12   11      15.87        -       1.84      20
  12   12   12      19.06        -       2.40      17
  12   12   13      13.41        -       3.15      16
  12   12   14      16.31        -       2.04      12
  12   12   15      41.09        -       7.39      11
  12   12   16      29.21        -       9.70       6
  12   12   17      15.31        -       2.36       6
  12   12   18       8.32        -       1.91       8
  12   12   19       9.76        -       2.09       7
  12   13    1     141.42        -      12.85      99
  12   13    2      25.99        -       1.66     127
  12   13    3     378.79        -      29.33     108
  12   13    4     678.13        -      79.25      40
  12   13    5      82.57        -      15.22      27
  12   13    6      39.52        -       9.74      22
  12   13    7     150.30        -      20.49      32
  12   13    8     102.33        -      17.67      18
  12   13    9      48.38        -       9.72      14
  12   13   10      72.88        -      10.20      16
  12   13   11      71.66        -      12.93      15
  12   13   12      14.03        -       3.00      11
  12   13   13       8.24        -       3.45       7
  12   13   14      16.60        -       5.35       5
  12   13   15      19.63        -       5.60       6
  12   13   16       8.62        -       4.34       3
  12   13   17       3.56        -       0.88       4
  12   14    1      56.94        -       5.59      87
  12   14    2      70.17        -       5.11     118
  12   14    3      84.93        -       6.61     114
  12   14    4     290.38        -      31.92      50
  12   14    5     183.97        -      24.19      25
  12   14    6      90.61        -      14.52      20
  12   14    7      18.02        -       2.73      14
  12   14    8      18.79        -       3.23      13
  12   14    9      27.57        -       3.31      19
  12   14   10      19.48        -       6.17      12
  12   14   11      21.51        -       3.12      12
  12   14   12      21.52        -       5.66       9
  12   14   13      19.36        -       4.45       7
  12   14   14       8.60        -       2.47       7
  12   14   15      12.88        -       2.17       7
  12   14   16      15.35        -       3.41      10
  12   14   17      19.87        -       3.12       6
  12   14   18      11.20        -       2.38       3
  12   15    1      45.29        -       3.54      82
  12   15    2      24.29        -       2.27     102
  12   15    3      54.08        -       4.20      83
  12   15    4      28.20        -       3.51      38
  12   15    5     130.88        -      24.47      17
  12   15    6      56.22        -       7.92      16
  12   15    7      86.86        -      18.90      14
  12   15    8      16.25        -       3.84      12
  12   15    9      20.77        -       6.26      12
  12   15   10      13.51        -       4.03       5
  12   15   11      23.51        -       4.48       5
  12   15   12      36.22        -       4.79       8
  12   15   13      15.06        -       2.51       8
  12   15   14      20.03        -       4.34       8
  12   15   15       9.32        -       1.53       5
  12   15   16      24.20        -       6.00       3
  12   16    1     208.24        -      15.40      79
  12   16    2      66.99        -       9.21     100
  12   16    3      48.84        -       3.85      85
  12   16    4     305.69        -      30.42      59
  12   16    5      38.40        -       5.97      27
  12   16    6     162.48        -      37.75      16
  12   16    7      64.07        -      13.78       9
  12   16    8      13.44        -       4.33       8
  12   16    9      20.14        -       5.53       8
  12   16   10      21.01        -       3.30       4
  12   16   11      19.47        -       7.10       3
  12   16   14      20.14        -       4.72       5
  12   16   15      19.99        -       3.21       6
  12   16   16       8.20        -       2.92       4
  12   16   17       1.23        -       2.40       3
  12   17    1     148.95        -      15.24      50
  12   17    2      49.09        -       4.02     100
  12   17    3      69.67        -       6.10      93
  12   17    4     198.05        -      23.95      45
  12   17    5      42.75        -       8.90      24
  12   17    6      71.49        -      11.06      17
  12   17    7      28.29        -       4.80      10
  12   17    8      30.88        -       4.87       7
  12   17    9      22.15        -       6.41       5
  12   17   10       9.01        -       2.60       4
  12   17   11      13.44        -       2.18       4
  12   17   12      28.00        -      11.13       4
  12   17   14      25.73        -       5.17       3
  12   18    1      70.60        -       6.72      69
  12   18    2     412.52        -      35.52      78
  12   18    3      31.91        -       2.31      84
  12   18    4      48.89        -       5.56      43
  12   18    5      18.31        -       3.35      24
  12   18    6      30.89        -       6.74       8
  12   18    7      35.68        -      11.20       3
  12   18    8      20.36        -       3.70       3
  12   18    9      45.17        -      21.47       6
  12   18   10      23.09        -       4.38       5
  12   18   11      19.52        -       3.79       6
  12   18   12       8.54        -       1.71       6
  12   18   16      14.50        -       0.54       4
  12   19    1      89.43        -       9.60      70
  12   19    2      94.61        -       8.57      68
  12   19    3      30.99        -       3.27      65
  12   19    4      25.65        -       1.97      48
  12   19    5      79.58        -      14.93      25
  12   19    6      41.24        -       9.30       7
  12   19    7     156.33        -      42.72       7
  12   19    8      40.20        -      10.78       3
  12   19    9      16.09        -       3.97       6
  12   19   11      20.37        -       4.26       4
  12   19   12      24.74        -       8.60       3
  12   19   14       7.65        -       3.35       3
  12   20    1     111.95        -      13.61      63
  12   20    2      47.62        -       4.75      56
  12   20    3      44.40        -       3.73      77
  12   20    4      86.71        -      10.56      42
  12   20    5      53.37        -       6.14      35
  12   20    6      18.18        -       5.27      13
  12   20    7      57.73        -      14.65       9
  12   20    8      46.09        -      10.75       5
  12   20    9      18.26        -       3.37       3
  12   20   10      19.39        -       2.70       3
  12   20   11      20.74        -       2.00       4
  12   20   12      16.23        -       5.50       6
  12   21    1      25.20        -       2.53      57
  12   21    2     133.63        -      10.78      65
  12   21    3      49.97        -       4.07      72
  12   21    4      67.69        -       7.57      50
  12   21    5      18.95        -       2.64      29
  12   21    6      20.45        -       2.66      28
  12   21    7      30.27        -       6.47       6
  12   21    8      23.10        -       4.26       8
  12   21   12      16.51        -       5.21       6
  12   22    1      53.78        -       5.57      45
  12   22    2     134.15        -      12.28      64
  12   22    3      19.94        -       1.82      74
  12   22    4      18.90        -       2.16      50
  12   22    5      56.12        -       8.47      35
  12   22    6      30.10        -       8.58      12
  12   22    7      32.27        -       9.10      11
  12   22    8      25.00        -       3.37       4
  12   22    9       7.43        -       4.48       4
  12   22   13      31.27        -       7.72       4
  12   23    1     150.84        -      17.29      58
  12   23    2      22.03        -       2.05      61
  12   23    3      64.81        -       6.84      56
  12   23    4      27.17        -       2.83      61
  12   23    5      62.46        -       7.39      35
  12   23    6      17.25        -       2.73      10
  12   23    7      12.41        -       7.66       5
  12   23    8      28.99        -       9.00       4
  12   23    9      17.87        -       3.59       7
  12   24    1      31.67        -       2.93      59
  12   24    2      62.08        -       6.26      58
  12   24    3      25.18        -       2.51      59
  12   24    4      23.62        -       2.45      49
  12   24    5      27.57        -       4.96      23
  12   24    6      35.86        -       4.88      23
  12   24    7      24.63        -       5.58       5
  12   24    8      19.03        -       8.76       3
  12   24   11       4.71        -       2.66       3
  12   25    1      20.60        -       1.95      48
  12   25    2      23.56        -       2.32      56
  12   25    3      29.40        -       2.92      62
  12   25    4      25.25        -       2.68      36
  12   25    5      19.92        -       2.42      31
  12   25    6      49.57        -       8.61      21
  12   25    7      20.82        -       3.76      12
  12   25    8      13.50        -       4.86       4
  12   26    1      82.33        -       8.33      56
  12   26    2      18.05        -       1.57      53
  12   26    3      29.05        -       3.75      53
  12   26    4      20.62        -       1.53      50
  12   26    5      17.12        -       2.27      19
  12   26    6      24.09        -       3.27      22
  12   26    7      24.06        -       6.30       5
  12   26    8      34.69        -       7.24       3
  12   26    9      23.84        -       9.91       4
  12   26   12      23.02        -       7.37       4
  12   27    1      23.94        -       1.99      53
  12   27    2      29.78        -       2.96      46
  12   27    3      26.66        -       2.67      40
  12   27    4      18.56        -       1.81      36
  12   27    5      16.64        -       2.29      33
  12   27    6      14.97        -       3.09      26
  12   27    7       8.72        -       2.26      10
  12   27    8      23.84        -       5.93       8
  12   27    9      12.23        -       5.30       3
  12   27   12      13.85        -       5.82       3
  12   28    1      16.04        -       1.45      42
  12   28    2      17.66        -       1.72      56
  12   28    3      19.96        -       2.28      43
  12   28    4      13.38        -       2.52      35
  12   28    5      30.64        -       3.90      23
  12   28    6      37.63        -       6.86      23
  12   28    7      48.52        -       5.60      15
  12   28    8      14.48        -       3.44      10
  12   28    9       6.79        -       1.52       4
  12   29    1      19.92        -       1.94      33
  12   29    2      18.64        -       2.36      34
  12   29    3      23.50        -       4.07      31
  12   29    4      18.23        -       2.30      31
  12   29    5      24.60        -       2.38      35
  12   29    6      17.47        -       1.62      24
  12   29    7      15.54        -       3.02      13
  12   29    8      19.00        -       2.63      12
  12   29    9      19.98        -       2.83       4
  12   29   10      21.65        -       0.25       3
  12   30    1      21.07        -       2.36      40
  12   30    2      22.43        -       1.95      34
  12   30    3      17.37        -       2.28      22
  12   30    4      34.95        -       3.56      22
  12   30    5      18.77        -       2.60      24
  12   30    6      16.04        -       3.49      13
  12   30    7      15.67        -       3.56       8
  12   30    9       8.63        -       4.07       3
  12   31    1      15.99        -       1.51      38
  12   31    2      37.83        -       4.59      35
  12   31    3      25.99        -       3.92      25
  12   31    4      17.82        -       4.03      18
  12   31    5      15.47        -       2.50      19
  12   31    6      23.07        -       3.94      12
  12   31    7      15.05        -       2.13      17
  12   31    8      21.09        -       5.68       5
  12   31    9      12.26        -       3.84       5
  12   32    1      13.80        -       1.77      28
  12   32    2      14.29        -       2.83      27
  12   32    3      19.67        -       3.13      25
  12   32    4      14.32        -       2.70      17
  12   32    5      16.29        -       2.99      21
  12   32    6      33.84        -       5.32       9
  12   32    7       8.49        -       2.59      15
  12   32    8      19.68        -       3.22       9
  12   32    9      14.80        -       3.01       4
  12   32   10      17.39        -       9.42       3
  12   33    1      11.87        -       2.09      25
  12   33    2      16.45        -       2.92      19
  12   33    3      18.24        -       2.38      34
  12   33    4      16.26        -       2.57      23
  12   33    5      17.49        -       2.91      14
  12   33    6      18.35        -       2.48      14
  12   33    7       8.37        -       3.06      14
  12   33    8       6.39        -       3.37       4
  12   34    1      17.81        -       3.04      23
  12   34    2      21.08        -       3.68      19
  12   34    3      17.16        -       2.03      25
  12   34    4      19.70        -       3.56      16
  12   34    5      18.50        -       2.54      18
  12   34    6      18.24        -       3.59      16
  12   34    7      13.84        -       1.88      12
  12   34    8      10.90        -       2.44       8
  12   35    1      26.52        -       3.37      21
  12   35    2      28.00        -       4.19      23
  12   35    3      21.35        -       2.58      27
  12   35    4      27.31        -       5.05      16
  12   35    5      19.62        -       2.69      12
  12   35    6      17.07        -       2.42      16
  12   35    7      21.36        -       4.82       7
  12   35    8      10.30        -       5.02       8
  12   35    9      13.57        -       3.46       4
  12   36    1      16.34        -       2.87      16
  12   36    2      15.06        -       2.57      19
  12   36    3      16.84        -       2.49      24
  12   36    4      15.67        -       2.30      23
  12   36    5      19.62        -       4.65      10
  12   36    6      14.72        -       2.17      13
  12   36    7      11.62        -       2.80      13
  12   36    8      12.82        -       2.72       5
  12   36    9      12.42        -       1.02       5
  12   36   10       9.13        -       5.83       3
  12   37    1      14.80        -       2.42      19
  12   37    2      13.31        -       3.11      14
  12   37    3      22.01        -       2.99      18
  12   37    4      22.61        -       3.65      24
  12   37    5      11.06        -       2.16      12
  12   37    6      15.11        -       2.57       9
  12   37    7       8.52        -       7.83       3
  12   37    8      12.19        -       3.14       8
  12   38    1      16.21        -       2.32      17
  12   38    2      17.24        -       3.01      17
  12   38    3      29.90        -       4.11      19
  12   38    4      13.92        -       2.65      19
  12   38    5      15.19        -       3.10       9
  12   38    6      10.92        -       1.83      12
  12   38    7       8.20        -       2.94       4
  12   38    8       8.74        -       2.47       3
  12   39    1      14.38        -       2.04      14
  12   39    2       6.16        -       1.42      14
  12   39    3      16.68        -       2.10      15
  12   39    4      15.35        -       3.23      13
  12   39    5       9.16        -       2.33       5
  12   39    6       9.11        -       8.02       3
  12   39    7      16.20        -       2.82       5
  12   39    8       8.20        -       1.49       6
  12   40    1      14.53        -       1.82      16
  12   40    2      13.90        -       2.22      13
  12   40    3      16.76        -       2.76       9
  12   40    4      20.40        -       3.26      14
  12   40    5      16.36        -       3.81       8
  12   40    6      17.49        -       3.57       6
  12   41    1      11.67        -       3.16      11
  12   41    2      15.69        -       2.91      13
  12   41    3      12.31        -       2.93       9
  12   41    4      16.67        -       3.46       7
  12   41    5      10.50        -       1.51       3
  12   41    6      10.93        -       1.97       6
  12   41    7      11.50        -       4.29       4
  12   42    1      17.42        -       3.96       6
  12   42    2      13.25        -       4.36      10
  12   42    3      11.42        -       5.42       6
  12   42    4      13.51        -       2.35       4
  12   42    6      11.26        -       0.45       3
  12   43    1       9.10        -       2.30       5
  12   43    2       7.34        -       2.38       5
  12   43    3      18.84        -       6.35       4
  13    0    0      37.32        -       2.66     198
  13    0    1     142.92        -      13.48     108
  13    0    2      24.60        -       2.04      79
  13    0    3      84.46        -      11.78      37
  13    0    4     385.58        -      73.19      21
  13    0    5      17.82        -       5.57       7
  13    0    6      26.62        -      10.12       3
  13    0    7       8.01        -       9.75       4
  13    0    8      23.83        -       9.07       4
  13    0    9      28.68        -       5.33       7
  13    0   11      31.54        -       9.82       3
  13    0   12       8.33        -       9.11       3
  13    0   13      49.37        -      16.31       4
  13    0   14      39.48        -      12.56       3
  13    1    0      48.31        -       2.39     337
  13    1    1      48.29        -       3.60     121
  13    1    2      55.20        -       5.33      72
  13    1    3      88.32        -      11.69      42
  13    1    4      72.09        -      39.35      11
  13    1    5     238.40        -     129.27       4
  13    1    9      68.71        -      28.95       3
  13    1   10      36.09        -       8.95       3
  13    1   13      24.09        -      15.06       4
  13    1   14      23.03        -      10.91       3
  13    1   15      28.89        -       2.45       3
  13    2    0      50.71        -       3.97     353
  13    2    1      35.64        -       3.06     102
  13    2    2     100.72        -      11.58      76
  13    2    3      26.61        -       4.00      39
  13    2    4     102.89        -      30.84      10
  13    2    5      49.34        -      13.17       9
  13    2    6     152.73        -      73.39       6
  13    2   14       9.57        -       0.25       3
  13    3    0     161.52        -      11.48     318
  13    3    1      34.05        -       2.21     126
  13    3    2     104.25        -      10.98      74
  13    3    3      44.26        -       8.34      29
  13    3    4     409.70        -      77.44      13
  13    4    0     108.03        -       7.65     275
  13    4    1      31.33        -       1.99     134
  13    4    2     101.37        -      10.91      73
  13    4    3      45.07        -       7.36      46
  13    4    4      50.92        -      13.18      14
  13    4    5     262.92        -     146.20       3
  13    4    6      41.55        -       5.24       3
  13    4    9      23.59        -       4.55       3
  13    4   10     100.07        -      13.21       5
  13    4   12      10.95        -       4.30       4
  13    4   16      15.10        -       6.39       3
  13    4   17      36.65        -       5.28       3
  13    4   19      15.73        -       4.76       4
  13    5    0     259.29        -      22.23     283
  13    5    1      67.61        -       5.53     155
  13    5    2     321.62        -      34.80      85
  13    5    3     203.56        -      23.73      46
  13    5    4      94.71        -      15.45      13
  13    5    5      60.06        -      13.25       7
  13    5    6      48.41        -      24.51       3
  13    5    7      28.43        -      10.29       7
  13    5    8     160.19        -      36.49       4
  13    5    9      31.49        -      10.00       3
  13    5   15      25.76        -       1.57       3
  13    6    0      54.50        -       5.64     272
  13    6    1      96.29        -       9.52     107
  13    6    2     267.46        -      27.22      95
  13    6    3     287.60        -      32.94      54
  13    6    4      70.89        -      17.52      12
  13    6    5     103.33        -      39.73       3
  13    6    7      73.09        -      14.66       7
  13    6    8      18.52        -       6.41       5
  13    6   10      39.93        -      12.37       3
  13    6   16      18.91        -       2.01       5
  13    7    0      77.67        -       4.74     269
  13    7    1     230.69        -      20.86     100
  13    7    2     144.36        -      13.71      98
  13    7    3     251.70        -      32.52      49
  13    7    4     107.31        -      28.85      14
  13    7    5     283.25        -      61.15      13
  13    7    6      30.40        -       3.41       6
  13    7    8      22.09        -       3.74       5
  13    7   10      24.44        -      10.02       3
  13    7   11      14.55        -       3.80       6
  13    7   12      15.11        -       3.67       5
  13    7   13      42.91        -      19.47       5
  13    8    0      48.36        -       3.26     262
  13    8    1      28.17        -       1.84     116
  13    8    2      51.69        -       3.91     104
  13    8    3      45.22        -       6.05      57
  13    8    4      63.46        -      12.11      10
  13    8    5     221.92        -      65.46      12
  13    8    6      37.23        -      12.32       6
  13    8    7     107.53        -      33.94       6
  13    8    8      40.58        -      10.34       8
  13    8    9      40.15        -      11.26       5
  13    8   10      25.76        -       4.32       6
  13    8   11      25.69        -      12.55       4
  13    8   12      50.49        -      14.66       3
  13    8   13      23.03        -       5.58       3
  13    8   14      23.90        -       4.92       3
  13    8   16      34.08        -       5.43       3
  13    8   17      14.47        -       1.96       3
  13    9    0      53.90        -       4.53     245
  13    9    1     205.56        -      18.91      94
  13    9    2      32.44        -       2.22     111
  13    9    3     144.14        -      15.19      76
  13    9    4      21.92        -       5.13      19
  13    9    5      61.55        -      16.05      12
  13    9    6     118.79        -      19.60      12
  13    9    7      55.17        -      12.85       8
  13    9    8      46.93        -      14.90       9
  13    9    9      33.86        -       8.85       5
  13    9   10      31.15        -      20.13       4
  13    9   11      15.36        -       4.84       5
  13    9   12      16.47        -       1.93       5
  13    9   13      20.73        -       7.15       5
  13    9   14      32.67        -      10.35       3
  13    9   18      13.83        -       5.63       5
  13   10    0      71.51        -       5.32     239
  13   10    1      98.00        -       7.73     118
  13   10    2     137.92        -      11.67     125
  13   10    3      24.75        -       1.79      85
  13   10    4     486.26        -      74.45      34
  13   10    5     274.82        -      49.91      16
  13   10    6     258.26        -      42.41       9
  13   10    7      40.33        -       8.03       5
  13   10    8     137.40        -      16.41      11
  13   10    9      32.23        -       6.84      10
  13   10   10      35.88        -       8.60       7
  13   10   11      29.77        -       8.24       8
  13   10   12      21.48        -       4.58      13
  13   10   13      19.17        -       3.10       8
  13   10   14      13.52        -       3.88       7
  13   10   15      15.49        -       3.97       8
  13   10   16      12.06        -       1.60       3
  13   10   17      14.29        -       0.54       3
  13   11    0      38.87        -       2.51     242
  13   11    1      34.88        -       2.81      93
  13   11    2      86.38        -       7.60     126
  13   11    3      32.17        -       2.52     105
  13   11    4     392.52        -      48.67      43
  13   11    5      25.92        -       5.34      22
  13   11    6      23.12        -       4.15      16
  13   11    7     178.96        -      23.55      21
  13   11    8      26.24        -       3.82      18
  13   11    9      36.82        -       4.09      16
  13   11   10      19.24        -       3.27      15
  13   11   11      28.65        -       4.92      11
  13   11   12      15.98        -       1.34      10
  13   11   13      15.21        -       8.15       4
  13   11   14      18.09        -       4.65       6
  13   11   15       9.84        -       5.80       3
  13   11   16      17.61        -       5.23       4
  13   11   17      12.73        -       6.22       6
  13   11   18      15.03        -       5.84       5
  13   11   19      15.63        -       2.73       4
  13   12    0     139.54        -      11.82     251
  13   12    1     144.49        -      13.50     103
  13   12    2      24.20        -       1.85      97
  13   12    3     318.90        -      23.80     111
  13   12    4     441.49        -      55.55      32
  13   12    5      62.12        -      10.31      23
  13   12    6      29.01        -       5.84      16
  13   12    7     155.03        -      28.01      19
  13   12    8     131.29        -      18.35      20
  13   12    9      50.35        -      12.94      18
  13   12   10      86.96        -      16.54      19
  13   12   11      71.13        -      15.20      11
  13   12   12      14.62        -       2.29      13
  13   12   13       9.84        -       2.71       8
  13   12   14      12.56        -       1.96       8
  13   12   15      13.95        -       2.93       7
  13   12   16      20.05        -       6.76       7
  13   12   17      19.60        -      13.51       5
  13   13    0     150.52        -      18.51     125
  13   13    1     803.89        -      65.07     114
  13   13    2     483.32        -      38.70     118
  13   13    3     234.12        -      18.61     135
  13   13    4      30.62        -       3.08      51
  13   13    5      37.08        -       5.60      24
  13   13    6      97.83        -      12.93      31
  13   13    7      23.53        -       3.54      29
  13   13    8      48.57        -       7.92      18
  13   13    9      39.08        -       4.64      16
  13   13   10      61.78        -      12.74      16
  13   13   11      29.92        -       3.58      14
  13   13   12      22.98        -       3.24      18
  13   13   13      37.17        -       5.65      12
  13   13   14      16.77        -       4.03      14
  13   13   15      21.07        -       4.03      11
  13   13   16      17.00        -       5.14       8
  13   13   17      23.22        -       4.74       7
  13   13   18       9.71        -       1.85       4
  13   13   19       8.20        -       2.27       5
  13   14    1      23.10        -       2.07      96
  13   14    2      82.21        -       6.73     103
  13   14    3     329.76        -      26.46     113
  13   14    4     128.18        -      13.19      59
  13   14    5     834.44        -      98.58      26
  13   14    6      87.00        -      16.03      23
  13   14    7     143.33        -      17.35      23
  13   14    8      16.04        -       3.79      21
  13   14    9      33.10        -       6.72      14
  13   14   10      35.53        -       5.40      13
  13   14   11      24.53        -       3.50      17
  13   14   12      21.79        -       2.96      16
  13   14   13      23.13        -       4.29       9
  13   14   14       6.23        -       3.92       9
  13   14   15      13.37        -       5.43       4
  13   14   17       7.66        -       2.51       3
  13   14   18       5.08        -       1.48       3
  13   15    1     251.49        -      25.81      81
  13   15    2     388.20        -      29.93     101
  13   15    3      86.91        -       7.06     119
  13   15    4     130.42        -      15.06      49
  13   15    5      32.90        -       5.38      29
  13   15    6      41.24        -       7.20      21
  13   15    7      25.74        -       3.96      19
  13   15    8      69.23        -       8.88      18
  13   15    9      22.27        -       3.76      16
  13   15   10      18.18        -       3.07      14
  13   15   11      29.60        -       5.26      11
  13   15   12      15.00        -       6.09       6
  13   15   13      18.65        -       2.74       7
  13   15   14      16.12        -       4.79       4
  13   15   15      11.55        -       2.00       7
  13   15   16      16.13        -       4.16       7
  13   15   18       5.14        -       2.11       4
  13   16    1     184.02        -      18.09      72
  13   16    2      99.99        -       7.95      97
  13   16    3     265.70        -      24.98     102
  13   16    4     169.16        -      21.66      66
  13   16    5     145.33        -      30.91      23
  13   16    6      25.81        -       5.92      14
  13   16    7      32.97        -       5.46       9
  13   16    8      72.12        -      13.24      11
  13   16    9      19.94        -       4.21       5
  13   16   10      15.07        -       5.47       7
  13   16   11      36.39        -       4.78       7
  13   16   12      17.75        -       4.29       8
  13   16   13      13.91        -       4.10       8
  13   16   14      15.34        -       6.23       4
  13   16   15      22.57        -       9.05       6
  13   16   17       5.34        -       2.54       3
  13   17    1     108.56        -      11.03      60
  13   17    2      63.79        -       5.15      84
  13   17    3      74.30        -       5.62      99
  13   17    4     124.33        -      11.41      62
  13   17    5      47.60        -       5.57      28
  13   17    6      37.20        -       9.59      15
  13   17    7      26.68        -       5.20       7
  13   17    8      16.20        -       3.12       7
  13   17    9      19.47        -       5.72       8
  13   17   10      24.62        -       3.82       8
  13   17   11      19.29        -       5.55       4
  13   17   12      42.42        -      15.43       7
  13   17   13      20.46        -       3.80      10
  13   17   14      22.61        -       3.58      12
  13   17   15      16.82        -       3.86       8
  13   17   16      12.14        -       4.59       5
  13   17   17      14.22        -       2.26       4
  13   17   18      12.77        -       3.03       3
  13   18    1      26.71        -       2.82      54
  13   18    2      22.68        -       2.10      71
  13   18    3      20.51        -       1.96      77
  13   18    4      41.55        -       4.77      57
  13   18    5     107.79        -      13.24      33
  13   18    6      31.37        -       3.68      19
  13   18    7      23.14        -       5.55      12
  13   18    8      12.96        -       1.93       6
  13   18    9      15.40        -       4.71       4
  13   18   10      14.62        -       1.04       3
  13   18   11      21.50        -       5.33       4
  13   18   12      22.20        -       3.63       3
  13   18   15      16.55        -       8.60       4
  13   18   16      12.60        -       2.95       4
  13   19    1      70.23        -       7.01      53
  13   19    2      45.77        -       4.11      76
  13   19    3      25.48        -       2.10      67
  13   19    4      39.52        -       3.87      46
  13   19    5     172.03        -      18.27      21
  13   19    6      23.46        -       7.42       6
  13   19    7      28.16        -       5.07       5
  13   19    8      34.80        -       7.59       7
  13   19    9      81.62        -      23.70       5
  13   19   10      22.91        -       6.88       4
  13   19   11      18.03        -       5.56       7
  13   19   14      18.52        -       6.17       4
  13   20    1      34.16        -       3.36      41
  13   20    2      57.41        -       4.47      59
  13   20    3      97.03        -      10.43      67
  13   20    4      22.31        -       2.12      47
  13   20    5      39.14        -       6.84      33
  13   20    6      26.01        -       3.90      14
  13   20    7      30.81        -       6.12      10
  13   20    8      20.14        -       2.54       4
  13   20    9      18.82        -       5.35       5
  13   20   10      14.40        -       5.27       7
  13   20   14      23.52        -       6.33       4
  13   21    1      44.98        -       5.19      52
  13   21    2     140.17        -      13.47      67
  13   21    3      65.62        -       6.50      66
  13   21    4      43.49        -       4.73      47
  13   21    5      14.92        -       3.07      30
  13   21    6      34.02        -       6.68      15
  13   21    7      10.04        -       4.18       9
  13   21    8      10.05        -       1.69       5
  13   21   11      11.90        -       6.28       3
  13   21   12      11.75        -       6.62       3
  13   21   13       8.15        -       6.06       3
  13   22    1      24.08        -       2.52      49
  13   22    2      93.82        -      10.43      66
  13   22    3      51.90        -       5.46      62
  13   22    4      43.21        -       5.13      51
  13   22    5      18.71        -       1.74      40
  13   22    6      21.87        -       4.18      15
  13   22    7      31.54        -       7.02       8
  13   22    8      27.19        -       5.40       7
  13   22    9      30.80        -       5.50       4
  13   22   12      17.43        -       5.68       3
  13   23    1      30.15        -       7.25      46
  13   23    2      20.66        -       1.84      64
  13   23    3      82.20        -      11.49      50
  13   23    4      18.60        -       2.24      49
  13   23    5      21.18        -       2.30      46
  13   23    6      20.20        -       5.18      12
  13   23    7      16.01        -       2.32       6
  13   23    8      11.80        -       7.88       3
  13   23   11      20.88        -      10.45       3
  13   24    1      55.37        -       6.75      49
  13   24    2      27.47        -       3.37      49
  13   24    3      14.68        -       1.61      47
  13   24    4      25.62        -       2.48      62
  13   24    5      17.18        -       1.78      38
  13   24    6      28.94        -       4.25      18
  13   24    7      18.52        -       4.00      10
  13   24    8      32.85        -       8.54       5
  13   24    9      31.22        -       8.52       3
  13   25    1      38.62        -       3.46      50
  13   25    2      44.00        -       5.34      37
  13   25    3      25.20        -       2.26      61
  13   25    4      50.30        -       6.01      41
  13   25    5      16.94        -       1.89      29
  13   25    6      23.68        -       2.82      19
  13   25    7      19.83        -       2.90      13
  13   25    8       8.27        -       6.68       3
  13   25   11      16.06        -       0.87       3
  13   26    1      18.26        -       2.61      38
  13   26    2      21.77        -       2.15      49
  13   26    3      43.72        -       6.72      38
  13   26    4      43.06        -       5.56      39
  13   26    5      18.02        -       2.33      30
  13   26    6      23.98        -       4.51      23
  13   26    7      25.06        -       3.42       8
  13   26    8      21.08        -       4.59       3
  13   26    9      28.40        -       8.50       7
  13   26   10      28.00        -      12.15       3
  13   27    1      20.09        -       2.21      40
  13   27    2      17.48        -       2.69      33
  13   27    3      46.72        -       5.79      45
  13   27    4      27.16        -       4.33      27
  13   27    5      18.32        -       2.58      32
  13   27    6      27.02        -       5.49      17
  13   27    7      25.17        -       4.20       6
  13   27    8      19.98        -       4.96      10
  13   28    1      26.11        -       2.80      42
  13   28    2      19.71        -       2.75      34
  13   28    3      30.98        -       3.83      41
  13   28    4      24.21        -       2.49      38
  13   28    5      32.05        -       5.34      30
  13   28    6      19.09        -       3.18      21
  13   28    7      20.74        -       4.11      10
  13   28    8      12.68        -       2.96       9
  13   28   10       9.00        -       3.29       3
  13   29    1      28.55        -       3.95      28
  13   29    2      15.91        -       1.71      46
  13   29    3      19.12        -       2.14      37
  13   29    4      12.89        -       1.88      26
  13   29    5      21.80        -       2.86      34
  13   29    6      21.02        -       2.83      18
  13   29    7      17.83        -       4.35       8
  13   29    8      21.09        -       2.20       5
  13   29    9      15.33        -       9.67       4
  13   29   10      16.27        -       3.93       4
  13   30    1      27.01        -       3.35      35
  13   30    2      14.27        -       2.09      40
  13   30    3      52.62        -       5.92      36
  13   30    4      36.69        -       4.66      22
  13   30    5      24.58        -       4.11      15
  13   30    6      19.05        -       3.50      14
  13   30    7      26.18        -       8.11       7
  13   30    9      11.09        -       5.47       3
  13   30   10      18.57        -       2.90       5
  13   31    1      13.23        -       1.60      35
  13   31    2      46.67        -       5.63      30
  13   31    3      13.27        -       1.93      34
  13   31    4      15.22        -       2.23      20
  13   31    5      28.61        -       4.58      18
  13   31    6      14.86        -       2.80      16
  13   31    7      16.00        -       3.33      16
  13   31    8      18.47        -       4.77       8
  13   31    9      17.75        -       5.95       3
  13   32    1      19.68        -       2.59      26
  13   32    2      16.38        -       1.92      29
  13   32    3      53.20        -       6.94      22
  13   32    4      37.62        -       5.18      23
  13   32    5      13.34        -       2.17      20
  13   32    6      17.02        -       3.85      12
  13   32    7      12.30        -       2.16       7
  13   32    8      11.45        -       1.91       8
  13   32    9      12.88        -       2.85       6
  13   32   10       9.95        -       4.79       3
  13   33    1      17.38        -       2.13      21
  13   33    2      18.64        -       2.55      19
  13   33    3      16.41        -       1.96      30
  13   33    4      21.78        -       2.74      22
  13   33    5      14.69        -       2.99      16
  13   33    6      14.72        -       1.61      14
  13   33    7      17.79        -       3.41      11
  13   33    8       9.82        -       1.12       4
  13   34    1      16.85        -       1.58      23
  13   34    2      20.63        -       3.11      24
  13   34    3      27.27        -       2.70      30
  13   34    4      17.39        -       2.96      18
  13   34    5      21.67        -       2.53      12
  13   34    6      15.09        -       3.69      14
  13   34    7      12.99        -       2.81      14
  13   34    8      15.16        -       7.33       4
  13   35    1      17.18        -       2.84      19
  13   35    2      28.87        -       3.17      34
  13   35    3      16.97        -       2.44      19
  13   35    4      14.93        -       2.46      21
  13   35    5      23.44        -       4.45      13
  13   35    6      27.27        -       5.79      11
  13   35    7      27.35        -       3.33       4
  13   35    8      19.89        -       4.01       6
  13   35    9      11.58        -       2.62       4
  13   35   10      18.37        -       2.54       5
  13   36    1      18.46        -       3.05      14
  13   36    2      17.02        -       2.26      24
  13   36    3      20.89        -       2.25      14
  13   36    4      24.00        -       3.73      24
  13   36    5      56.85        -      10.78      10
  13   36    6      17.70        -       3.42      12
  13   36    7      14.02        -       3.03       7
  13   36    8      15.77        -       7.53       7
  13   36    9       9.00        -       6.57       4
  13   36   10      17.65        -       2.96       3
  13   37    1      10.26        -       2.49      15
  13   37    2      14.11        -       2.67      24
  13   37    3      14.84        -       2.70      20
  13   37    4      18.14        -       3.09      15
  13   37    5      15.32        -       3.68       9
  13   37    6       9.58        -       1.59       8
  13   37    7      19.68        -       5.52       4
  13   37    9      15.17        -       0.95       3
  13   38    1      14.43        -       2.21      13
  13   38    2      20.23        -       2.99      16
  13   38    3      10.97        -       2.33       9
  13   38    4      12.22        -       1.83      10
  13   38    5      23.54        -       4.87       9
  13   38    6      12.82        -       3.12      10
  13   38    7      20.84        -       4.96       4
  13   38    8       7.64        -       2.39       7
  13   38    9      12.37        -       4.56       3
  13   39    1      15.58        -       2.61       9
  13   39    2      21.15        -       5.33      11
  13   39    3      12.30        -       2.33      15
  13   39    4      14.70        -       5.12       6
  13   39    5      14.38        -       3.69       6
  13   39    6      18.37        -       2.97       6
  13   39    7       8.22        -       3.04       4
  13   39    8      11.08        -       2.83       3
  13   40    1      13.48        -       2.28       7
  13   40    2      12.59        -       2.75      16
  13   40    3      19.07        -       5.36      10
  13   40    4      11.60        -       2.71       8
  13   40    5       3.37        -       3.27       3
  13   41    1      20.13        -       4.39       7
  13   41    2      12.61        -       2.74       9
  13   41    3      11.60        -       3.43       4
  13   41    4      15.72        -       3.40       3
  13   41    5       9.84        -       2.54       4
  13   41    6      22.64        -       4.17       5
  13   42    1      13.42        -       1.06       3
  13   42    2      16.22        -       3.04      10
  13   42    3       8.02        -       0.67       6
  13   42    4      16.04        -       3.83       3
  13   42    5      10.41        -       1.31       5
  13   43    1       7.54        -       3.68       6
  13   43    2       8.45        -       2.68       9
  13   43    3      14.71        -       7.06       3
  13   44    1      11.32        -       2.83       3
  14    0    0      44.96        -       2.87     186
  14    0    1      49.14        -       4.44      99
  14    0    2      51.55        -       6.19      67
  14    0    3      44.85        -       3.70      57
  14    0    4      55.30        -      18.43      25
  14    0    5      41.36        -      10.55       9
  14    0    6      74.75        -      42.01       7
  14    0    8      27.37        -       8.71       4
  14    0    9      40.41        -      11.21       5
  14    0   10      56.33        -       9.88       5
  14    0   14      34.25        -       7.34       3
  14    1    0      85.55        -       5.63     316
  14    1    1     420.47        -      43.94     115
  14    1    2     253.95        -      24.65      61
  14    1    3     146.98        -      15.73      60
  14    1    4      33.91        -       4.79      27
  14    1    5      52.59        -      14.10       6
  14    1    7      89.89        -      65.67       3
  14    2    0     430.13        -      38.22     322
  14    2    1     139.27        -      12.80     115
  14    2    2      34.02        -       4.19      72
  14    2    3     125.45        -      19.59      54
  14    2    4      31.69        -       4.29      29
  14    2    5      27.79        -       8.42       6
  14    2    6      39.11        -       9.55       5
  14    3    0      49.51        -       4.36     328
  14    3    1     331.04        -      28.74     121
  14    3    2      64.87        -       5.85      70
  14    3    3      41.83        -       5.14      58
  14    3    4      43.36        -       5.84      27
  14    3    5      20.67        -       3.54       9
  14    4    0      49.26        -       3.29     253
  14    4    1      78.61        -       5.81     134
  14    4    2      84.90        -       8.89      72
  14    4    3      38.28        -       4.66      53
  14    4    4      57.54        -      10.56      30
  14    4    5     417.83        -     115.06       7
  14    4    6      51.88        -      10.93       3
  14    4    7      46.05        -      11.04       6
  14    4   10      27.70        -       6.63       6
  14    4   11      32.75        -       4.37       3
  14    4   12      13.51        -       4.98       3
  14    5    0      52.18        -       3.37     285
  14    5    1      64.51        -       4.14     160
  14    5    2      27.47        -       2.44      79
  14    5    3     243.94        -      30.65      53
  14    5    4      92.41        -      16.74      21
  14    5    5     270.54        -      65.31      14
  14    5    6     407.96        -     134.48       5
  14    5    7     134.16        -      35.68       3
  14    5    9      41.53        -       4.88       4
  14    5   10      29.70        -       8.51       3
  14    5   11      10.95        -       7.20       7
  14    5   14      14.73        -      13.41       3
  14    6    0      55.97        -       3.93     277
  14    6    1     104.09        -       8.40     129
  14    6    2      41.01        -       3.24     100
  14    6    3     371.16        -      44.33      56
  14    6    4     167.81        -      29.91      31
  14    6    5      71.46        -      23.44      11
  14    6    6     163.55        -      32.48       3
  14    6    7     112.77        -      56.64       4
  14    6    8      26.83        -       4.11       4
  14    6   12      18.73        -       6.60       4
  14    6   14      30.91        -       5.81       4
  14    6   15      14.74        -       5.46       4
  14    6   18      14.80        -       3.94       3
  14    7    0      63.10        -       4.01     250
  14    7    1      86.73        -       7.18     119
  14    7    2     412.08        -      40.81      88
  14    7    3      41.82        -       4.48      61
  14    7    4      28.83        -       3.99      36
  14    7    5      20.01        -       3.99       9
  14    7    6      54.15        -      16.92       4
  14    7    7      76.52        -      36.86       5
  14    7    8      26.25        -       4.49       3
  14    7    9      20.31        -       2.80       3
  14    7   14      14.37        -       1.73       3
  14    8    0      47.93        -       4.02     262
  14    8    1     141.51        -      13.54     106
  14    8    2      70.91        -       5.12     100
  14    8    3     662.34        -      76.69      75
  14    8    4     347.05        -      52.86      31
  14    8    5      44.48        -      11.22       9
  14    8    6      62.79        -      16.35       6
  14    8    7     233.89        -     110.61       7
  14    8    8     110.30        -      20.43       7
  14    8    9      34.93        -       6.12       4
  14    8   10      41.10        -      15.70       3
  14    8   11      22.07        -       3.78       5
  14    8   12      22.89        -       4.23       6
  14    8   13      13.66        -       2.35       3
  14    8   15      24.30        -       7.50       4
  14    8   16      27.93        -      11.11       3
  14    9    0     304.86        -      31.51     232
  14    9    1     125.79        -      11.55     112
  14    9    2      25.92        -       2.30      96
  14    9    3     572.29        -      63.70      79
  14    9    4     102.97        -      12.69      39
  14    9    5     154.02        -      43.67      13
  14    9    6     515.01        -      79.58       5
  14    9    7      72.57        -      25.28       9
  14    9    8      30.82        -       7.22       7
  14    9    9     122.80        -      29.12      11
  14    9   10      16.75        -       8.51       4
  14    9   11      14.09        -       5.95       5
  14    9   12      17.50        -       5.02       3
  14    9   13      13.89        -       2.84       4
  14    9   14      25.61        -       6.73       4
  14    9   15      29.64        -       6.70       4
  14   10    0      45.62        -       2.57     217
  14   10    1      59.56        -       4.89     113
  14   10    2     126.39        -      10.47     128
  14   10    3     127.08        -      12.02      74
  14   10    4     100.10        -      12.46      41
  14   10    5      44.09        -       7.15      19
  14   10    6      67.76        -      19.76       8
  14   10    7      57.12        -      10.83      11
  14   10    8     165.48        -      52.47       4
  14   10    9      14.95        -       5.04       5
  14   10   10      30.97        -      10.88       6
  14   10   12      12.84        -       4.53       5
  14   10   17      17.06        -       3.65       4
  14   11    0      44.41        -       3.09     220
  14   11    1     275.38        -      24.31      99
  14   11    2     106.97        -      10.45      89
  14   11    3     242.96        -      20.63      97
  14   11    4      25.11        -       3.07      48
  14   11    5      38.82        -       6.67      22
  14   11    6      87.81        -      28.16       8
  14   11    7      33.06        -       4.67      14
  14   11    8      56.82        -       7.35      13
  14   11    9      63.15        -       8.87      11
  14   11   10      44.13        -      10.14       8
  14   11   11      19.35        -       4.44       8
  14   11   12      20.14        -       2.94       7
  14   11   13      25.21        -       4.78      10
  14   11   14      22.12        -       2.23       9
  14   11   15      15.16        -       4.96       5
  14   11   16      16.43        -       7.80       5
  14   11   17      17.05        -       1.94       3
  14   12    0      61.84        -       3.79     226
  14   12    1      54.01        -       5.03      97
  14   12    2      60.65        -       6.10     114
  14   12    3      94.02        -       6.96     122
  14   12    4     406.98        -      43.37      55
  14   12    5     202.04        -      38.08      27
  14   12    6      97.04        -      14.30      19
  14   12    7      41.71        -      16.42      15
  14   12    8      32.36        -       4.04      15
  14   12    9      43.57        -      14.16       6
  14   12   10      24.99        -      10.04      10
  14   12   11      16.09        -       4.38       7
  14   12   12      11.16        -       2.79       6
  14   12   13       7.20        -       4.23       8
  14   12   14       2.37        -       2.81       4
  14   12   16      17.55        -       5.29       4
  14   12   17      17.75        -       5.15       5
  14   12   18      15.47        -       3.73       5
  14   13    0      83.06        -       6.15     234
  14   13    1      23.62        -       2.28      86
  14   13    2      67.16        -       5.77      90
  14   13    3     276.50        -      21.63     117
  14   13    4     127.00        -      11.55      65
  14   13    5     494.81        -     103.21      25
  14   13    6      53.45        -       6.62      19
  14   13    7     120.90        -      20.53      16
  14   13    8      17.97        -       3.18      19
  14   13    9      24.75        -       4.20      16
  14   13   10      37.77        -       4.79      15
  14   13   11      14.94        -       3.43       7
  14   13   12      23.48        -       3.44       7
  14   13   13      17.55        -       4.77      10
  14   13   14      14.24        -       2.19      11
  14   13   15       8.32        -       2.07       6
  14   13   16      10.51        -       4.83       7
  14   13   17      15.12        -       4.15       8
  14   13   18       8.52        -       4.09       4
  14   14    0     103.13        -      11.12     118
  14   14    1      81.91        -      12.11      75
  14   14    2     950.28        -      80.38      93
  14   14    3     379.05        -      30.99     119
  14   14    4      25.18        -       1.87      68
  14   14    5     105.59        -      16.16      36
  14   14    6      54.18        -      17.83      26
  14   14    7      85.33        -      14.28      22
  14   14    8      44.34        -       5.13      26
  14   14    9      47.90        -       8.05      21
  14   14   10      24.34        -       3.71       9
  14   14   11      20.27        -       3.09      15
  14   14   12      17.11        -       3.68      12
  14   14   13      17.69        -       3.41      12
  14   14   14      18.89        -       3.81       9
  14   14   15      17.94        -       2.64      12
  14   14   16      11.84        -       2.57       9
  14   14   17      10.84        -       1.57       7
  14   14   18      12.73        -       6.23       4
  14   14   19      16.68        -       3.54       3
  14   15    1     151.30        -      16.00      77
  14   15    2      53.50        -       6.08      96
  14   15    3      27.38        -       2.20      87
  14   15    4      34.93        -       2.94      71
  14   15    5     115.10        -      16.27      45
  14   15    6     234.21        -      37.70      27
  14   15    7      46.16        -       8.17      13
  14   15    8      40.71        -       5.92      23
  14   15    9      20.05        -       3.55      18
  14   15   10      48.89        -      10.10      19
  14   15   11      24.19        -       3.23       8
  14   15   12      24.88        -       3.74      14
  14   15   13      10.82        -       3.26      11
  14   15   14      26.23        -       4.63       5
  14   15   15      15.01        -       4.63       5
  14   15   16      15.61        -       1.74       3
  14   16    1     115.64        -      13.35      61
  14   16    2      32.74        -       2.81      87
  14   16    3     109.61        -       9.70      97
  14   16    4     167.27        -      15.83      79
  14   16    5      45.57        -       5.41      36
  14   16    6      84.41        -      12.18      27
  14   16    7      22.21        -       2.49      17
  14   16    8      22.42        -       5.06      14
  14   16    9      25.24        -       3.78      16
  14   16   10      15.80        -       4.05       7
  14   16   11      16.04        -       3.33       8
  14   16   12      13.14        -       1.96       9
  14   16   13       9.60        -       4.55       6
  14   16   14      10.69        -       3.92       5
  14   16   15      15.93        -       5.27       5
  14   16   16      20.04        -       4.42       3
  14   17    1     126.60        -      13.52      58
  14   17    2      27.06        -       2.12      82
  14   17    3     109.57        -      10.87      93
  14   17    4      51.31        -       4.65      73
  14   17    5      25.82        -       3.40      29
  14   17    6      85.89        -      21.43      12
  14   17    7      23.22        -       3.11      13
  14   17    8      17.78        -       2.62      10
  14   17    9      15.63        -       3.28       8
  14   17   10      14.75        -       3.71       7
  14   17   11      22.74        -       4.16       6
  14   17   12      15.60        -       3.42       5
  14   17   14      13.86        -       6.72       5
  14   17   15      20.16        -       5.99       4
  14   17   16      13.64        -       2.09       3
  14   17   17       9.72        -       4.05       5
  14   18    1      30.36        -       3.46      58
  14   18    2      21.51        -       1.95      70
  14   18    3      92.54        -       8.22      94
  14   18    4      30.23        -       3.17      72
  14   18    5      51.85        -       6.75      37
  14   18    6      29.06        -       4.78      11
  14   18    7      29.66        -       4.47      13
  14   18    8      18.31        -       5.74       8
  14   18    9      14.76        -       6.60       5
  14   18   10      15.29        -       2.90       4
  14   18   11      14.12        -       5.21       4
  14   18   12      31.23        -       4.76       8
  14   18   13      27.27        -       2.68       8
  14   18   14      45.20        -       8.98       4
  14   18   15      15.66        -       4.30       4
  14   18   16      27.65        -       7.42       4
  14   19    1      50.12        -       5.42      56
  14   19    2      43.80        -       4.57      71
  14   19    3      48.42        -       4.27      71
  14   19    4     113.51        -      10.81      58
  14   19    5      27.21        -       3.79      35
  14   19    6      58.21        -      13.73      12
  14   19    7      24.40        -       4.22      12
  14   19    8      14.98        -       6.36      10
  14   19    9      36.65        -       3.80       6
  14   19   10      20.53        -       5.02       4
  14   19   11      13.39        -       2.79       6
  14   19   12      22.55        -       4.05       3
  14   19   13      26.58        -       8.01       5
  14   19   14      16.40        -       4.82       3
  14   19   15      14.61        -       2.52       4
  14   20    1      59.82        -       7.04      47
  14   20    2      38.98        -       4.49      63
  14   20    3     293.56        -      38.32      51
  14   20    4      21.20        -       1.62      54
  14   20    5      79.49        -      11.38      47
  14   20    6      20.53        -       2.80      15
  14   20    7      18.51        -       4.01      14
  14   20    8      26.50        -      10.48       5
  14   20   10      20.31        -       7.65       3
  14   20   11      17.85        -       4.27       4
  14   20   12      17.55        -       5.68       6
  14   20   13      19.34        -       9.03       4
  14   21    1      25.90        -       2.37      56
  14   21    2      17.27        -       1.64      52
  14   21    3     108.41        -      10.50      66
  14   21    4      51.39        -       4.56      57
  14   21    5      86.39        -      13.18      32
  14   21    6      34.06        -       5.61      15
  14   21    7      19.41        -       2.63       6
  14   21    8      17.04        -       2.70       7
  14   21   10      18.31        -       4.24       5
  14   21   12      18.61        -       9.28       4
  14   21   13      12.77        -       3.50       4
  14   22    1     136.47        -      13.58      52
  14   22    2      22.05        -       2.34      53
  14   22    3      17.89        -       1.76      52
  14   22    4      64.64        -       7.03      58
  14   22    5      18.85        -       1.78      45
  14   22    6      18.85        -       4.40      11
  14   22    7      29.32        -       7.95       6
  14   22    8      25.44        -       5.68       3
  14   22    9      46.89        -      16.78       3
  14   22   10      21.11        -       5.42       4
  14   22   13      24.11        -      12.94       3
  14   23    1      42.54        -       4.50      45
  14   23    2      42.87        -       5.55      45
  14   23    3      31.85        -       3.13      45
  14   23    4      19.89        -       2.52      54
  14   23    5      77.23        -       9.10      48
  14   23    6      21.90        -       2.63      10
  14   23    7      19.61        -      10.22       4
  14   23    8      21.04        -       5.33       3
  14   24    1      20.84        -       2.27      43
  14   24    2      35.62        -       4.22      41
  14   24    3      23.87        -       2.42      44
  14   24    4      19.58        -       1.99      51
  14   24    5      19.57        -       1.71      36
  14   24    6      28.77        -       3.19      27
  14   24    7      23.11        -       4.87      10
  14   24    8      33.83        -       7.26       6
  14   24    9       6.94        -       1.32       3
  14   25    1      22.95        -       2.37      51
  14   25    2      29.48        -       4.44      37
  14   25    3      17.07        -       1.50      56
  14   25    4      89.91        -      10.53      38
  14   25    5      14.25        -       2.17      24
  14   25    6      17.11        -       3.54      14
  14   25    7      21.84        -       4.43      14
  14   25    8      16.26        -       5.65       7
  14   25    9      14.58        -       2.02       4
  14   25   10      11.63        -       5.44       4
  14   26    1      27.06        -       2.54      53
  14   26    2      18.69        -       2.48      36
  14   26    3      12.04        -       1.85      38
  14   26    4      34.96        -       3.95      45
  14   26    5      35.27        -       4.46      23
  14   26    6      16.07        -       2.74      25
  14   26    7      14.18        -       2.02      10
  14   26    9      20.97        -       3.79       5
  14   27    1      17.72        -       2.17      43
  14   27    2      47.16        -       6.36      32
  14   27    3      18.08        -       1.87      47
  14   27    4      24.02        -       2.38      36
  14   27    5      24.97        -       2.29      36
  14   27    6      20.94        -       2.52      21
  14   27    7      13.88        -       2.00       9
  14   27    8      18.72        -       3.52       8
  14   27    9      33.48        -       2.96       3
  14   28    1      16.42        -       2.27      30
  14   28    2      21.34        -       3.78      19
  14   28    3      21.05        -       2.17      38
  14   28    4      20.75        -       2.39      34
  14   28    5      16.46        -       1.89      28
  14   28    6      13.15        -       2.33      15
  14   28    7      12.72        -       4.16      16
  14   28    8      12.31        -       1.98      13
  14   28    9      12.89        -       8.61       3
  14   29    1      15.53        -       2.29      35
  14   29    2      18.84        -       2.37      40
  14   29    3      40.77        -       4.97      42
  14   29    4      16.53        -       1.98      35
  14   29    5      19.79        -       2.02      29
  14   29    6      24.46        -       3.63      21
  14   29    7      14.37        -       3.28      10
  14   29    8      14.72        -       4.75       9
  14   29    9      15.83        -       2.59       7
  14   29   10      15.97        -       2.01       4
  14   29   11      16.40        -      11.08       3
  14   30    1      21.51        -       3.18      27
  14   30    2      13.25        -       1.60      31
  14   30    3      25.92        -       3.07      28
  14   30    4      18.30        -       3.10      24
  14   30    5      15.27        -       2.17      21
  14   30    6      63.82        -      11.77      13
  14   30    7      10.83        -       1.79      15
  14   30    8      11.54        -       7.28       5
  14   30    9       9.75        -       3.67       3
  14   31    1      25.83        -       2.54      30
  14   31    2      18.28        -       2.32      31
  14   31    3      20.00        -       2.49      29
  14   31    4      19.51        -       2.56      28
  14   31    5      24.82        -       2.40      12
  14   31    6      19.17        -       2.25      11
  14   31    7      17.97        -       2.39      24
  14   31    8      26.78        -       7.55       3
  14   31    9      22.12        -       4.61       4
  14   32    1      12.77        -       3.11      17
  14   32    2      13.53        -       1.69      32
  14   32    3      23.81        -       2.84      32
  14   32    4      51.19        -       7.01      27
  14   32    5      15.27        -       2.47      20
  14   32    6      27.61        -       4.55      17
  14   32    7      10.92        -       2.51      14
  14   32    8      13.61        -       2.53       9
  14   32    9      21.99        -       3.45       6
  14   32   10      16.57        -       2.33       5
  14   33    1      26.81        -       3.84      15
  14   33    2      16.25        -       2.83      25
  14   33    3      13.94        -       2.04      27
  14   33    4      26.12        -       2.88      27
  14   33    5      17.30        -       2.41      15
  14   33    6      23.60        -       2.67      15
  14   33    7      15.04        -       4.17       9
  14   33    8      10.41        -       6.11       4
  14   34    1       8.64        -       3.29      12
  14   34    2      22.64        -       3.10      27
  14   34    3      19.77        -       3.07      30
  14   34    4      17.24        -       2.26      17
  14   34    5      16.90        -       2.94      17
  14   34    6      36.78        -       6.58       9
  14   34    7      13.56        -       3.34      10
  14   34    8      16.68        -       2.61       4
  14   35    1      21.68        -       3.08      20
  14   35    2      14.94        -       1.82      24
  14   35    3      19.29        -       2.36      32
  14   35    4      17.73        -       2.62      20
  14   35    5      22.56        -       2.97      16
  14   35    6      23.67        -       4.84      15
  14   35    7      15.19        -       2.57       6
  14   35    8      21.74        -       3.85       5
  14   35   10       8.97        -       2.53       4
  14   36    1      19.09        -       2.51      22
  14   36    2      19.12        -       2.71      28
  14   36    3      29.64        -       5.90      14
  14   36    4      18.35        -       4.05      13
  14   36    5      15.67        -       3.21      12
  14   36    6      18.89        -       2.99      13
  14   36    7       6.87        -       2.83       5
  14   36    8       9.54        -       3.48       4
  14   36    9      15.81        -       4.80       4
  14   36   10      16.39        -       3.18       3
  14   37    1      13.37        -       2.34      17
  14   37    2      10.64        -       1.35      26
  14   37    3      13.73        -       1.23      17
  14   37    4      15.24        -       3.00      14
  14   37    5      18.24        -       4.36      10
  14   37    6      15.72        -       4.27       7
  14   37    7      24.03        -       6.73       3
  14   37    8      10.71        -       3.03       3
  14   37    9       5.85        -       4.27       3
  14   38    1      13.74        -       2.91      22
  14   38    2      15.94        -       1.95      26
  14   38    3      25.75        -       5.11      12
  14   38    4      13.48        -       2.74      13
  14   38    5      12.57        -       2.08       7
  14   38    6      15.09        -       2.61      13
  14   38    7       8.27        -       5.57       4
  14   38    8       6.97        -       2.92       5
  14   38    9      11.32        -       6.56       3
  14   39    1      18.67        -       3.59      12
  14   39    2      17.35        -       3.05      11
  14   39    3      15.96        -       2.86      13
  14   39    4      13.30        -       2.81       7
  14   39    5       9.92        -       2.08       5
  14   39    6       5.63        -       4.91       3
  14   39    7       5.42        -       1.54       4
  14   39    8      13.19        -       3.15       3
  14   40    1      12.05        -       2.77      11
  14   40    2       7.20        -       2.89      11
  14   40    3      12.05        -       2.10      13
  14   40    4      14.25        -       2.67       9
  14   40    5      10.20        -       4.29       4
  14   40    6       6.35        -       4.38       3
  14   41    1      15.61        -       4.67       8
  14   41    2       7.47        -       2.00       7
  14   41    3       6.01        -       2.59       5
  14   41    4      16.18        -       2.05       8
  14   41    5      13.15        -       2.38       6
  14   42    1      11.22        -       3.86       6
  14   42    2       9.52        -       3.72       6
  14   42    3       4.65        -       3.76       6
  14   42    4      14.45        -       2.29       7
  14   43    1      10.45        -       6.28       3
  14   43    3       4.82        -       2.01       6
  14   44    1      10.57        -       1.49       3
  15    0    0      35.02        -       2.25     175
  15    0    1      26.15        -       2.00     111
  15    0    2      71.63        -       7.16      70
  15    0    3     219.25        -      33.68      45
  15    0    4      23.99        -       3.33      37
  15    0    5      24.54        -       4.67      13
  15    0    6     150.30        -      47.74       9
  15    0    7      20.56        -       9.21       3
  15    0   10      31.06        -       3.43       4
  15    0   11      32.03        -       6.16       3
  15    0   13      23.13        -       2.11       3
  15    0   15      45.01        -       9.58       3
  15    1    0      54.87        -       2.83     310
  15    1    1      51.87        -       4.41     107
  15    1    2     116.55        -      12.24      78
  15    1    3     324.28        -      41.24      54
  15    1    4     164.44        -      29.43      32
  15    1    5     291.65        -     116.38       8
  15    1    6     210.01        -     104.67       3
  15    1    9      50.26        -      19.39       3
  15    2    0     216.10        -      17.70     328
  15    2    1      69.64        -       6.63      94
  15    2    2     156.46        -      14.90      65
  15    2    3      80.52        -      11.18      48
  15    2    4     370.20        -      45.18      33
  15    2    5      15.67        -       3.71       8
  15    2    6      92.81        -      57.29       4
  15    2    7     143.35        -      59.32       4
  15    3    0      41.80        -       2.41     319
  15    3    1     164.32        -      15.09     114
  15    3    2      47.04        -       4.62      65
  15    3    3      42.49        -       4.63      59
  15    3    4     154.14        -      25.17      25
  15    3    5      93.64        -      18.14      11
  15    3    6      23.74        -       5.26       6
  15    3    9      49.67        -      20.14       3
  15    3   10      23.75        -       6.11       3
  15    4    0      43.79        -       2.31     258
  15    4    1      26.94        -       2.18     121
  15    4    2      61.13        -       6.15      65
  15    4    3     122.27        -      15.35      60
  15    4    4      51.09        -       7.78      28
  15    4    5      51.08        -       5.65      10
  15    4    6      11.21        -       4.71       4
  15    4    7      41.16        -       9.57       4
  15    4   11      31.89        -       4.88       4
  15    5    0     262.45        -      25.32     264
  15    5    1     119.53        -       9.97     138
  15    5    2      32.51        -       3.06      68
  15    5    3     321.28        -      38.45      58
  15    5    4      65.40        -       7.75      24
  15    5    5      43.66        -       6.92      13
  15    5    6      33.19        -       9.10       6
  15    5   10      15.65        -       2.13       4
  15    5   12      24.45        -       9.18       3
  15    5   13      15.21        -       2.54       3
  15    6    0      51.83        -       7.42     259
  15    6    1     188.53        -      17.23     113
  15    6    2     147.77        -      14.55      81
  15    6    3     208.70        -      21.76      56
  15    6    4      69.66        -      11.34      24
  15    6    5      31.19        -       7.07      13
  15    6    8      34.68        -       4.19       4
  15    6   10      32.01        -       8.09       3
  15    7    0     115.83        -       9.90     250
  15    7    1      33.35        -       2.57     117
  15    7    2      33.19        -       2.31      91
  15    7    3     137.22        -      17.70      67
  15    7    4      30.04        -       4.53      21
  15    7    5     117.56        -      43.27       8
  15    7    7     145.84        -      97.54       3
  15    7    8      20.67        -       4.28       5
  15    7   10      72.56        -      21.81       4
  15    7   11      17.47        -       3.65       3
  15    7   12      23.91        -       8.54       4
  15    7   17      29.69        -      10.55       3
  15    8    0      44.14        -       2.47     239
  15    8    1      28.20        -       2.39      97
  15    8    2     297.94        -      29.62      86
  15    8    3     278.62        -      36.23      65
  15    8    4     135.09        -      18.48      24
  15    8    5     176.42        -      55.62       8
  15    8    6      51.46        -      12.40       6
  15    8    7      53.39        -      10.45       7
  15    8    9      19.24        -       5.73       4
  15    8   10      30.57        -      10.34       4
  15    8   15      21.74        -       7.64       3
  15    9    0      49.94        -       2.66     233
  15    9    1     137.70        -      11.54      98
  15    9    2      53.73        -       4.79      84
  15    9    3     109.44        -      12.00      68
  15    9    4     339.67        -      52.24      27
  15    9    5      28.34        -       5.81      13
  15    9    6     156.01        -      31.14      12
  15    9    7      27.20        -       8.83       5
  15    9    8      72.96        -      10.58       4
  15    9    9      34.61        -       5.36       7
  15    9   10      39.78        -       9.97       3
  15    9   11      27.87        -      12.00       5
  15    9   12      15.43        -       5.66       4
  15    9   13      18.74        -      10.75       3
  15    9   15      27.70        -       4.03       3
  15   10    0     159.19        -      17.38     211
  15   10    1     121.02        -       9.27     107
  15   10    2      46.25        -       3.71      94
  15   10    3     114.48        -      11.16      61
  15   10    4     222.96        -      31.42      31
  15   10    5      27.00        -       4.03      16
  15   10    6     146.70        -      62.36       4
  15   10    7     164.02        -      24.09       4
  15   10    8      21.29        -       2.98      11
  15   10    9      23.47        -       3.08      10
  15   10   10      28.96        -      14.18       4
  15   10   11      54.33        -       7.38       3
  15   10   12      12.85        -       4.57       7
  15   10   13      28.46        -       2.79       6
  15   11    0      47.93        -       4.33     213
  15   11    1     218.20        -      18.53     107
  15   11    2     105.45        -       9.24      84
  15   11    3      51.58        -       3.84      84
  15   11    4     217.57        -      30.55      36
  15   11    5      90.76        -      22.52      12
  15   11    6      60.25        -      16.57      11
  15   11    7      37.30        -       5.90       4
  15   11    8      39.89        -       7.04      10
  15   11    9      19.53        -       8.89       4
  15   11   10      38.31        -      14.19       7
  15   11   11      21.73        -       2.68       5
  15   11   12      65.68        -      11.04       8
  15   11   13      19.75        -       3.38       5
  15   11   14      25.20        -       6.34       4
  15   11   15      24.94        -       7.72       6
  15   11   16      22.34        -       2.63       5
  15   11   17      18.89        -       3.50       6
  15   11   19      17.89        -       3.36       5
  15   12    0      50.07        -       3.91     202
  15   12    1      46.15        -       5.52      70
  15   12    2      33.73        -       2.73      80
  15   12    3      48.76        -       4.46      98
  15   12    4      25.86        -       4.36      40
  15   12    5     174.36        -      32.74      16
  15   12    6      29.46        -       5.06      14
  15   12    7     115.08        -      15.42      16
  15   12    8      16.72        -       3.07      10
  15   12    9      22.97        -       4.29       9
  15   12   10      20.58        -       5.52       8
  15   12   11      28.88        -       9.66       8
  15   12   12      46.64        -       8.24       9
  15   12   13      31.08        -       6.66      12
  15   12   14      20.62        -       3.13       9
  15   12   15      11.55        -       3.09       3
  15   12   16      22.99        -       5.32       4
  15   12   17      14.91        -       2.49       3
  15   13    0      58.31        -       5.72     202
  15   13    1     221.42        -      22.43      72
  15   13    2     442.53        -      37.30     105
  15   13    3      79.13        -       7.03      96
  15   13    4     117.75        -      16.69      41
  15   13    5      35.12        -       7.04      29
  15   13    6      44.53        -       7.84      20
  15   13    7      25.35        -       3.54      14
  15   13    8      74.06        -      10.98       9
  15   13    9      24.80        -       4.09       8
  15   13   10      24.68        -       3.88      10
  15   13   11      32.98        -       8.58       4
  15   13   12      22.77        -       3.97       4
  15   13   13      22.24        -       3.50       6
  15   13   14       5.62        -       3.83       6
  15   13   15      15.59        -       6.59       3
  15   13   16      17.04        -       3.66       5
  15   13   17      22.54        -       9.31       6
  15   13   18      16.97        -       7.24       5
  15   14    0     178.00        -      14.18     224
  15   14    1     154.76        -      15.95      81
  15   14    2      40.75        -       4.81      93
  15   14    3      33.88        -       2.43      98
  15   14    4      30.91        -       2.98      47
  15   14    5     113.34        -      16.36      24
  15   14    6     237.09        -      48.97      21
  15   14    7      57.96        -       8.89      18
  15   14    8      31.94        -       6.18      16
  15   14    9      16.85        -       4.26      14
  15   14   10      33.45        -       6.62      12
  15   14   11      19.57        -       3.06      13
  15   14   12      27.35        -       4.15       5
  15   14   13      14.44        -       2.83       9
  15   14   14      13.56        -       3.39      10
  15   14   15      14.40        -       3.53       7
  15   14   16       4.42        -       3.28       5
  15   14   17      12.77        -       3.38       7
  15   14   18      11.63        -       2.63       5
  15   15    0     241.73        -      29.82     109
  15   15    1      44.43        -       8.80      78
  15   15    2     120.64        -      11.50      85
  15   15    3     217.41        -      18.09     104
  15   15    4      46.22        -       4.49      57
  15   15    5      43.35        -       6.75      30
  15   15    6     105.26        -      21.64      21
  15   15    7      23.16        -       2.75      28
  15   15    8      23.79        -       3.62      21
  15   15    9      51.27        -      11.93      17
  15   15   10      13.08        -       2.86      14
  15   15   11      17.60        -       4.59       8
  15   15   12      27.50        -       2.48      11
  15   15   13      14.00        -       3.13      13
  15   15   14      33.36        -       3.58      11
  15   15   15      11.82        -       1.93       9
  15   15   16      12.92        -       4.34       9
  15   15   17      11.90        -       2.54       8
  15   15   18      16.23        -       4.39       4
  15   16    1      31.74        -       2.65      76
  15   16    2      93.42        -       8.38      92
  15   16    3     218.72        -      19.29      76
  15   16    4     223.99        -      24.71      58
  15   16    5      22.62        -       3.32      18
  15   16    6      38.36        -       4.44      17
  15   16    7      17.50        -       3.17      19
  15   16    8      18.67        -       4.77      13
  15   16    9      24.98        -       6.24      13
  15   16   10      31.13        -       4.89      10
  15   16   11      21.07        -       7.76       9
  15   16   12      14.58        -       2.89      10
  15   16   13      15.43        -       2.03       8
  15   16   14      19.44        -       4.16       8
  15   16   15      22.38        -       4.64       6
  15   17    1      77.71        -       8.10      68
  15   17    2     288.36        -      33.46      68
  15   17    3      23.34        -       1.72      92
  15   17    4      91.79        -       6.95      73
  15   17    5      31.11        -       3.08      32
  15   17    6      26.11        -       6.80      18
  15   17    7      44.87        -       6.96      22
  15   17    8      54.52        -      11.34      12
  15   17    9      20.52        -       3.01      10
  15   17   10      47.04        -       5.14       7
  15   17   11      13.31        -       3.14       8
  15   17   12      22.64        -       3.41       9
  15   17   13      12.79        -       2.70       8
  15   17   14       9.23        -       1.46       4
  15   17   15      11.70        -       3.40       5
  15   17   16      20.12        -       1.21       4
  15   17   17      13.67        -       3.90       3
  15   18    1      23.13        -       1.86      67
  15   18    2      50.74        -       4.47      69
  15   18    3      73.90        -       6.49      93
  15   18    4      21.52        -       2.03      66
  15   18    5      23.85        -       2.90      31
  15   18    6      44.14        -       7.14      16
  15   18    7      25.45        -       4.61      10
  15   18    8      13.52        -       2.63       8
  15   18    9      26.37        -       7.93       7
  15   18   10      18.93        -       3.15      10
  15   18   11      22.50        -       5.02       7
  15   18   12      11.38        -       1.55       4
  15   18   13      16.09        -       3.93       6
  15   18   14      22.95        -       8.17       6
  15   18   15      16.56        -       0.88       4
  15   18   16      15.82        -       3.28       7
  15   19    1      96.07        -       8.98      49
  15   19    2      59.89        -       5.72      68
  15   19    3      28.40        -       2.59      70
  15   19    4      83.07        -       7.91      72
  15   19    5      37.34        -       5.02      30
  15   19    6      54.19        -       9.44      11
  15   19    7      21.46        -       4.33      14
  15   19    8      17.65        -       3.34      13
  15   19    9      25.60        -       6.10       8
  15   19   10      21.19        -       3.27       6
  15   19   11      20.33        -       5.02       3
  15   19   12      21.92        -       5.58       7
  15   19   13      14.04        -       2.06       5
  15   19   14      12.01        -       3.11       4
  15   19   15      10.42        -       3.77       3
  15   20    1      68.94        -       7.33      56
  15   20    2      24.84        -       2.61      65
  15   20    3     106.66        -      10.33      61
  15   20    4      37.17        -       3.32      63
  15   20    5      81.59        -      10.67      48
  15   20    6      36.45        -       4.44      22
  15   20    7      26.53        -       6.21       7
  15   20    8      11.88        -       2.39       5
  15   20    9      17.36        -       7.09       4
  15   20   10      17.17        -       7.50       4
  15   20   11      12.74        -       3.60       7
  15   20   12      21.47        -       1.64       3
  15   20   13      18.33        -       4.27       5
  15   21    1      29.60        -       2.66      56
  15   21    2      55.85        -       7.12      46
  15   21    3      64.33        -       7.80      38
  15   21    4      18.95        -       1.76      55
  15   21    5      27.53        -       3.42      27
  15   21    6      22.21        -       4.76      15
  15   21    7      47.06        -       8.92      12
  15   21    8      32.36        -       5.37       7
  15   21    9      15.44        -       7.95       4
  15   21   11      15.26        -       2.66       4
  15   21   12      20.39        -       6.24       4
  15   21   14      11.51        -       3.42       3
  15   22    1      30.11        -       2.92      46
  15   22    2      21.20        -       1.84      58
  15   22    3      18.63        -       2.03      54
  15   22    4      30.21        -       2.95      60
  15   22    5      49.54        -       5.44      46
  15   22    6      24.78        -       3.92      16
  15   22    7      17.32        -       7.11       4
  15   22    8      28.36        -       8.36       5
  15   22    9      32.21        -      10.29       4
  15   22   10      17.21        -       8.52       3
  15   22   11      18.30        -       4.21       6
  15   22   12      15.67        -       9.46       3
  15   23    1      17.41        -       2.45      43
  15   23    2      34.64        -       2.86      56
  15   23    3      18.35        -       2.08      40
  15   23    4      54.15        -       5.41      59
  15   23    5      22.61        -       2.52      42
  15   23    6      16.79        -       4.60      16
  15   23    7      18.27        -       5.61       5
  15   23    8      20.25        -       6.28       5
  15   23   10      38.59        -       6.92       4
  15   23   12      30.25        -      12.69       3
  15   24    1      22.54        -       2.08      39
  15   24    2      24.23        -       2.45      56
  15   24    3      16.84        -       1.89      50
  15   24    4      19.50        -       1.97      61
  15   24    5      18.54        -       1.76      32
  15   24    6      26.54        -       4.49      25
  15   24    7      16.74        -       2.40      11
  15   24    8       7.50        -       5.61       6
  15   24    9      21.04        -       5.55       6
  15   24   10      10.71        -       5.54       5
  15   24   14      10.00        -       3.69       3
  15   25    1      15.72        -       2.65      34
  15   25    2      45.07        -       4.15      47
  15   25    3      29.42        -       3.63      40
  15   25    4      15.81        -       1.59      57
  15   25    5      22.21        -       2.38      29
  15   25    6      16.33        -       1.97      21
  15   25    7      13.27        -       3.63      12
  15   25    8      21.48        -       6.93       6
  15   26    1      21.88        -       2.56      41
  15   26    2      34.15        -       3.67      46
  15   26    3      19.85        -       1.96      51
  15   26    4      25.21        -       2.67      45
  15   26    5      30.49        -       4.46      28
  15   26    6      12.42        -       2.13      27
  15   26    7      29.59        -       8.50       6
  15   26   10      14.29        -       3.17       4
  15   27    1      27.09        -       3.58      33
  15   27    2      17.21        -       2.05      41
  15   27    3      23.18        -       3.16      34
  15   27    4      25.88        -       2.87      42
  15   27    5      13.33        -       2.22      30
  15   27    6      12.13        -       2.80      17
  15   27    7      21.84        -       5.82      11
  15   27    8      30.30        -       8.03      10
  15   28    1      72.48        -      10.81      26
  15   28    2      41.64        -       6.12      33
  15   28    3      18.93        -       2.95      31
  15   28    4      26.77        -       3.10      37
  15   28    5      26.31        -       2.85      41
  15   28    6      34.11        -       4.32      19
  15   28    7      31.75        -       6.02      11
  15   28    8      23.53        -       3.58      14
  15   28    9      12.39        -       2.59       3
  15   28   10      27.25        -       7.99       3
  15   28   11      12.22        -       4.82       3
  15   29    1      16.64        -       2.25      27
  15   29    2      23.28        -       2.97      35
  15   29    3      28.03        -       2.91      36
  15   29    4      18.31        -       2.59      33
  15   29    5     101.87        -      17.33      28
  15   29    6      16.52        -       3.74      17
  15   29    7      22.70        -       4.67      15
  15   29    8      24.98        -       5.15       5
  15   29   10      14.18        -       2.89       3
  15   29   11      14.19        -       3.13       3
  15   30    1      15.35        -       2.33      23
  15   30    2      16.45        -       1.99      34
  15   30    3      28.00        -       4.42      29
  15   30    4      42.59        -       5.67      27
  15   30    5      23.54        -       3.08      27
  15   30    6      18.55        -       3.24      14
  15   30    7      24.25        -       5.57      11
  15   30    8      20.19        -       2.84       4
  15   31    1      31.44        -       5.03      22
  15   31    2      23.29        -       3.71      27
  15   31    3      17.84        -       1.97      20
  15   31    4      15.45        -       1.96      35
  15   31    5      49.51        -       9.52      17
  15   31    6      16.05        -       2.72      14
  15   31    7      10.81        -       3.45      13
  15   31    8      12.20        -       5.82       4
  15   31    9      15.77        -       3.35       4
  15   31   10      14.30        -       3.84       3
  15   32    1      21.90        -       3.31      14
  15   32    2      46.89        -       8.22      23
  15   32    3      19.13        -       2.51      26
  15   32    4      23.67        -       4.37      20
  15   32    5      14.02        -       2.90      19
  15   32    6      12.63        -       2.23      19
  15   32    7      19.65        -       3.62       8
  15   32    8      21.96        -       4.91       5
  15   32    9      28.42        -       4.77       3
  15   33    1      15.27        -       1.53      16
  15   33    2      12.66        -       1.89      27
  15   33    3      19.27        -       2.63      19
  15   33    4      25.25        -       4.17      22
  15   33    5      14.88        -       2.74      17
  15   33    6      14.69        -       3.57      12
  15   33    7      10.56        -       1.66      12
  15   33    8       8.20        -       3.33       3
  15   34    1      13.05        -       3.19      21
  15   34    2      15.05        -       2.19      17
  15   34    3      12.81        -       2.40      12
  15   34    4      17.10        -       3.37      13
  15   34    5      16.40        -       2.52      17
[truncated: 477,726 more chars]
