# Supplementary material for: Serial protein crystallography in an electron microscope
Source: Nat Commun. 2020 Feb 21;11:996. doi: 10.1038/s41467-020-14793-0 (PMC7035385; doi:10.1038/s41467-020-14793-0)
Supplement: Supplementary file 4 — Supplementary Data 2 [file 41467_2020_14793_MOESM4_ESM.zip › cumfrom0to2_nograd_min3.hkl2]

CrystFEL reflection list version 2.0
Symmetry: 422
   h    k    l          I    phase   sigma(I)   nmeas
   0    0    1     272.37        -      36.82      45
   0    0    2      80.10        -      10.74      29
   0    0    3      64.32        -       8.24      22
   0    0    4     193.27        -      36.10      20
   0    0    5      34.04        -       7.44      19
   0    0    6      39.72        -       7.41      17
   0    0    7      20.61        -       5.21      16
   0    0    8     289.63        -      52.61      15
   0    0    9      26.44        -       5.91      11
   0    0   10      25.00        -       4.09      10
   0    0   11      25.09        -       4.20      10
   0    0   12      45.46        -       8.31      10
   0    0   13      15.52        -       5.01      10
   0    0   14      12.37        -       4.48       9
   0    0   15      11.78        -       2.34       6
   0    0   16     227.46        -      34.25       4
   0    0   17      14.98        -       4.98       3
   1    0    0     858.03        -      42.20     605
   1    0    1     195.63        -      64.98       9
   1    0    2     139.08        -      23.36      12
   1    0    3     222.70        -      60.26      27
   1    0    4      75.36        -       9.86      36
   1    0    5      29.65        -       5.45      17
   1    0    6      42.50        -       7.44      14
   1    0    7      27.50        -       5.62      19
   1    0    8      39.00        -       6.01      18
   1    0    9      71.27        -      10.30      18
   1    0   10      21.07        -       3.61      14
   1    0   11      18.37        -       3.34      13
   1    0   12      50.15        -       9.26       9
   1    0   13      14.54        -       2.36       7
   1    0   14      14.62        -       3.57       4
   1    0   15      17.23        -       3.41       6
   1    0   16      17.35        -       4.85       9
   1    0   17      11.22        -       2.38       9
   1    0   18      11.81        -       3.02       8
   1    0   19      12.67        -       4.39       6
   1    1    0     682.57        -      40.86     295
   1    1    1    2465.71        -     289.88      75
   1    1    2     238.92        -      47.35      49
   1    1    3     118.17        -      24.01      39
   1    1    4      48.24        -       6.07      31
   1    1    5     130.48        -      19.47      30
   1    1    6      76.11        -       9.84      28
   1    1    7      96.56        -      13.32      30
   1    1    8      26.82        -       4.09      27
   1    1    9     250.26        -      27.41      23
   1    1   10      26.99        -       4.96      22
   1    1   11      23.44        -       4.11      19
   1    1   12      63.57        -       7.90      20
   1    1   13      49.12        -       7.90      13
   1    1   14      21.39        -       3.76      14
   1    1   15      17.91        -       3.40      15
   1    1   16      26.89        -       5.25       6
   1    1   18      20.16        -       2.82       5
   1    1   20       7.62        -       2.68       3
   1    2    1     741.65        -     299.49      15
   1    2    2     727.88        -     162.72      14
   1    2    3      48.76        -       6.50       9
   1    2    4     156.27        -      27.53      15
   1    2    5      47.74        -       7.32      11
   1    2    6     187.01        -      44.77      12
   1    2    7      29.15        -       5.78       8
   1    2    8      45.20        -      10.91      11
   1    2    9      30.35        -       4.77      12
   1    2   10      89.97        -      22.88      10
   1    2   11     118.90        -      17.67      11
   1    2   12      33.69        -       9.65      11
   1    2   13      28.31        -       6.53      10
   1    2   14      12.64        -       2.59      10
   1    2   15      17.24        -       2.90       9
   1    2   16      12.43        -       5.61       5
   1    2   17      18.39        -       1.98       3
   1    2   18      12.40        -       4.78       6
   1    2   19      15.68        -       4.61       3
   1    2   20      10.51        -       3.99       4
   1    2   21      17.53        -       3.83       3
   1    3    1     422.08        -     103.21      24
   1    3    2     321.84        -     152.11       3
   1    3    4      52.16        -      16.97       5
   1    3    5      50.46        -      16.12       9
   1    3    6      25.45        -       5.52      11
   1    3    7     183.52        -      53.89       9
   1    3    8     163.16        -      37.66       8
   1    3    9      43.15        -       7.36       8
   1    3   10      65.30        -      27.39       8
   1    3   11      98.03        -      25.10       7
   1    3   12      42.35        -       7.25       7
   1    3   13      32.88        -       4.98       9
   1    3   14      22.29        -       4.31       7
   1    3   15      18.79        -       2.73       4
   1    3   16      28.79        -      13.82       5
   1    3   17      25.35        -       8.50       3
   1    3   18       5.77        -       3.18       5
   1    4    1     116.00        -      13.13      68
   1    4    2     994.73        -     378.01       5
   1    4    4      67.06        -      17.09       6
   1    4    6      32.56        -       8.41       4
   1    4    7      48.13        -      16.87       6
   1    4    8      59.31        -      13.15       3
   1    4    9     168.39        -      39.54      11
   1    4   10      83.19        -      16.33       5
   1    4   11      31.10        -       7.09       5
   1    4   12      20.53        -       7.08       6
   1    4   13      26.21        -       5.75       7
   1    4   15      12.01        -       3.83       5
   1    4   16      46.51        -      19.45       4
   1    4   17      21.25        -       3.33       5
   1    4   18      24.91        -       6.36       3
   1    4   19      12.53        -       2.70       4
   1    5    1      58.29        -       6.55      76
   1    5    2    1069.20        -     428.36       5
   1    5    5      38.27        -       8.32       4
   1    5    9     128.09        -      38.85       3
   1    5   10     188.46        -      76.43       4
   1    5   11      36.93        -      11.17       6
   1    5   12     157.39        -      41.45       6
   1    5   13      23.80        -       4.98       6
   1    5   15      33.58        -       5.09       3
   1    5   16       9.56        -       1.44       4
   1    5   17       9.81        -       2.70       4
   1    5   18      21.07        -       3.73       5
   1    6    1      52.52        -       5.46      63
   1    6    2      51.66        -      11.31      14
   1    6    8      45.41        -      12.25       3
   1    6   10     106.68        -      36.24       3
   1    6   12      23.39        -       3.68       3
   1    6   13      27.38        -       5.77       3
   1    6   15      20.17        -       7.88       5
   1    6   16      14.39        -       5.86       3
   1    6   17      22.68        -       8.79       3
   1    7    1     169.32        -      17.19      72
   1    7    2      93.13        -      18.52      25
   1    7    3      43.19        -      19.47       3
   1    7    4     185.43        -      68.91       3
   1    7    7      19.49        -       2.41       3
   1    7    8     214.66        -      91.12       4
   1    7   13      36.37        -      16.80       4
   1    7   15      33.08        -      10.84       4
   1    8    1     253.28        -      29.68      65
   1    8    2     124.15        -      29.91      32
   1    8    3      86.23        -      51.48       4
   1    8    5     126.83        -      71.88       3
   1    8    8       4.46        -       5.22       3
   1    8   11      42.95        -       7.38       3
   1    8   13      32.25        -       5.24       3
   1    9    1      42.20        -       3.94      58
   1    9    2      36.60        -       3.98      31
   1    9    3     167.10        -      56.68       9
   1    9    4     235.10        -      92.23       5
   1    9   14      30.59        -       5.86       4
   1   10    1     144.04        -      17.51      68
   1   10    2      34.85        -       5.19      33
   1   10    3      51.75        -      12.18      11
   1   10    4      54.46        -      11.76       3
   1   10    5      52.08        -      14.71       4
   1   10   16      20.62        -       1.85       3
   1   11    1     144.33        -      20.36      52
   1   11    2     239.84        -      33.66      38
   1   11    3      26.59        -       5.16      18
   1   11    4      75.44        -      25.39       6
   1   12    1     227.69        -      34.96      45
   1   12    2     207.28        -      35.37      31
   1   12    3     173.08        -      36.23      20
   1   12    4      41.39        -      10.84       8
   1   12    6     193.16        -      82.02       4
   1   13    1      64.12        -       7.19      55
   1   13    2      47.10        -       6.00      34
   1   13    3      79.98        -      16.71      22
   1   13    4      24.38        -      17.82       3
   1   13    5     178.27        -     102.30       3
   1   14    1     466.57        -      51.93      61
   1   14    2     102.21        -      21.55      28
   1   14    3     167.20        -      23.59      25
   1   14    4      27.03        -       2.27      10
   1   14    5     134.67        -      73.47       6
   1   15    1      46.90        -       5.40      45
   1   15    2     100.24        -      16.71      36
   1   15    3     312.77        -      63.88      24
   1   15    4     185.87        -      30.42      21
   1   15    5     265.25        -      97.50       6
   1   15    6     349.85        -     130.43       3
   1   16    1      61.18        -       9.16      36
   1   16    2     226.57        -      49.29      20
   1   16    3      92.52        -      17.51      32
   1   16    4      43.64        -       5.58      17
   1   16    5      61.01        -      22.01       5
   1   16    6      38.52        -       5.97       4
   1   17    1      53.42        -       5.60      47
   1   17    2      64.75        -       9.55      32
   1   17    3     185.57        -      29.74      19
   1   17    4     309.75        -      60.45      18
   1   17    5      80.36        -      13.92       8
   1   17    6      35.24        -       6.60       8
   1   17    7     140.50        -      33.57       5
   1   18    1      47.75        -       7.75      41
   1   18    2     227.44        -      28.44      32
   1   18    3      54.14        -       8.56      18
   1   18    4      29.78        -       5.44      17
   1   18    5      32.41        -       5.24      10
   1   18    6      47.47        -      11.76       5
   1   19    1     320.30        -      35.05      45
   1   19    2      43.75        -       7.02      25
   1   19    3     197.79        -      31.21      23
   1   19    4      93.89        -      18.71      17
   1   19    5      39.44        -      10.35      13
   1   19    6      34.17        -       9.21       5
   1   19   10     120.89        -      17.22       3
   1   20    1      28.94        -       2.92      51
   1   20    2     192.12        -      27.61      38
   1   20    3      30.96        -       4.42      23
   1   20    4      45.57        -      10.70      17
   1   20    5      83.90        -      22.51      13
   1   20    6      10.02        -       4.68       4
   1   20    7      32.60        -      14.24       7
   1   21    1     120.17        -      16.85      35
   1   21    2      69.77        -      14.12      27
   1   21    3     186.86        -      27.88      17
   1   21    4      45.93        -       6.60      25
   1   21    5      59.62        -      13.95      10
   1   21    6      99.95        -      32.73       6
   1   21    7      18.62        -       1.90       3
   1   22    1      32.10        -       4.75      41
   1   22    2      45.94        -       5.98      28
   1   22    3      85.48        -      18.19      28
   1   22    4      42.94        -       6.71      23
   1   22    5      89.32        -      18.18       8
   1   22    6      29.86        -       5.47      11
   1   22    7      52.58        -       7.15       4
   1   22    9      27.05        -       9.12       3
   1   23    1      39.69        -       4.34      37
   1   23    2     101.08        -      16.06      22
   1   23    3     241.20        -      40.16      25
   1   23    4      20.66        -       3.88      17
   1   23    5      31.05        -       4.53      15
   1   23    6      75.14        -      13.40      16
   1   23    7      29.72        -       4.62       4
   1   23    8      25.97        -       9.90       4
   1   24    1      38.53        -       7.36      32
   1   24    2     100.24        -      17.31      25
   1   24    3      57.45        -       7.90      19
   1   24    4      20.89        -       3.92      17
   1   24    5      57.06        -      11.22      13
   1   24    6      31.67        -       6.98      10
   1   24    9      46.04        -      15.23       3
   1   25    1      32.48        -       5.30      34
   1   25    2      72.96        -       7.62      25
   1   25    3      17.26        -       3.20      22
   1   25    4      28.49        -       3.70      23
   1   25    5      20.37        -       3.53      15
   1   25    6      26.27        -       5.29       9
   1   25    7       5.35        -       6.41       4
   1   26    1      28.62        -       3.31      35
   1   26    2      53.66        -       7.92      19
   1   26    3      21.78        -       3.69      17
   1   26    4      40.37        -       6.94      11
   1   26    5      44.41        -       5.62      14
   1   26    6      17.85        -       4.59       7
   1   26    7      14.11        -       5.70       6
   1   26    8      15.57        -       3.27       4
   1   27    1      22.07        -       2.47      47
   1   27    2      31.34        -       4.70      28
   1   27    3      28.38        -       4.51      20
   1   27    4      23.82        -       4.05      16
   1   27    5      24.24        -       4.92      12
   1   27    6      13.61        -       3.56       9
   1   27    7      25.30        -       6.31      10
   1   27    8      24.21        -       9.67       4
   1   27   10      10.96        -       5.72       3
   1   28    1      25.20        -       3.82      40
   1   28    2      18.06        -       2.23      26
   1   28    3      18.64        -       2.73      13
   1   28    4      19.80        -       1.96      14
   1   28    5      19.81        -       1.93      14
   1   28    6      18.38        -       5.38       8
   1   28    7      21.43        -       5.84       5
   1   28    8      11.48        -       8.94       4
   1   29    1      40.61        -       4.13      32
   1   29    2      58.48        -       7.32      22
   1   29    3      18.88        -       2.90      14
   1   29    4      12.71        -       2.65      16
   1   29    5      15.89        -       6.71       5
   1   29    6      26.80        -       3.03       8
   1   29    7      19.05        -       5.28       8
   1   29    8      15.01        -       2.92       9
   1   30    1      33.24        -       3.95      25
   1   30    2      20.00        -       2.98      17
   1   30    3      28.11        -       5.46      16
   1   30    4      20.78        -       2.43      21
   1   30    5      40.23        -       5.31       7
   1   30    6      53.84        -      18.18       6
   1   30    7      18.42        -       4.60       4
   1   30    8      13.28        -       5.13       5
   1   31    1      15.44        -       2.37      27
   1   31    2      20.84        -       4.05      19
   1   31    3      21.35        -       2.33      14
   1   31    4      23.45        -       3.62      16
   1   31    5      20.47        -       4.61      11
   1   31    6      10.93        -       3.32       9
   1   31    7      22.33        -       4.05       5
   1   31    8      19.95        -       3.19       6
   1   32    1      20.63        -       2.40      26
   1   32    2      21.67        -       3.38      12
   1   32    3      14.44        -       3.16       9
   1   32    4      19.41        -       2.36       5
   1   32    5      19.26        -       2.06       8
   1   32    6      16.13        -       4.58      11
   1   32    7      12.80        -       4.69       4
   1   32    8      15.38        -       2.15       5
   1   33    1      19.66        -       3.33      25
   1   33    2      14.55        -       2.90      16
   1   33    3      15.12        -       3.63       7
   1   33    4      10.96        -       4.05       9
   1   33    5      17.89        -       5.20      10
   1   33    6      13.40        -       4.53       8
   1   33    7      18.17        -       3.66       5
   1   33    8      25.57        -       6.04       3
   1   34    1      32.89        -       4.59      24
   1   34    2      19.29        -       3.03      14
   1   34    3      11.02        -       2.86      15
   1   34    4      18.29        -       4.88       8
   1   34    5      25.99        -       4.12       8
   1   34    6      24.32        -       5.02       4
   1   34    7      22.02        -       5.52       4
   1   34    8      19.28        -       4.44       4
   1   34    9      13.40        -       3.41       3
   1   34   10      14.72        -       3.89       3
   1   35    1      45.41        -       6.61      15
   1   35    2      21.23        -       2.29      17
   1   35    3      16.19        -       4.04       8
   1   35    4      20.75        -       3.72       9
   1   35    5      15.41        -       3.91       8
   1   35    6      15.71        -       4.32       7
   1   35    7      16.91        -      10.47       3
   1   35    9       9.59        -       2.24       8
   1   35   10      11.57        -       4.14       3
   1   36    1      20.62        -       3.69      19
   1   36    2      19.11        -       3.96       9
   1   36    3      18.95        -       3.61       9
   1   36    4      10.97        -       3.76       7
   1   36    5      24.54        -       1.17       4
   1   36    6      20.09        -       7.23       4
   1   36    7       7.49        -       2.62       5
   1   36    9      12.39        -       3.43       3
   1   36   10       8.85        -       3.21       3
   1   37    1      17.63        -       2.93      16
   1   37    2      18.05        -       2.94       9
   1   37    3      16.28        -       2.26      11
   1   37    4      14.14        -       4.54       7
   1   37    5      16.92        -       3.00       7
   1   37    6      26.41        -       7.80       7
   1   37    7      17.63        -       7.39       4
   1   37    8      15.57        -       5.83       5
   1   38    1      20.88        -       3.21      19
   1   38    2      13.59        -       2.45      12
   1   38    3      18.26        -       4.11       7
   1   38    4      14.41        -       4.23       4
   1   38    5      11.54        -       5.04       8
   1   38    6      17.76        -       4.02       9
   1   38    7      16.35        -       5.39       6
   1   39    1      18.01        -       3.61      13
   1   39    2      14.99        -       2.85       9
   1   39    3      22.71        -       5.12       6
   1   39    4       7.36        -       1.61       6
   1   39    5      27.52        -       3.03       9
   1   39    7      21.27        -       3.37       3
   1   39    8       5.49        -       2.86       3
   1   40    1      15.99        -       2.62      12
   1   40    2      12.63        -       3.99       9
   1   40    3      12.06        -       3.43       4
   1   40    4      15.92        -       4.67       6
   1   40    6      16.77        -       4.67       7
   1   41    1      18.86        -       1.69       9
   1   41    2      10.47        -       5.05       9
   1   41    3      12.45        -       3.89       6
   1   41    4      14.54        -       4.83       3
   1   42    1      14.36        -       3.24      10
   1   42    2       9.34        -       2.64       7
   1   42    3      12.57        -       1.78       3
   1   42    6       6.75        -       2.46       3
   1   42    9      13.63        -       3.81       4
   1   43    1      13.60        -       2.57       8
   1   43    2      10.13        -       2.98       7
   1   43    3      11.80        -       3.07       3
   1   44    1       8.07        -       2.69       4
   1   44    2      12.04        -       4.20       3
   1   44    3      13.19        -       3.32       5
   1   45    1       6.52        -       3.71       3
   1   45    3       2.55        -       2.49       3
   1   46    1       5.89        -       6.12       3
   2    0    0    1246.96        -      75.53     318
   2    0    3      43.59        -       9.88       7
   2    0    4      20.74        -      14.21       3
   2    0    5      29.53        -       8.08      10
   2    0    6      25.16        -       4.05      19
   2    0    7      30.42        -       6.56      17
   2    0    8     176.89        -      37.97      18
   2    0    9      82.08        -      11.15      16
   2    0   10     305.32        -      33.83       9
   2    0   11      13.30        -       3.30       8
   2    0   12      24.94        -       4.42       6
   2    0   13      20.56        -       2.52       7
   2    0   14      13.03        -       3.22       7
   2    0   15      18.17        -       4.47       9
   2    0   16      20.59        -       3.74       7
   2    0   17      12.99        -       1.92       6
   2    0   18      12.47        -       2.80       6
   2    0   21       7.19        -       2.43       4
   2    1    0     534.53        -      28.90     342
   2    1    1     478.31        -     171.58      16
   2    1    2     757.92        -     142.39      16
   2    1    3      70.95        -      19.65       7
   2    1    4     158.99        -      26.72      15
   2    1    5      54.62        -       8.50      15
   2    1    6      62.14        -      23.34       9
   2    1    7      59.58        -      11.65       9
   2    1    8      29.88        -       5.58      17
   2    1    9      52.35        -       9.26       9
   2    1   10      51.66        -       9.40      10
   2    1   11     107.02        -      25.22      12
   2    1   12      30.68        -       5.50      11
   2    1   13      35.22        -       7.27      11
   2    1   14      19.57        -       1.70      11
   2    1   15      10.47        -       2.45       8
   2    1   16       8.53        -       2.18       8
   2    1   17      12.21        -       1.33       9
   2    1   18      14.49        -       1.80       4
   2    1   19      15.84        -      11.40       3
   2    2    0    2418.08        -     214.79     170
   2    2    1     806.94        -     133.82      52
   2    2    2    1154.91        -     153.17      37
   2    2    3     730.32        -     131.24      26
   2    2    4      32.62        -       5.70      25
   2    2    5      31.58        -       3.31      22
   2    2    6      63.59        -       9.89      19
   2    2    7      94.31        -      15.53      17
   2    2    8      19.20        -       2.77      14
   2    2    9      27.17        -       4.39      16
   2    2   10      28.65        -       6.33      12
   2    2   11     134.75        -      19.40      18
   2    2   12      26.14        -       4.99      17
   2    2   13      17.68        -       3.16      12
   2    2   14      23.20        -       3.79      17
   2    2   15      33.82        -       4.25       9
   2    2   16      28.63        -       4.39      10
   2    2   17      17.96        -       5.47       5
   2    2   18      18.80        -       6.69       5
   2    2   19      12.64        -       6.89       5
   2    3    1     216.47        -      37.74      29
   2    3    2     284.83        -      91.82      12
   2    3    3     219.82        -      63.11       9
   2    3    4     159.30        -      32.41      16
   2    3    5      48.20        -       7.69      12
   2    3    6     120.62        -      26.16      10
   2    3    7     128.32        -      34.64       8
   2    3    8      55.34        -      11.53       7
   2    3    9      41.19        -      11.01       9
   2    3   10      29.15        -       9.13       6
   2    3   11      47.95        -      10.21       6
   2    3   12      27.19        -       9.42       4
   2    3   13      15.20        -       5.10      11
   2    3   14      13.26        -       5.96       9
   2    3   15       9.31        -       5.62       7
   2    3   16      13.44        -       5.59       6
   2    3   17      16.35        -       4.23       6
   2    3   20       7.46        -       1.95       4
   2    4    1     111.84        -      12.57      69
   2    4    2     410.64        -     184.43       5
   2    4    3     138.91        -      57.60       4
   2    4    4      46.27        -       4.63      12
   2    4    5     259.21        -      65.35       6
   2    4    6      13.20        -       7.89       3
   2    4    7     128.22        -      29.27       9
   2    4    8     206.81        -      54.77      11
   2    4    9      25.83        -       8.74       9
   2    4   11     131.72        -      39.47       8
   2    4   12      87.99        -      25.74       9
   2    4   13      19.02        -       5.03       3
   2    4   14      11.69        -       7.48       3
   2    4   15      16.11        -       2.92       4
   2    4   17      13.87        -       3.81       3
   2    4   18      17.62        -       7.63       6
   2    4   19       9.78        -       4.85       4
   2    5    1     940.99        -     120.52      67
   2    5    2     281.38        -     134.40       4
   2    5    4      22.32        -       2.63       3
   2    5    6     229.05        -      60.67       5
   2    5    7     206.66        -     121.74       4
   2    5    8      73.17        -      35.71       4
   2    5    9      47.67        -      10.76       5
   2    5   10     285.31        -      85.56       6
   2    5   11     246.41        -      56.76       5
   2    5   12      51.81        -      11.59       7
   2    5   13      55.64        -       6.89       6
   2    5   14      17.64        -       6.28       3
   2    5   17      16.36        -       6.33       4
   2    5   21      10.86        -       3.56       3
   2    6    1     719.36        -      84.56      75
   2    6    2     203.78        -      44.67      14
   2    6    3     101.99        -      39.96       7
   2    6    5      62.84        -      16.94       3
   2    6    7      65.58        -      21.05       4
   2    6    8      97.47        -      37.85       3
   2    6   10      18.19        -       5.56       4
   2    6   12      20.15        -       2.30       9
   2    6   14      19.10        -       4.48       5
   2    6   16      18.70        -       5.81       6
   2    6   18      11.73        -       5.70       3
   2    7    1     591.37        -      75.18      82
   2    7    2      71.33        -      27.67      29
   2    7    6      39.56        -       9.28       4
   2    7    7      46.47        -       8.59       3
   2    7    8     179.58        -      68.06       3
   2    7   10      64.69        -      34.07       4
   2    7   12      49.56        -      16.20       3
   2    7   13      36.39        -       3.43       3
   2    7   15      27.82        -      10.08       4
   2    7   16      11.02        -       3.47       4
   2    7   20       4.90        -       1.67       3
   2    8    1     237.74        -      33.92      55
   2    8    2      99.36        -      13.81      37
   2    8    3      88.02        -      30.89       3
   2    8    4      29.03        -       9.12       3
   2    8    9      45.81        -       9.36       4
   2    8   10      85.83        -      16.07       3
   2    8   14      13.99        -       1.55       3
   2    8   18      19.28        -       4.79       5
   2    9    1     115.00        -      11.01      69
   2    9    2      39.90        -       8.69      42
   2    9    3      94.23        -      14.77       5
   2    9    4     141.49        -      62.98       4
   2    9    8     138.33        -      22.79       3
   2    9    9      72.45        -      19.23       4
   2    9   10      96.41        -      36.51       3
   2    9   16      16.10        -       2.50       3
   2    9   17      23.08        -      14.26       3
   2   10    1     216.43        -      24.98      70
   2   10    2     129.67        -      20.72      45
   2   10    3      99.04        -      35.36       5
   2   10    9      38.03        -      19.46       3
   2   11    1      39.48        -       3.20      67
   2   11    2      99.13        -      13.41      42
   2   11    3     152.39        -      31.33      17
   2   11    4      92.88        -      13.00       3
   2   11    5      34.70        -      14.03       3
   2   11    8      22.26        -       2.65       3
   2   11   12      10.40        -       1.91       3
   2   12    1     134.25        -      17.70      56
   2   12    2      99.08        -      16.84      32
   2   12    3      71.37        -      13.75      22
   2   12    4      54.71        -      14.56       8
   2   13    1      39.70        -       4.10      50
   2   13    2      84.06        -      14.79      29
   2   13    3      78.21        -      50.91      18
   2   13    4     189.46        -      93.36       3
   2   13    5      30.03        -      12.07       3
   2   13    6     140.59        -      67.99       4
   2   14    1     129.31        -      14.25      62
   2   14    2      28.46        -       3.65      39
   2   14    3      97.11        -      18.72      24
   2   14    4      21.77        -       6.28      11
   2   14    5      22.40        -       8.46       5
   2   15    1      80.15        -       9.81      45
   2   15    2      99.78        -      13.87      43
   2   15    3      84.60        -      15.19      20
   2   15    4     205.61        -      41.29      18
   2   16    1      88.88        -      10.57      46
   2   16    2     115.28        -      16.05      39
   2   16    3      35.40        -       5.03      31
   2   16    4     698.80        -     185.90      16
   2   16    5      69.47        -      14.44       4
   2   17    1     118.47        -      14.45      55
   2   17    2     187.90        -      27.44      33
   2   17    3      71.96        -      10.62      26
   2   17    4      55.11        -      12.92      19
   2   17    5      88.56        -      23.58       8
   2   17    6      40.38        -       8.26       4
   2   18    1     374.84        -      40.47      63
   2   18    2     250.05        -      36.95      30
   2   18    3     598.21        -     104.35      26
   2   18    4      26.25        -       3.68      19
   2   18    5      32.03        -       3.46      14
   2   18    6      61.66        -      14.13       6
   2   18    8      30.81        -      10.28       4
   2   19    1      67.31        -       7.58      57
   2   19    2      22.95        -       4.10      25
   2   19    3      47.07        -      17.41      21
   2   19    4      89.95        -      15.86      22
   2   19    5      61.78        -      11.12      14
   2   19    6      54.03        -      13.36       4
   2   19    7      33.62        -      13.32       3
   2   20    1     118.51        -      14.35      52
   2   20    2      53.32        -       7.60      34
   2   20    3      29.28        -       4.06      21
   2   20    4      26.97        -       4.98      19
   2   20    5      31.90        -       8.46      11
   2   20    7      27.28        -      11.45       4
   2   20   10      21.10        -       5.70       3
   2   21    1      40.44        -       5.92      42
   2   21    2     115.97        -      15.76      32
   2   21    3      62.71        -      12.01      15
   2   21    4     233.77        -      35.14      20
   2   21    5     230.67        -      59.56      10
   2   21    6      32.59        -       4.63       3
   2   21    7      23.89        -       9.18       4
   2   22    1      23.68        -       1.87      38
   2   22    2      74.37        -      13.79      26
   2   22    3      37.68        -       5.79      27
   2   22    4      76.82        -      10.63      23
   2   22    5      15.09        -       2.94       9
   2   22    6      24.58        -       3.29      14
   2   22    7      13.87        -       3.83       3
   2   23    1     148.93        -      20.45      39
   2   23    2      76.70        -      15.71      24
   2   23    3      26.97        -       2.90      24
   2   23    4     139.52        -      20.50      19
   2   23    5      18.43        -       3.18      12
   2   23    6      29.50        -       3.77      11
   2   23    7      14.64        -       4.60       4
   2   23    8      45.93        -      19.50       5
   2   24    1      47.49        -       6.52      40
   2   24    2      46.76        -       8.13      23
   2   24    3      59.65        -      10.29      21
   2   24    4      53.32        -      10.11      12
   2   24    5      16.55        -       2.80      15
   2   24    6      26.52        -       6.53      10
   2   25    1      53.40        -       5.12      43
   2   25    2      30.14        -       7.71      19
   2   25    3      48.30        -      10.07      23
   2   25    4      19.65        -       3.32      16
   2   25    5      15.91        -       2.63      12
   2   25    6      18.71        -       3.32      11
   2   25    7      15.83        -       5.58       3
   2   25    8      28.75        -       8.13       4
   2   26    1      29.36        -       3.27      45
   2   26    2      19.33        -       3.21      27
   2   26    3      29.34        -       3.94      19
   2   26    4      26.30        -       4.65      12
   2   26    5      17.82        -       4.47      16
   2   26    6      26.28        -       2.73      12
   2   26    7      20.33        -       5.34      10
   2   27    1      24.35        -       2.61      42
   2   27    2      19.07        -       2.91      27
   2   27    3      32.19        -       4.31      19
   2   27    4      49.42        -      10.08      15
   2   27    5       8.83        -       1.55      10
   2   27    6      22.03        -       4.96       9
   2   27    7      17.21        -       3.54       5
   2   27    8      28.48        -       5.74       4
   2   28    1      22.74        -       2.84      35
   2   28    2      26.45        -       3.68      32
   2   28    3      33.00        -       4.16      13
   2   28    4      20.68        -       7.42       8
   2   28    5      23.25        -       5.20      12
   2   28    6      15.96        -       3.09      12
   2   28    7      24.38        -       4.02       6
   2   28    8      33.95        -      12.15       4
   2   29    1      17.19        -       1.89      29
   2   29    2      15.42        -       3.00      18
   2   29    3      24.86        -       3.53      14
   2   29    4      27.82        -       3.94      22
   2   29    5      30.23        -      12.01       5
   2   29    6      42.83        -       8.34       7
   2   29    7      19.52        -       8.27       7
   2   29    8      19.81        -       7.83       7
   2   30    1      14.77        -       2.46      22
   2   30    2      15.01        -       2.93      17
   2   30    3      22.27        -       2.65      22
   2   30    4      21.20        -       3.99      12
   2   30    5      14.02        -       2.54      10
   2   30    6      19.24        -       5.25       7
   2   30    7      13.71        -       4.80       5
   2   30    8      20.60        -       4.56       6
   2   31    1      19.50        -       3.15      17
   2   31    2      13.14        -       4.09      13
   2   31    3      28.25        -       4.30      12
   2   31    4      23.51        -       4.55      18
   2   31    5      20.44        -       3.88      15
   2   31    6      46.77        -       9.05      14
   2   31    7      10.68        -       5.75       6
   2   31    8      21.19        -       7.27       3
   2   32    1      31.96        -       5.91      19
   2   32    2      50.12        -       9.24      14
   2   32    3      15.00        -       4.27      12
   2   32    4      18.65        -       3.28      10
   2   32    5      17.27        -       3.53       6
   2   32    6      16.94        -       1.17       8
   2   32    7      15.54        -       6.55       8
   2   32    8      18.25        -       7.18       4
   2   33    1      19.40        -       2.10      18
   2   33    2      34.59        -       7.30      18
   2   33    3      14.16        -       3.52      12
   2   33    4      18.22        -       5.36      11
   2   33    5      12.56        -       2.54       6
   2   33    6      26.24        -       3.93      10
   2   33    7      80.76        -       8.69       5
   2   33   10       5.98        -       1.52       3
   2   34    1      14.61        -       3.25      13
   2   34    2      18.34        -       3.73      18
   2   34    3      29.60        -       4.16       9
   2   34    4      27.99        -       6.47       8
   2   34    5      26.06        -       5.87       7
   2   34    6      14.80        -       2.80       9
   2   34    7      23.95        -       4.26       4
   2   34    8      23.48        -       5.06       3
   2   34    9      11.63        -       5.56       4
   2   34   10      14.07        -       2.94       3
   2   35    1      28.34        -       2.82      14
   2   35    2      11.14        -       2.01      13
   2   35    3      15.67        -       3.53       5
   2   35    4      13.13        -       3.61       6
   2   35    5      20.78        -       8.46       4
   2   35    7      30.15        -       5.53       4
   2   35   10      10.95        -       4.10       3
   2   36    1      15.19        -       2.40      16
   2   36    2      12.71        -       1.95       9
   2   36    3      38.76        -       7.01      10
   2   36    4      22.44        -       3.12      10
   2   36    5      23.39        -       4.21       9
   2   36    6      26.35        -      10.01       6
   2   36    7      13.45        -       4.76       8
   2   36    9      19.48        -       5.79       3
   2   37    1      13.72        -       1.96      22
   2   37    2      20.93        -       3.19      11
   2   37    3      18.13        -       3.78      11
   2   37    5       9.17        -       3.82       6
   2   37    6      18.61        -       3.56       7
   2   37    7       6.93        -       2.71       4
   2   37    8       7.69        -       1.98       5
   2   38    1      48.31        -       6.41      19
   2   38    2      15.19        -       2.63      15
   2   38    3      12.90        -       3.63       9
   2   38    4       8.01        -       1.31       4
   2   38    5      16.59        -       4.91       9
   2   38    6      12.74        -       2.73       6
   2   39    1      15.92        -       1.98      17
   2   39    2      11.32        -       1.60       8
   2   39    3      14.96        -       3.38       5
   2   39    5      12.21        -       1.49       4
   2   39    7      18.18        -       4.10       4
   2   39    8      13.23        -       4.36       3
   2   40    1      11.62        -       2.25      15
   2   40    2      17.56        -       2.04       7
   2   40    3      12.93        -       3.08       8
   2   40    4      13.56        -       2.97       7
   2   40    5      15.68        -       2.44       4
   2   40    6       0.25        -       2.06       4
   2   40    9      20.01        -       4.97       3
   2   41    1      14.18        -       1.63      10
   2   41    2      16.63        -       3.64       8
   2   41    4      17.65        -       3.10       5
   2   41    6       7.23        -       4.31       4
   2   41    8      17.38        -       5.81       3
   2   41    9       5.53        -       2.74       3
   2   42    1      12.47        -       6.14       7
   2   42    2      12.78        -       4.04       6
   2   42    3      16.77        -       8.24       7
   2   42    9       4.76        -       1.41       4
   2   43    1       7.44        -       3.43       5
   2   43    2      13.95        -       2.28       6
   2   43    3      16.83        -       3.33       5
   2   43    5       7.44        -       4.18       3
   2   44    1      11.52        -       2.21       4
   2   44    2      11.58        -       3.23       5
   2   44    4       4.59        -       1.20       3
   2   45    1       6.88        -       0.67       3
   3    0    0     118.46        -      13.11     234
   3    0    1     166.06        -      30.46      23
   3    0    2      59.33        -      12.22       4
   3    0    4      26.10        -       7.22       4
   3    0    5      57.14        -      14.46       4
   3    0    7      86.97        -      19.48       5
   3    0    8      27.45        -      11.92       3
   3    0    9      26.98        -       6.21      15
   3    0   10      24.86        -       3.10      12
   3    0   11     261.23        -      48.20      10
   3    0   12     138.44        -      18.31      13
   3    0   13      13.80        -       2.98       9
   3    0   14      20.22        -       4.72      10
   3    0   15      12.89        -       3.96       3
   3    0   16       9.82        -       4.10       6
   3    0   17      17.23        -       8.03       3
   3    0   18      10.38        -       3.49       3
   3    0   19      17.16        -       6.98       3
   3    1    0     475.43        -      36.85     283
   3    1    1     379.78        -      92.76      26
   3    1    2     428.92        -     168.43       3
   3    1    3      48.29        -      13.85       3
   3    1    4      61.17        -      20.29       6
   3    1    5      42.41        -      14.33       7
   3    1    6      23.94        -       6.15       9
   3    1    7     146.51        -      50.06      12
   3    1    8     576.15        -     161.76       6
   3    1    9      53.76        -      11.07       8
   3    1   10      82.07        -      10.57       8
   3    1   11      87.89        -      28.98      10
   3    1   12      54.15        -      12.21       7
   3    1   13      17.18        -       4.55       7
   3    1   14      22.26        -       4.07      10
   3    1   15      11.18        -       4.05       5
   3    1   16      14.94        -       6.09       8
   3    1   17      16.59        -       2.19       7
   3    1   18      21.52        -       4.21       6
   3    2    0     588.47        -      46.73     253
   3    2    1     193.84        -      39.93      29
   3    2    2     200.07        -      56.27      13
   3    2    3     130.38        -      51.00      10
   3    2    4     121.42        -      34.89      14
   3    2    5      44.05        -       6.18      14
   3    2    6      77.68        -      13.16      11
   3    2    7     141.89        -      37.93      10
   3    2    8      80.67        -      17.36       9
   3    2    9      49.15        -      19.67       7
   3    2   10      58.70        -      11.10       6
   3    2   11      48.55        -      11.37       9
   3    2   12      20.57        -       4.68       8
   3    2   13      19.08        -       4.07       8
   3    2   14      22.83        -       3.54      12
   3    2   15      20.06        -       6.46       6
   3    2   16      16.47        -       4.86       3
   3    2   17      15.96        -       3.52       7
   3    2   18      19.47        -       3.36       3
   3    3    0     325.72        -      29.96     126
   3    3    1      96.88        -      12.22      52
   3    3    2     357.17        -      92.78      26
   3    3    3     623.02        -      90.71      34
   3    3    4      56.68        -       9.18      21
   3    3    5      33.10        -       5.83      17
   3    3    6      51.29        -      24.20      14
   3    3    7      54.36        -       9.63      15
   3    3    8      21.06        -       3.59      16
   3    3    9      31.44        -       4.27      15
   3    3   10      64.02        -      12.86      13
   3    3   11      19.37        -       3.65      12
   3    3   12      27.92        -       4.20       9
   3    3   13      14.40        -       2.04       8
   3    3   14      11.04        -       3.75       9
   3    3   15      23.75        -       3.52       9
   3    3   16      16.84        -       5.29      10
   3    3   17      22.14        -       4.68       9
   3    3   18      21.83        -       7.99       5
   3    3   19      22.35        -      14.42       3
   3    3   20      13.18        -       5.62       4
   3    4    1     602.11        -      70.54     104
   3    4    2     201.71        -      49.16      12
   3    4    3     201.71        -      48.00      18
   3    4    4      46.79        -       7.61      17
   3    4    5      88.40        -       8.66       8
   3    4    6      21.50        -       4.71      10
   3    4    7      34.56        -       7.53       9
   3    4    8     201.16        -      22.22      14
   3    4    9      50.98        -      10.30      10
   3    4   10     124.31        -      27.99      10
   3    4   11      29.04        -       4.47      12
   3    4   12     119.96        -      22.32      12
   3    4   13      24.23        -       3.71      10
   3    4   14      26.07        -       4.03       9
   3    4   15      21.34        -       3.90       7
   3    4   16      17.82        -       4.64       4
   3    4   17      22.57        -       0.28       3
   3    4   18      15.17        -       4.60       5
   3    4   20       1.23        -       2.67       3
   3    5    1      57.80        -       6.05      88
   3    5    2     218.57        -      46.84      13
   3    5    3     157.19        -      39.02       5
   3    5    4      53.16        -       8.85       6
   3    5    5     141.99        -      53.84       6
   3    5    6      31.90        -       5.94       8
   3    5    7      45.89        -      20.93       5
   3    5    8     112.42        -      23.15       8
   3    5    9      45.69        -      20.04       5
   3    5   10      21.13        -       3.44       5
   3    5   11      86.75        -      14.03       5
   3    5   12      33.36        -       8.62       8
   3    5   13      16.43        -       1.77       5
   3    5   14      21.86        -      10.45       4
   3    5   16      24.41        -      14.48       4
   3    5   17      10.23        -       1.73       4
   3    5   18      14.35        -       2.77       3
   3    5   19       8.33        -       0.87       3
   3    6    1      80.08        -       7.08      98
   3    6    2     495.19        -     190.98       6
   3    6    3      36.35        -       4.82       3
   3    6    5      66.37        -      22.67       5
   3    6    6      49.71        -      18.77      10
   3    6    7     108.94        -      29.82       4
   3    6    8     101.26        -      28.58       5
   3    6   10      15.41        -       4.72       6
   3    6   11      31.23        -       5.41       6
   3    6   12      58.46        -      11.48       6
   3    6   13      38.87        -       6.60       5
   3    6   14      59.77        -      30.11       3
   3    7    1     352.76        -      46.79      91
   3    7    2     506.59        -      75.62      46
   3    7    8     393.37        -     139.01       6
   3    7    9     325.97        -     111.88       4
   3    7   10      33.02        -       5.42       3
   3    7   11      26.31        -      10.80       4
   3    7   12      15.13        -       0.88       3
   3    7   13      55.88        -       2.96       3
   3    7   15      10.08        -       2.94       7
   3    7   16      15.48        -       5.44       3
   3    7   17      20.35        -       0.45       3
   3    8    1     131.96        -      29.16      78
   3    8    2     384.71        -      74.91      42
   3    8    6      34.66        -       6.44       3
   3    8   10      56.90        -      21.69       4
   3    8   12      27.52        -       5.96       4
   3    8   14      20.17        -       4.81       3
   3    8   15       9.86        -       1.39       3
   3    8   16       8.31        -       0.26       3
   3    9    1     423.09        -      48.54      91
   3    9    2     183.36        -      28.69      34
   3    9    3     138.92        -      26.68      10
   3    9    4      73.42        -      16.71       4
   3    9    7      62.22        -      24.49       3
   3    9    8      57.08        -      29.76       4
   3    9   12      21.48        -       5.99       4
   3    9   14      19.16        -       5.02       4
   3    9   18       2.70        -       2.61       3
   3   10    1      69.07        -       6.80      75
   3   10    2     175.47        -      23.74      29
   3   10    3     127.52        -      51.60       6
   3   10    5      24.15        -      10.51       5
   3   10    8      23.82        -       1.59       3
   3   10   16      24.03        -       1.93       3
   3   11    1     119.62        -      15.66      68
   3   11    2      91.17        -      11.87      41
   3   11    3     104.95        -      19.04      22
   3   11    4     174.42        -      32.61       3
   3   11   10     100.58        -      32.38       7
   3   12    1      77.05        -       8.69      83
   3   12    2      71.84        -      11.15      36
   3   12    3     140.74        -      18.68      24
   3   12    4     163.43        -      50.68       6
   3   12    5     110.37        -      70.89       4
   3   13    1      35.89        -       3.98      53
   3   13    2     102.01        -      17.55      35
   3   13    3      33.55        -       9.74      17
   3   13    4     414.45        -     141.40       9
   3   13    9      64.85        -      14.72       4
   3   13   13      27.26        -       6.43       3
   3   14    1     294.86        -      41.26      50
   3   14    2      85.94        -      11.30      47
   3   14    3      39.31        -       5.42      23
   3   14    4      20.16        -       4.59      11
   3   14    5      33.86        -      18.33       5
   3   14    6     143.23        -      64.26       3
   3   15    1     178.62        -      18.56      57
   3   15    2      51.18        -       7.21      32
   3   15    3      32.40        -       3.65      33
   3   15    4     239.25        -      52.53      15
   3   15    5      40.62        -       2.46       3
   3   16    1     562.83        -      71.27      55
   3   16    2     149.77        -      19.95      36
   3   16    3    1053.20        -     191.44      25
   3   16    4     116.23        -      19.55      19
   3   16    5      94.96        -      31.53       6
   3   16    6      30.34        -       5.95       3
   3   17    1      77.89        -      10.50      47
   3   17    2     117.13        -      15.56      27
   3   17    3      76.58        -      19.76      20
   3   17    4      29.72        -       4.34      15
   3   17    5      34.90        -       9.55       7
   3   17    6      33.53        -       9.71       4
   3   18    1      95.23        -      13.76      49
   3   18    2      95.07        -      13.06      20
   3   18    3      91.85        -      15.24      25
   3   18    4      73.59        -      16.32      17
   3   18    5      96.95        -      20.64      15
   3   18    6      54.92        -      24.10       6
   3   19    1      74.01        -      11.21      51
   3   19    2     254.84        -      38.12      30
   3   19    3     208.52        -      42.24      17
   3   19    4      47.65        -       8.44      24
   3   19    5      88.79        -      18.74      17
   3   19    8      23.86        -       2.39       3
   3   20    1      87.90        -       9.79      68
   3   20    2     166.59        -      23.08      39
   3   20    3      45.24        -       7.14      24
   3   20    4      38.05        -       8.85      20
   3   20    5      68.06        -      14.20      16
   3   20    6      87.32        -      22.09       4
   3   20    7      29.51        -      10.98       5
   3   21    1      30.89        -       2.56      68
   3   21    2      36.10        -       4.96      31
   3   21    3      49.65        -       8.64      27
   3   21    4      47.15        -       6.57      17
   3   21    5      42.12        -      10.85      16
   3   21    6      18.62        -       4.92       6
   3   21    7      29.07        -       5.95       3
   3   22    1      25.17        -       1.98      55
   3   22    2     112.38        -      18.73      31
   3   22    3      60.04        -       9.08      26
   3   22    4      20.66        -       3.14      23
   3   22    5      17.24        -       2.57      10
   3   22    6      26.36        -       6.44      10
   3   22    8       0.06        -       6.49       3
   3   23    1     106.54        -      10.58      52
   3   23    2      58.24        -       8.39      31
   3   23    3      24.33        -       4.12      22
   3   23    4     122.47        -      21.31      19
   3   23    5      37.86        -       6.48      14
   3   23    6      28.72        -       3.63       9
   3   23    7      20.90        -       1.21       3
   3   23    9      46.78        -       8.57       4
   3   24    1      61.06        -       6.50      45
   3   24    2     350.28        -      45.31      26
   3   24    3      26.26        -       4.08      21
   3   24    4      26.87        -       4.41      21
   3   24    5      61.13        -      11.86      13
   3   24    6      28.96        -       6.11      12
   3   24    7       9.14        -       2.96       3
   3   25    1     174.41        -      18.63      43
   3   25    2      33.39        -       4.41      20
   3   25    3      30.76        -       5.59      16
   3   25    4     117.12        -      21.68      12
   3   25    5      25.35        -       4.30      13
   3   25    6      18.09        -       2.69      16
   3   25    7      16.01        -       4.07       7
   3   26    1      42.78        -       4.45      45
   3   26    2     159.41        -      15.95      30
   3   26    3      29.79        -       6.21      16
   3   26    4      31.04        -       4.65      11
   3   26    5      20.46        -       3.44      13
   3   26    6      14.58        -       4.02      12
   3   26    7      15.68        -       3.67      10
   3   27    1      51.62        -       5.53      41
   3   27    2      87.62        -       9.24      38
   3   27    3      30.25        -       3.92      21
   3   27    4      25.07        -       3.07      22
   3   27    5      27.17        -       5.63       8
   3   27    6      10.65        -       3.69      10
   3   27    7      23.25        -       3.63       6
   3   27    8      17.33        -       5.46       3
   3   27   12      10.18        -       5.71       4
   3   28    1      25.73        -       3.33      28
   3   28    2      16.50        -       1.95      20
   3   28    3      22.79        -       4.42      15
   3   28    4      19.12        -       2.86      14
   3   28    5      27.62        -       5.84      14
   3   28    6      19.67        -       3.30      10
   3   28    7      17.92        -       5.73       7
   3   29    1      22.80        -       2.43      25
   3   29    2      16.33        -       2.65      20
   3   29    3      72.08        -      13.89      17
   3   29    4      17.72        -       5.28      14
   3   29    5      15.33        -       4.42       6
   3   29    6      12.31        -       5.48       5
   3   29    7      27.35        -       9.34       8
   3   29    8      21.71        -       3.02       7
   3   30    1      22.99        -       2.59      22
   3   30    2      40.94        -       5.97      18
   3   30    3      47.42        -      10.47      17
   3   30    4      61.63        -       8.20       9
   3   30    5      21.43        -       7.99       7
   3   30    6      26.50        -       6.83       5
   3   30    7      11.14        -       5.28       4
   3   30    8      18.85        -       2.99       4
   3   31    1      10.99        -       1.41      12
   3   31    2      22.22        -       4.48      11
   3   31    3      16.72        -       2.00      15
   3   31    4      35.32        -       3.94      16
   3   31    5      15.46        -       5.54       8
   3   31    6      10.65        -       4.53      13
   3   31    7      24.88        -       3.51       8
   3   31    8      23.08        -       5.96       4
   3   32    1      21.12        -       2.99      14
   3   32    2      20.82        -       3.67      11
   3   32    3      17.02        -       4.37      12
   3   32    4      19.32        -       5.14      10
   3   32    5      19.12        -       5.05       6
   3   32    6      16.50        -       4.37       7
   3   32    7      15.54        -       2.82       6
   3   32    8      20.74        -       3.78       5
   3   33    1      23.11        -       4.23      13
   3   33    2      37.60        -       5.99      17
   3   33    3      36.65        -       7.07      14
   3   33    4      15.98        -       4.17      13
   3   33    5      21.48        -       3.06       8
   3   33    6      22.25        -       3.05      10
   3   33    7      24.32        -       2.98       9
   3   33    9      14.76        -       3.95       5
   3   34    1      13.90        -       2.45      14
   3   34    2      17.01        -       2.09      19
   3   34    3      23.69        -       7.90       8
   3   34    4      22.37        -       6.69       7
   3   34    5      14.89        -       2.05       9
   3   34    6      12.68        -       3.79       6
   3   34    7      20.07        -       5.43       7
   3   34    9      15.82        -       8.21       3
   3   35    1      15.62        -       2.23      14
   3   35    2      24.88        -       3.61      14
   3   35    3      20.81        -       3.36       8
   3   35    4      23.62        -       5.41       7
   3   35    5      10.20        -       4.09       4
   3   35    6      33.94        -       5.83       6
   3   35    7      14.76        -       3.83       4
   3   35    9      16.02        -      12.65       4
   3   35   10      14.36        -       4.98       3
   3   36    1      24.25        -       6.91      11
   3   36    2      20.37        -       3.35      16
   3   36    3      13.93        -       3.35       7
   3   36    4      19.44        -       1.31       8
   3   36    5      17.75        -       3.94       8
   3   36    7       9.27        -       2.44       6
   3   36    8      10.33        -       2.61       4
   3   36    9      17.65        -       1.56       3
   3   36   10       1.90        -       2.05       4
   3   37    1      12.40        -       3.50      11
   3   37    2      14.50        -       3.09      10
   3   37    3      20.17        -       6.77       7
   3   37    5      14.39        -       7.20       7
   3   37    6      13.48        -       4.19       5
   3   37    7      12.06        -       6.83       4
   3   37    8      10.90        -       2.05       6
   3   38    1      19.83        -       3.23      12
   3   38    2      19.85        -       3.44       6
   3   38    3      14.23        -       2.47      11
   3   38    4      20.22        -       4.68       3
   3   38    5      32.57        -       6.07       8
   3   38    6      18.66        -       5.91       3
   3   39    1      17.93        -       5.04       9
   3   39    2      23.97        -       4.06      10
   3   39    3      12.43        -       5.04      11
   3   39    4      11.14        -       2.09       7
   3   39    5      13.85        -       3.95       7
   3   39    7      14.97        -       1.02       3
   3   39    8       9.52        -       3.76       6
   3   40    1      17.83        -       3.65       8
   3   40    2      12.15        -       1.69      13
   3   40    3      12.83        -       5.92       5
   3   40    4      14.67        -       2.18       8
   3   40    6      16.95        -       9.68       3
   3   41    1      17.67        -       5.15       4
   3   41    2      18.69        -       3.40      10
   3   41    3      11.95        -       1.62       5
   3   41    4       9.48        -       2.53       3
   3   41    6       8.22        -       1.63       4
   3   42    1      20.53        -       4.59       6
   3   42    2      14.41        -       2.41      12
   3   42    3      13.18        -       2.09       5
   3   43    1      15.85        -       3.22       4
   3   43    2       4.08        -       4.93       5
   3   44    1      15.14        -       6.24       4
   3   44    4      14.13        -       2.96       3
   3   44    5      13.93        -       1.92       3
   3   45    1      13.32        -       3.97       3
   4    0    0     651.57        -      59.14     203
   4    0    1      62.69        -       6.23      77
   4    0    7      79.64        -      23.87       4
   4    0   10      20.28        -       4.42       5
   4    0   11      46.36        -      16.89       3
   4    0   12      15.04        -       4.13      10
   4    0   13      17.50        -       5.33       7
   4    0   14      23.91        -       4.51       5
   4    0   15      31.57        -       5.12       5
   4    0   16      12.81        -       7.54       5
   4    0   17      33.75        -      17.23       3
   4    0   18      15.01        -       7.40       5
   4    0   19      11.91        -       1.98       3
   4    1    0     208.99        -      14.36     267
   4    1    1     120.76        -      14.67      69
   4    1    2     369.02        -     171.69       6
   4    1    3      61.41        -      37.52       3
   4    1    4      86.67        -      64.19       3
   4    1    5      51.39        -      24.91       3
   4    1    6      99.97        -      36.76       6
   4    1    7      40.08        -      10.23       5
   4    1    9     179.47        -      60.75       4
   4    1   10     112.87        -      29.51      11
   4    1   11      82.76        -      14.87       6
   4    1   12      29.30        -      11.19       6
   4    1   13      26.35        -       5.68       5
   4    1   14      26.94        -       3.85      13
   4    1   15      18.42        -       4.99       5
   4    1   17      17.48        -       4.06       4
   4    1   18      11.23        -       7.47       4
   4    2    0     131.80        -       8.68     227
   4    2    1     126.94        -      16.15      68
   4    2    2     239.20        -      87.17       7
   4    2    3     176.50        -      45.36       4
   4    2    4      35.24        -       9.34      11
   4    2    5     135.39        -      54.69       6
   4    2    6      22.59        -       7.55       5
   4    2    7      30.35        -       5.57       7
   4    2    8     256.97        -      62.38      10
   4    2    9      26.01        -       7.55       6
   4    2   10      32.47        -       6.78      10
   4    2   11      68.86        -      14.57       8
   4    2   13      13.63        -       2.43       5
   4    2   14      13.26        -       4.13       5
   4    2   15      15.10        -       2.96       4
   4    2   16      33.13        -       1.51       5
   4    2   17      14.84        -       4.15       5
   4    2   18      14.82        -       8.33       3
   4    3    0     487.35        -      41.70     214
   4    3    1     565.60        -      62.12     100
   4    3    2     150.65        -      42.09      13
   4    3    3     181.33        -      75.68      12
   4    3    4      54.80        -      10.06      14
   4    3    5      34.60        -       6.19      16
   4    3    6      21.79        -       5.27      11
   4    3    7      38.38        -      12.30       7
   4    3    8     108.77        -      27.41       8
   4    3    9      32.64        -       8.32       9
   4    3   10     125.28        -      21.96       5
   4    3   11      45.63        -       5.83       6
   4    3   12     158.35        -      26.96       7
   4    3   13      21.29        -       4.21      10
   4    3   14      14.29        -       4.14       6
   4    3   15      17.48        -       4.90       6
   4    3   16      15.11        -       3.86       6
   4    3   17      24.66        -       9.01       3
   4    3   18      13.73        -       4.72       4
   4    4    0     744.93        -      86.01     110
   4    4    1      79.26        -       6.91     112
   4    4    2      55.56        -       7.69      29
   4    4    3      56.46        -      13.18      16
   4    4    4      56.53        -      11.08      29
   4    4    5     396.40        -      80.42      18
   4    4    6      27.20        -       8.69      18
   4    4    7      63.25        -      16.09      14
   4    4    8     100.37        -      30.18      11
   4    4    9     246.76        -      32.57       8
   4    4   10      29.00        -       6.95      10
   4    4   11     181.64        -      34.39      11
   4    4   12      28.25        -       3.69      10
   4    4   13      21.79        -       5.41       7
   4    4   14      10.03        -       4.96       6
   4    4   15      17.37        -       4.78       8
   4    4   16       7.74        -       3.72       7
   4    4   17      19.40        -       3.01       7
   4    4   18      22.36        -       4.13       5
   4    5    1      92.72        -       7.27     129
   4    5    2     650.06        -     148.88      20
   4    5    3     659.28        -     150.52      22
   4    5    4      24.53        -       7.07       9
   4    5    5      29.24        -       5.08      14
   4    5    6      77.48        -      30.04      10
   4    5    7     231.05        -      25.67      12
   4    5    8     346.62        -      49.93      10
   4    5    9      41.09        -      11.50       8
   4    5   10      74.23        -      20.76       5
   4    5   11      20.00        -       3.34      10
   4    5   12      33.64        -       7.20       7
   4    5   13      29.76        -       5.77       5
   4    5   14      16.25        -       2.38       9
   4    5   15       7.87        -       2.36       5
   4    5   16      14.98        -       6.75       6
   4    5   17      35.82        -      15.92       3
   4    5   18      38.52        -       5.47       3
   4    5   19      14.41        -       6.17       3
   4    5   20      10.27        -       1.21       4
   4    6    1     309.02        -      29.62     131
   4    6    2     262.26        -     182.33      12
   4    6    3      47.68        -       8.98      12
   4    6    4      44.81        -      13.31       7
   4    6    5      29.83        -       5.33       3
   4    6    6     102.39        -      41.44       4
   4    6    7      50.32        -       7.99       3
   4    6    8      62.65        -      12.87      10
   4    6    9      19.21        -       3.94      10
   4    6   10      63.39        -      23.59       6
   4    6   11      46.73        -      10.22       3
   4    6   12      32.21        -       9.67       6
   4    6   13      17.79        -       4.76       3
   4    6   14      27.26        -       2.08       3
   4    6   17      21.81        -       3.79       4
   4    7    1      86.56        -       7.92     109
   4    7    2     194.15        -      32.32      37
   4    7    3     260.51        -      89.15       4
   4    7    4      41.53        -       6.85       6
   4    7    5      27.84        -       7.81       4
   4    7    6      20.89        -      11.37       5
   4    7    7      43.72        -      14.16       6
   4    7    9      21.11        -       6.74       4
   4    7   10      26.72        -       9.16       8
   4    7   11      16.90        -       4.08       3
   4    7   12     191.16        -      50.91       6
   4    7   13      85.47        -       9.48       4
   4    7   16      15.06        -       2.69       3
   4    7   17      16.88        -       4.36       4
   4    7   19      11.49        -       3.47       4
   4    8    1      36.10        -       3.91     111
   4    8    2      35.78        -       4.75      37
   4    8    3      33.63        -       2.60       3
   4    8    4     211.69        -     123.12       4
   4    8    8     181.67        -      70.68       8
   4    8    9      32.30        -       8.16       5
   4    8   10      18.98        -       4.99       5
   4    8   13      33.40        -      14.59       3
   4    8   14      15.14        -       3.83       4
   4    8   16      17.01        -       0.72       3
   4    8   18      15.77        -       3.90       5
   4    9    1     130.63        -      13.51      92
   4    9    2     254.63        -      43.80      37
   4    9    3      80.37        -      17.26       7
   4    9    4      67.73        -      23.99       6
   4    9    5      81.06        -      49.17       3
   4    9    8     226.75        -     119.93       3
   4    9   10      20.72        -       3.16       4
   4    9   11      34.52        -       9.59       5
   4    9   13      22.05        -       0.80       3
   4    9   18      15.26        -       0.36       3
   4   10    1      43.82        -       3.94      84
   4   10    2      29.38        -       4.08      33
   4   10    3      70.89        -      27.73       6
   4   10    4      37.15        -      11.82       4
   4   10    7      26.05        -      11.18       4
   4   10   12      33.04        -       6.16       3
   4   10   19      17.50        -       7.00       3
   4   11    1      67.35        -       6.45      86
   4   11    2     330.00        -      47.07      41
   4   11    3      29.09        -       9.96      11
   4   11    4     139.49        -      45.29       8
   4   11    8     106.98        -      28.07       3
   4   12    1     157.25        -      17.34      77
   4   12    2      66.36        -      11.00      37
   4   12    3     110.47        -      21.03      29
   4   12    4     295.69        -      83.35      10
   4   12    6     246.17        -      87.61       3
   4   12    7      43.58        -      10.23       4
   4   12    9     182.04        -      53.32       4
   4   13    1      31.47        -       2.94      71
   4   13    2     106.80        -      17.32      38
   4   13    3      64.35        -      16.78      15
   4   13    4      82.34        -      25.93       6
   4   13    8      16.29        -       7.05       3
   4   13   11      20.93        -       3.06       3
   4   14    1      92.82        -      10.72      69
   4   14    2      68.95        -       9.06      49
   4   14    3      34.20        -       5.17      21
   4   14    4      52.02        -      17.37      10
   4   14    5      77.88        -      49.56       4
   4   14    9      20.73        -       3.43       3
   4   15    1      30.18        -       2.49      70
   4   15    2      96.42        -      15.08      25
   4   15    3     165.74        -      29.45      20
   4   15    4      40.71        -       7.20      16
   4   15    5      37.44        -      11.36       5
   4   16    1     127.90        -      12.31      84
   4   16    2     220.75        -      32.36      27
   4   16    3     284.64        -      55.20      25
   4   16    4     120.60        -      25.51      19
   4   17    1      75.75        -       9.45      58
   4   17    2     143.01        -      23.38      32
   4   17    3      63.72        -      11.35      22
   4   17    4     276.07        -      61.88      12
   4   17    5      18.72        -       6.52       6
   4   17    7     196.57        -      95.90       3
   4   18    1     571.28        -      61.41      60
   4   18    2      74.70        -       9.68      42
   4   18    3     125.67        -      19.29      25
   4   18    4     215.57        -      43.55      21
   4   18    5      23.91        -       3.87      15
   4   19    1     214.78        -      26.52      50
   4   19    2     250.41        -      31.71      44
   4   19    3     133.25        -      25.23      16
   4   19    4     307.99        -      53.46      18
   4   19    5      46.38        -       8.85      13
   4   19    6      36.35        -      11.22       4
   4   19    7      25.38        -      17.74       4
   4   20    1     199.18        -      26.24      47
   4   20    2      30.60        -       4.26      34
   4   20    3     160.64        -      23.63      25
   4   20    4     110.17        -      22.07      21
   4   20    5      16.67        -       4.48      16
   4   20    7      32.97        -      10.94       6
   4   21    1     189.68        -      18.65      51
   4   21    2      91.87        -      11.98      39
   4   21    3      88.80        -      10.77      29
   4   21    4      27.87        -       5.15      15
   4   21    5      64.28        -      11.05      17
   4   21    6      32.16        -       6.36       5
   4   22    1     188.75        -      21.32      46
   4   22    2      40.34        -       4.62      32
   4   22    3      59.08        -       9.22      24
   4   22    4      88.83        -      13.06      26
   4   22    5      27.81        -       6.96      12
   4   22    6      16.26        -       5.75      13
   4   23    1     102.90        -      11.73      42
   4   23    2      35.13        -       7.71      35
   4   23    3     136.49        -      21.98      31
   4   23    4      49.65        -       8.36      16
   4   23    5      30.64        -       5.98      14
   4   23    6      20.35        -       3.44       9
   4   23    7      41.72        -       3.71       3
   4   24    1      50.02        -       7.97      37
   4   24    2     117.95        -      15.65      26
   4   24    3      18.22        -       2.37      20
   4   24    4      33.47        -       6.70      17
   4   24    5      83.12        -      20.55      10
   4   24    6      30.21        -       6.04      11
   4   24    7      53.84        -      18.63       4
   4   24    8      23.37        -       8.75       5
   4   25    1      96.12        -      13.25      36
   4   25    2      18.51        -       3.27      27
   4   25    3      23.34        -       3.26      21
   4   25    4      39.61        -       8.07      14
   4   25    5      14.92        -       4.27      12
   4   25    6      30.81        -       5.97      15
   4   25    7      29.40        -       5.32       6
   4   25    8      13.71        -       0.84       3
   4   26    1      56.51        -       8.13      32
   4   26    2      39.79        -       7.33      23
   4   26    3      58.78        -      10.29      19
   4   26    4      16.22        -       5.73      10
   4   26    5      28.94        -       5.41      13
   4   26    6      60.55        -      14.03       8
   4   26    7      41.13        -      10.63       8
   4   27    1      18.33        -       3.42      28
   4   27    2      81.55        -      12.96      21
   4   27    3      21.54        -       3.57      16
   4   27    4      22.74        -       4.32      22
   4   27    5      20.91        -       3.65      17
   4   27    6      18.21        -       1.44       8
   4   27    7      25.45        -       4.17       4
   4   27    9      21.24        -      13.63       3
   4   27   10      23.61        -       4.12       3
   4   28    1      17.07        -       2.17      25
   4   28    2      33.41        -       3.63      34
   4   28    3      25.27        -       6.76      10
   4   28    4      17.36        -       3.11      13
   4   28    5      29.31        -       4.52      16
   4   28    6      21.29        -       4.79      14
   4   28    7       5.98        -       2.59       7
   4   29    1      54.56        -       8.10      20
   4   29    2      39.27        -       4.97      29
   4   29    3      20.03        -       3.49      20
   4   29    4      31.87        -       3.81      13
   4   29    5      17.60        -       2.56       6
   4   29    6      18.33        -       8.22       6
   4   29    7      14.27        -       5.66      11
   4   29    8      19.51        -       6.91       7
   4   30    1      22.12        -       2.53      25
   4   30    2      37.19        -       7.37      16
   4   30    3      19.91        -       3.11      17
   4   30    4      18.24        -       3.23      14
   4   30    5      14.88        -       2.21       8
   4   30    6      29.05        -       6.55       4
   4   30    7      16.85        -       5.43       7
   4   31    1      14.82        -       2.95      19
   4   31    2      18.79        -       4.09      15
   4   31    3      17.53        -       3.42      17
   4   31    4      12.94        -       3.56      16
   4   31    5      18.43        -       2.95       9
   4   31    6      13.25        -       2.91       9
   4   31    7      41.20        -       4.64       5
   4   31    8      10.05        -       2.74       5
   4   32    1      62.51        -      13.18      17
   4   32    2      17.53        -       4.05      13
   4   32    3      16.25        -       4.70      11
   4   32    4      14.32        -       2.74      14
   4   32    5      31.20        -       7.90       5
   4   32    6      26.40        -       5.72       8
   4   32    7      16.40        -       6.95       5
   4   32    8      17.87        -       4.42       6
   4   33    1      14.23        -       2.33      14
   4   33    2      17.97        -       2.28      16
   4   33    3      13.96        -       3.05      11
   4   33    4      54.43        -      12.12       6
   4   33    5      30.51        -       9.49       6
   4   33    6      17.04        -       3.55       6
   4   33    7      19.76        -       2.05       6
   4   33    9      59.60        -      22.33       3
   4   34    1      25.41        -       4.06       9
   4   34    2      14.88        -       2.07      18
   4   34    3      61.52        -      12.73      12
   4   34    4      17.81        -       2.45       8
   4   34    5      12.01        -       4.21      10
   4   34    6      20.04        -       5.25       8
   4   34    7      37.00        -       6.13       8
   4   35    1      22.47        -       4.06      12
   4   35    2      39.90        -       7.65      18
   4   35    3      23.22        -       6.15       9
   4   35    4      14.64        -       3.75       7
   4   35    5      37.21        -       8.95       7
   4   35    8      14.86        -       5.34       3
   4   35    9      13.97        -       5.65       4
   4   35   10       6.91        -       3.96       3
   4   36    1      25.49        -       4.80       9
   4   36    2      16.42        -       2.21      17
   4   36    3      15.37        -       4.29       8
   4   36    4      30.61        -       2.23       7
   4   36    5      16.63        -       4.10       6
   4   36    7      28.36        -       4.70       7
   4   36    8      12.80        -      10.13       3
   4   36    9       9.03        -       4.25       5
   4   36   10      18.93        -       3.52       6
   4   37    1      20.95        -       5.22      10
   4   37    2      15.21        -       2.46      14
   4   37    3      12.23        -       3.21      15
   4   37    4      17.72        -       6.78       5
   4   37    5      16.94        -       4.47       7
   4   37    6       5.31        -       8.39       4
   4   37    7      14.24        -       4.74       4
   4   37    8       8.86        -       3.07       4
   4   38    1      19.35        -       3.49       9
   4   38    2      13.40        -       2.56      12
   4   38    3      26.64        -       7.10       6
   4   38    4      11.68        -       3.70       5
   4   38    5      14.08        -       4.08       3
   4   38    6      19.53        -       7.60       6
   4   38    7      14.32        -       6.30       4
   4   39    1      20.68        -       3.74       8
   4   39    2      23.21        -       7.17       6
   4   39    3      12.44        -       3.56       6
   4   39    4      19.92        -       4.10       5
   4   39    5      12.63        -       3.24       8
   4   39    7      13.17        -       2.20       6
   4   39    8      13.32        -       3.13       4
   4   40    1      12.01        -       3.84       9
   4   40    2      13.20        -       2.91       8
   4   40    3      13.07        -       3.18       7
   4   40    4      -0.21        -       7.08       3
   4   40    5       6.94        -       2.94       5
   4   40    6       2.93        -       3.67       4
   4   40    7       5.52        -       4.57       3
   4   41    1      19.21        -       3.81       7
   4   41    2      15.75        -       2.97       8
   4   41    3       6.48        -       1.76       9
   4   41    4      13.42        -       3.66       5
   4   41    5      11.08        -       5.43       5
   4   42    1      28.08        -      10.94       4
   4   42    2       7.05        -       2.24       6
   4   42    3       9.40        -       1.80       6
   4   43    2      25.96        -       6.63       3
   4   43    3      17.44        -       2.03       4
   4   43    6       7.48        -       4.29       3
   4   44    2      17.50        -       3.98       4
   4   45    2      13.66        -       4.63       5
   5    0    0      69.92        -       7.46     164
   5    0    1     304.28        -      53.19      79
   5    0    2     190.30        -      84.09       6
   5    0    6      20.42        -       4.01       4
   5    0    7      12.50        -       6.17       6
   5    0    9     221.29        -      61.25       5
   5    0   12      16.73        -       4.25       5
   5    0   13      20.70        -       6.57       3
   5    0   15      19.82        -       8.10       5
   5    0   17      25.76        -       5.34       5
   5    1    0     533.70        -      38.83     273
   5    1    1      55.41        -       5.49      79
   5    1    2    1190.37        -     487.10       4
   5    1    5     361.82        -      98.31       3
   5    1    7      68.90        -      31.46       3
   5    1    8      80.13        -      36.79       4
   5    1    9     240.68        -      54.25       7
   5    1   10     193.92        -     127.45       4
   5    1   12     105.13        -      28.87       6
   5    1   13      36.89        -       7.82       7
   5    1   15      24.60        -      10.88       3
   5    1   16      19.33        -       4.63       5
   5    1   18      17.80        -       7.86       4
   5    2    0     283.74        -      24.35     193
   5    2    1    1013.78        -     125.44      73
   5    2    2     213.29        -      64.67       5
   5    2    6     110.19        -      42.63       6
   5    2    8     238.19        -     107.32       3
   5    2    9      23.14        -       7.31       3
   5    2   10     160.62        -      59.05       9
   5    2   11     152.02        -      23.73       6
   5    2   12      52.32        -      15.85       8
   5    2   13      50.01        -      19.46       4
   5    2   14      23.15        -       2.59       6
   5    2   15      19.77        -       7.77       6
   5    2   18       8.39        -       1.41       3
   5    2   19      15.21        -       7.18       4
   5    3    0     110.87        -      19.82     186
   5    3    1      56.41        -       5.85      84
   5    3    2     241.84        -      44.70      14
   5    3    3     155.27        -      88.04       5
   5    3    4      42.61        -      19.45       6
   5    3    5      61.56        -      28.40       4
   5    3    6      47.16        -       6.40       8
   5    3    7      66.38        -       9.59       6
   5    3    8      72.11        -      16.41       9
   5    3    9      43.73        -      10.07       6
   5    3   10      25.31        -       4.25       9
   5    3   11      58.73        -       9.49       6
   5    3   12      86.89        -      16.52       4
   5    3   13      16.98        -       3.35       9
   5    3   14      16.63        -       5.49       5
   5    3   15      25.38        -       3.31       5
   5    4    0     175.26        -      16.67     185
   5    4    1      78.14        -       6.99     135
   5    4    2     564.41        -     149.39      18
   5    4    3     523.23        -     147.88      21
   5    4    4      42.12        -       5.95      16
   5    4    5      32.49        -       5.46      16
   5    4    6      70.84        -      18.70      12
   5    4    7     263.45        -      42.01      12
   5    4    8     255.86        -      58.10      13
   5    4    9      76.99        -      10.91      14
   5    4   10     102.37        -      17.09      13
   5    4   11      16.50        -       3.55       8
   5    4   12      38.37        -       6.96       7
   5    4   13      24.89        -       8.25       9
   5    4   14      16.37        -       3.39       8
   5    4   15      18.11        -       3.12       9
   5    4   16      12.61        -       3.05       6
   5    4   17      22.75        -       8.24       6
   5    4   18      17.71        -       6.38       3
   5    5    0     205.73        -      22.30      91
   5    5    1      44.37        -       3.49     111
   5    5    2      69.05        -      16.95      24
   5    5    3      61.93        -      13.43      19
   5    5    4      25.67        -       5.82      16
   5    5    5     141.08        -      26.81      30
   5    5    6      85.11        -      13.47      18
   5    5    7      16.31        -       4.18      13
   5    5    8     190.62        -      31.13      15
   5    5    9      40.89        -       3.58      10
   5    5   10     207.43        -      46.86       9
   5    5   11      73.48        -      16.85       9
   5    5   12      60.40        -       9.62      11
   5    5   13      23.18        -       4.44       8
   5    5   14      10.92        -       3.05       9
   5    5   15      19.04        -       4.76       7
   5    5   16      14.14        -       2.77       7
   5    5   17      12.66        -       4.47       3
   5    5   18      31.31        -       5.83       4
   5    6    1     182.11        -      17.21     136
   5    6    2     179.27        -      55.62      19
   5    6    3     168.38        -      42.35      15
   5    6    4     471.76        -     125.41      12
   5    6    5      38.49        -       9.09      12
   5    6    6     177.10        -      46.74      11
   5    6    7      27.77        -       5.28      13
   5    6    8     150.67        -      32.90       7
   5    6    9      20.24        -       4.86       8
   5    6   10      66.38        -      15.11       9
   5    6   11      88.96        -      23.20       7
   5    6   12      26.51        -       6.99       8
   5    6   13      19.53        -       2.63       8
   5    6   14       9.19        -       5.60       3
   5    6   15      30.28        -       5.32       3
   5    6   16      19.60        -       3.64       6
   5    6   17      16.84        -       2.31       6
   5    6   18      20.76        -       9.83       3
   5    6   19      10.45        -       4.37       3
   5    6   20       8.82        -       4.25       3
   5    7    1     267.14        -      27.63     108
   5    7    2     118.82        -      18.38      34
   5    7    3      37.74        -       5.80      12
   5    7    4      58.12        -      20.21       6
   5    7    5      26.30        -       8.50       5
   5    7    6     100.13        -      24.56       5
   5    7    7     265.36        -      50.60      10
   5    7    8      27.68        -       9.23      10
   5    7    9      24.00        -       6.92       8
   5    7   10      38.19        -       2.27       4
   5    7   12      33.36        -      14.50       3
   5    7   15      23.13        -       3.51       3
   5    7   16      11.02        -       3.18       4
   5    8    1     123.62        -      14.93      88
   5    8    2      84.90        -      13.03      46
   5    8    3      55.07        -      17.41       8
   5    8    4     341.50        -      59.96       5
   5    8    5      35.18        -      12.64       5
   5    8    6     137.49        -      51.42       4
   5    8    7      40.08        -       9.22       3
   5    8    8     148.19        -      78.09       4
   5    8    9     117.01        -      21.38       3
   5    8   10      15.10        -       3.64       4
   5    8   11      45.79        -      16.24       4
   5    8   12      16.15        -       4.67       6
   5    8   13      21.83        -       7.54       6
   5    8   14      12.66        -       6.35       3
   5    8   15      51.60        -       6.13       3
   5    9    1     282.66        -      33.22      89
   5    9    2      43.79        -       5.33      39
   5    9    3      84.66        -      23.12       7
   5    9    4     256.06        -     112.36       3
   5    9    6      22.95        -       4.39       4
   5    9    7     241.06        -      82.44       4
   5    9    8      25.46        -       3.58       5
   5    9    9     181.55        -      33.19       5
   5    9   11      25.18        -       3.54       4
   5    9   12      22.44        -       6.98       3
   5    9   13      13.86        -       2.51       5
   5    9   14      30.94        -       4.67       3
   5    9   18      22.65        -       8.79       3
   5   10    1      54.57        -       4.66      88
   5   10    2     180.90        -      29.69      38
   5   10    3      60.26        -      15.32      11
   5   10    4      29.24        -       7.73       3
   5   10    5      16.93        -       2.51       3
   5   10    9      11.17        -       4.04       5
   5   10   10      34.96        -       5.65       5
   5   10   11      35.22        -       7.79       3
   5   10   12      38.08        -       7.09       6
   5   10   17      21.50        -       5.32       6
   5   10   18      23.94        -       9.55       3
   5   11    1      56.31        -       6.85      76
   5   11    2      38.58        -       3.75      39
   5   11    3     195.96        -      38.08      12
   5   11    4     253.81        -     111.08       6
   5   11    5     735.82        -     167.48       7
   5   11   12      42.64        -      14.16       4
   5   11   13      22.21        -       3.46       6
   5   11   17      13.28        -       5.66       3
   5   12    1     111.57        -      11.03      79
   5   12    2     110.66        -      14.31      42
   5   12    3     106.75        -      21.90      28
   5   12    4     270.63        -      96.36       7
   5   12   14      19.65        -       4.07       3
   5   12   15      24.93        -       8.49       3
   5   13    1      76.74        -       8.87      67
   5   13    2     345.36        -      62.41      40
   5   13    3     216.13        -      48.73      20
   5   13    4      79.51        -      17.35       6
   5   13    9     108.54        -      46.12       4
   5   13   13      11.19        -       9.85       3
   5   14    1      69.89        -       8.19      60
   5   14    2      25.49        -       4.04      35
   5   14    3     224.22        -      39.48      21
   5   14    4      77.63        -      20.76      11
   5   14    5      97.86        -      26.08      10
   5   14    8      23.09        -       2.47       3
   5   15    1     139.59        -      16.90      62
   5   15    2      40.72        -      11.81      31
   5   15    3     180.85        -      28.35      22
   5   15    4      67.30        -      18.10      11
   5   15    5      92.30        -      21.92       8
   5   15   12      14.54        -       5.74       3
   5   16    1      95.36        -      11.61      63
   5   16    2     131.49        -      21.26      37
   5   16    3      34.35        -       6.10      23
   5   16    4     108.47        -      24.92      19
   5   16    8     123.85        -      89.03       5
   5   17    1     255.60        -      24.92      55
   5   17    2     451.71        -      68.97      41
   5   17    3     129.18        -      21.31      20
   5   17    4      62.32        -      13.18      19
   5   17    5     161.71        -      46.14       7
   5   17    6     442.96        -     120.14       4
   5   18    1     280.54        -      43.26      45
   5   18    2     167.99        -      19.40      35
   5   18    3     176.98        -      23.96      19
   5   18    4     281.31        -      57.82      18
   5   18    5     249.31        -      41.58      23
   5   18    6     275.04        -      52.21       4
   5   18    7       9.09        -       2.61       3
   5   18   16      23.25        -       6.36       3
   5   19    1      29.99        -       3.73      51
   5   19    2      99.82        -      12.86      33
   5   19    3      95.62        -      14.90      18
   5   19    4     201.15        -      47.39      19
   5   19    5      42.49        -       7.04      17
   5   19    6      83.22        -      21.03       3
   5   20    1      34.61        -       3.70      49
   5   20    2     140.25        -      17.06      39
   5   20    3      20.95        -       3.56      28
   5   20    4     132.27        -      20.69      16
   5   20    5      29.15        -       4.35      14
   5   20    6      82.47        -      33.59       4
   5   20    7      35.39        -       7.90       4
   5   21    1      87.07        -       9.56      51
   5   21    2      25.23        -       3.94      31
   5   21    3      82.48        -      10.33      29
   5   21    4      44.33        -       8.58      15
   5   21    5      17.10        -       6.68      14
   5   21    6     107.29        -      39.57       3
   5   21    9      18.11        -       6.99       3
   5   22    1     167.03        -      17.75      49
   5   22    2     109.01        -      20.38      37
   5   22    3     183.96        -      26.98      26
   5   22    4      24.38        -       4.03      24
   5   22    5     149.87        -      35.14      10
   5   22    6      24.78        -       4.18      13
   5   22    8      18.42        -       3.29       3
   5   23    1      65.81        -       8.85      37
   5   23    2      82.35        -      11.44      37
   5   23    3     252.38        -      39.86      20
   5   23    4     146.49        -      28.98      19
   5   23    5      24.51        -       2.44      18
   5   23    6      19.71        -       3.97       8
   5   23    7      36.64        -      11.47       3
   5   23    8      15.33        -       5.90       3
   5   24    1      68.59        -       9.31      29
   5   24    2      36.31        -       3.31      47
   5   24    3      32.52        -       6.18      21
   5   24    4      19.50        -       2.82      15
   5   24    5      22.84        -       5.96      14
   5   24    6      28.97        -       5.52      14
   5   24    7      13.41        -       2.37       3
   5   25    1      78.45        -      10.97      29
   5   25    2      21.84        -       3.43      35
   5   25    3      20.07        -       4.99      14
   5   25    4      39.99        -       6.38      14
   5   25    5      46.51        -       7.33      15
   5   25    6      30.04        -       5.26      13
   5   25    7      32.39        -       8.43      10
   5   26    1      22.51        -       2.09      33
   5   26    2      63.86        -       9.06      30
   5   26    3      23.07        -       3.32      19
   5   26    4      18.33        -       3.35      13
   5   26    5      26.91        -       4.99      15
   5   26    6      18.76        -       3.62      11
   5   26    7      21.36        -       8.32       5
   5   26    8      10.18        -       7.19       5
   5   26    9      18.17        -       3.93       4
   5   27    1      17.59        -       2.77      30
   5   27    2     107.56        -      11.63      31
   5   27    3      25.34        -       5.55      15
   5   27    4      19.83        -       2.10      19
   5   27    5      18.11        -       5.05      10
   5   27    6      12.23        -       1.82      14
   5   27    7      20.32        -       6.37       5
   5   27    8      24.98        -       3.18       3
   5   28    1      16.70        -       2.07      27
   5   28    2      16.39        -       2.32      30
   5   28    3      13.34        -       3.39       9
   5   28    4      16.46        -       2.78      20
   5   28    5      19.52        -       3.60      11
   5   28    6      24.28        -       3.29      13
   5   28    7      26.66        -       2.76      11
   5   28    8      35.16        -      13.61       4
   5   29    1      40.25        -       5.76      22
   5   29    2      16.80        -       2.12      37
   5   29    3      33.31        -       3.98      24
   5   29    4      19.74        -       3.79      16
   5   29    5      20.15        -       4.67       8
   5   29    6      36.72        -       9.21       5
   5   29    7      32.36        -       5.43      10
   5   29    8      20.65        -       3.13       5
   5   30    1      19.26        -       2.58      16
   5   30    2      17.40        -       3.05      27
   5   30    3      42.34        -       5.41      19
   5   30    4      25.62        -       3.89      15
   5   30    5       7.82        -       3.24       8
   5   30    6      15.38        -       3.80       9
   5   30    7      21.29        -       5.60       7
   5   31    1      20.10        -       3.42      15
   5   31    2      35.39        -       4.93      20
   5   31    3      17.50        -       4.43       9
   5   31    4      29.20        -       3.52      15
   5   31    5      14.59        -       3.26       9
   5   31    6      11.78        -       2.47       7
   5   31    7      23.56        -       5.25       6
   5   31    8      22.60        -       3.69       4
   5   32    1      28.75        -       4.84      17
   5   32    2      15.86        -       3.69      13
   5   32    3      40.13        -       7.23      18
   5   32    4      17.60        -       3.11      14
   5   32    5       9.73        -       4.24       6
   5   32    6      19.42        -       2.03      10
   5   32    7      16.35        -       3.33       5
   5   32    8      21.61        -       4.80       7
   5   32    9      26.38        -       4.11       4
   5   33    1      20.39        -       3.15      19
   5   33    2      14.28        -       5.23      19
   5   33    3      27.62        -       3.73      13
   5   33    4      14.73        -       2.79       4
   5   33    5      20.78        -       5.48       7
   5   33    6      22.83        -       3.31       6
   5   33    7      12.46        -       2.92       5
   5   33    9       9.06        -       1.52       5
   5   33   11       6.26        -       1.44       3
   5   34    1      16.62        -       2.75      12
   5   34    2      16.06        -       3.48      13
   5   34    3      17.02        -       3.03      12
   5   34    4      10.68        -       2.66       6
   5   34    5      21.34        -       4.15      11
   5   34    6      22.95        -       2.76       5
   5   34    7      21.87        -       4.42       3
   5   35    1      31.74        -       8.78       7
   5   35    2      16.87        -       1.39      10
   5   35    3      16.21        -       1.95      16
   5   35    4      15.10        -       4.34       8
   5   35    5      15.24        -       4.15       6
   5   35    6       6.22        -       1.54       3
   5   35    9      15.99        -       2.43       3
   5   35   10       5.85        -       3.70       3
   5   36    1      26.04        -       4.41       4
   5   36    2      14.45        -       1.48      14
   5   36    3      12.31        -       3.09       7
   5   36    4      16.26        -       5.75       4
   5   36    5       7.69        -       3.10      10
   5   36    6       8.28        -       3.09       5
   5   36    7      17.50        -       3.34       4
   5   36    9      16.47        -       3.66       5
   5   36   10      12.38        -       4.09       5
   5   37    1      13.85        -       1.57       4
   5   37    2      27.04        -       4.98      14
   5   37    3      13.77        -       1.77       8
   5   37    4      28.89        -       3.75       6
   5   37    5      24.11        -       5.37       7
   5   37    6      18.55        -       2.50       4
   5   37    7      16.06        -       3.70       5
   5   37    8      18.82        -       2.54       3
   5   37   10      24.96        -      11.16       3
   5   38    1      17.18        -       8.68       5
   5   38    2      25.70        -       3.75      15
   5   38    3      19.87        -       3.39       7
   5   38    4       7.95        -       4.07       3
   5   38    6      14.97        -       8.94       5
   5   38    7      11.98        -       2.34       4
   5   38    8      14.50        -       2.96       4
   5   39    1      18.73        -       7.00       7
   5   39    2      12.83        -       2.72      14
   5   39    3      16.86        -       6.93       3
   5   39    4      16.91        -       3.27       9
   5   39    5      18.35        -       3.59       6
   5   39    6      14.73        -       1.23       3
   5   39    7      15.83        -       3.68       6
   5   40    1      19.30        -       5.17      10
   5   40    2      23.78        -       6.43       8
   5   40    3      12.43        -       2.80       5
   5   40    4      11.10        -       1.87       5
   5   40    5      20.52        -       4.75       8
   5   40    6      16.05        -       2.21       6
   5   41    1      15.00        -       4.02       5
   5   41    2      13.31        -       3.99       4
   5   41    3      15.92        -       3.26       8
   5   42    2      13.26        -       2.16       6
   5   42    3      16.77        -       4.20       7
   5   43    1       6.65        -       1.35       3
   5   43    2       9.35        -       3.35       6
   5   43    4      15.55        -       3.26       4
   5   43    5      16.61        -       5.55       3
   5   44    1      10.61        -       2.47       6
   5   44    2      12.47        -       5.63       3
   5   44    3       6.28        -       3.61       4
   5   45    1       7.88        -       3.49       3
   5   45    2       5.23        -       1.80       3
   5   45    4       7.49        -       2.48       3
   6    0    0      91.85        -       7.65     150
   6    0    1      42.38        -       4.81      62
   6    0    2      41.45        -      10.51      12
   6    0   11      97.81        -      33.12       4
   6    0   14      21.86        -       4.39       3
   6    0   18      13.29        -       4.09       4
   6    1    0     581.77        -      46.41     269
   6    1    1      41.33        -       4.28      63
   6    1    2      60.87        -      13.12      15
   6    1   10      61.24        -      26.04       4
   6    1   12      33.87        -       3.81       6
   6    1   16      18.55        -       4.67       4
   6    1   19       8.15        -       2.72       3
   6    2    0      83.64        -       7.86     174
   6    2    1     696.72        -      91.87      71
   6    2    2     235.10        -      45.39      12
   6    2    3     119.10        -      39.94       4
   6    2    4      64.36        -      26.06       3
   6    2    5      21.82        -       8.98       4
   6    2    7     138.40        -      63.67       4
   6    2   10      22.35        -       9.40       3
   6    2   11      37.39        -      12.72       3
   6    2   13      25.60        -       5.94       5
   6    2   14      15.26        -       2.61       4
   6    2   16       8.34        -       2.51       3
   6    2   19      11.64        -       3.20       6
   6    3    0      90.66        -       7.70     174
   6    3    1      99.89        -       9.51      97
   6    3    2     226.43        -      65.78       9
   6    3    3      23.82        -       1.65       3
   6    3    5      82.72        -      20.44       5
   6    3    6      38.20        -       7.03      10
   6    3    7     315.90        -      98.42       5
   6    3    8     143.86        -       9.54       4
   6    3    9     139.42        -      85.99       3
   6    3   11      20.30        -       8.02       6
   6    3   12      46.35        -       6.12       7
   6    3   13      24.56        -       4.48       7
   6    3   14      33.35        -      13.98       4
   6    3   15      16.13        -       5.52       9
   6    3   16      15.34        -       4.05       4
   6    3   17       4.30        -       8.23       3
   6    4    0     145.80        -      13.65     155
   6    4    1     299.00        -      28.97     122
   6    4    2      59.59        -      14.08      11
   6    4    3      38.52        -      11.73      10
   6    4    4      51.24        -      17.61       5
   6    4    5      51.81        -      19.84       3
   6    4    6     102.79        -      20.94       5
   6    4    7      48.61        -      18.56       3
   6    4    8      39.24        -      13.02       8
   6    4    9      36.29        -       6.97       8
   6    4   10      63.95        -      10.71       8
   6    4   11      85.07        -      19.47       7
   6    4   12      67.56        -       6.79       6
   6    4   13      12.00        -       3.83       4
   6    4   15      25.75        -       4.75       4
   6    4   16      14.06        -       2.39       4
   6    5    0      74.78        -       7.27     173
   6    5    1     185.68        -      16.73     130
   6    5    2     221.45        -      53.11      19
   6    5    3     106.33        -      23.39      19
   6    5    4     259.38        -      52.23      15
   6    5    5      56.37        -       8.21      14
   6    5    6     247.82        -      43.41      16
   6    5    7      25.29        -       4.40      12
   6    5    8     203.75        -      25.93       9
   6    5    9      12.02        -       4.40      10
   6    5   10      56.14        -      10.10      11
   6    5   11      66.53        -      22.46       6
   6    5   12      46.89        -       4.13       4
   6    5   13      23.15        -       4.86       4
   6    5   15      26.03        -       5.50       4
   6    5   16      16.66        -       0.69       5
   6    5   17      16.86        -       1.37       5
   6    5   18      23.96        -       5.69       5
   6    5   19      20.20        -       5.54       3
   6    6    0      83.69        -       7.48      84
   6    6    1      91.77        -       7.40     131
   6    6    2      36.96        -       5.59      27
   6    6    3      40.02        -       7.13      15
   6    6    4      54.63        -      14.24      12
   6    6    5     564.45        -     181.99      12
   6    6    6     124.01        -      18.36      25
   6    6    7     448.76        -      75.47      18
   6    6    8      40.19        -       8.65      12
   6    6    9     187.26        -      30.20      10
   6    6   10      17.41        -       5.88      10
   6    6   11      25.45        -       2.46       8
   6    6   12      38.12        -       5.05       9
   6    6   13      15.88        -       4.10       8
   6    6   14      15.02        -       2.80       9
   6    6   15       8.86        -       1.48       7
   6    6   16      14.89        -       2.40       6
   6    6   17      19.89        -       2.43       6
   6    6   18      23.08        -       4.55       4
   6    6   19      11.69        -       0.55       3
   6    7    1     238.87        -      23.57     116
   6    7    2     109.84        -      16.69      50
   6    7    3     129.78        -      24.85      18
   6    7    4     250.61        -      49.80      15
   6    7    5      31.73        -       4.77      14
   6    7    6      26.63        -       4.33      13
   6    7    7     375.38        -      49.51      14
   6    7    8      75.42        -       8.84      15
   6    7    9      46.62        -       7.56      13
   6    7   10      44.60        -       6.30      12
   6    7   11      45.58        -       8.58      11
   6    7   12      26.50        -       5.55       9
   6    7   13      28.46        -       4.95       8
   6    7   14      19.30        -       4.52       7
   6    7   15      17.99        -       5.02       5
   6    7   16      13.18        -       5.43       3
   6    7   17       8.83        -       6.70       3
   6    7   18       8.03        -       2.81       4
   6    8    1     369.73        -      43.48     119
   6    8    2     194.57        -      23.89      54
   6    8    3     279.45        -      68.25      12
   6    8    4      34.21        -      10.11       7
   6    8    5      14.22        -       7.97       5
   6    8    6     451.27        -      41.82       7
   6    8    7     463.89        -      99.53       9
   6    8    8      36.35        -       8.70      10
   6    8    9      27.66        -       6.76       7
   6    8   10      24.30        -       4.08       6
   6    8   11      40.52        -       5.71       7
   6    8   12      46.37        -       8.72       7
   6    8   13      26.37        -       4.37       5
   6    8   14      14.68        -       5.27       5
   6    8   15      25.91        -       4.04       6
   6    8   16      18.18        -       4.99       5
   6    8   17      37.54        -      11.30       3
   6    9    1      35.86        -       3.23      79
   6    9    2      54.78        -       6.47      49
   6    9    3      32.25        -       7.94      11
   6    9    4      47.29        -      20.37       4
   6    9    5      90.48        -      24.95       7
   6    9    6     190.35        -      62.95       5
   6    9    7      95.08        -      57.11       4
   6    9    8      80.04        -      14.24       7
   6    9   10      16.62        -       6.60       3
   6    9   11      69.64        -      17.38       4
   6    9   12       5.57        -       5.56       6
   6    9   13      42.86        -      15.43       6
   6    9   15      33.54        -       7.40       3
   6   10    1     169.22        -      24.09      64
   6   10    2     173.22        -      23.75      47
   6   10    3     306.75        -      56.94      12
   6   10    4     127.28        -      35.93       8
   6   10    5      52.03        -      25.01       3
   6   10    6      38.53        -       8.00       3
   6   10    7      68.06        -      31.13       4
   6   10    9     119.19        -      51.82       5
   6   10   10      66.35        -       8.57       4
   6   10   11       1.96        -      10.65       3
   6   10   12      17.27        -       3.91       6
   6   10   15      17.52        -       2.46       3
   6   11    1     294.76        -      35.63      58
   6   11    2      58.35        -       7.86      61
   6   11    3      26.46        -       8.19      12
   6   11    4     500.64        -     130.60       7
   6   11    5      43.55        -      21.30       3
   6   11    9      22.97        -       6.01       5
   6   11   11      24.23        -       4.54       4
   6   11   12      19.92        -      11.19       3
   6   11   16      18.70        -       4.56       3
   6   11   17      17.22        -       3.53       6
   6   12    1     113.33        -      13.54      54
   6   12    2     144.65        -      19.06      58
   6   12    3     148.69        -      23.01      25
   6   12    4     367.09        -      57.53       4
   6   12    5      23.30        -       8.71       4
   6   12    6      49.63        -      13.04       3
   6   12   12      17.77        -       2.73       3
   6   12   15      23.52        -      10.29       3
   6   13    1     104.19        -      11.33      60
   6   13    2     261.94        -      35.32      62
   6   13    3     263.31        -      48.19      25
   6   13    4      32.93        -       5.85       5
   6   13    6      81.56        -      17.68       5
   6   13    7      61.48        -      14.75       4
   6   14    1      97.26        -      10.55      72
   6   14    2      52.04        -       6.33      44
   6   14    3     326.33        -      57.62      26
   6   14    4      80.96        -      15.87      20
   6   14    5      42.88        -      12.39       5
   6   14    9      40.90        -      17.39       4
   6   14   17      20.67        -       4.32       3
   6   15    1     180.54        -      22.50      57
   6   15    2     133.26        -      19.60      43
   6   15    3     135.41        -      31.87      21
   6   15    4      64.17        -      18.42       8
   6   15    5      43.59        -      18.60       7
   6   15    6      11.32        -       5.49       3
   6   15    8      20.28        -       5.09       4
   6   15   10      51.81        -      14.73       4
   6   16    1     162.40        -      23.62      52
   6   16    2      52.50        -       8.39      37
   6   16    3     209.03        -      35.42      19
   6   16    4     372.29        -      81.86      22
   6   16    5     203.50        -      94.73       3
   6   17    1     324.09        -      29.14      48
   6   17    2     285.73        -      45.46      39
   6   17    3     177.58        -      24.84      35
   6   17    4     155.70        -      35.49      14
   6   17    5      23.25        -       4.32       7
   6   17    6      82.76        -      16.07       6
   6   17    7      11.95        -       7.49       4
   6   17   13      19.00        -       5.76       4
   6   18    1      80.28        -       7.88      51
   6   18    2     129.14        -      15.52      54
   6   18    3      16.65        -       3.47      21
   6   18    4      30.43        -       5.25      18
   6   18    5     148.22        -      31.07      21
   6   18    6      42.11        -      11.08       7
   6   18    8      49.29        -       9.45       3
   6   19    1     144.69        -      15.34      48
   6   19    2      53.67        -       6.27      46
   6   19    3     163.90        -      26.10      22
   6   19    4     160.95        -      36.98      17
   6   19    5      47.34        -      10.94      13
   6   19    6      91.92        -      29.52       3
   6   19    7      41.33        -      12.96       3
   6   20    1      30.80        -       2.80      48
   6   20    2     108.02        -      14.40      44
   6   20    3      97.89        -      19.07      33
   6   20    4      81.79        -      12.53      15
   6   20    5      23.63        -       5.00      15
   6   20    6      22.64        -      11.73       3
   6   20    7      21.43        -       3.59       5
   6   21    1      54.67        -       5.67      46
   6   21    2      59.27        -      12.67      33
   6   21    3      31.19        -       3.71      36
   6   21    4      44.86        -       8.17      19
   6   21    5      51.89        -      13.07      17
   6   21    6      24.83        -       6.88       4
   6   21    8      26.20        -       4.57       3
   6   22    1     142.83        -      19.24      44
   6   22    2      40.37        -       5.63      34
   6   22    3     138.24        -      22.70      19
   6   22    4      22.88        -       2.96      21
   6   22    5      41.22        -       7.03      17
   6   22    6      15.56        -       4.20       9
   6   23    1      82.19        -      10.11      42
   6   23    2      28.83        -       5.06      42
   6   23    3      20.47        -       4.07      14
   6   23    4      61.35        -      11.54      14
   6   23    5      21.00        -       3.15      20
   6   23    6      10.92        -       3.57       5
   6   23    7      22.44        -       5.46       3
   6   23    8      14.90        -       5.12       4
   6   24    1      35.03        -       4.55      34
   6   24    2      55.15        -       7.09      36
   6   24    3     129.22        -      18.30      21
   6   24    4      59.47        -       9.44      15
   6   24    5      84.84        -      12.94      19
   6   24    6      29.92        -       4.94      10
   6   24    7      21.28        -       4.26       5
   6   24    8      31.52        -       6.55       3
   6   25    1      60.58        -       8.34      32
   6   25    2      22.02        -       3.49      35
   6   25    3      25.97        -       4.43      19
   6   25    4      12.00        -       3.96      11
   6   25    5      19.41        -       3.37      16
   6   25    6      22.37        -       5.24      13
   6   25    7      28.17        -       6.14      10
   6   26    1      16.67        -       2.33      32
   6   26    2      24.81        -       4.43      34
   6   26    3      20.74        -       4.19      15
   6   26    4      22.13        -       4.63      15
   6   26    5      21.25        -       2.83       9
   6   26    6      50.58        -      10.05      10
   6   26    7      28.63        -       3.68       4
   6   26    8      13.29        -       3.94       5
   6   26    9      17.15        -       8.43       4
   6   27    1      82.61        -      10.52      33
   6   27    2      19.41        -       2.85      28
   6   27    3      20.16        -       3.67      22
   6   27    4      21.32        -       3.16      17
   6   27    5       9.17        -       2.46       9
   6   27    6      14.80        -       2.02      12
   6   27    7      19.30        -       4.68       8
   6   27    8      42.14        -      17.10       3
   6   27   10      20.98        -       9.49       3
   6   28    1      26.51        -       3.76      27
   6   28    2      17.29        -       2.47      17
   6   28    3      50.87        -      13.53      24
   6   28    4      43.16        -       6.57      23
   6   28    5      34.42        -       8.40      13
   6   28    6      14.03        -       2.24       9
   6   28    7      26.76        -       8.76       7
   6   28    8      12.37        -      11.01       4
   6   29    1      18.36        -       2.18      22
   6   29    2      33.59        -       4.40      20
   6   29    3      21.27        -       3.34      18
   6   29    4      16.31        -       3.12      10
   6   29    5      23.14        -       2.11       8
   6   29    6      10.63        -       2.82      11
   6   29    7      14.54        -       6.79       7
   6   29    8      20.26        -       4.62       5
   6   29    9      11.61        -       2.65       3
   6   30    1      17.12        -       3.12      21
   6   30    2      28.69        -       3.84      19
   6   30    3      17.95        -       2.32      15
   6   30    4      34.19        -       7.67      14
   6   30    5      21.19        -       4.78       8
   6   30    6      36.92        -       3.94      13
   6   30    7      54.31        -       6.85       4
   6   30    8      10.00        -       4.49       5
   6   31    1      22.81        -       4.22      19
   6   31    2      31.76        -       5.98      17
   6   31    3      35.63        -       6.94      13
   6   31    4      16.22        -       3.51      10
   6   31    5      32.21        -       5.17       9
   6   31    6      13.05        -       3.46       6
   6   31    7      29.76        -       5.90       5
   6   31    8      31.12        -       6.26       4
   6   31    9       8.14        -       2.93       3
   6   32    1      14.30        -       2.09      18
   6   32    2      21.46        -       4.43      16
   6   32    3      18.72        -       2.81      16
   6   32    4      28.28        -       5.79      10
   6   32    5      12.16        -       4.30       7
   6   32    6      16.67        -       2.47       8
   6   32    7      16.24        -       4.88       6
   6   32    8      22.84        -       6.01       6
   6   33    1      16.37        -       2.77      15
   6   33    2      13.32        -       2.88      13
   6   33    3      22.67        -       5.68       8
   6   33    4      17.59        -       3.86       8
   6   33    5      15.01        -       3.92       6
   6   33    6      16.45        -       4.32      15
   6   33    7      19.57        -       2.92       4
   6   33    8      12.93        -       2.99       5
   6   34    1      18.80        -       3.28      18
   6   34    2      23.77        -       3.66      12
   6   34    3      16.63        -       4.05      14
   6   34    4      16.42        -       4.18       7
   6   34    5      15.11        -       3.31      11
   6   34    6      14.55        -       3.62       7
   6   34    7       7.44        -       4.58       5
   6   34    8      11.03        -       5.05       3
   6   35    1      23.66        -       3.88      14
   6   35    2      15.98        -       3.37      11
   6   35    3      24.49        -       4.16       9
   6   35    4      35.36        -       4.19       6
   6   35    5      17.99        -       2.97      10
   6   35    6      20.31        -       6.50       5
   6   35    7      15.27        -       1.65       4
   6   35    9      13.34        -       3.66       4
   6   35   10      15.55        -       2.17       3
   6   36    1      28.23        -       7.26      12
   6   36    2      30.92        -       5.77      18
   6   36    3      27.02        -       3.47      11
   6   36    5      16.53        -       5.63       7
   6   36    7      14.25        -      13.67       3
   6   36    8      16.38        -       5.67       4
   6   36    9      15.74        -      11.65       3
   6   36   10       5.81        -       1.15       5
   6   37    1      11.61        -       2.30      11
   6   37    2      18.32        -       2.35      16
   6   37    3      16.59        -       6.12       5
   6   37    4      17.47        -       2.77       5
   6   37    5      13.77        -       5.07       6
   6   37    6      18.72        -       5.94       7
   6   37    7      11.78        -       1.64       5
   6   38    1      17.23        -       4.30       9
   6   38    2      15.34        -       3.22      19
   6   38    3       8.94        -       5.95       5
   6   38    4      17.25        -       1.55      10
   6   38    5      23.07        -       4.16       6
   6   38    6       9.58        -       6.26       4
   6   38    7       5.00        -       4.12       5
   6   39    1      15.24        -       4.19       8
   6   39    2      14.88        -       5.35      10
   6   39    3       7.93        -       4.54       6
   6   39    4      17.91        -       3.15      11
   6   39    5      14.94        -       3.14       7
   6   39    6      15.54        -       4.51       3
   6   39    7      10.30        -       4.10       6
   6   40    1      14.14        -       2.20       9
   6   40    2      55.19        -       7.16      12
   6   40    3      15.12        -       4.51       8
   6   40    4      22.93        -       4.22       3
   6   40    5      18.66        -       4.23       4
   6   40    6      16.71        -       2.43       4
   6   40    8       4.17        -       2.49       3
   6   41    1       8.73        -       5.93       5
   6   41    2      16.13        -       3.32      11
   6   41    3       5.46        -       3.19       5
   6   41    5      20.80        -       6.52       4
   6   41    6      22.32        -       1.97       4
   6   42    1       8.91        -       5.04       6
   6   42    2      12.72        -       2.50       7
   6   42    3       9.92        -       1.89       6
   6   43    2       8.63        -       6.13       3
   6   43    3      17.40        -       3.50       7
   6   44    2      12.07        -       3.66       4
   6   44    3       7.18        -       1.99       3
   6   44    4      13.56        -       3.46       4
   7    0    0      48.55        -       5.19     134
   7    0    1      28.00        -       3.57      68
   7    0    2      52.68        -       8.41      23
   7    0    3      24.48        -       8.12       3
   7    0   10      45.17        -      21.79       3
   7    1    0      76.90        -       7.04     254
   7    1    1     181.60        -      24.06      68
   7    1    2      96.37        -      19.32      24
   7    1    4     190.34        -      65.98       3
   7    1    8     110.41        -      43.36       4
   7    1   12      26.19        -       6.32       5
   7    1   14      49.78        -      14.67       5
   7    1   16      26.65        -       4.77       3
   7    2    0      97.58        -       8.65     167
   7    2    1     516.93        -      68.34      77
   7    2    2      45.95        -      25.95      27
   7    2    3     167.23        -      49.32       3
   7    2    5     125.55        -      54.17       3
   7    2    6      80.78        -      26.99       3
   7    2   11      17.33        -       0.85       3
   7    2   14      30.59        -       8.56       4
   7    2   15      17.42        -       3.18       3
   7    2   16      26.98        -       7.79       3
   7    2   17      27.75        -       6.57       4
   7    3    0     279.71        -      28.50     151
   7    3    1     335.73        -      37.63      89
   7    3    2     704.28        -     144.71      41
   7    3    3     120.38        -      57.03       3
   7    3    9     139.36        -      48.80       5
   7    3   10      94.14        -      32.05       6
   7    3   12      21.26        -       9.92       3
   7    3   13      78.13        -      29.19       4
   7    3   14      25.05        -       4.05       3
   7    3   16      30.08        -      10.71       4
   7    3   18      18.26        -       7.46       3
   7    3   19      20.84        -       5.19       6
   7    4    0     221.61        -      22.70     162
   7    4    1      88.76        -       9.11     114
   7    4    2     134.67        -      19.98      38
   7    4    3     257.41        -      99.17       5
   7    4    4      43.38        -      13.17       5
   7    4    5      21.78        -       7.91       5
   7    4    6      50.69        -       5.68       3
   7    4    7      51.04        -      21.49       3
   7    4    9      28.93        -      11.72       4
   7    4   10      25.09        -       2.01       3
   7    4   11      34.86        -       3.21       7
   7    4   12     124.34        -      26.98       5
   7    4   13      27.57        -       5.43       5
   7    4   14      13.49        -       3.01       5
   7    4   15      17.06        -       3.78       5
   7    4   16      20.33        -       4.11       5
   7    4   17       9.40        -       2.43       3
   7    4   18      13.51        -       2.23       3
   7    5    0     212.42        -      25.53     147
   7    5    1     366.93        -      36.01     105
   7    5    2     126.49        -      20.78      34
   7    5    3      15.76        -       8.53       9
   7    5    4      54.23        -      12.61       5
   7    5    5      21.82        -       7.89       5
   7    5    6      56.18        -      15.42       7
   7    5    7     221.66        -      84.98       5
   7    5    8      33.20        -       3.92       5
   7    5    9      67.45        -      13.80      10
   7    5   10      36.29        -       6.54       7
   7    5   11      26.75        -       7.37      12
   7    5   12      27.95        -      12.54       3
   7    5   13      25.30        -       3.67       3
   7    5   14      19.45        -       5.49       5
   7    5   15      21.52        -       7.11       3
   7    5   20       8.83        -       1.26       3
   7    6    0      63.81        -       5.11     167
   7    6    1     255.86        -      26.62     116
   7    6    2     113.52        -      19.62      52
   7    6    3     150.33        -      30.05      17
   7    6    4     185.87        -      39.01      17
   7    6    5      28.86        -       4.95      13
   7    6    6      26.94        -       3.54      13
   7    6    7     252.90        -      60.10      10
   7    6    8      39.44        -       9.00       7
   7    6    9      53.79        -       9.92       6
   7    6   10      29.54        -       8.00       9
   7    6   11      52.49        -      17.45       6
   7    6   12       5.24        -       3.80       3
   7    6   16      19.18        -       3.00       3
   7    6   17      16.17        -       5.05       5
   7    6   18      13.70        -       2.34       5
   7    7    0     149.47        -      16.63      80
   7    7    1      30.87        -       3.06      87
   7    7    2     320.10        -      47.53      71
   7    7    3      35.86        -      11.58      13
   7    7    4      25.56        -       4.12      19
   7    7    5      45.39        -      10.68       8
   7    7    6     504.02        -     166.87      11
   7    7    7     277.75        -      42.40      22
   7    7    8      27.64        -       4.56      13
   7    7    9      40.85        -       6.89      10
   7    7   10     145.41        -      23.71       9
   7    7   11      25.72        -       3.64      10
   7    7   12      25.86        -       2.49       7
   7    7   13      33.68        -       5.30       6
   7    7   14       6.97        -       3.31       7
   7    7   15      23.78        -       3.18       7
   7    7   16      14.26        -       5.24       6
   7    7   17      11.41        -       4.22       6
   7    7   18      16.18        -       4.43       4
   7    8    1     119.41        -      13.68     101
   7    8    2      48.77        -       4.42      67
   7    8    3      26.90        -       3.73      29
   7    8    4     188.00        -      44.62      20
   7    8    5      33.19        -       7.34      16
   7    8    6      28.25        -       4.72      11
   7    8    7      22.76        -       7.09       8
   7    8    8     108.69        -      22.32       7
   7    8    9      32.63        -       5.61      11
   7    8   10      29.69        -       5.86       8
   7    8   11      18.92        -       3.22       9
   7    8   12      20.41        -       4.74       7
   7    8   13      16.92        -       3.17       6
   7    8   14      18.54        -       7.16       5
   7    8   15      20.93        -       5.14       7
   7    8   16      27.85        -       3.61       5
   7    8   17      14.91        -       4.08       3
   7    9    1     179.89        -      23.56      79
   7    9    2     201.59        -      31.35      60
   7    9    3      38.36        -       8.22      12
   7    9    4      33.13        -      13.99       7
   7    9    5     727.14        -     170.86       6
   7    9    6      51.18        -      29.85       7
   7    9    7      68.59        -      18.93       9
   7    9    8      90.50        -      14.12      10
   7    9    9      48.17        -      12.43       5
   7    9   10      41.29        -       6.64       3
   7    9   11      21.66        -       4.82       3
   7    9   12      43.24        -       4.17       5
   7    9   13      22.80        -       3.30       4
   7    9   14      37.71        -       0.34       3
   7    9   15      10.49        -       3.41       3
   7    9   18       4.63        -       6.22       3
   7   10    1      58.91        -       5.33      65
   7   10    2     125.13        -      15.00      53
   7   10    3      30.35        -       4.35      14
   7   10    4      47.30        -       7.08       9
   7   10    5      44.34        -      12.33       8
   7   10    6      33.26        -      10.42       5
   7   10    9      38.92        -      11.08       5
   7   10   10      12.06        -       3.54       6
   7   10   11      10.28        -       3.91       5
   7   10   12      10.71        -       3.41       8
   7   10   13      13.67        -       4.19       6
   7   10   14      16.70        -       2.45       3
   7   11    1      89.34        -      11.54      65
   7   11    2      52.30        -       7.00      53
   7   11    3     101.80        -      22.50      14
   7   11    4     269.64        -      80.32       7
   7   11    6      53.80        -      12.10       4
   7   11    7     100.77        -      44.25       4
   7   11    8      76.87        -      30.68       3
   7   11    9      19.70        -      13.62       3
   7   11   10      19.90        -       4.05       5
   7   11   12      25.42        -       8.21       3
   7   11   15      87.39        -      19.64       3
   7   12    1      69.01        -       9.34      41
   7   12    2      33.15        -       4.48      67
   7   12    3     243.92        -      46.12      32
   7   12    4     327.05        -      79.44      13
   7   12    5     134.73        -      70.23       3
   7   12    9      20.63        -       1.75       3
   7   12   10      14.79        -       4.44       3
   7   12   11      28.94        -       8.13       3
   7   12   12       6.22        -       3.44       4
   7   12   15      20.57        -       5.94       4
   7   13    1     217.44        -      24.06      51
   7   13    2     173.30        -      21.11      55
   7   13    3     150.37        -      31.62      23
   7   13    4     108.75        -      55.93       7
   7   13    5     184.23        -      66.80       3
   7   13    6      74.30        -      36.77       3
   7   13   11      16.86        -       4.18       4
   7   13   12      18.04        -       3.75       3
   7   13   14      21.52        -       3.55       4
   7   14    1      90.69        -       9.22      58
   7   14    2     413.50        -      56.73      45
   7   14    3      43.86        -       7.48      28
   7   14    4      42.11        -      12.23      23
   7   14    5      47.15        -      13.47       5
   7   14    6     154.47        -      51.13       5
   7   14    7      31.45        -      10.07       3
   7   15    1      41.21        -       8.68      62
   7   15    2      31.27        -       4.10      39
   7   15    3     129.52        -      21.38      20
   7   15    4      41.24        -       5.99       9
   7   15    5     241.61        -       2.88       3
   7   15    7      69.55        -      39.30       4
   7   15    8      31.66        -       8.69       3
   7   16    1      58.62        -       8.50      43
   7   16    2     185.47        -      26.92      44
   7   16    3     374.92        -      49.29      34
   7   16    4     151.50        -      36.44      18
   7   16    5     160.30        -      50.63       9
   7   16    6     121.57        -      18.05       6
   7   16   10      28.30        -       2.98       4
   7   17    1     248.36        -      32.01      50
   7   17    2      76.53        -      10.97      46
   7   17    3     196.29        -      31.14      25
   7   17    4      28.71        -       6.62      17
   7   17    5      89.57        -      19.62       5
   7   17    6      68.65        -      21.59       4
   7   17    9      25.66        -       7.33       4
   7   18    1     187.54        -      21.37      47
   7   18    2      25.11        -       3.04      50
   7   18    3      92.39        -      15.72      25
   7   18    4      24.98        -       2.93      23
   7   18    5     114.12        -      22.81      19
   7   18    6      56.60        -      19.21       6
   7   18    7      26.71        -       2.87       3
   7   18   14      23.15        -       3.33       3
   7   19    1     118.03        -      14.64      49
   7   19    2      67.87        -      11.05      41
   7   19    3     104.16        -      14.25      24
   7   19    4     124.28        -      24.26      19
   7   19    5      37.80        -       9.08      14
   7   19    8      17.29        -       1.04       3
   7   20    1     160.01        -      20.60      44
   7   20    2      82.05        -      11.04      40
   7   20    3      28.17        -       3.05      30
   7   20    4      71.83        -      11.06      15
   7   20    5      99.13        -      18.86      20
   7   20    6      87.09        -      18.72       6
   7   20    7     121.50        -      66.98       5
   7   21    1     140.36        -      16.17      52
   7   21    2      38.51        -       5.03      33
   7   21    3     115.37        -      18.06      25
   7   21    4      34.80        -       6.48      19
   7   21    5      24.88        -       3.84      13
   7   21    6      83.16        -      13.65       6
   7   21    7      11.99        -       1.85       4
   7   22    1      30.02        -       3.51      41
   7   22    2     118.16        -      10.50      39
   7   22    3      18.37        -       3.49      17
   7   22    4      34.35        -       5.23      24
   7   22    5      29.51        -       5.97      10
   7   22    6      25.55        -       3.30       8
   7   22   11       9.93        -       3.90       3
   7   23    1      22.74        -       2.72      41
   7   23    2     155.73        -      20.50      39
   7   23    3      22.76        -       2.89      23
   7   23    4      43.92        -       6.80      16
   7   23    5      24.95        -       4.07      18
   7   23    6      22.37        -       3.60      13
   7   23    7      24.86        -       4.77       6
   7   23    8      20.62        -       5.92       5
   7   24    1      26.41        -       3.03      29
   7   24    2      22.07        -       3.38      34
   7   24    3      46.20        -       7.75      19
   7   24    4      18.62        -       4.44      11
   7   24    5      29.88        -       5.20      21
   7   24    6      21.96        -       3.93      11
   7   24    7      49.10        -      19.48       5
   7   25    1      39.29        -       7.00      27
   7   25    2     104.25        -      13.79      33
   7   25    3      20.88        -       3.11      24
   7   25    4      95.80        -      17.52      18
   7   25    5      37.56        -      10.27       6
   7   25    6      17.30        -       5.25      10
   7   25    7      30.51        -       6.84       9
   7   26    1      62.25        -       8.91      30
   7   26    2      20.23        -       3.10      33
   7   26    3     117.39        -      18.99      22
   7   26    4      15.94        -       3.23      16
   7   26    5      17.12        -       6.01       9
   7   26    6      33.71        -      10.97       9
   7   26    7      23.10        -       5.47       6
   7   27    1      19.40        -       2.59      32
   7   27    2      21.66        -       2.75      28
   7   27    3      40.39        -       5.37      30
   7   27    4      13.97        -       2.51      22
   7   27    5      36.34        -      11.66       9
   7   27    6      14.04        -       2.15      11
   7   27    7      17.68        -       4.93       7
   7   28    1      21.77        -       3.15      25
   7   28    2      24.30        -       4.20      23
   7   28    3      37.49        -       5.08      24
   7   28    4      36.21        -       5.75      22
   7   28    5      13.76        -       2.87      13
   7   28    6      21.19        -       7.94       8
   7   28    7      53.00        -      11.93       7
   7   29    1      65.51        -       7.71      27
   7   29    2      23.84        -       2.73      22
   7   29    3      35.30        -       6.60      13
   7   29    4      24.56        -       4.43      13
   7   29    5      11.70        -       4.47      10
   7   29    6      15.75        -       3.29       8
   7   29    7      12.99        -       5.49       9
   7   29    8      19.02        -       4.09       9
   7   30    1      16.82        -       2.89      23
   7   30    2      17.76        -       2.30      22
   7   30    3      26.81        -       3.43      14
   7   30    4      21.81        -       2.28       7
   7   30    5      46.56        -       8.14      10
   7   30    6      19.05        -       3.86      12
   7   30    8      32.41        -      12.20       6
   7   31    1      37.02        -       5.98      14
   7   31    2      21.59        -       3.73      19
   7   31    3      14.55        -       3.62      11
   7   31    4      17.94        -       8.75       8
   7   31    5      16.01        -       2.91       5
   7   31    7       6.05        -       3.82       3
   7   31    8      15.51        -       2.11       7
   7   31    9      12.77        -       4.89       3
   7   32    1      23.80        -       5.08      13
   7   32    2      26.18        -       4.04      24
   7   32    3      18.12        -       4.24      11
   7   32    4      16.33        -       3.72      10
   7   32    5      19.49        -       5.60       6
   7   32    6      20.55        -       5.08       5
   7   32    7      24.26        -       3.10      10
   7   32    8      21.25        -       4.07       5
   7   32    9      13.84        -       1.28       3
   7   33    1      11.20        -       4.30      10
   7   33    2      40.37        -       5.99      16
   7   33    3      14.97        -       3.12      13
   7   33    4      22.46        -       4.59      11
   7   33    5      25.59        -       4.65       8
   7   33    6      18.63        -       2.70      10
   7   33    7       5.51        -       3.43       5
   7   33    8      15.66        -       2.50       5
   7   33    9      24.20        -       9.15       4
   7   34    1      17.05        -       4.00      14
   7   34    2      29.63        -       5.52      22
   7   34    3      20.36        -       1.95       4
   7   34    4      12.54        -       5.50       9
   7   34    5      30.37        -       5.34       8
   7   34    6       9.94        -       0.87       4
   7   34    7      17.40        -       3.61       9
   7   35    1      15.49        -       3.10      12
   7   35    2      21.67        -       2.76      18
   7   35    3      16.79        -       3.27      11
   7   35    4      11.45        -       2.47       6
   7   35    5      17.40        -       3.48      11
   7   35    6      17.02        -       3.33       6
   7   35    7      12.10        -       1.60       7
   7   36    1      24.95        -       5.19      11
   7   36    2      13.59        -       1.85      25
   7   36    3      11.60        -       4.12      12
   7   36    4      25.06        -       4.69       6
   7   36    5      17.48        -       2.61       7
   7   36    6      14.18        -       2.71       3
   7   36    7      22.05        -       6.86       4
   7   36    8      24.46        -       6.47       4
   7   36    9      10.82        -       4.17       3
   7   36   10      10.28        -       1.92       5
   7   37    1      13.88        -       2.46      12
   7   37    2      15.13        -       2.60      21
   7   37    3      17.17        -       2.81       9
   7   37    4      16.22        -       3.36       4
   7   37    5       9.72        -       3.34       3
   7   37    6      11.20        -       3.15       7
   7   37    7      13.00        -       2.62       6
   7   38    1      19.30        -       4.67      10
   7   38    2      26.02        -       5.50      11
   7   38    3       9.32        -       2.85       6
   7   38    4      24.56        -       3.22       6
   7   38    5      15.15        -       3.10       7
   7   38    6      19.76        -       7.05       3
   7   38    7      14.48        -       5.26       4
   7   39    1      26.70        -      10.51       9
   7   39    2      11.98        -       1.95      10
   7   39    3      14.58        -       3.30       4
   7   39    4      15.76        -       2.49      13
   7   39    5       9.10        -       2.98       8
   7   39    7      17.59        -      10.49       3
   7   39    8      21.51        -       3.16       4
   7   40    1      16.63        -       3.05       9
   7   40    2      23.12        -       4.80       4
   7   40    3       9.20        -       3.50       6
   7   40    4      12.67        -       6.26       5
   7   40    5      11.49        -       3.38       3
   7   40    8       8.98        -       1.78       4
   7   40    9       3.36        -       1.56       3
   7   41    1       5.44        -       2.24      10
   7   41    2      12.65        -       4.63       5
   7   41    3      20.11        -       3.47       6
   7   41    9       6.73        -       3.38       4
   7   42    1      12.10        -       2.30       9
   7   42    2      18.57        -       8.60       5
   7   42    3      14.14        -       4.12       6
   7   42    4       8.20        -       5.31       3
   7   43    1      15.06        -       0.94       5
   7   43    2      10.90        -       5.09       5
   7   43    4      13.71        -       4.04       3
   7   44    1      19.85        -       1.78       4
   7   44    2      14.35        -       2.22       6
   7   44    3      12.13        -       2.25       3
   7   44    6      12.34        -       3.46       3
   7   45    2       9.27        -       3.72       3
   8    0    0     284.96        -      31.05     122
   8    0    1     459.36        -      80.30      63
   8    0    2     239.51        -      50.10      31
   8    0    3      41.11        -      10.92       4
   8    0    5      61.41        -       9.76       5
   8    0   11     482.08        -     238.44       3
   8    0   15      18.87        -       4.36       3
   8    1    0     110.02        -       7.68     223
   8    1    1     302.70        -      40.23      66
   8    1    2     128.50        -      23.83      39
   8    1    3     129.43        -      43.17       6
   8    1    5     262.39        -      78.12       3
   8    1    8      17.36        -       8.23       4
   8    1   16      27.65        -       6.15       3
   8    2    0     607.99        -      57.79     174
   8    2    1     233.85        -      33.98      56
   8    2    2     122.00        -      20.58      37
   8    2    3      47.02        -      14.61       5
   8    2    9      22.32        -       2.29       3
   8    2   13      33.40        -       6.23       4
   8    2   17      24.34        -       1.98       3
   8    2   20      16.44        -       6.09       3
   8    3    0      64.36        -       5.37     137
   8    3    1     119.15        -      18.94      71
   8    3    2     347.34        -      55.50      47
   8    3    3      54.58        -      12.61       3
   8    3    6     179.00        -      57.58       3
   8    3   10      19.36        -       2.02       3
   8    3   11      36.95        -      14.82       3
   8    3   13      34.65        -       8.00       5
   8    3   16      13.67        -       2.21       3
   8    4    0      65.58        -       5.71     158
   8    4    1      41.64        -       5.60     113
   8    4    2      24.99        -       5.47      37
   8    4    3      72.41        -      36.37       4
   8    4    7      77.08        -      41.82       4
   8    4    8     156.69        -      35.87       8
   8    4    9      27.93        -       9.69       4
   8    4   11      12.84        -       3.26       4
   8    4   12      24.80        -       5.45       3
   8    4   15      23.75        -      12.45       4
   8    4   17      13.03        -       4.27       4
   8    4   19       9.82        -       4.40       4
   8    5    0     118.00        -      11.71     137
   8    5    1     127.07        -      14.68      99
   8    5    2      87.00        -      11.41      53
   8    5    3      44.53        -       7.10       5
   8    5    4     254.85        -      89.80       5
   8    5    5      36.22        -       7.66       5
   8    5    6     100.13        -      29.64       6
   8    5    8      70.07        -      19.24       5
   8    5    9     237.17        -      34.96       3
   8    5   10      26.22        -       4.61       6
   8    5   11      47.08        -      12.10       4
   8    5   12      12.64        -       3.82       4
   8    5   13      12.51        -       7.42       3
   8    5   14       7.66        -       3.31       4
   8    5   15      35.11        -       7.37       5
   8    5   18       5.95        -       1.78       3
   8    6    0      49.21        -       4.31     154
   8    6    1     505.32        -      48.29     103
   8    6    2     109.93        -      14.57      61
   8    6    3     142.28        -      38.19      15
   8    6    4      29.45        -       4.51       8
   8    6    5      32.55        -       4.81       5
   8    6    6      88.54        -      38.01       5
   8    6    7     243.26        -      64.35       6
   8    6    8      40.52        -       6.92       7
   8    6    9      45.55        -      11.86       6
   8    6   10      26.65        -       3.30       6
   8    6   11      43.41        -       6.06       6
   8    6   12      36.31        -      12.40       3
   8    6   13      16.90        -       3.99       3
   8    6   15      17.51        -       3.61       3
   8    6   17      12.27        -       1.58       3
   8    6   18       9.50        -       3.05       3
   8    6   19       7.92        -       1.48       3
   8    7    0     111.94        -      10.89     145
   8    7    1     120.28        -      10.97     106
   8    7    2      46.15        -       5.11      59
   8    7    3      23.15        -       5.07      24
   8    7    4     187.35        -      36.02      18
   8    7    5      72.74        -      19.26      11
   8    7    6      24.80        -       4.27      11
   8    7    7      38.11        -       8.36       9
   8    7    8     191.60        -      59.02       5
   8    7    9      47.87        -      14.70       4
   8    7   10      20.87        -       6.54       6
   8    7   11      17.88        -       6.78       7
   8    7   12      21.41        -       5.26       7
   8    7   13      20.05        -       8.00       3
   8    7   14      16.74        -       7.79       3
   8    7   17      21.52        -       6.48       5
   8    7   18      16.32        -       3.23       4
   8    8    0      48.49        -       5.42      77
   8    8    1      29.19        -       2.38     100
   8    8    2      45.34        -       3.90      70
   8    8    3      86.81        -      16.01      17
   8    8    4     216.41        -      56.31      12
   8    8    5     221.40        -      51.73      12
   8    8    6      72.29        -      20.58       9
   8    8    7     129.84        -      29.48      13
   8    8    8      26.07        -       4.26      19
   8    8    9      17.10        -       3.72      13
   8    8   10       9.21        -       4.04       9
   8    8   11      23.48        -       6.28       8
   8    8   12      20.39        -       4.67       8
   8    8   13      19.48        -       3.05       8
   8    8   14      18.79        -       6.08       5
   8    8   15      13.59        -       3.49       5
   8    8   16      11.04        -       3.18       7
   8    8   17       9.05        -       2.46       5
   8    8   18       8.60        -       3.25       4
   8    8   19      11.37        -       0.53       3
   8    8   20       6.08        -       1.69       3
   8    9    1     126.63        -      12.27      79
   8    9    2     177.63        -      18.71      88
   8    9    3      86.34        -      18.66      19
   8    9    4     126.00        -      23.94      18
   8    9    5      28.75        -       4.19       9
   8    9    6     170.25        -      36.95      11
   8    9    7      76.68        -      18.94      12
   8    9    8     149.44        -      33.72       9
   8    9    9      65.40        -       6.89      11
   8    9   10      22.01        -       1.93       7
   8    9   11      22.65        -       4.33       6
   8    9   12      24.99        -       6.44       3
   8    9   13      58.72        -      17.67       4
   8    9   14      14.66        -       3.17       4
   8    9   15       8.60        -       2.79       6
   8    9   16      18.03        -       4.21       5
   8    9   17      16.57        -       4.74       4
   8    9   18      17.24        -       4.13       3
   8    9   20       6.88        -       1.75       3
   8   10    1      67.83        -       6.81      78
   8   10    2      49.83        -       4.27      62
   8   10    3      23.50        -       4.57      23
   8   10    4      40.67        -       7.70      11
   8   10    5      44.52        -      13.65      11
   8   10    6      68.17        -      15.45      13
   8   10    7      97.44        -      19.41      10
   8   10    8      35.40        -       4.17       5
   8   10    9      34.57        -       8.08       7
   8   10   10      36.03        -       6.49       6
   8   10   11      22.44        -       5.27       5
   8   10   12      11.45        -       2.12       5
   8   10   13      22.46        -       6.76       4
   8   10   14      50.44        -      10.26       3
   8   11    1     105.06        -      12.93      64
   8   11    2      54.24        -       5.73      61
   8   11    3      92.73        -      15.38      23
   8   11    4      72.65        -      14.80      11
   8   11    5     304.71        -     124.81       4
   8   11    6    1567.09        -     430.99       3
   8   11    7      24.37        -       0.95       3
   8   11    9      30.43        -       9.90       6
   8   11   10      27.55        -       5.16       6
   8   11   11       6.34        -       2.27       4
   8   11   12      17.68        -       2.79       4
   8   11   13      23.23        -       6.49       5
   8   12    1     131.88        -      15.43      55
   8   12    2     223.22        -      23.39      63
   8   12    3      42.65        -       5.03      42
   8   12    4      38.99        -      26.83       9
   8   12    6     243.17        -      54.55       7
   8   12    7      83.34        -      38.92       5
   8   12    8      98.05        -      40.56       4
   8   12    9      10.22        -       5.87       3
   8   12   11      20.82        -       1.10       3
   8   13    1      32.80        -       3.29      59
   8   13    2      47.39        -       4.89      58
   8   13    3      55.54        -       6.55      32
   8   13    4      48.26        -      24.88       5
   8   13    5     460.69        -     168.19       3
   8   13    6      42.03        -      18.16       4
   8   13    9      57.15        -      26.27       3
   8   13   13       8.22        -       4.92       3
   8   13   15      41.29        -       4.72       3
   8   14    1     111.44        -      11.83      66
   8   14    2      72.53        -       6.73      60
   8   14    3     741.65        -     121.08      30
   8   14    4     368.58        -      79.91      23
   8   14    5      78.13        -      15.45       8
   8   14    9      33.76        -      16.64       3
   8   14   11      40.31        -      22.22       3
   8   14   12      25.66        -      15.86       3
   8   14   13      29.38        -       4.48       3
   8   15    1      27.10        -       3.11      56
   8   15    2     245.97        -      30.89      53
   8   15    3     336.34        -      53.78      27
   8   15    4     117.00        -      27.44      11
   8   15    5     169.61        -      26.26       4
   8   15    9      19.10        -       6.87       4
   8   15   13      14.40        -       4.67       3
   8   15   16       9.77        -       9.00       3
   8   16    1      37.47        -       3.43      54
   8   16    2     299.86        -      41.83      52
   8   16    3     169.90        -      25.94      26
   8   16    4     105.97        -      21.25      18
   8   16    5      22.48        -       4.41       6
   8   17    1      24.28        -       2.72      46
   8   17    2      30.86        -       2.66      57
   8   17    3      69.17        -       9.47      32
   8   17    4     145.84        -      27.32      17
   8   17    5     156.66        -      35.45       8
   8   17    6      61.70        -       9.76       3
   8   17    8      19.29        -       6.47       4
   8   18    1      47.58        -       6.50      39
   8   18    2     160.26        -      20.69      49
   8   18    3     134.03        -      16.94      38
   8   18    4     338.14        -      62.30      19
   8   18    5      77.93        -      11.23      15
   8   18    6      16.06        -       1.96       4
   8   19    1     104.01        -      14.57      43
   8   19    2     160.36        -      18.64      42
   8   19    3     178.36        -      31.18      28
   8   19    4      38.50        -       8.74      20
   8   19    5      21.09        -       6.67       9
   8   19    6      42.44        -      22.74       6
   8   19    7      33.21        -       8.59       3
   8   19   10      28.26        -       8.64       4
   8   20    1      35.15        -       3.17      40
   8   20    2      78.44        -      10.09      40
   8   20    3     150.18        -      21.90      29
   8   20    4      78.06        -      18.33      15
   8   20    5      52.83        -      13.41      10
   8   20    6      32.92        -       5.32       5
   8   20    7      78.09        -      34.13       3
   8   20    8      29.00        -       7.98       3
   8   21    1      72.11        -      11.83      29
   8   21    2      93.81        -      12.52      41
   8   21    3      29.38        -       4.64      24
   8   21    4      84.77        -      13.02      18
   8   21    5      14.76        -       2.11      15
   8   21    6      18.55        -       7.56       3
   8   21    7      33.99        -       9.51       3
   8   22    1     154.44        -      19.99      30
   8   22    2      23.38        -       2.19      45
   8   22    3      88.50        -      14.25      25
   8   22    4      26.64        -      12.49      23
   8   22    5      53.44        -       9.83      14
   8   22    6      45.37        -      20.55       3
   8   22    8      34.02        -       8.28       4
   8   23    1     182.24        -      21.02      42
   8   23    2      33.58        -       6.47      49
   8   23    3      23.72        -       4.05      27
   8   23    4      56.09        -       9.93      16
   8   23    5      54.77        -       8.61      14
   8   23    6      33.80        -       6.21      17
   8   23    7      18.73        -       9.41       3
   8   23    8      24.60        -       5.79       4
   8   24    1      21.63        -       2.58      46
   8   24    2      74.65        -       8.71      39
   8   24    3      18.31        -       3.31      31
   8   24    4       9.77        -       2.37      16
   8   24    5      29.81        -       5.21      19
   8   24    6      28.59        -       6.17      16
   8   25    1      16.71        -       2.10      39
   8   25    2      32.86        -       4.02      34
   8   25    3      19.47        -       3.01      23
   8   25    4      59.32        -      11.56      15
   8   25    6      54.33        -       9.89       9
   8   25    7      17.68        -       3.80      13
   8   25    9      10.30        -       2.95       3
   8   26    1      42.75        -       5.58      42
   8   26    2      36.40        -       4.35      26
   8   26    3      29.42        -       4.33      20
   8   26    4      21.54        -       3.34      13
   8   26    5      21.49        -       2.18      13
   8   26    6      44.76        -      16.49       4
   8   26    9       9.65        -       1.53       3
   8   27    1     123.83        -      14.64      36
   8   27    2      45.10        -       5.91      28
   8   27    3      22.36        -       3.47      27
   8   27    4      16.60        -       4.17      22
   8   27    5      17.83        -       3.66       6
   8   27    6      87.35        -      12.55       8
   8   27    7      20.56        -       3.95       8
   8   28    1      20.17        -       2.06      32
   8   28    2      17.98        -       3.09      26
   8   28    3      21.22        -       3.04      24
   8   28    4      75.79        -      13.65      24
   8   28    5      25.41        -       7.00      11
   8   28    6      40.15        -      11.21       6
   8   28    7      25.96        -       4.21       7
   8   29    1      43.86        -       4.63      34
   8   29    2      40.76        -       4.70      27
   8   29    3      24.61        -       3.95      21
   8   29    4      39.27        -       3.26       3
   8   29    5      14.35        -       2.97      11
   8   29    6      19.68        -       3.80      11
   8   29    7      23.38        -       1.08       6
   8   29    8      29.36        -       9.05       7
   8   30    1      33.02        -       5.93      22
   8   30    2      27.21        -       2.86      27
   8   30    3      14.34        -       2.55      20
   8   30    4      37.40        -       9.43       6
   8   30    5      13.42        -       3.98       9
   8   30    6      15.13        -       5.68       3
   8   30    7      11.47        -       6.92       4
   8   30    8      24.38        -       7.00       5
   8   31    1      99.62        -      14.12      23
   8   31    2      19.66        -       3.49      26
   8   31    3      18.30        -       3.58      11
   8   31    4      78.79        -      18.29       6
   8   31    5      19.70        -       3.65       8
   8   31    7       8.04        -       5.15       4
   8   31    8      11.63        -       3.59       6
   8   31    9      11.28        -       2.33       4
   8   32    1      35.46        -       5.17      19
   8   32    2      26.71        -       3.81      36
   8   32    3      19.88        -       4.17      13
   8   32    4      33.64        -       5.80       9
   8   32    5      18.61        -       3.63       8
   8   32    6      13.72        -       2.70       5
   8   32    7      12.07        -       2.22      11
   8   32    8      18.23        -       2.58       6
   8   32    9      16.67        -       4.24       3
   8   33    1      18.92        -       3.13      14
   8   33    2      17.13        -       2.21      23
   8   33    3      18.24        -       3.59      18
   8   33    4      19.89        -       4.20      12
   8   33    5      11.56        -       3.19       6
   8   33    6      17.07        -       5.24      11
   8   33    7      19.53        -       4.44       6
   8   33    8      12.07        -       7.22       3
   8   34    1      13.91        -       2.54      18
   8   34    2      11.75        -       4.01      11
   8   34    3      13.25        -       2.56      18
   8   34    4      15.15        -       3.00      12
   8   34    5      14.45        -       2.33      13
   8   34    6      33.26        -       3.80       5
   8   34    7      21.38        -       6.01       5
   8   34    8       3.52        -       3.37       3
   8   35    1      17.14        -       2.37      16
   8   35    2      17.65        -       2.24      19
   8   35    3      20.23        -       3.36      18
   8   35    4      21.94        -       9.55       5
   8   35    5      19.73        -       3.02       5
   8   35    7      10.41        -       2.08       8
   8   35    8      21.98        -       3.97       5
   8   35    9      14.06        -       5.67       4
   8   36    1      19.10        -       3.65      17
   8   36    2      27.65        -       3.82      14
   8   36    3      14.75        -       3.75      15
   8   36    4      18.65        -       2.56       7
   8   36    5      14.44        -       3.62       7
   8   36    6      20.78        -       8.09       4
   8   36    8      29.62        -       7.27       8
   8   36   10       8.17        -       1.98       6
   8   37    1      13.82        -       2.70      18
   8   37    2      26.96        -       3.83      13
   8   37    3      32.67        -       4.95      19
   8   37    4      27.68        -       9.35      10
   8   37    5      18.00        -       4.19       5
   8   37    6      18.85        -       3.23       4
   8   37    9      20.17        -       7.79       3
   8   38    1      12.09        -       3.17      15
   8   38    2      13.93        -       5.19       8
   8   38    3      18.53        -       2.07      10
   8   38    4      22.22        -       5.31       9
   8   38    5       7.55        -       7.34       5
   8   38    6      13.60        -       1.90       3
   8   38    8       9.43        -       3.47       3
   8   39    1       9.40        -       1.52      11
   8   39    2      18.84        -       4.92       6
   8   39    3      13.99        -       2.73      13
   8   39    4      18.49        -       4.39      11
   8   39    5      15.58        -       3.27       3
   8   39    7       9.16        -       3.59       4
   8   39    8       6.77        -       5.58       3
   8   40    1      15.00        -       2.50       8
   8   40    2      16.90        -       3.39       8
   8   40    3      12.11        -       2.74      14
   8   40    4       8.20        -       3.20       4
   8   40    6       7.60        -       3.79       4
   8   40    8      14.03        -       1.77       5
   8   41    1      10.19        -       3.10       6
   8   41    2      12.85        -       3.47       6
   8   41    3       9.78        -       4.33       8
   8   41    4      16.71        -       3.86       4
   8   41    5      16.25        -       6.01       5
   8   41    9      10.82        -       1.36       5
   8   42    1      15.79        -       1.57       6
   8   42    2      12.71        -       3.05       4
   8   42    3      10.75        -       2.96       7
   8   42    4       8.94        -       3.62       4
   8   42    5       9.38        -       2.07       3
   8   42    6      14.94        -       5.35       3
   8   43    1      13.74        -       3.78       8
   8   43    2      11.11        -       2.57       5
   8   43    3       9.63        -       2.80       3
   8   43    4      11.07        -       5.09       3
   8   44    1      14.75        -       2.38       4
   8   44    2      16.08        -       2.10       4
   8   44    6       9.61        -       3.62       4
   9    0    0      45.16        -       4.67     106
   9    0    1     277.02        -      35.92      62
   9    0    2      97.87        -      14.27      30
   9    0    3      98.86        -      31.71       9
   9    0    5      35.46        -       4.76       6
   9    0    8     126.03        -      95.34       4
   9    0   17      11.52        -       3.88       3
   9    1    0     245.56        -      20.22     213
   9    1    1      41.16        -       4.99      58
   9    1    2      33.73        -       4.29      35
   9    1    3     179.99        -      45.21       6
   9    1    8     394.03        -      69.91       3
   9    1    9      78.00        -      21.95       4
   9    1   15       3.99        -       7.39       3
   9    2    0      66.49        -      10.45     174
   9    2    1      99.16        -      10.67      71
   9    2    2      36.41        -       4.12      50
   9    2    3      45.43        -      13.51       7
   9    2    4     172.17        -      50.25       5
   9    2   14      16.90        -       2.68       5
   9    2   19      26.11        -       1.66       3
   9    3    0      43.06        -       3.56     137
   9    3    1     492.09        -      47.14      93
   9    3    2     219.10        -      35.55      34
   9    3    3      87.60        -      21.63      10
   9    4    0      47.27        -       3.84     137
   9    4    1     158.58        -      15.05      92
   9    4    2     143.50        -      28.40      40
   9    4    3      71.80        -      15.24       9
   9    4    4     115.74        -      48.77       7
   9    4    5      76.22        -      36.92       6
   9    4   10      27.03        -       6.93       3
   9    4   11      39.18        -       7.27       3
   9    4   12      23.45        -       4.19       4
   9    5    0      47.00        -       3.30     129
   9    5    1     374.84        -      36.45      81
   9    5    2      48.79        -       7.49      33
   9    5    3      64.31        -      12.00       6
   9    5    4     540.01        -     126.32       3
   9    5    6      21.83        -       0.48       3
   9    5    7     223.41        -      89.15       5
   9    5    8      38.88        -       8.59       5
   9    5   10      25.45        -       7.79       4
   9    5   12      27.78        -       8.87       4
   9    5   15      15.85        -       3.19       7
   9    5   19      13.82        -       2.85       3
   9    6    0      57.95        -       6.20     115
   9    6    1      36.75        -       3.24      85
   9    6    2      85.23        -      24.73      45
   9    6    3      42.68        -      19.03       7
   9    6    4      42.14        -      22.12       5
   9    6    5     136.39        -      37.52       6
   9    6    7      79.14        -      16.99       5
   9    6    8      58.25        -       5.51       3
   9    6    9     207.81        -      70.07       3
   9    6   10      17.00        -       7.82       4
   9    6   11      93.49        -      43.14       3
   9    6   12      20.59        -       4.11       3
   9    6   13      33.86        -       6.74       6
   9    6   15      31.98        -       7.48       4
   9    7    0      51.84        -       6.02     130
   9    7    1     168.21        -      20.42      81
   9    7    2     194.77        -      28.37      51
   9    7    3      29.31        -       2.29      13
   9    7    4      26.00        -      11.42       8
   9    7    5     355.35        -     111.39       6
   9    7    6      29.53        -       5.71      12
   9    7    7      78.15        -      21.43      10
   9    7    8      74.74        -      19.89       9
   9    7    9      36.98        -       8.76      11
   9    7   10      42.97        -       6.65      10
   9    7   11      26.60        -       3.90       6
   9    7   12      22.37        -       6.00       3
   9    7   13      23.28        -       6.03       4
   9    7   14      53.18        -       2.89       3
   9    7   15      13.69        -       3.41       3
   9    7   16       7.13        -       4.88       3
   9    7   17      16.54        -       4.78       3
   9    7   18      10.55        -       3.05       3
   9    8    0      72.57        -       8.58     116
   9    8    1     127.58        -      13.43      86
   9    8    2     159.15        -      17.11      82
   9    8    3      76.29        -      17.08      27
   9    8    4     121.60        -      30.88      17
   9    8    5      28.03        -       6.75      10
   9    8    6     106.38        -      26.18      12
   9    8    7      44.04        -      10.56       7
   9    8    9      52.87        -      22.05       5
   9    8   10      25.48        -       3.78       7
   9    8   11      24.62        -       4.64       8
   9    8   12      25.41        -       6.27       9
   9    8   13      51.59        -      10.45      10
   9    8   14      12.48        -       5.17       5
   9    8   15      11.17        -       5.89       6
   9    8   16      42.94        -      13.21       5
   9    8   17      24.99        -       5.25       4
   9    8   18      12.60        -       3.02       3
   9    9    0      55.31        -       5.27      67
   9    9    1      36.05        -       3.05      72
   9    9    2      34.18        -       2.52      91
   9    9    3      44.50        -      10.19      20
   9    9    4      16.69        -       5.16       9
   9    9    5      22.18        -       8.06      13
   9    9    6     144.37        -      25.59       8
   9    9    7      28.08        -       8.39      10
   9    9    8      72.08        -      15.63      13
   9    9    9      38.44        -       6.85      17
   9    9   10     129.52        -      27.31      12
   9    9   11      15.26        -       2.77       8
   9    9   12      13.93        -       5.84       4
   9    9   13      16.84        -       4.66       5
   9    9   14       7.92        -       2.24       6
   9    9   15      37.69        -       8.53       5
   9    9   16      29.49        -       8.68       4
   9    9   17      18.97        -       6.45       3
   9    9   18      14.20        -       4.25       5
   9    9   19       9.33        -       2.67       3
   9   10    1      68.97        -       7.96      69
   9   10    2      29.23        -       2.50      72
   9   10    3     109.63        -      16.04      23
   9   10    4      72.92        -      11.72      11
   9   10    5      83.28        -      14.86      13
   9   10    6     159.11        -      30.41      13
   9   10    7      41.61        -      13.89       9
   9   10    8     142.87        -      31.65       7
   9   10    9      56.23        -      13.65      13
   9   10   10      26.07        -       5.35      12
   9   10   11      33.96        -       6.90       5
   9   10   12      21.63        -       5.93       5
   9   10   13      31.41        -       5.37       6
   9   10   14      18.33        -       3.49       8
   9   10   15      12.22        -       3.49       4
   9   10   16      23.88        -       8.52       4
   9   10   17      28.08        -       5.73       5
   9   10   18      14.38        -       7.83       3
   9   11    1     168.77        -      20.56      66
   9   11    2      31.90        -       3.88      75
   9   11    3      92.42        -      11.22      25
   9   11    4     103.62        -      22.09      18
   9   11    5     306.23        -      53.68       6
   9   11    6      54.79        -      16.34       6
   9   11    7     103.03        -      22.58       8
   9   11    8      99.26        -      22.73       8
   9   11    9      43.62        -      13.66       7
   9   11   10      12.79        -       5.49       6
   9   11   11      23.80        -       5.50       6
   9   11   12      13.23        -       1.89       5
   9   12    1      29.06        -       3.01      64
   9   12    2      32.73        -       2.70      73
   9   12    3      44.09        -       6.17      37
   9   12    4      32.06        -       4.35      11
   9   12    5     246.82        -      45.41       9
   9   12    6      25.78        -       9.07       4
   9   12    7      66.46        -      25.08       7
   9   12    8      58.48        -      19.01       4
   9   12    9      42.22        -       3.86       7
   9   12   10      77.92        -      23.51       8
   9   12   11      20.33        -       6.33       5
   9   12   12      23.64        -       5.78       6
   9   12   13      19.20        -       4.17       7
   9   12   14      37.35        -       8.39       3
   9   13    1     150.05        -      20.51      52
   9   13    2      32.81        -       3.12      72
   9   13    3     113.84        -      18.75      32
   9   13    4      52.10        -       5.59       9
   9   13    5      44.77        -      16.82       6
   9   13    6      57.36        -      10.67       3
   9   13    7      19.93        -       7.35       5
   9   13    9      16.76        -       3.96       3
   9   13   11      28.01        -       7.43       3
   9   13   16      18.29        -       2.90       5
   9   14    1     113.47        -      14.44      50
   9   14    2      23.61        -       2.25      54
   9   14    3     525.26        -      90.85      42
   9   14    4      66.62        -      16.76      11
   9   14    5     146.89        -      52.88       5
   9   14    9      39.02        -      18.97       3
   9   14   10      14.88        -       8.85       3
   9   14   11      12.99        -       5.65       4
   9   14   12      19.06        -       7.60       3
   9   14   13      18.98        -       5.84       5
   9   15    1     153.69        -      17.40      53
   9   15    2      54.37        -       5.19      51
   9   15    3     116.61        -      14.90      29
   9   15    4     461.89        -      96.81      14
   9   15    5      13.64        -       1.91       7
   9   15    6     181.75        -      63.11       3
   9   15   11      26.43        -       9.04       3
   9   15   13      35.88        -       3.50       3
   9   16    1      37.21        -       3.79      56
   9   16    2      36.59        -       4.43      41
   9   16    3     105.51        -      17.84      28
   9   16    4      93.70        -      16.10      23
   9   16    5      99.94        -      45.75       6
   9   16    6     125.09        -      49.71       3
   9   16   14      15.43        -       1.20       3
   9   17    1     146.73        -      16.95      45
   9   17    2     261.24        -      35.25      46
   9   17    3     219.49        -      23.84      46
   9   17    4      83.01        -      15.69      18
   9   17    5      58.32        -      15.25       9
   9   17    6      72.96        -      18.35       4
   9   17    8      28.50        -       6.64       5
   9   18    1      45.75        -       6.52      47
   9   18    2      36.53        -       4.08      40
   9   18    3      21.85        -       2.79      40
   9   18    4     197.70        -      32.20      19
   9   18    5      64.11        -      10.96      14
   9   18    6      41.61        -       7.01       4
   9   18    7      84.55        -      20.75       3
   9   19    1      30.30        -       2.69      40
   9   19    2     146.84        -      15.99      51
   9   19    3      83.77        -      14.06      33
   9   19    4      22.72        -       4.09      19
   9   19    5     141.77        -      32.63      11
   9   19    6      36.36        -      12.21       6
   9   19   11      11.88        -       1.91       3
   9   20    1     360.44        -      41.26      51
   9   20    2      68.57        -       8.56      41
   9   20    3      51.22        -       6.49      31
   9   20    4     212.39        -      35.36      14
   9   20    5     113.82        -      23.98      11
   9   20    6      43.96        -       2.76       5
   9   20    7      39.11        -      19.99       3
   9   20    9      18.53        -       3.19       3
   9   21    1      32.54        -       3.16      41
   9   21    2      44.31        -       6.67      35
   9   21    3      33.58        -       4.40      32
   9   21    4      24.77        -       4.29      18
   9   21    5      22.96        -       4.42      18
   9   21    6      95.41        -      19.67      11
   9   21    7      34.61        -       2.03       4
   9   21   11      22.01        -      11.04       3
   9   22    1      52.34        -       6.60      37
   9   22    2      21.02        -       2.51      38
   9   22    3      49.80        -       8.08      27
   9   22    4      83.66        -      12.83      21
   9   22    5      19.95        -       2.74      14
   9   22    6      16.51        -       2.61       7
   9   22    7      37.50        -      15.19       6
   9   22    8      31.58        -       5.97       3
   9   23    1      56.57        -       6.39      38
   9   23    2     130.07        -      19.27      40
   9   23    3      21.21        -       3.34      26
   9   23    4      68.37        -      12.85      22
   9   23    5      14.93        -       2.62      18
   9   23    6      23.21        -       4.94      12
   9   23    7      30.38        -       8.59       3
   9   23    8      24.40        -       7.53       3
   9   24    1      67.02        -       9.49      36
   9   24    2      27.86        -       3.54      40
   9   24    3      92.30        -      12.92      21
   9   24    4      75.61        -      13.56      17
   9   24    5      47.18        -       6.17      17
   9   24    6      42.29        -       6.94      12
   9   25    1      19.94        -       2.26      39
   9   25    2      18.26        -       1.90      34
   9   25    3      47.05        -       7.40      27
   9   25    4      44.48        -       9.48      15
   9   25    5      -3.76        -       6.64       4
   9   25    6      17.18        -       1.82      14
   9   25    7      63.91        -      14.84      12
   9   25    8      18.61        -       9.31       3
   9   26    1      25.18        -       3.31      34
   9   26    2      26.87        -       2.84      34
   9   26    3      53.78        -      11.86      24
   9   26    4      21.30        -       2.53      16
   9   26    5      51.19        -       7.45       9
   9   26    6      14.41        -       3.60       8
   9   26    8      18.25        -       3.42       4
   9   26    9      12.58        -       4.74       4
   9   27    1      16.38        -       3.90      20
   9   27    2      28.36        -       3.77      30
   9   27    3      69.72        -      11.37      32
   9   27    4      38.04        -       6.37      20
   9   27    5      19.86        -       2.84       6
   9   27    6      33.50        -       4.93       7
   9   27    7      32.14        -       5.12       7
   9   27    8      28.51        -       6.32       5
   9   27   11      14.76        -       2.40       3
   9   28    1      22.48        -       3.18      21
   9   28    2      11.84        -       1.94      29
   9   28    3      14.90        -       2.48      31
   9   28    4      23.22        -       4.04      16
   9   28    5      39.04        -       7.90      14
   9   28    6      12.27        -       4.01       8
   9   28    7       9.37        -       2.62       7
   9   28    8      22.62        -      11.09       3
   9   28   10      11.10        -       1.19       3
   9   29    1      17.48        -       3.36      16
   9   29    2      42.65        -       6.69      20
   9   29    3      24.52        -       3.21      26
   9   29    4      17.91        -       4.34      10
   9   29    5      24.73        -       6.60      10
   9   29    6      13.32        -       3.40       9
   9   29    7      14.15        -       2.84      11
   9   29    8      29.70        -       8.10       7
   9   30    1      16.95        -       3.38      22
   9   30    2      25.21        -       4.31      26
   9   30    3      14.56        -       2.25      23
   9   30    4      18.02        -       4.67      10
   9   30    5      37.37        -       4.50       7
   9   30    7      67.87        -      16.32       3
   9   30    8       9.67        -       3.06       5
   9   31    1      22.39        -       3.96      14
   9   31    2      16.08        -       4.16      17
   9   31    3      20.30        -       3.02      15
   9   31    4      15.88        -       4.71      12
   9   31    5      12.94        -       3.81      10
   9   31    6      20.16        -       5.39       5
   9   31    7      20.59        -       6.11       4
   9   31    8      18.99        -       4.50       5
   9   31    9      12.42        -       3.40       3
   9   32    1      19.15        -       2.96      12
   9   32    2      22.89        -       3.08      24
   9   32    3      10.81        -       3.74      14
   9   32    4      31.46        -       7.09      11
   9   32    5      19.45        -       6.30       6
   9   32    6      13.68        -       2.90       7
   9   32    7      18.04        -       3.05       9
   9   32    8      14.13        -       2.95       7
   9   32    9       5.39        -       2.14       4
   9   33    1      23.60        -       3.30      21
   9   33    2      71.14        -       7.62      20
   9   33    3      19.34        -       3.48      16
   9   33    4      20.26        -       3.93      14
   9   33    5      19.27        -       5.07       7
   9   33    6      13.11        -       3.28      10
   9   33    7      13.70        -       3.49       6
   9   33    8       6.79        -       2.09       3
   9   33    9      25.47        -       3.59       5
   9   34    1      18.79        -       3.17      19
   9   34    2      17.89        -       2.84      15
   9   34    3      17.00        -       1.81      21
   9   34    4      22.63        -       2.82      15
   9   34    5       9.78        -       3.38      12
   9   34    6      42.41        -      23.21       3
   9   34    7      10.61        -       1.54       9
   9   34    8      12.61        -       3.89       3
   9   35    1      11.33        -       1.95      16
   9   35    2      23.81        -       4.83      13
   9   35    3      16.16        -       2.72      13
   9   35    4      16.14        -       3.35      10
   9   35    5       8.00        -       2.96       6
   9   35    6      18.56        -       2.70       6
   9   35    7       8.20        -       3.31       5
   9   35    8      16.93        -       2.77       5
   9   36    1      23.63        -       5.49      10
   9   36    2      14.59        -       2.68      16
   9   36    3      13.53        -       4.49       9
   9   36    4      11.50        -       2.44       8
   9   36    5      29.76        -      12.61       5
   9   36    6      27.75        -       3.61       3
   9   36    8       8.03        -       1.95       8
   9   36   10       7.37        -       1.78       4
   9   37    1      33.20        -       6.13      10
   9   37    2      15.21        -       1.96      16
   9   37    3      17.60        -       4.01      10
   9   37    4      16.84        -       4.35      11
   9   37    5      18.70        -       3.81       6
   9   37    6      10.18        -       1.98       6
   9   37    7      19.77        -       2.90       5
   9   37    9      12.85        -       1.78       3
   9   38    1      30.53        -       5.74      11
   9   38    2      15.49        -       4.92      12
   9   38    3      13.12        -       2.81      15
   9   38    4       9.56        -       2.84       7
   9   38    5      16.99        -       3.36       4
   9   38    6       3.92        -       2.90       4
   9   38    8      14.10        -       7.07       3
   9   39    1       9.48        -       1.77      14
   9   39    2      13.28        -       2.01       5
   9   39    3      13.31        -       2.80      15
   9   39    4      17.01        -       4.26       6
   9   39    6       9.04        -       2.23       5
   9   39    7      14.79        -       5.05       3
   9   40    1      14.03        -       1.19       7
   9   40    3      14.04        -       3.70      10
   9   40    4      13.27        -       5.11       4
   9   40    5       7.35        -       2.28       5
   9   40    8      16.54        -       2.53       5
   9   41    1      17.78        -       4.93       5
   9   41    3      15.95        -       2.04       6
   9   41    4      19.50        -       4.25       6
   9   41    5       3.85        -       4.46       4
   9   41    9       8.92        -       2.18       4
   9   42    1      14.96        -       4.04       5
   9   42    3      13.22        -       3.72       4
   9   42    4      10.67        -       4.56       6
   9   43    1      18.63        -       3.27       4
   9   43    3      17.13        -       8.19       3
   9   43    4       8.43        -       2.69       3
   9   44    1      11.31        -       3.79       5
   9   44    3       3.13        -       2.43       3
  10    0    0     270.93        -      33.90      99
  10    0    1     223.29        -      35.78      54
  10    0    2     236.67        -      51.07      28
  10    0    3      40.93        -       6.42       5
  10    0    4     168.59        -      43.28       6
  10    0    9      20.69        -       2.45       4
  10    1    0      45.27        -       3.40     178
  10    1    1     125.50        -      13.47      65
  10    1    2      36.31        -       5.26      31
  10    1    3      83.58        -      18.01      10
  10    1    9      71.45        -      26.90       3
  10    1   10      19.74        -      11.12       3
  10    1   15       4.58        -       5.93       4
  10    2    0     107.60        -       7.26     176
  10    2    1     186.04        -      19.98      79
  10    2    2     191.95        -      25.11      43
  10    2    3      56.91        -      24.55       5
  10    2    4      37.43        -      14.21       4
  10    2    7      34.52        -       7.83       3
  10    2   10      46.07        -      14.17       3
  10    2   16      14.31        -       4.97       3
  10    3    0      74.62        -       6.48     123
  10    3    1      76.58        -       9.09      77
  10    3    2      96.42        -      13.69      38
  10    3    3      78.16        -      25.06       7
  10    3    5      38.57        -      23.93       4
  10    3    9      15.59        -       8.45       5
  10    4    0      82.79        -       7.29     139
  10    4    1      43.11        -       3.73      81
  10    4    2      28.53        -       3.65      42
  10    4    3      39.85        -      12.57       8
  10    4    4      17.30        -       2.31       3
  10    4    7      19.19        -       3.85       5
  10    4   11      13.66        -       4.75       3
  10    4   12      30.50        -       7.41       3
  10    5    0      60.66        -       5.34     129
  10    5    1      61.19        -       5.89      87
  10    5    2     200.75        -      31.32      42
  10    5    3      43.90        -      12.69       9
  10    5    4      16.16        -       6.80       3
  10    5    9      19.54        -       9.82       4
  10    5   10      29.87        -       5.08       7
  10    5   11      75.09        -      17.97       4
  10    6    0      49.43        -       3.32     131
  10    6    1     205.17        -      22.63      65
  10    6    2     161.21        -      19.95      48
  10    6    3     262.81        -      85.33      16
  10    6    4     272.46        -      73.31      10
  10    6    7      40.33        -       9.89       3
  10    6    8      65.72        -      22.23       4
  10    6    9     146.79        -      51.22       3
  10    6   14      21.88        -       2.28       3
  10    6   15      44.91        -      12.90       3
  10    6   16       9.83        -       2.72       3
  10    6   18      12.87        -       3.69       3
  10    7    0     461.37        -      67.27     111
  10    7    1      48.42        -       5.08      66
  10    7    2     146.34        -      17.68      60
  10    7    3      27.38        -       4.84      15
  10    7    4      61.38        -      13.13       7
  10    7    5      59.32        -      13.60       6
  10    7    9      41.71        -       9.75       5
  10    7   10      14.99        -       3.05       4
  10    7   11      17.64        -       7.23       3
  10    7   12       8.54        -       3.67       3
  10    7   13      12.51        -       4.96       5
  10    7   16      13.09        -       5.49       3
  10    7   18      25.17        -       1.57       3
  10    8    0     230.81        -      28.62     114
  10    8    1      66.92        -       7.82      83
  10    8    2      49.02        -       4.70      56
  10    8    3      34.96        -       5.14      23
  10    8    4      43.71        -      10.46       9
  10    8    5      52.68        -      12.27       9
  10    8    6      75.78        -      16.82      10
  10    8    7      46.76        -      13.04      11
  10    8    8      24.25        -      10.21       6
  10    8    9      38.37        -       8.05      10
  10    8   10      24.64        -       4.06       8
  10    8   11      34.38        -       6.74       8
  10    8   12      28.59        -       7.05       6
  10    8   13      25.20        -       2.59       7
  10    8   14      39.75        -      10.71       4
  10    8   15      31.22        -      13.93       5
  10    8   16      18.43        -       5.68       4
  10    8   17       9.78        -       2.38       3
  10    9    0      59.73        -       5.81     111
  10    9    1      61.76        -       6.48      70
  10    9    2      35.25        -       2.96      69
  10    9    3     100.72        -      13.22      29
  10    9    4      64.05        -      12.84      17
  10    9    5     101.91        -      22.06      11
  10    9    6     190.97        -      35.21      15
  10    9    7      52.47        -      14.10      10
  10    9    8     187.72        -      39.20      11
  10    9    9      40.53        -       8.78       9
  10    9   10      35.50        -      12.81       4
  10    9   11      24.97        -       3.41       9
  10    9   12      24.39        -       4.10      10
  10    9   13      28.44        -       4.29       7
  10    9   14      13.42        -       3.19       9
  10    9   15      13.53        -       2.31       5
  10    9   16      11.27        -       5.68       4
  10    9   17      12.27        -       2.87       3
  10   10    0     146.59        -      19.30      63
  10   10    1      65.27        -       6.63      57
  10   10    2      39.73        -       4.18      66
  10   10    3     298.36        -      43.26      39
  10   10    4      28.11        -       3.61      12
  10   10    5      25.73        -       6.38       8
  10   10    6     105.27        -      25.82      12
  10   10    7      40.81        -      11.53       7
  10   10    8      27.10        -       9.22       8
  10   10    9      19.38        -       4.55      13
  10   10   10      24.43        -       3.88      13
  10   10   11      22.57        -       3.05      13
  10   10   12      13.55        -       5.23       6
  10   10   13     104.41        -      36.14       4
  10   10   14      14.36        -       4.63       5
  10   10   15      14.21        -       1.24       5
  10   10   16      14.38        -       8.05       4
  10   10   17      14.91        -       5.15       4
  10   10   19       5.43        -       1.28       4
  10   11    1      82.67        -      10.39      54
  10   11    2     200.33        -      21.08      66
  10   11    3      32.91        -       4.40      42
  10   11    4     328.67        -      53.38      18
  10   11    5     334.04        -      69.08      13
  10   11    6     218.46        -      43.58      16
  10   11    7     103.48        -      15.55       8
  10   11    8     132.78        -      32.67      10
  10   11    9      34.99        -       5.45       8
  10   11   10      17.76        -       7.37       5
  10   11   11      27.91        -       2.19       6
  10   11   12      26.84        -       9.25       3
  10   11   13      13.92        -       2.74       4
  10   11   14      18.48        -       8.66       4
  10   11   15      21.59        -       3.41       5
  10   11   16      13.16        -       2.43       4
  10   11   17      21.73        -      11.59       4
  10   11   18       6.69        -       3.91       4
  10   11   19       6.79        -       0.53       3
  10   12    1     309.41        -      37.23      61
  10   12    2     109.77        -      10.21      67
  10   12    3      33.87        -       7.81      43
  10   12    4     186.87        -      55.81      10
  10   12    5      30.63        -       7.14       8
  10   12    6     316.39        -      58.86      10
  10   12    7     388.53        -      95.67       5
  10   12    8     154.46        -      43.02       8
  10   12    9      36.02        -       7.17       6
  10   12   10      24.24        -       6.22       5
  10   12   11      19.19        -       4.01       6
  10   12   12      13.91        -       5.26       5
  10   12   14       6.19        -       2.34       4
  10   12   15      24.24        -       5.40       3
  10   13    1     128.23        -      14.97      61
  10   13    2     160.14        -      18.19      60
  10   13    3      30.38        -       3.59      31
  10   13    4     344.31        -      79.94      13
  10   13    5     128.96        -      33.80       7
  10   13    7      27.61        -       6.59       5
  10   13    8     166.29        -      38.48       5
  10   13    9      51.81        -      16.39       7
  10   13   10      29.43        -       9.69       6
  10   13   11      51.86        -      15.53       4
  10   13   12      24.65        -       4.62       7
  10   13   13      14.46        -       1.88       5
  10   13   14      29.28        -      10.56       4
  10   14    1      51.18        -       5.03      62
  10   14    2     107.67        -      19.44      50
  10   14    3     146.58        -      19.81      42
  10   14    4      86.89        -      22.27      13
  10   14    5      66.67        -      13.73       9
  10   14    6      65.23        -      33.36       4
  10   14    7      37.51        -      13.74       4
  10   14    8      43.73        -      14.45       6
  10   14   14      17.88        -       6.19       4
  10   14   16      10.38        -       2.76       4
  10   15    1     112.51        -      11.05      65
  10   15    2      52.65        -       5.84      42
  10   15    3     132.78        -      19.03      30
  10   15    4     227.03        -      54.87       9
  10   15    5      32.99        -       3.36       7
  10   15    7     165.47        -      91.33       3
  10   15    9      24.36        -       4.59       3
  10   15   10      28.79        -       8.27       3
  10   16    1      31.91        -       3.37      53
  10   16    2     245.80        -      38.47      43
  10   16    3      51.96        -       6.94      36
  10   16    4      41.06        -       6.80      24
  10   16    5      17.27        -       8.11       4
  10   16    7     230.25        -      88.49       3
  10   16    8     102.11        -      32.62       3
  10   16   11      24.84        -       4.42       3
  10   16   14      16.68        -       4.39       4
  10   16   15      21.46        -       4.19       4
  10   17    1     396.69        -      43.81      44
  10   17    2      44.20        -       3.99      47
  10   17    3     443.31        -      53.35      42
  10   17    4     392.98        -      96.26      18
  10   17    5      37.58        -      11.57      10
  10   17    7      33.42        -      10.36       4
  10   18    1     122.77        -      14.55      39
  10   18    2      45.26        -       6.20      39
  10   18    3      41.55        -       4.96      43
  10   18    4      21.22        -       5.84      16
  10   18    5     158.83        -      24.67      12
  10   18    6      44.02        -      15.40       3
  10   18    7      30.12        -       8.96       5
  10   18   16      14.52        -       2.97       3
  10   19    1      99.13        -      12.55      32
  10   19    2      85.48        -       8.93      47
  10   19    3      28.47        -       4.71      33
  10   19    4      27.24        -       4.82      21
  10   19    5      30.14        -       9.34       9
  10   19    6      54.94        -      15.56       5
  10   19    7      30.98        -       5.89       4
  10   19    8       3.87        -       5.81       3
  10   19    9      28.06        -       9.07       6
  10   20    1      25.38        -       2.78      40
  10   20    2     212.89        -      24.36      36
  10   20    3      28.48        -       3.36      34
  10   20    4      76.23        -      11.78      18
  10   20    5      81.93        -      15.14      13
  10   20    6     163.41        -      92.40       3
  10   20    9       8.57        -       8.05       3
  10   21    1      30.28        -       2.76      39
  10   21    2      26.15        -       2.69      43
  10   21    3      90.81        -      13.20      35
  10   21    4      75.11        -      13.08      21
  10   21    5      37.39        -       7.01      14
  10   21    6      30.28        -       7.86      12
  10   21    7      26.66        -       9.34       3
  10   21    8       9.50        -       2.80       3
  10   22    1      30.20        -       3.84      34
  10   22    2      62.48        -      10.10      42
  10   22    3      24.87        -       4.08      28
  10   22    4      35.34        -       6.87      15
  10   22    5      14.17        -       3.98       9
  10   22    6     146.30        -      36.92       6
  10   23    1      19.00        -       2.92      29
  10   23    2      63.13        -      11.91      23
  10   23    3      53.83        -       7.39      25
  10   23    4      21.21        -       3.07      24
  10   23    5      29.05        -       5.81      17
  10   23    6      81.28        -      14.82      13
  10   23    8      28.80        -       9.95       4
  10   24    1      21.30        -       2.66      30
  10   24    2      21.37        -       3.37      33
  10   24    3      18.71        -       3.03      37
  10   24    4      23.25        -       3.91      21
  10   24    5      81.06        -      12.10      16
  10   24    6      42.24        -       7.36      11
  10   24    9      20.36        -       8.44       3
  10   25    1      26.73        -       4.89      26
  10   25    2      56.53        -      10.71      25
  10   25    3      40.93        -       5.68      37
  10   25    4      89.87        -      11.78      17
  10   25    5      20.43        -       4.29       8
  10   25    6      86.90        -      18.23      16
  10   25    7      20.12        -       3.13      12
  10   25    8      13.37        -       2.18       3
  10   26    1      64.15        -       9.89      34
  10   26    2      32.48        -       5.11      30
  10   26    3      97.27        -      16.01      26
  10   26    4      25.64        -       5.53      16
  10   26    5      13.22        -       2.48      15
  10   26    6      40.16        -      12.22      11
  10   26    7      20.21        -      11.02       3
  10   26    8      12.51        -       9.07       3
  10   26    9      12.69        -       0.83       3
  10   27    1      38.12        -       3.51      28
  10   27    2      53.22        -      11.15      19
  10   27    3      13.64        -       2.57      35
  10   27    4      36.35        -       4.53      22
  10   27    5      21.27        -       4.72       8
  10   27    6      40.71        -      15.47       9
  10   27    7      29.88        -       5.95       8
  10   28    1      21.90        -       2.69      28
  10   28    2      40.46        -       5.72      21
  10   28    3      21.81        -       3.09      20
  10   28    4      52.02        -      11.33      16
  10   28    5      15.23        -       2.49      18
  10   28    6      32.45        -       8.52       3
  10   28    7      26.32        -       7.18       8
  10   28    8      51.87        -       9.75       5
  10   29    1      31.92        -       4.27      25
  10   29    2      23.49        -       3.16      22
  10   29    3      16.61        -       4.10      16
  10   29    4      28.55        -       4.30       8
  10   29    5      20.07        -       3.40       9
  10   29    6      10.06        -       2.72       9
  10   29    7      11.21        -       3.13       7
  10   29    8      36.48        -       8.36       6
  10   30    1      22.77        -       3.26      20
  10   30    2      24.40        -       3.56      20
  10   30    3      41.10        -       4.91      15
  10   30    4      44.47        -       8.43      12
  10   30    5      12.31        -       2.95      10
  10   30    6      15.66        -       4.72       4
  10   30    7      13.71        -       3.22       6
  10   31    1      27.68        -       3.03      21
  10   31    2      14.30        -       2.14      23
  10   31    3      54.04        -       7.72      11
  10   31    4      15.52        -       2.48      10
  10   31    5      19.24        -       4.45      10
  10   31    6       8.70        -       4.12       5
  10   31    7       4.54        -       3.18       4
  10   31    8      22.06        -       6.02       6
  10   31    9      34.17        -       6.08       3
  10   32    1      17.97        -       3.21      17
  10   32    2      14.65        -       2.87      13
  10   32    3      28.66        -       3.73      17
  10   32    4      16.11        -       3.99       8
  10   32    5      18.53        -       2.54      11
  10   32    6      19.64        -       2.88       6
  10   32    7      14.86        -       4.64       9
  10   32    8      23.89        -       7.41       4
  10   32    9       5.12        -       3.95       4
  10   33    1      21.50        -       3.05      16
  10   33    2      24.67        -       3.92      15
  10   33    3      25.91        -       3.54      15
  10   33    4      16.83        -       2.53      17
  10   33    5      16.41        -       3.57      10
  10   33    6      22.53        -       4.32      10
  10   33    8       8.43        -       5.50       3
  10   33    9      17.43        -       1.91       3
  10   33   10      21.23        -       4.18       3
  10   34    1      14.34        -       2.88      13
  10   34    2      16.50        -       3.08      21
  10   34    3      14.71        -       2.35      17
  10   34    4      22.56        -       3.75       9
  10   34    5      32.61        -       6.59       9
  10   34    6      15.57        -       4.09       3
  10   34    7      13.92        -       2.65       4
  10   34    8      17.23        -       3.42       6
  10   34    9      16.75        -       2.53       3
  10   35    1      35.42        -       5.48      21
  10   35    2       7.95        -       2.97      11
  10   35    3      12.65        -       3.39       8
  10   35    4      52.24        -      13.65       3
  10   35    5      17.72        -       2.33       9
  10   35    6      14.55        -       3.72       6
  10   35    9      13.01        -       5.56       4
  10   36    1      16.10        -       2.93      17
  10   36    2      18.79        -       4.24       8
  10   36    3      28.25        -       3.10       9
  10   36    4       9.06        -       3.52       9
  10   36    5      18.60        -       4.03       4
  10   36    6      21.38        -       8.24       4
  10   36    7      18.54        -       7.69       4
  10   36    8      12.45        -       3.85       4
  10   36    9      22.55        -       6.24       3
  10   36   10       9.41        -       2.72       4
  10   37    1      12.18        -       3.29      15
  10   37    2      17.47        -       4.37       3
  10   37    3      21.21        -       4.49      12
  10   37    4      17.51        -       2.44       9
  10   37    5      11.94        -       2.81       5
  10   37    6      14.57        -       5.65       5
  10   38    1      24.30        -       5.55       6
  10   38    2      13.59        -       4.41       5
  10   38    3      15.05        -       2.24      16
  10   38    4      18.65        -       4.28       7
  10   38    5      17.41        -       4.79       4
  10   38    6      10.44        -       1.44       3
  10   38    8      18.02        -       3.64       4
  10   39    1      13.93        -       2.52       7
  10   39    2      12.27        -       3.07       3
  10   39    3       8.88        -       2.73      11
  10   39    4      14.31        -       5.01       6
  10   39    6      12.93        -       1.96       6
  10   39    7      13.73        -       5.03       3
  10   39    8      10.28        -       1.02       3
  10   40    1      15.07        -       3.38      13
  10   40    2      22.53        -      10.34       3
  10   40    3      11.10        -       2.68       7
  10   40    4       7.65        -       2.64       5
  10   40    5      16.22        -       4.64       4
  10   41    1      10.25        -       1.88       8
  10   41    3      15.92        -       3.10       8
  10   41    4      12.24        -       5.33       6
  10   41    6      16.20        -       5.35       3
  10   42    1      11.02        -       1.22       3
  10   42    3      18.02        -       6.36       4
  10   42    4      16.63        -       6.84       4
  10   42    5       6.77        -       2.08       4
  10   43    1      13.46        -       4.18       5
  10   43    3       8.93        -       6.99       3
  10   44    1       9.59        -       3.06       3
  10   47    1      12.61        -       2.39       3
  11    0    0      40.63        -       3.85      94
  11    0    1      59.57        -       7.17      44
  11    0    2      29.42        -       4.99      38
  11    0    3      89.83        -      20.15      16
  11    0    4      52.25        -      13.33       5
  11    0    6      80.53        -      42.05       3
  11    0    7      97.58        -      56.61       4
  11    0   15       7.67        -       2.77       3
  11    1    0      74.34        -       5.77     163
  11    1    1     185.37        -      26.29      49
  11    1    2     119.25        -      19.93      43
  11    1    3      35.22        -       8.85      18
  11    1    4      70.70        -      20.36       6
  11    1   18      10.68        -       7.34       3
  11    2    0      45.62        -       4.10     174
  11    2    1      38.57        -       4.50      65
  11    2    2      89.19        -      14.36      36
  11    2    3      55.77        -      14.00      17
  11    2    4      25.84        -      10.33       4
  11    2    6     163.18        -      46.20       3
  11    2   18      16.02        -       5.07       3
  11    3    0      45.84        -       3.78     124
  11    3    1     114.23        -      14.01      66
  11    3    2      81.10        -      11.50      39
  11    3    3     155.63        -      25.51      22
  11    3    4      95.48        -       9.97       3
  11    4    0      39.86        -       4.21     115
  11    4    1      62.32        -       6.96      82
  11    4    2     261.33        -      38.44      39
  11    4    3      26.69        -       6.42      18
  11    4    4     127.70        -      49.09       8
  11    4    8     307.81        -     152.67       3
  11    4   15      27.93        -      10.55       3
  11    5    0      68.53        -       6.04     121
  11    5    1      44.84        -       4.18      74
  11    5    2      40.43        -       4.94      44
  11    5    3     117.94        -      24.03      18
  11    5    5     291.67        -     133.22       6
  11    5    6     460.76        -     106.20       6
  11    5   14       9.56        -       3.56       4
  11    6    0     154.23        -      18.57     111
  11    6    1     351.76        -      53.33      64
  11    6    2      72.32        -      10.37      43
  11    6    3      34.55        -       5.64      16
  11    6    4      34.23        -      11.02       7
  11    6    5      36.40        -       9.69       5
  11    6    8     276.02        -     164.46       3
  11    6    9      25.12        -       9.10       5
  11    6   10      33.53        -      10.59       7
  11    7    0      41.74        -       3.34     104
  11    7    1      81.39        -       7.93      69
  11    7    2      46.64        -       6.16      47
  11    7    3     123.17        -      31.13      11
  11    7    4      87.64        -      27.45       6
  11    7    6      73.40        -      22.49       7
  11    7    7      34.05        -      17.78       5
  11    7    8      63.54        -       2.39       3
  11    7    9      29.37        -       9.57       3
  11    7   10      24.34        -       8.14       4
  11    7   11      29.56        -       1.58       5
  11    7   12      31.42        -       7.97       4
  11    7   13      20.58        -       7.07       4
  11    8    0     122.15        -      14.66     110
  11    8    1     127.06        -      15.19      71
  11    8    2      66.32        -       8.40      58
  11    8    3      82.09        -      13.46      29
  11    8    4      41.97        -      13.61      10
  11    8    5     181.78        -      92.39       3
  11    8    7      10.42        -       3.64       3
  11    8    8     121.59        -      40.22       4
  11    8    9      27.05        -       5.86       3
  11    8   10      22.15        -       5.18       5
  11    8   11      31.56        -       6.62       6
  11    8   12      15.43        -       6.28       3
  11    8   14      26.10        -       4.56       8
  11    8   15      21.37        -       7.14       3
  11    8   16      14.72        -       2.17       3
  11    9    0     178.66        -      20.17     120
  11    9    1     175.97        -      22.80      62
  11    9    2      42.69        -       3.95      71
  11    9    3      78.07        -      13.26      30
  11    9    4     131.31        -      45.12      10
  11    9    5     204.19        -      51.93      13
  11    9    6      63.01        -      14.08      10
  11    9    7     112.63        -      24.46       9
  11    9    8      83.59        -      24.12       7
  11    9    9      34.01        -       6.93       6
  11    9   10      25.48        -       3.72       9
  11    9   11      21.95        -       4.10      10
  11    9   12      15.00        -       2.44       7
  11    9   13      16.32        -       3.13       7
  11    9   14      11.26        -       2.70       4
  11    9   15      23.84        -      10.53       3
  11   10    0     104.51        -      10.80     102
  11   10    1     113.73        -      11.98      53
  11   10    2     176.14        -      17.17      76
  11   10    3      35.10        -       4.82      46
  11   10    4     312.34        -      66.12      14
  11   10    5     406.31        -      45.74      11
  11   10    6     347.63        -      51.97      10
  11   10    7      99.10        -      12.66      14
  11   10    8      72.00        -      18.58      10
  11   10    9      38.84        -       9.45      11
  11   10   10      35.99        -       3.61       9
  11   10   11      18.52        -       3.84       9
  11   10   12      33.64        -       5.67       9
  11   10   13      28.55        -       5.92       7
  11   10   14      21.95        -       4.62       4
  11   10   15      16.31        -       5.76       4
  11   10   16      16.73        -       6.13       4
  11   10   17      16.57        -       5.65       4
  11   11    0     213.81        -      30.48      60
  11   11    1      91.74        -      11.51      45
  11   11    2      29.41        -       4.23      71
  11   11    3     258.74        -      36.74      36
  11   11    4     475.01        -      90.48      20
  11   11    5      79.61        -      15.99      11
  11   11    6      40.16        -      19.00      14
  11   11    7      75.22        -      16.79      10
  11   11    8      18.25        -       2.22       8
  11   11    9      16.38        -       2.62       6
  11   11   10      46.28        -      10.10      11
  11   11   11      13.48        -       2.99       9
  11   11   12      20.42        -       3.09       9
  11   11   13      13.53        -       4.26       5
  11   11   14      16.95        -       4.09       4
  11   11   15      15.73        -       4.73       3
  11   11   16      22.84        -      13.78       3
  11   11   17       8.14        -       2.44       4
  11   11   18      22.43        -       6.55       3
  11   11   19       8.76        -       4.76       3
  11   12    1     192.02        -      26.95      52
  11   12    2     197.31        -      20.65      83
  11   12    3     122.55        -      18.26      48
  11   12    4      46.59        -      11.23      23
  11   12    5      53.76        -       9.33      14
  11   12    6     110.02        -      21.44      11
  11   12    7     132.10        -      40.78      10
  11   12    8      29.66        -       7.22       7
  11   12    9      99.51        -      22.67       8
  11   12   10      23.37        -       3.25       5
  11   12   11      34.97        -       7.82       4
  11   12   13      14.90        -       4.13       3
  11   13    1      27.66        -       2.53      72
  11   13    2      78.40        -       7.37      77
  11   13    3      33.54        -       3.80      42
  11   13    4     295.26        -      77.71      14
  11   13    5      19.13        -       3.54       6
  11   13    6      28.67        -       7.34       7
  11   13    7     127.05        -      15.97       8
  11   13    8      42.83        -       5.17       5
  11   13    9      41.74        -       3.45       3
  11   13   10      14.68        -       6.41       5
  11   13   11      31.42        -      10.01       5
  11   13   12      33.40        -       6.69       3
  11   13   13      16.31        -       1.45       5
  11   13   14      22.16        -       7.23       3
  11   13   15      24.01        -       6.35       5
  11   13   16      23.66        -       3.67       7
  11   13   17      12.03        -       3.78       6
  11   13   18       3.62        -       1.26       5
  11   14    1     222.63        -      34.42      40
  11   14    2     100.37        -      10.89      56
  11   14    3     218.77        -      28.69      59
  11   14    4      24.92        -       4.66      18
  11   14    5      39.16        -      10.21       8
  11   14    6      83.05        -      19.43       6
  11   14    7      31.82        -       3.71       6
  11   14    8      89.83        -      13.49       3
  11   14    9      50.27        -      16.70       5
  11   14   10      21.84        -      12.79       5
  11   14   11      22.77        -       3.94       3
  11   14   12       7.51        -       4.82       4
  11   14   13      27.81        -      14.70       5
  11   14   14       7.76        -       2.14       5
  11   15    1     193.11        -      28.95      36
  11   15    2      84.31        -      12.13      48
  11   15    3      49.45        -       5.69      40
  11   15    4     191.85        -      31.24      22
  11   15    5     120.54        -      38.26       4
  11   15    7      24.12        -       6.65       6
  11   15   10      32.66        -      23.88       3
  11   15   12      59.35        -      27.66       3
  11   15   16      12.29        -       3.31       3
  11   16    1     283.50        -      39.54      34
  11   16    2      73.02        -       9.74      53
  11   16    3     547.55        -      60.91      43
  11   16    4      27.08        -       4.26      30
  11   16    5      20.01        -       2.56       6
  11   16    6      15.58        -       4.77       3
  11   16    7      34.37        -       4.80       6
  11   16    8      30.75        -       3.57       3
  11   16    9      16.70        -       3.93       5
  11   16   11      33.60        -       8.76       3
  11   17    1     130.39        -      19.09      33
  11   17    2      31.69        -       4.48      51
  11   17    3     120.71        -      15.64      53
  11   17    4      28.93        -       4.46      21
  11   17    5      63.68        -      12.26      11
  11   17    6     108.99        -      31.93       8
  11   17    7     259.30        -      44.42       3
  11   17   10      21.20        -       6.68       4
  11   17   12      19.15        -       5.03       4
  11   17   13      25.22        -       4.97       4
  11   17   16      17.70        -       5.69       3
  11   18    1      27.09        -       3.61      36
  11   18    2     235.02        -      22.92      50
  11   18    3     429.02        -      56.12      37
  11   18    4     190.16        -      36.28      18
  11   18    5     211.52        -      40.57      15
  11   18    6     129.07        -      39.20       4
  11   18    7      36.86        -       2.63       4
  11   18   13      29.97        -       2.92       3
  11   19    1     202.38        -      28.63      32
  11   19    2     165.87        -      16.10      49
  11   19    3     624.81        -      73.99      32
  11   19    4      39.71        -       6.04      27
  11   19    5      26.48        -       7.04      10
  11   19    6      68.68        -      39.98       5
  11   19    7      25.82        -      11.37       3
  11   19   12      11.02        -       3.68       3
  11   19   16      19.13        -       5.14       3
  11   20    1      43.06        -       4.41      34
  11   20    2      72.35        -       7.92      53
  11   20    3      45.87        -       6.20      29
  11   20    4      41.52        -       7.50      24
  11   20    5      61.43        -       8.64      15
  11   20    6      29.38        -       6.92       6
  11   20    8      12.48        -       4.02       5
  11   21    1      54.44        -       7.09      40
  11   21    2     226.80        -      31.37      44
  11   21    3      59.25        -       7.66      32
  11   21    4      33.91        -       8.45      21
  11   21    5      42.04        -       8.75      10
  11   21    6      23.32        -       8.11      13
  11   21    8      16.16        -       1.78       3
  11   22    1      42.79        -       5.37      35
  11   22    2      86.42        -      13.45      31
  11   22    3      38.45        -       5.36      26
  11   22    4     101.29        -      16.07      29
  11   22    5      36.81        -       8.20      10
  11   22    6      40.35        -       4.81      11
  11   23    1      32.21        -       4.69      36
  11   23    2     120.70        -      20.88      28
  11   23    3      61.35        -      10.53      26
  11   23    4      17.67        -       2.73      30
  11   23    5      33.97        -       5.12      17
  11   23    6      27.54        -       6.00       8
  11   23    8      21.06        -       6.16       3
  11   24    1      56.96        -       7.91      25
  11   24    2      36.73        -       4.87      27
  11   24    3      26.84        -       3.79      30
  11   24    4      23.28        -       4.95      22
  11   24    5      29.67        -       6.58      14
  11   24    6      53.60        -      12.34       9
  11   24    7      18.53        -       5.51       5
  11   25    1      27.99        -       4.16      31
  11   25    2      19.12        -       3.63      33
  11   25    3      49.73        -       5.15      36
  11   25    4      43.02        -       8.17      18
  11   25    5      12.60        -       2.76      12
  11   25    6      19.81        -       3.73      16
  11   25    7      16.50        -       3.96      11
  11   26    1      19.28        -       3.20      26
  11   26    2      83.14        -      11.19      22
  11   26    3      29.73        -       5.02      29
  11   26    4      22.25        -       3.05      19
  11   26    5      16.66        -       5.82      12
  11   26    6      19.51        -       4.42      14
  11   26    7      24.01        -       7.80       3
  11   26    9       2.84        -       3.68       4
  11   27    1      15.48        -       2.60      26
  11   27    2      20.07        -       2.42      30
  11   27    3      23.64        -       3.54      28
  11   27    4      22.56        -       4.90      20
  11   27    5      20.72        -       2.76      14
  11   27    6      28.89        -       7.50       7
  11   27    7      25.90        -       6.42       5
  11   27    8      26.82        -       4.79       3
  11   28    1      16.35        -       2.25      25
  11   28    2      29.18        -       3.81      26
  11   28    3      24.23        -       3.97      23
  11   28    4      19.64        -       4.29      16
  11   28    5      30.26        -       4.42      11
  11   28    6      26.01        -       6.45       4
  11   28    7      23.71        -       4.34       7
  11   28    8      15.46        -       4.30       6
  11   29    1      33.98        -       5.20      28
  11   29    2      14.61        -       2.18      26
  11   29    3      17.50        -       1.86      26
  11   29    4      18.56        -       2.59      13
  11   29    5      18.74        -       3.79      14
  11   29    6      56.93        -      10.92      15
  11   29    7      23.96        -      10.61       7
  11   29    8      30.62        -       9.65       6
  11   30    1      12.13        -       1.74      25
  11   30    2      39.90        -       5.84      24
  11   30    3      18.32        -       2.70      17
  11   30    4      21.32        -       3.90      16
  11   30    5      13.57        -       2.08      11
  11   30    7      18.36        -       3.92       7
  11   31    1      16.59        -       2.95      23
  11   31    2      19.28        -       2.80      24
  11   31    3      19.61        -       2.73      10
  11   31    4      13.78        -       4.70       7
  11   31    5       8.56        -       3.90       9
  11   31    6      17.58        -       4.75       6
  11   31    7       8.91        -       1.62       6
  11   31    8      20.81        -       3.53      11
  11   32    1      32.89        -       5.63      19
  11   32    2      21.70        -       2.65      21
  11   32    3      16.58        -       3.35      12
  11   32    4      25.08        -       6.20       8
  11   32    5      14.53        -       3.17       9
  11   32    6      20.88        -       2.97       5
  11   32    7      17.19        -       5.00      11
  11   32    8      10.71        -       5.93       5
  11   32    9      24.71        -      14.00       3
  11   33    1      21.04        -       3.11      24
  11   33    2      17.45        -       2.76      19
  11   33    3      13.05        -       2.39      15
  11   33    4      14.82        -       3.70       7
  11   33    5      15.15        -       5.76      10
  11   33    6      11.41        -       2.15      11
  11   33    7      10.34        -       2.10       4
  11   33    8       6.74        -       2.09       3
  11   34    1      11.65        -       2.72      17
  11   34    2      19.07        -       3.01      14
  11   34    3      21.74        -       3.29      20
  11   34    4      22.92        -       4.75      10
  11   34    5      16.66        -       2.96      10
  11   34    6      12.63        -       3.97       5
  11   34    7      21.90        -       3.05       4
  11   34    8       9.54        -       1.42       3
  11   34    9      28.79        -       9.69       3
  11   35    1      14.09        -       2.78      15
  11   35    2      15.91        -       2.51      15
  11   35    3      19.21        -       2.84      15
  11   35    4      47.37        -       9.56      13
  11   35    5      13.26        -       3.04       8
  11   35    6      25.47        -       2.39       3
  11   35    8       9.60        -       1.87       3
  11   35    9      10.47        -       4.80       4
  11   36    1      14.36        -       3.95      14
  11   36    2      13.53        -       3.27       9
  11   36    3      16.84        -       3.41      14
  11   36    4      16.67        -       5.07       6
  11   36    6      11.66        -       3.37       6
  11   36    7      12.03        -       2.12       3
  11   36    8      11.76        -       1.97       3
  11   36   10      13.86        -       4.12       3
  11   37    1      14.24        -       2.36      18
  11   37    2      21.26        -       4.36       7
  11   37    3      11.16        -       2.18      13
  11   37    4      11.67        -       3.70      10
  11   37    5      10.62        -       2.99       4
  11   37    6      16.05        -       2.95       8
  11   38    1      14.84        -       3.02      15
  11   38    2      20.98        -       7.75       7
  11   38    3      17.72        -       4.96       9
  11   38    4      39.22        -       9.56       8
  11   38    5       8.05        -       6.60       3
  11   38    6      17.41        -       2.59       3
  11   38    8      13.16        -       2.82       6
  11   39    1      17.05        -       3.80       8
  11   39    2       6.85        -       4.48       4
  11   39    3      11.82        -       4.55       5
  11   39    4      11.75        -       2.14       6
  11   39    7       7.63        -       3.19       4
  11   40    1      14.63        -       2.97       6
  11   40    2       9.98        -       2.51       8
  11   40    3      11.31        -       2.64       7
  11   40    4      13.22        -       3.13       7
  11   40    5       9.80        -       2.85       4
  11   41    1      20.49        -       2.51       6
  11   41    2      18.55        -       5.35       5
  11   41    3      12.77        -       2.65       7
  11   41    5      14.38        -       3.99       3
  11   41    6       5.78        -       3.42       3
  11   42    1       8.82        -       3.15       5
  11   42    2      13.31        -       3.89       5
  11   42    3      15.21        -       6.56       4
  11   43    1       8.13        -       1.91       3
  11   43    2      13.42        -       2.38       7
  11   43    3      10.18        -       3.27       5
  11   44    2       9.57        -       4.99       5
  11   44    3       7.01        -       1.60       3
  11   45    2       7.99        -       2.55       6
  12    0    0     122.96        -      16.21      87
  12    0    1      37.21        -       4.08      45
  12    0    2      70.24        -      11.20      21
  12    0    3      90.32        -      17.12      22
  12    0    4     104.98        -      31.82       5
  12    0    5      36.17        -      13.70       3
  12    1    0     224.02        -      21.79     147
  12    1    1     268.91        -      41.25      50
  12    1    2     154.54        -      25.86      33
  12    1    3     146.26        -      28.72      23
  12    1    4      57.65        -      22.46       3
  12    1    6     413.19        -      90.31       3
  12    2    0     252.80        -      24.69     149
  12    2    1     130.36        -      15.96      53
  12    2    2      75.67        -      13.47      32
  12    2    3     100.87        -      16.96      25
  12    2    4      36.63        -       8.87       8
  12    2    5      28.56        -      10.78       3
  12    3    0      38.05        -       3.66     137
  12    3    1     100.35        -       9.35      79
  12    3    2      85.52        -      10.52      27
  12    3    3     118.04        -      22.67      30
  12    3    4     111.73        -      25.17       4
  12    3   11      20.61        -       3.21       4
  12    4    0      66.66        -      10.52     106
  12    4    1     114.64        -      13.23      78
  12    4    2      63.29        -       7.19      40
  12    4    3      81.57        -      21.99      31
  12    4    4     181.80        -      66.87      10
  12    4    6      51.94        -      15.11       3
  12    4    9     180.43        -      86.00       3
  12    4   10      37.29        -       9.20       3
  12    5    0      57.65        -       5.28     120
  12    5    1      99.81        -       9.02      77
  12    5    2      84.07        -      10.08      44
  12    5    3     110.77        -      18.74      28
  12    5    4     332.44        -      86.24       9
  12    5   13      21.14        -       4.17       4
  12    6    0      52.06        -       4.44     115
  12    6    1     109.26        -      12.52      59
  12    6    2     157.54        -      16.60      56
  12    6    3     195.45        -      39.68      24
  12    6   10      65.09        -      19.12       4
  12    6   11      16.44        -       4.17       5
  12    6   12      24.66        -       4.43       4
  12    6   13      19.72        -       3.50       3
  12    6   14      20.83        -      10.28       4
  12    6   17      24.08        -       4.34       3
  12    7    0      45.44        -       2.98     116
  12    7    1     113.15        -      14.79      52
  12    7    2      23.68        -       2.48      56
  12    7    3     226.30        -      46.67      28
  12    7    4     418.70        -     124.90       8
  12    7    5      44.16        -      17.74       5
  12    7    8      39.74        -      16.63       3
  12    7    9      32.29        -       9.20       3
  12    7   10      20.23        -       2.47       4
  12    8    0      54.50        -       5.82      99
  12    8    1     133.39        -      16.14      55
  12    8    2     185.47        -      21.75      66
  12    8    3      52.00        -       7.05      43
  12    8    4      39.57        -      17.01       5
  12    8    5      90.30        -      29.48       5
  12    8    7      83.96        -      21.07       6
  12    8    9      23.01        -      10.93       3
  12    8   10      22.12        -       7.58       3
  12    8   11      10.93        -       3.81       3
  12    8   17       8.58        -       7.66       3
  12    9    0      68.28        -       9.00     111
  12    9    1      34.90        -       3.80      68
  12    9    2      35.91        -       3.55      64
  12    9    3      29.62        -       4.94      36
  12    9    4      32.32        -       8.02       8
  12    9    5     184.82        -      50.46       4
  12    9    6      39.13        -       8.49       6
  12    9   10      44.44        -       9.86       5
  12    9   11      22.81        -       5.62       6
  12    9   12      63.31        -      14.14       3
  12    9   13      22.06        -      12.62       3
  12    9   14      34.95        -       5.06       4
  12    9   16      28.32        -      10.50       4
  12   10    0     425.82        -      48.87     113
  12   10    1     445.22        -      45.68      61
  12   10    2     125.24        -      15.32      71
  12   10    3      31.06        -       3.90      44
  12   10    4     364.12        -     101.77      10
  12   10    5      22.59        -       4.50       8
  12   10    6     283.40        -      57.37       8
  12   10    7     369.40        -     103.80      10
  12   10    8     144.21        -      46.96       6
  12   10    9      48.65        -      11.17      10
  12   10   10      19.64        -       2.57       8
  12   10   11      20.50        -       5.03       9
  12   10   12      17.69        -       3.61      12
  12   11    0     192.63        -      26.93      94
  12   11    1     220.56        -      26.35      57
  12   11    2     189.95        -      23.74      76
  12   11    3     164.35        -      20.31      45
  12   11    4      67.75        -      14.33      18
  12   11    5     108.55        -      15.65      10
  12   11    6      83.60        -      14.12      10
  12   11    7      92.13        -      17.71      15
  12   11    8      22.50        -       5.10      11
  12   11    9      87.88        -      13.24       9
  12   11   10      22.82        -       6.90       9
  12   11   11      43.56        -      13.87       8
  12   11   12       7.79        -       2.61       7
  12   11   13      11.42        -       1.97       6
  12   11   16      12.33        -       3.98       4
  12   12    0     321.99        -      48.24      50
  12   12    1      86.16        -      10.19      55
  12   12    2     384.72        -      41.07      66
  12   12    3     133.03        -      19.06      43
  12   12    4     155.72        -      25.88      14
  12   12    5     171.99        -      43.19      10
  12   12    6     106.65        -      32.22       7
  12   12    7      22.20        -       6.01      10
  12   12    8       9.94        -       5.32       6
  12   12    9      71.04        -      18.18       5
  12   12   10      11.22        -       4.20       5
  12   12   11      19.26        -       2.85       9
  12   12   12      26.70        -       3.82       7
  12   12   13      15.94        -       4.56       7
  12   12   14      13.53        -       4.02       4
  12   12   15      40.26        -       9.75       3
  12   12   18      11.91        -       3.88       3
  12   12   19      10.96        -       2.64       3
  12   13    1     133.42        -      17.54      50
  12   13    2      26.03        -       2.57      65
  12   13    3     431.21        -      43.32      50
  12   13    4     621.39        -      94.46      27
  12   13    5      96.68        -      22.49      17
  12   13    6      49.05        -      15.90      13
  12   13    7     123.67        -      17.82      17
  12   13    8      82.61        -      15.50      10
  12   13    9      47.10        -      12.76       8
  12   13   10      64.69        -      10.03       9
  12   13   11      47.96        -      20.51       4
  12   13   12      11.74        -       3.45       3
  12   14    1      66.71        -       8.71      38
  12   14    2      65.26        -       6.28      58
  12   14    3      83.57        -       8.54      60
  12   14    4     265.72        -      41.81      25
  12   14    5     167.16        -      34.33      14
  12   14    6      63.45        -      15.62      10
  12   14    7      15.62        -       2.23      10
  12   14    8      21.93        -       3.96       9
  12   14    9      32.32        -       3.99      12
  12   14   10      19.05        -       7.39      10
  12   14   11      21.93        -       4.06       8
  12   14   12      11.43        -       1.00       4
  12   14   13      13.99        -       4.26       5
  12   14   14       6.90        -       2.21       6
  12   14   15      10.40        -       2.08       5
  12   14   16      13.85        -       3.87       6
  12   14   17      16.07        -       4.77       3
  12   15    1      49.61        -       4.45      42
  12   15    2      22.44        -       3.17      51
  12   15    3      52.71        -       5.37      43
  12   15    4      32.28        -       4.55      20
  12   15    5     140.11        -      40.61       5
  12   15    6      58.95        -      10.57       9
  12   15    7      92.07        -      29.97       7
  12   15    8      15.03        -       6.46       7
  12   15    9      27.45        -       9.66       7
  12   15   10       9.93        -       3.05       4
  12   15   11      20.76        -       4.68       4
  12   15   13      15.51        -       2.03       6
  12   15   14      12.83        -       6.08       3
  12   16    1     216.02        -      19.38      40
  12   16    2      52.21        -       5.73      51
  12   16    3      41.55        -       4.67      40
  12   16    4     350.10        -      43.32      33
  12   16    5      35.47        -       7.52      13
  12   16    6     150.53        -      47.42       9
  12   16    7      61.61        -      19.16       6
  12   16    8       7.31        -       2.42       4
  12   16   15      24.91        -       4.21       3
  12   16   16       7.99        -       3.88       3
  12   17    1     136.95        -      21.62      30
  12   17    2      47.73        -       5.44      51
  12   17    3      63.58        -       8.78      45
  12   17    4     199.21        -      39.96      21
  12   17    5      40.87        -      10.88      13
  12   17    6      73.09        -      15.62       8
  12   17    7      19.52        -       8.15       4
  12   17    8      33.21        -      10.27       3
  12   18    1      77.40        -       9.72      33
  12   18    2     479.33        -      50.38      46
  12   18    3      35.51        -       3.29      51
  12   18    4      52.46        -       8.90      19
  12   18    5      16.64        -       5.95       9
  12   18    6      32.35        -       9.85       5
  12   18    9      49.46        -      25.33       5
  12   18   11      18.86        -       5.65       4
  12   18   12       9.38        -       1.23       3
  12   18   16      14.50        -       0.54       4
  12   19    1      82.99        -       8.66      31
  12   19    2      96.06        -      11.67      35
  12   19    3      31.29        -       4.30      36
  12   19    4      25.85        -       2.83      26
  12   19    5      98.56        -      21.31      14
  12   19    7     100.51        -      48.72       4
  12   19    8      40.20        -      10.78       3
  12   20    1     104.97        -      15.32      29
  12   20    2      43.59        -       5.06      32
  12   20    3      44.29        -       5.15      42
  12   20    4      79.94        -      14.42      25
  12   20    5      54.14        -       9.67      19
  12   20    6      35.63        -       7.01       5
  12   20    7      81.87        -      18.92       5
  12   21    1      21.08        -       2.44      31
  12   21    2     129.27        -      12.87      33
  12   21    3      50.95        -       5.88      39
  12   21    4      76.46        -      11.00      23
  12   21    5      19.70        -       3.89      12
  12   21    6      18.30        -       3.57      17
  12   21    8      22.36        -       4.20       3
  12   22    1      58.28        -       6.40      28
  12   22    2     131.61        -      12.93      30
  12   22    3      20.48        -       2.60      42
  12   22    4      19.74        -       3.29      29
  12   22    5      47.70        -      13.43      12
  12   22    7      38.85        -      16.68       5
  12   22    8      26.76        -       4.01       3
  12   22    9       7.43        -       4.48       4
  12   23    1     143.69        -      21.94      31
  12   23    2      21.41        -       3.39      27
  12   23    3      55.23        -       6.14      28
  12   23    4      23.58        -       3.44      28
  12   23    5      70.84        -      13.15      16
  12   23    6      17.22        -       3.46       5
  12   23    7       8.98        -      11.62       3
  12   23    8      24.30        -      10.71       3
  12   23    9      15.82        -       2.15       3
  12   24    1      32.47        -       3.32      34
  12   24    2      64.97        -       9.76      29
  12   24    3      25.73        -       2.91      29
  12   24    4      20.63        -       3.33      26
  12   24    5      19.18        -       2.17       8
  12   24    6      41.08        -       5.60      12
  12   24    8      19.03        -       8.76       3
  12   25    1      20.13        -       2.49      29
  12   25    2      22.05        -       3.04      29
  12   25    3      31.73        -       3.56      40
  12   25    4      20.65        -       5.82      10
  12   25    5      24.11        -       3.28      16
  12   25    6      48.06        -      14.18      12
  12   25    7      21.02        -       5.17       7
  12   26    1      68.72        -       8.69      31
  12   26    2      19.37        -       2.01      31
  12   26    3      27.74        -       3.76      28
  12   26    4      20.29        -       1.98      25
  12   26    5      19.29        -       4.23       8
  12   26    6      22.69        -       5.16      11
  12   26    9      23.84        -       9.91       4
  12   27    1      24.18        -       2.63      30
  12   27    2      34.86        -       4.83      25
  12   27    3      27.28        -       3.39      22
  12   27    4      19.69        -       2.15      22
  12   27    5      15.06        -       2.58      16
  12   27    6      17.06        -       5.03      13
  12   27    7       6.08        -       1.97       5
  12   27    8      18.76        -       2.37       3
  12   27   12      13.85        -       5.82       3
  12   28    1      14.93        -       1.85      23
  12   28    2      19.37        -       2.31      32
  12   28    3      14.73        -       2.48      22
  12   28    4      14.27        -       4.08      18
  12   28    5      25.27        -       7.26       8
  12   28    6      35.88        -       9.60       7
  12   28    7      52.60        -       7.25       9
  12   28    8      14.59        -       4.73       7
  12   28    9       5.70        -       1.58       3
  12   29    1      19.66        -       2.90      17
  12   29    2      24.44        -       3.13      16
  12   29    3      10.85        -       2.10      15
  12   29    4      18.82        -       3.22      15
  12   29    5      24.53        -       4.61      15
  12   29    6      13.81        -       1.86       8
  12   29    7      18.49        -       5.01       7
  12   29    8      18.46        -       2.34       5
  12   29    9      22.25        -       2.71       3
  12   29   10      21.65        -       0.25       3
  12   30    1      20.85        -       2.79      18
  12   30    2      22.43        -       2.56      20
  12   30    3      16.57        -       3.27      14
  12   30    4      40.99        -       7.48       8
  12   30    5      17.37        -       4.73      10
  12   30    6      15.69        -       4.53       7
  12   30    7      11.44        -       4.55       4
  12   31    1      16.16        -       1.93      20
  12   31    2      39.10        -       5.29      20
  12   31    3      23.66        -       3.45      14
  12   31    4      14.24        -       6.31       7
  12   31    5      19.13        -       4.34       9
  12   31    6      17.66        -       4.04       4
  12   31    7      13.50        -       3.24       9
  12   32    1      14.45        -       2.25      18
  12   32    2      11.59        -       4.13      16
  12   32    3      20.36        -       4.86      13
  12   32    4      16.90        -       1.85       7
  12   32    5      16.14        -       3.87      12
  12   32    6      28.64        -       5.48       5
  12   32    7       8.02        -       4.04       8
  12   32    8      22.36        -       3.32       4
  12   33    1       9.28        -       2.42      13
  12   33    2      15.57        -       3.48      11
  12   33    3      19.02        -       3.13      19
  12   33    4      19.15        -       3.89      13
  12   33    5      15.14        -       3.43       8
  12   33    6      16.68        -       3.14       8
  12   33    7       5.56        -       2.63       5
  12   34    1      20.32        -       2.30      14
  12   34    2      24.55        -       3.77      14
  12   34    3      21.31        -       2.54      16
  12   34    4      20.74        -       3.11      11
  12   34    5      20.62        -       3.42      11
  12   34    6      20.31        -       6.74       8
  12   34    7      15.89        -       2.46       6
  12   34    8      11.20        -       3.21       6
  12   35    1      25.14        -       3.56      16
  12   35    2      22.42        -       3.03      12
  12   35    3      20.02        -       2.49      20
  12   35    4      31.79        -       7.69       9
  12   35    5      21.16        -       2.89       5
  12   35    6      15.07        -       3.03       6
  12   35    8      17.42        -      10.05       3
  12   35    9      13.13        -       4.58       3
  12   36    1      16.86        -       3.49      10
  12   36    2      15.69        -       3.65      10
  12   36    3      15.98        -       2.88      15
  12   36    4      14.42        -       4.25      10
  12   36    5      31.34        -       4.62       3
  12   36    6      13.10        -       2.12       4
  12   36    7      14.06        -       4.87       5
  12   36    9      12.51        -       1.38       3
  12   36   10       9.13        -       5.83       3
  12   37    1      16.14        -       3.55      12
  12   37    2      12.50        -       3.96      10
  12   37    3      17.61        -       3.17       9
  12   37    4      20.36        -       5.22      14
  12   37    5      10.67        -       2.25       4
  12   37    6      13.02        -       3.11       6
  12   37    8      17.20        -       5.01       4
  12   38    1      18.80        -       2.82      12
  12   38    2      19.43        -       3.54      12
  12   38    3      33.25        -       5.20       9
  12   38    4      14.99        -       3.58      12
  12   38    5      13.08        -       2.04       5
  12   38    6       9.99        -       3.04       6
  12   38    8       8.74        -       2.47       3
  12   39    1      13.99        -       2.33      11
  12   39    2      10.17        -       1.49       6
  12   39    3      17.23        -       2.25       7
  12   39    4      13.84        -       5.46       6
  12   39    7      16.59        -       3.50       4
  12   39    8      10.08        -       1.16       3
  12   40    1      14.54        -       1.95      12
  12   40    2      11.41        -       3.54       6
  12   40    3      22.98        -       3.28       4
  12   40    4      25.30        -       3.62       7
  12   40    5      16.60        -       5.63       5
  12   41    1      12.84        -       4.32       7
  12   41    2      13.08        -       3.10       5
  12   41    3      13.51        -       4.14       6
  12   41    4      16.06        -       5.23       4
  12   42    1      17.42        -       3.96       6
  12   42    2      11.16        -       6.78       6
  12   42    3       7.23        -       3.19       4
  12   43    1      10.84        -       2.11       4
  13    0    0      37.02        -       3.70      82
  13    0    1     153.01        -      20.45      53
  13    0    2      22.78        -       2.84      40
  13    0    3     107.56        -      20.60      17
  13    0    4     448.97        -      85.11       8
  13    0    5      17.55        -       9.64       4
  13    1    0      48.86        -       3.80     140
  13    1    1      46.39        -       4.95      64
  13    1    2      55.51        -       7.55      37
  13    1    3     110.07        -      22.41      15
  13    1    4     135.87        -      99.53       4
  13    2    0      47.94        -       8.23     144
  13    2    1      34.75        -       5.03      49
  13    2    2      97.92        -      16.33      37
  13    2    3      30.38        -       6.16      15
  13    2    4     187.05        -      79.05       3
  13    2    5      57.75        -      17.60       6
  13    2    6     234.67        -     124.09       3
  13    3    0     197.70        -      18.21     141
  13    3    1      32.02        -       3.13      54
  13    3    2     101.70        -      14.58      41
  13    3    3      26.96        -       8.78       9
  13    3    4     372.32        -     116.84       6
  13    4    0     125.38        -      14.19     106
  13    4    1      29.61        -       3.05      69
  13    4    2      88.27        -      13.51      36
  13    4    3      37.90        -      12.56      19
  13    4    4      62.23        -      19.13       5
  13    4   10      77.24        -       6.36       3
  13    5    0     267.09        -      34.61     107
  13    5    1      61.63        -       7.29      76
  13    5    2     331.87        -      51.43      48
  13    5    3     174.43        -      35.46      22
  13    5    4     125.03        -      15.03       8
  13    5    7      45.29        -      17.65       3
  13    6    0      39.74        -       3.62     109
  13    6    1      86.13        -      14.29      52
  13    6    2     289.11        -      43.22      46
  13    6    3     283.85        -      53.17      22
  13    6    4      75.42        -      24.60       8
  13    6    7     110.15        -       5.78       3
  13    6   16      18.97        -       2.62       3
  13    7    0      73.17        -       7.24      94
  13    7    1     232.61        -      27.13      59
  13    7    2     129.47        -      15.85      53
  13    7    3     237.68        -      48.48      20
  13    7    4     107.76        -      49.38       5
  13    7    5     327.58        -     112.88       5
  13    7    6      26.25        -       3.61       4
  13    7   11      18.73        -       5.93       3
  13    7   12      13.36        -       4.15       4
  13    8    0      48.99        -       4.12     102
  13    8    1      24.99        -       2.50      60
  13    8    2      55.34        -       5.80      55
  13    8    3      37.62        -       6.00      28
  13    8    4      64.80        -      19.76       5
  13    8    5      72.62        -      31.24       3
  13    8    7     142.43        -      57.29       3
  13    8    8      32.30        -       8.82       4
  13    8   10      17.67        -       5.28       3
  13    8   11      25.69        -      12.55       4
  13    9    0      61.79        -       9.97      90
  13    9    1     211.00        -      26.07      49
  13    9    2      28.47        -       2.98      56
  13    9    3     172.32        -      22.93      39
  13    9    4      15.55        -       6.23      11
  13    9    5      33.37        -      17.42       3
  13    9    6     109.68        -      24.02       8
  13    9    7      48.15        -      15.87       5
  13    9   11      13.80        -       7.70       3
  13    9   12      15.74        -       2.28       4
  13    9   13      23.97        -       8.17       4
  13    9   18      13.99        -       8.91       3
  13   10    0      71.95        -       7.31      99
  13   10    1      83.22        -       9.25      64
  13   10    2     106.44        -      14.55      58
  13   10    3      25.31        -       2.52      34
  13   10    4     437.09        -     107.24      17
  13   10    5     304.64        -      80.37       7
  13   10    6     282.46        -      72.99       5
  13   10    8     166.29        -      23.04       4
  13   10    9      25.36        -       6.68       7
  13   10   10      37.87        -      12.77       4
  13   10   11      24.30        -      10.04       4
  13   10   12      14.37        -       6.44       6
  13   10   14      17.74        -       3.43       3
  13   10   15      14.49        -       4.23       5
  13   11    0      32.58        -       3.29      98
  13   11    1      37.24        -       3.37      53
  13   11    2      96.04        -      10.67      69
  13   11    3      32.52        -       3.25      45
  13   11    4     400.31        -      78.85      18
  13   11    5      21.75        -       5.46      11
  13   11    6      22.89        -       5.59      11
  13   11    7     230.85        -      35.45      11
  13   11    8      24.47        -       5.31       9
  13   11    9      35.55        -       5.83      10
  13   11   10      19.44        -       4.60      10
  13   11   11      29.10        -       5.98       9
  13   11   12      14.75        -       1.25       8
  13   11   14      12.87        -       3.28       3
  13   11   17       2.95        -       2.42       3
  13   12    0     129.25        -      19.51      93
  13   12    1     168.36        -      22.83      50
  13   12    2      23.94        -       2.27      51
  13   12    3     322.95        -      34.07      52
  13   12    4     448.29        -      57.23      19
  13   12    5      67.69        -      12.24      14
  13   12    6      37.82        -       2.56       3
  13   12    7     204.63        -      46.84       9
  13   12    8     118.38        -      25.57      10
  13   12    9      44.10        -       6.30       8
  13   12   10     100.01        -      25.48      10
  13   12   11      45.54        -      10.74       6
  13   12   12      15.21        -       3.45       8
  13   12   13      10.94        -       3.37       6
  13   12   14      12.96        -       3.00       5
  13   12   15      16.70        -       4.65       3
  13   12   16      20.37        -       9.90       4
  13   13    0     167.45        -      35.49      49
  13   13    1     843.26        -      96.41      56
  13   13    2     509.17        -      54.46      59
  13   13    3     220.95        -      23.93      68
  13   13    4      27.05        -       4.59      25
  13   13    5      34.10        -       9.68       9
  13   13    6     123.99        -      29.93       9
  13   13    7      23.98        -       6.71      11
  13   13    8      41.13        -       8.54       6
  13   13    9      46.57        -       9.32       4
  13   13   10      49.89        -      10.37       6
  13   13   11      21.46        -       3.37       3
  13   13   12      22.41        -       4.66       8
  13   13   13      46.47        -       9.93       5
  13   13   14      16.58        -       6.67       6
  13   14    1      20.72        -       2.21      49
  13   14    2      92.42        -      10.92      51
  13   14    3     347.34        -      37.45      61
  13   14    4     128.09        -      15.75      33
  13   14    5     819.54        -     117.47      14
  13   14    6     105.60        -      26.12      12
  13   14    7     128.16        -      20.23      11
  13   14    8      25.25        -       5.46       9
  13   14    9      34.02        -      12.47       7
  13   14   10      36.16        -       8.10       4
  13   14   11      22.75        -       5.10       6
  13   14   12      15.48        -       3.61       4
  13   14   13      22.80        -       4.45       3
  13   15    1     261.48        -      41.62      38
  13   15    2     398.46        -      46.52      49
  13   15    3      72.71        -       9.72      57
  13   15    4     145.90        -      22.20      26
  13   15    5      27.14        -       5.79      15
  13   15    6      47.62        -       9.29      15
  13   15    7      25.41        -       4.13      12
  13   15    8      82.77        -      10.12      11
  13   15    9      20.88        -       3.45      10
  13   15   10      17.45        -       4.28       8
  13   15   11      24.19        -       5.44       8
  13   15   12      11.10        -       5.26       4
  13   15   13      19.03        -       2.33       4
  13   15   14      16.12        -       4.79       4
  13   15   15      12.03        -       2.53       4
  13   15   16      17.34        -       4.67       6
  13   16    1     153.32        -      18.76      38
  13   16    2      95.19        -       9.15      46
  13   16    3     242.10        -      34.01      55
  13   16    4     200.00        -      33.45      36
  13   16    5     185.46        -      51.73       9
  13   16    6      40.31        -      15.63       3
  13   16    7      31.12        -       4.03       3
  13   16    8      63.93        -      25.00       4
  13   16    9      21.90        -       3.97       3
  13   16   10      21.68        -       5.17       5
  13   16   11      34.61        -       6.88       4
  13   16   12      11.01        -       3.68       4
  13   16   13      17.49        -       4.56       6
  13   16   15      30.04        -      11.93       4
  13   16   17       5.34        -       2.54       3
  13   17    1      99.42        -      11.43      38
  13   17    2      63.39        -       6.92      45
  13   17    3      71.30        -       8.03      45
  13   17    4     119.24        -      15.98      26
  13   17    5      47.62        -       9.86      14
  13   17    6      25.74        -       8.33       8
  13   17   10      20.13        -       6.95       3
  13   17   12      22.50        -       4.00       4
  13   17   13      17.86        -       4.18       5
  13   17   14      19.86        -       6.16       4
  13   17   15      16.27        -       5.29       3
  13   17   16      14.49        -       5.10       4
  13   17   17      13.23        -       2.78       3
  13   18    1      26.24        -       4.13      31
  13   18    2      22.75        -       2.91      41
  13   18    3      19.85        -       2.51      37
  13   18    4      38.15        -       5.30      28
  13   18    5     132.50        -      22.25      15
  13   18    6      33.90        -       4.77       5
  13   18    7      24.82        -       3.83       5
  13   18    8      14.45        -       2.43       3
  13   18    9      13.17        -       5.72       3
  13   19    1      76.73        -      10.24      27
  13   19    2      38.69        -       5.60      40
  13   19    3      26.60        -       2.92      39
  13   19    4      22.99        -       2.70      24
  13   19    5     161.19        -      21.72      13
  13   19    6      21.04        -       9.86       4
  13   19    8      29.06        -       9.38       5
  13   19    9      82.16        -      39.04       3
  13   19   10      23.41        -       9.15       3
  13   19   11      16.59        -       3.30       3
  13   19   14      19.97        -       8.05       3
  13   20    1      31.97        -       5.45      19
  13   20    2      55.89        -       5.29      35
  13   20    3     108.95        -      14.13      41
  13   20    4      22.95        -       3.11      24
  13   20    5      40.78        -      12.52      13
  13   20    6      25.43        -       4.87       8
  13   20    7      33.31        -      11.12       5
  13   20    8      19.41        -       3.28       3
  13   20   10      16.65        -       2.14       4
  13   21    1      48.78        -       7.99      26
  13   21    2     125.00        -      18.27      35
  13   21    3      67.32        -       8.77      35
  13   21    4      46.32        -       7.06      27
  13   21    5      13.60        -       3.98      13
  13   21    6      43.23        -      12.29       7
  13   21    7       4.23        -       1.07       5
  13   22    1      22.86        -       3.87      20
  13   22    2      96.75        -      15.66      37
  13   22    3      54.73        -       7.08      39
  13   22    4      33.24        -       5.32      23
  13   22    5      17.46        -       2.23      21
  13   22    6      17.27        -       4.60       4
  13   22    7      35.78        -       8.33       6
  13   22    8      29.60        -       5.74       6
  13   22    9      30.80        -       5.50       4
  13   23    1      21.57        -       3.46      19
  13   23    2      22.79        -       2.42      37
  13   23    3      70.52        -      13.38      26
  13   23    4      15.04        -       3.21      24
  13   23    5      21.83        -       3.77      21
  13   23    6      14.98        -       4.95       8
  13   23   11      20.88        -      10.45       3
  13   24    1      56.15        -       7.26      24
  13   24    2      21.13        -       4.00      27
  13   24    3      15.94        -       1.49      26
  13   24    4      20.46        -       3.53      27
  13   24    5      17.36        -       2.79      14
  13   24    6      33.86        -       6.67      10
  13   25    1      40.97        -       4.52      32
  13   25    2      41.95        -       6.57      21
  13   25    3      26.36        -       2.78      35
  13   25    4      57.40        -      11.40      17
  13   25    5      18.41        -       3.76      11
  13   25    6      19.81        -       1.47      10
  13   25    7      20.97        -       4.06       9
  13   26    1      15.12        -       3.50      18
  13   26    2      20.82        -       2.95      27
  13   26    3      48.25        -       9.66      20
  13   26    4      40.72        -       7.50      19
  13   26    5      15.48        -       2.59      16
  13   26    6      28.10        -       5.81      10
  13   26    9      28.87        -       9.90       6
  13   27    1      23.07        -       3.53      21
  13   27    2      12.15        -       3.70      16
  13   27    3      47.61        -       7.66      26
  13   27    4      25.42        -       6.33      13
  13   27    5      16.49        -       4.65      13
  13   27    6      28.09        -       8.91       7
  13   27    7      27.60        -       4.28       5
  13   27    8      17.69        -       4.34       7
  13   28    1      26.13        -       3.43      24
  13   28    2      18.03        -       4.60      17
  13   28    3      28.35        -       5.36      21
  13   28    4      18.80        -       2.81      16
  13   28    5      32.25        -       5.06      12
  13   28    6      21.39        -       3.60       9
  13   28    7      23.52        -       5.44       5
  13   28    8      17.59        -       3.76       5
  13   29    1      32.24        -       5.08      17
  13   29    2      13.94        -       1.89      24
  13   29    3      21.50        -       3.34      19
  13   29    4      14.04        -       3.25      13
  13   29    5      21.38        -       3.00      15
  13   29    6      24.04        -       5.64       5
  13   29    7      16.24        -       5.30       6
  13   29    8      20.59        -       2.69       4
  13   29    9      15.33        -       9.67       4
  13   29   10      20.36        -       2.28       3
  13   30    1      26.54        -       3.95      22
  13   30    2      15.04        -       2.77      23
  13   30    3      54.10        -       8.45      19
  13   30    4      34.36        -       5.45      10
  13   30    5      21.62        -       4.12       7
  13   30    6      17.41        -       4.80       7
  13   30    7      25.30        -      11.17       5
  13   30   10      21.19        -       3.77       3
  13   31    1      13.80        -       2.07      19
  13   31    2      44.98        -       7.44      20
  13   31    3      13.31        -       2.73      16
  13   31    4      15.66        -       3.59       9
  13   31    5      26.77        -       4.91      11
  13   31    6      13.35        -       3.92       7
  13   31    7       9.78        -       3.29       7
  13   31    8       8.73        -       7.93       3
  13   32    1      17.10        -       3.16      17
  13   32    2      15.56        -       2.39      17
  13   32    3      50.15        -      10.68       9
  13   32    4      43.41        -       6.94      11
  13   32    5      14.93        -       1.82      12
  13   32    6      23.66        -       4.32       5
  13   32    7      12.15        -       3.72       4
  13   32    8       8.79        -       2.65       4
  13   33    1      14.41        -       2.45      14
  13   33    2      19.97        -       2.71      13
  13   33    3      15.70        -       2.81      18
  13   33    4      19.61        -       2.97      13
  13   33    5      16.78        -       3.51      10
  13   33    6      17.84        -       1.50       9
  13   33    7       9.45        -       3.27       4
  13   34    1      16.78        -       1.92      14
  13   34    2      23.42        -       4.21      15
  13   34    3      32.45        -       3.17      16
  13   34    4      12.57        -       3.08       9
  13   34    5      19.37        -       3.32       7
  13   34    6      18.32        -       3.09       7
  13   34    7      15.15        -       6.19       5
  13   35    1      22.29        -       5.13       7
  13   35    2      33.32        -       3.53      17
  13   35    3      17.10        -       3.77      10
  13   35    4      15.05        -       2.45      12
  13   35    5      30.56        -       7.85       6
  13   35    6      18.50        -       9.29       4
  13   35    8      16.77        -       5.84       3
  13   35    9      11.58        -       2.62       4
  13   35   10      20.94        -       2.90       3
  13   36    1      23.02        -       5.61       6
  13   36    2      16.78        -       2.52       9
  13   36    3      21.22        -       2.37       8
  13   36    4      23.25        -       4.99      15
  13   36    5      46.37        -      18.05       4
  13   36    6      10.39        -       2.95       5
  13   36    7      16.58        -       4.40       4
  13   36    8       6.50        -       3.32       3
  13   36   10      17.65        -       2.96       3
  13   37    1      11.62        -       3.04       7
  13   37    2       9.73        -       3.45      13
  13   37    3      17.94        -       3.96      12
  13   37    4      17.73        -       4.50       9
  13   37    5      16.74        -       6.90       4
  13   37    6      11.41        -       1.60       4
  13   38    1      19.40        -       4.33       5
  13   38    2      17.27        -       3.69       8
  13   38    3       8.85        -       3.53       5
  13   38    4      14.10        -       3.20       5
  13   38    5      28.48        -       6.59       5
  13   38    6       8.94        -       3.65       6
  13   38    8       5.89        -       4.54       3
  13   39    1      13.58        -       4.00       4
  13   39    2      21.72        -       7.20       8
  13   39    3      12.76        -       2.80      11
  13   39    4      13.39        -       6.64       4
  13   39    6      19.63        -       5.78       3
  13   39    7       8.22        -       3.04       4
  13   40    1      12.56        -       1.63       3
  13   40    2      10.37        -       3.27       9
  13   40    3      26.37        -       7.24       6
  13   40    4      13.13        -       2.63       7
  13   41    1      16.25        -       5.86       4
  13   41    2      11.91        -       4.69       5
  13   41    3      12.32        -       4.50       3
  13   41    5       7.44        -       1.95       3
  13   41    6      23.90        -       4.87       3
  13   42    1      13.42        -       1.06       3
  13   42    2      13.43        -       1.94       3
  13   42    3       7.80        -       0.76       5
  13   43    1       6.81        -       5.21       4
  13   43    2       7.85        -       7.54       3
  14    0    0      43.02        -       4.29      80
  14    0    1      52.52        -       6.63      56
  14    0    2      55.14        -      13.22      27
  14    0    3      48.98        -       5.55      22
  14    0    4      36.01        -       6.02       9
  14    0    5      46.72        -      20.72       4
  14    1    0      98.86        -      10.15     129
  14    1    1     378.29        -      50.61      56
  14    1    2     280.11        -      36.01      32
  14    1    3     155.20        -      23.93      23
  14    1    4      32.64        -       9.50      10
  14    1    5      57.09        -      16.19       5
  14    1    7      89.89        -      65.67       3
  14    2    0     505.86        -      57.22     136
  14    2    1     144.91        -      20.06      51
  14    2    2      34.86        -       6.37      38
  14    2    3     136.72        -      39.57      20
  14    2    4      26.41        -       4.44      12
  14    2    5      23.65        -       4.14       4
  14    3    0      42.71        -       3.55     141
  14    3    1     363.51        -      43.75      55
  14    3    2      60.49        -       8.97      34
  14    3    3      47.81        -       9.42      25
  14    3    4      57.49        -       9.56      14
  14    3    5      22.27        -       4.36       7
  14    4    0      49.58        -       5.66      95
  14    4    1      78.27        -       8.25      66
  14    4    2      73.26        -      13.05      37
  14    4    3      34.94        -       5.86      27
  14    4    4      75.10        -      17.04      17
  14    4    5     419.62        -     146.04       4
  14    4    7      35.05        -       5.50       5
  14    5    0      47.99        -       4.07      95
  14    5    1      58.77        -       4.91      81
  14    5    2      27.58        -       3.79      37
  14    5    3     235.95        -      42.33      24
  14    5    4      93.89        -      23.60      13
  14    5    5     312.58        -      99.23       7
  14    5    6     510.82        -     179.58       3
  14    5   11      -1.90        -       6.99       4
  14    6    0      54.69        -       4.94     103
  14    6    1     107.43        -      12.42      66
  14    6    2      41.76        -       4.46      48
  14    6    3     283.49        -      55.30      24
  14    6    4     193.83        -      49.52      17
  14    6    5      69.53        -      33.01       7
  14    6   15      17.04        -       6.78       3
  14    7    0      63.15        -       6.83      91
  14    7    1      87.34        -       9.58      64
  14    7    2     375.12        -      55.53      48
  14    7    3      37.96        -       6.39      28
  14    7    4      34.60        -       5.10      23
  14    7    5      22.93        -       5.64       5
  14    8    0      42.60        -       5.75      95
  14    8    1     155.96        -      21.22      50
  14    8    2      65.02        -       6.13      60
  14    8    3     640.50        -     116.74      37
  14    8    4     392.45        -      70.45      19
  14    8    5      25.75        -      10.34       4
  14    8    6      56.24        -      19.98       3
  14    8    7      24.17        -       7.57       3
  14    8    8     131.18        -      30.45       4
  14    8   12      20.84        -       6.76       3
  14    8   15      24.94        -       9.97       3
  14    9    0     378.44        -      55.19      85
  14    9    1     135.01        -      15.19      67
  14    9    2      26.45        -       3.32      49
  14    9    3     620.27        -     101.36      39
  14    9    4      95.25        -      18.74      20
  14    9    5     146.81        -      53.31       8
  14    9    6     635.08        -      74.65       3
  14    9    7      84.69        -      30.92       7
  14    9    8      27.41        -      12.18       4
  14    9    9     129.07        -      53.57       5
  14    9   10       7.03        -       1.68       3
  14    9   11      19.05        -       8.75       3
  14    9   14      19.47        -       5.50       3
  14    9   15      29.48        -       8.93       3
  14   10    0      43.03        -       3.41      82
  14   10    1      51.40        -       6.49      59
  14   10    2     108.04        -      12.47      65
  14   10    3     113.91        -      14.98      38
  14   10    4     105.48        -      21.82      20
  14   10    5      36.42        -       6.90      12
  14   10    6      73.57        -      21.72       7
  14   10    7      48.55        -      22.18       4
  14   10    9       8.52        -       2.61       3
  14   11    0      39.51        -       3.86      89
  14   11    1     293.80        -      36.75      54
  14   11    2      87.93        -      12.30      44
  14   11    3     212.17        -      24.92      53
  14   11    4      24.24        -       5.12      23
  14   11    5      38.42        -       7.74      11
  14   11    6     120.54        -      34.66       5
  14   11    7      26.52        -       7.85       6
  14   11    8      60.90        -       8.87       6
  14   11    9      66.36        -      10.88       8
  14   11   10      35.68        -       6.03       6
  14   11   11      21.23        -       5.95       5
  14   11   12      15.22        -       5.11       3
  14   11   13      36.47        -       8.39       4
  14   11   14      23.78        -       2.79       6
  14   11   15      13.01        -       8.01       3
  14   11   16      13.75        -       6.89       3
  14   12    0      63.03        -       5.74      97
  14   12    1      50.84        -       6.18      54
  14   12    2      66.12        -      10.09      57
  14   12    3     100.11        -       9.87      60
  14   12    4     436.73        -      72.85      25
  14   12    5     189.34        -      50.93      15
  14   12    6      85.31        -      23.48       8
  14   12    7      25.61        -       8.28       7
  14   12    8      32.84        -       5.77       7
  14   12   10      46.56        -      27.64       3
  14   12   11      15.65        -       5.05       3
  14   12   12      11.90        -       3.10       4
  14   12   13       8.92        -       2.57       5
  14   13    0      89.65        -      10.41      85
  14   13    1      20.37        -       3.31      46
  14   13    2      73.44        -       9.61      42
  14   13    3     304.37        -      35.39      60
  14   13    4     145.37        -      17.30      36
  14   13    5     488.42        -     126.69      16
  14   13    6      59.35        -      10.05       8
  14   13    7     120.43        -      20.85       9
  14   13    8      20.87        -       4.39      12
  14   13    9      29.74        -       7.36       8
  14   13   10      29.49        -       3.52       8
  14   13   11      11.30        -       1.68       5
  14   13   12      23.60        -       4.93       4
  14   13   13      14.61        -       6.15       7
  14   13   14      14.84        -       2.51       7
  14   13   15       8.49        -       2.31       4
  14   13   16      13.48        -       4.81       4
  14   13   17      11.59        -       4.50       5
  14   13   18       6.27        -       4.80       3
  14   14    0     114.08        -      19.69      46
  14   14    1      92.95        -      18.48      37
  14   14    2    1073.44        -     114.69      36
  14   14    3     420.58        -      55.37      52
  14   14    4      26.69        -       2.59      34
  14   14    5      97.44        -      22.98      17
  14   14    6     121.79        -      58.09       7
  14   14    7      74.43        -      22.49       6
  14   14    8      51.68        -       7.48      10
  14   14    9      41.62        -      10.26       6
  14   14   11      23.90        -       6.41       5
  14   14   12      25.03        -       6.46       3
  14   14   13      14.25        -       1.47       5
  14   14   14      24.83        -       5.10       3
  14   14   15      20.14        -       2.63       4
  14   14   16      19.68        -       2.02       3
  14   15    1     149.12        -      21.93      39
  14   15    2      54.65        -      10.47      48
  14   15    3      32.16        -       3.68      35
  14   15    4      38.10        -       4.96      30
  14   15    5     102.06        -      20.80      23
  14   15    6     307.88        -      64.98      10
  14   15    7      50.93        -       8.38       6
  14   15    8      41.65        -       5.72       9
  14   15    9      17.38        -       5.50       8
  14   15   10      54.35        -      15.52      12
  14   15   11      25.81        -       3.68       3
  14   15   12      26.70        -       3.23       4
  14   15   13       6.94        -       2.98       5
  14   16    1     104.62        -      19.08      32
  14   16    2      30.74        -       2.92      53
  14   16    3     118.19        -      14.37      46
  14   16    4     157.57        -      24.00      38
  14   16    5      47.28        -       8.52      15
  14   16    6      78.67        -      15.43      19
  14   16    7      24.61        -       3.03      11
  14   16    8      17.68        -       4.28       9
  14   16    9      29.44        -       5.90       9
  14   16   10      13.03        -       2.14       4
  14   16   11      16.27        -       5.45       3
  14   16   12      10.97        -       2.01       6
  14   16   13      13.76        -       3.00       5
  14   16   14       9.34        -       4.17       3
  14   16   15      15.84        -       7.20       3
  14   17    1     146.56        -      21.23      29
  14   17    2      26.21        -       2.79      48
  14   17    3     123.08        -      18.15      45
  14   17    4      58.02        -       9.82      26
  14   17    5      25.69        -       4.91      17
  14   17    6      72.37        -      19.20       5
  14   17    7      23.89        -       5.81       5
  14   17    8      19.81        -       4.28       5
  14   17    9      16.33        -       2.77       4
  14   17   10      13.49        -       4.96       5
  14   17   11      18.64        -       3.79       3
  14   17   12      10.99        -       2.51       3
  14   17   14      20.14        -       6.80       3
  14   17   15      13.43        -       1.83       3
  14   17   17       6.25        -       3.44       3
  14   18    1      28.15        -       4.31      35
  14   18    2      25.64        -       2.60      39
  14   18    3      76.05        -      11.29      44
  14   18    4      32.80        -       3.95      35
  14   18    5      60.86        -      10.71      21
  14   18    6      21.42        -       4.05       5
  14   18    7      40.06        -       3.61       6
  14   18    8       7.62        -       3.31       3
  14   18   13      25.35        -       4.03       5
  14   18   14      51.97        -       9.06       3
  14   18   16      20.75        -       5.87       3
  14   19    1      57.46        -       9.22      26
  14   19    2      45.86        -       6.91      32
  14   19    3      46.18        -       6.11      31
  14   19    4     119.93        -      20.87      24
  14   19    5      33.69        -       5.53      18
  14   19    6      35.89        -       6.23       8
  14   19    7      23.80        -       5.06       7
  14   19    8       9.31        -       3.63       5
  14   19   13      12.74        -       4.25       3
  14   19   15      16.17        -       2.83       3
  14   20    1      61.04        -      10.84      24
  14   20    2      37.91        -       5.44      34
  14   20    3     309.13        -      56.57      25
  14   20    4      21.80        -       2.04      24
  14   20    5      89.01        -      15.08      30
  14   20    6      19.32        -       2.07       9
  14   20    7      19.37        -       6.17       8
  14   20    8      41.43        -      10.92       3
  14   20   10      20.31        -       7.65       3
  14   20   12      18.25        -       8.14       4
  14   20   13      19.34        -       9.03       4
  14   21    1      29.30        -       3.30      32
  14   21    2      15.08        -       1.79      29
  14   21    3     108.21        -      12.48      33
  14   21    4      45.94        -       6.07      29
  14   21    5      86.09        -      16.58      15
  14   21    6      23.61        -       5.69       4
  14   21    7      19.94        -       3.10       5
  14   21   10      24.64        -       3.96       3
  14   21   12      15.97        -      11.99       3
  14   22    1     111.02        -      13.46      29
  14   22    2      23.12        -       3.02      32
  14   22    3      19.34        -       2.56      29
  14   22    4      59.44        -       9.89      27
  14   22    5      21.12        -       2.62      24
  14   22    6      19.82        -       2.99       4
  14   22    7      26.65        -      10.10       4
  14   23    1      42.75        -       5.75      21
  14   23    2      46.29        -       6.52      22
  14   23    3      28.30        -       3.38      18
  14   23    4      18.02        -       2.97      29
  14   23    5      62.56        -      13.02      20
  14   23    6      20.88        -       2.17       6
  14   23    7      19.61        -      10.22       4
  14   24    1      21.22        -       3.83      21
  14   24    2      43.63        -       6.85      19
  14   24    3      24.97        -       3.68      19
  14   24    4      19.36        -       3.04      27
  14   24    5      18.53        -       1.80      17
  14   24    6      34.05        -       3.96      13
  14   24    7      19.61        -       6.14       6
  14   24    8      30.78        -      10.57       4
  14   25    1      22.04        -       3.85      24
  14   25    2      27.89        -       3.82      21
  14   25    3      17.11        -       2.12      32
  14   25    4      87.74        -      13.56      19
  14   25    5      15.41        -       2.92       9
  14   25    6      11.44        -       6.11       3
  14   25    7      19.84        -       3.21       9
  14   25    8      15.48        -      12.68       3
  14   25   10      11.63        -       5.44       4
  14   26    1      22.95        -       3.23      29
  14   26    2      13.46        -       3.26      20
  14   26    3      12.53        -       1.82      18
  14   26    4      38.73        -       5.78      25
  14   26    5      37.09        -       6.86       9
  14   26    6      20.19        -       3.78       9
  14   26    9      20.14        -       4.18       3
  14   27    1      16.08        -       3.29      23
  14   27    2      45.87        -       6.72      24
  14   27    3      17.06        -       2.55      21
  14   27    4      20.52        -       2.55      16
  14   27    5      26.28        -       3.47      18
  14   27    6      21.95        -       4.56      10
  14   27    7      12.42        -       2.13       7
  14   27    8      22.69        -       4.16       5
  14   28    1      18.65        -       3.46      18
  14   28    2      21.94        -       5.53      11
  14   28    3      27.51        -       3.41      18
  14   28    4      21.30        -       3.24      16
  14   28    5      16.38        -       3.37      11
  14   28    6      12.39        -       3.11       7
  14   28    7      20.55        -       7.03       7
  14   28    8       7.10        -       2.08       7
  14   29    1      15.06        -       3.29      18
  14   29    2      18.84        -       2.76      26
  14   29    3      44.69        -       6.68      25
  14   29    4      20.25        -       3.55      13
  14   29    5      16.73        -       2.51      15
  14   29    6      25.88        -       6.03       8
  14   29    7      12.47        -       3.77       8
  14   29    8      13.88        -       7.23       5
  14   29    9      16.44        -       3.48       5
  14   29   10      17.59        -       1.92       3
  14   30    1      24.25        -       6.04      11
  14   30    2      14.35        -       2.12      16
  14   30    3      31.70        -       4.28      15
  14   30    4      15.82        -       5.45      10
  14   30    5      10.62        -       2.91       9
  14   30    6      58.25        -      16.24       6
  14   30    7      10.70        -       1.72       9
  14   31    1      21.66        -       3.47      15
  14   31    2      19.38        -       2.84      20
  14   31    3      15.72        -       2.27      16
  14   31    4      20.20        -       4.37      12
  14   31    5      26.09        -       2.83       8
  14   31    6      18.46        -       1.91       5
  14   31    7      20.07        -       3.87      10
  14   32    1      13.76        -       4.30      11
  14   32    2      16.12        -       2.01      18
  14   32    3      22.04        -       3.81      13
  14   32    4      38.96        -       8.38      13
  14   32    5      14.47        -       3.52      12
  14   32    6      24.32        -       6.21      10
  14   32    7      10.33        -       3.39       7
  14   32    8      12.85        -       5.02       3
  14   32    9      17.23        -       3.00       3
  14   32   10      15.79        -       2.78       4
  14   33    1      32.30        -       3.65      10
  14   33    2      14.73        -       3.57      14
  14   33    3      19.33        -       3.39      12
  14   33    4      26.30        -       3.64      17
  14   33    5      17.58        -       2.98       7
  14   33    6      23.73        -       5.40       5
  14   33    7      18.43        -       7.41       4
  14   33    8      15.23        -       5.95       3
  14   34    1       5.11        -       2.67       8
  14   34    2      18.54        -       3.75      16
  14   34    3      22.05        -       5.39      13
  14   34    4      14.43        -       3.89       7
  14   34    5      18.81        -       3.56       9
  14   34    6      27.19        -       3.29       3
  14   34    7      12.32        -       4.33       3
  14   34    8      16.68        -       2.61       4
  14   35    1      19.73        -       3.65      11
  14   35    2      18.38        -       2.70      13
  14   35    3      20.36        -       3.84      15
  14   35    4      21.40        -       6.63       7
  14   35    5      20.01        -       4.90       5
  14   35    7      12.92        -       3.31       4
  14   35   10       8.60        -       3.35       3
  14   36    1      17.88        -       2.03      16
  14   36    2      12.92        -       3.04      13
  14   36    3      21.14        -       6.48       7
  14   36    4      17.88        -       7.55       6
  14   36    5      17.60        -       5.23       5
  14   36    6      20.23        -       4.75       6
  14   36   10      16.39        -       3.18       3
  14   37    1      12.68        -       2.89      10
  14   37    2      11.17        -       1.96      13
  14   37    3      13.36        -       1.74       8
  14   37    4      13.01        -       3.10       8
  14   37    6      16.89        -       7.17       4
  14   38    1      11.33        -       3.36      13
  14   38    2      18.17        -       2.59      16
  14   38    3      19.31        -       1.85       7
  14   38    4      17.91        -       4.67       6
  14   38    5      13.79        -       2.48       4
  14   38    6      13.38        -       2.09       5
  14   38    8       9.23        -       4.19       3
  14   39    1      23.58        -       3.93       8
  14   39    2      18.97        -       3.86       8
  14   39    3      19.21        -       4.46       5
  14   39    4      14.32        -       3.08       6
  14   39    5      12.84        -       2.21       3
  14   40    1      14.03        -       4.00       3
  14   40    2       8.43        -       4.45       7
  14   40    3      14.27        -       2.13       5
  14   40    4      14.04        -       2.95       7
  14   41    1      16.34        -       6.52       3
  14   41    2       9.75        -       1.87       4
  14   41    4      16.57        -       3.05       5
  14   42    1      15.27        -       0.78       3
  14   42    3      -3.38        -       3.50       3
  14   42    4      17.48        -       2.78       4
  14   43    3       7.73        -       1.59       4
  15    0    0      31.74        -       2.85      72
  15    0    1      25.65        -       2.48      55
  15    0    2      71.15        -      10.53      36
  15    0    3     230.45        -      50.41      18
  15    0    4      21.33        -       4.37      21
  15    0    5      17.65        -       6.53       5
  15    0    6     218.12        -      66.37       4
  15    1    0      52.53        -       4.01     127
  15    1    1      46.02        -       6.65      48
  15    1    2     114.39        -      16.36      41
  15    1    3     309.85        -      59.52      24
  15    1    4     178.48        -      43.99      20
  15    1    5     181.63        -     111.78       3
  15    1    9      50.26        -      19.39       3
  15    2    0     265.15        -      26.95     146
  15    2    1      68.74        -       8.05      50
  15    2    2     156.50        -      20.70      33
  15    2    3      84.15        -      16.96      21
  15    2    4     351.61        -      66.07      17
  15    2    5      21.27        -       3.16       4
  15    2    7      78.21        -      24.48       3
  15    3    0      33.56        -       2.95     131
  15    3    1     158.09        -      18.73      54
  15    3    2      41.68        -       5.56      38
  15    3    3      47.33        -       7.18      29
  15    3    4     115.35        -      28.94      14
  15    3    5     105.97        -      34.19       4
  15    3    6      21.44        -       3.01       4
  15    4    0      41.59        -       3.17      99
  15    4    1      26.24        -       3.26      65
  15    4    2      63.07        -       8.61      35
  15    4    3     107.96        -      22.81      27
  15    4    4      51.66        -       8.76      13
  15    4    5      51.12        -       6.67       7
  15    5    0     253.77        -      40.23      89
  15    5    1     118.50        -      13.59      66
  15    5    2      29.77        -       4.17      30
  15    5    3     338.62        -      61.37      27
  15    5    4      63.68        -      10.15      13
  15    5    5      43.10        -      10.44       8
  15    5    6      25.35        -      10.18       3
  15    6    0      55.60        -       9.57      97
  15    6    1     220.56        -      26.74      57
  15    6    2     161.20        -      20.55      45
  15    6    3     207.83        -      32.55      26
  15    6    4      69.17        -      16.42      11
  15    6    5      47.53        -      11.47       6
  15    7    0     151.29        -      18.30     101
  15    7    1      33.80        -       3.45      63
  15    7    2      33.38        -       3.25      45
  15    7    3     164.09        -      30.78      30
  15    7    4      31.33        -       4.34       9
  15    8    0      42.72        -       4.79      82
  15    8    1      26.76        -       3.05      50
  15    8    2     264.06        -      34.72      51
  15    8    3     244.70        -      50.03      29
  15    8    4     109.45        -      23.31      11
  15    8    5     156.20        -      51.03       5
  15    8    6      55.29        -      14.27       5
  15    8    7      60.57        -      12.93       5
  15    9    0      47.83        -       3.74      87
  15    9    1     113.84        -      13.43      53
  15    9    2      67.12        -       7.44      44
  15    9    3      89.42        -      14.76      30
  15    9    4     413.21        -      95.89      10
  15    9    5      29.70        -       9.73       6
  15    9    6     168.88        -      39.69       9
  15    9    7      18.91        -       6.00       4
  15    9    8      76.01        -      13.66       3
  15    9   10      39.78        -       9.97       3
  15   10    0     216.23        -      38.94      74
  15   10    1     126.20        -      12.33      56
  15   10    2      46.90        -       6.00      45
  15   10    3     110.12        -      18.81      24
  15   10    4     225.09        -      38.16      17
  15   10    5      23.33        -       5.34       5
  15   10    7     141.22        -      18.40       3
  15   10    8      21.91        -       3.98       8
  15   10    9      26.53        -       3.34       6
  15   10   12       8.75        -       5.98       4
  15   10   13      29.53        -       3.14       5
  15   11    0      41.27        -       5.65      86
  15   11    1     195.38        -      25.76      56
  15   11    2      96.80        -      11.31      42
  15   11    3      54.75        -       5.82      38
  15   11    4     233.01        -      45.22      17
  15   11    5      92.51        -      59.47       3
  15   11    6      82.67        -      26.71       6
  15   11    8      41.64        -       8.34       6
  15   11   10      40.87        -      23.73       4
  15   11   11      17.26        -       1.82       3
  15   12    0      44.50        -       6.34      81
  15   12    1      41.28        -       6.35      37
  15   12    2      34.12        -       4.18      39
  15   12    3      46.04        -       6.16      43
  15   12    4      20.11        -       4.90      21
  15   12    5     166.52        -      57.52       7
  15   12    6      27.61        -       4.05       6
  15   12    7     122.68        -      23.10       8
  15   12    8       9.51        -       1.76       3
  15   12    9      29.39        -       5.87       4
  15   12   11      16.93        -       6.76       4
  15   12   12      44.91        -      10.94       4
  15   12   14      23.29        -       3.81       6
  15   12   15      11.55        -       3.09       3
  15   12   16      20.73        -       6.60       3
  15   12   17      14.91        -       2.49       3
  15   13    0      54.21        -       7.26      81
  15   13    1     217.70        -      29.62      42
  15   13    2     483.72        -      57.58      50
  15   13    3      82.62        -      10.89      42
  15   13    4     120.66        -      26.51      20
  15   13    5      25.17        -       5.45      11
  15   13    6      56.63        -      15.04       7
  15   13    7      27.72        -       3.94       7
  15   13    8      89.84        -      11.76       6
  15   13    9      23.90        -       5.74       4
  15   13   10      23.04        -       4.52       6
  15   13   13      18.01        -       2.35       4
  15   13   14      10.66        -       4.49       3
  15   14    0     197.80        -      24.37      81
  15   14    1     170.20        -      24.69      41
  15   14    2      48.13        -       8.76      47
  15   14    3      38.13        -       3.71      50
  15   14    4      32.43        -       3.89      27
  15   14    5     135.04        -      20.40      12
  15   14    6     259.94        -      60.93      13
  15   14    7      56.12        -      11.54      10
  15   14    8      24.36        -       6.04       9
  15   14    9      22.10        -       6.23       8
  15   14   10      30.89        -      13.07       5
  15   14   11      17.89        -       3.05       9
  15   14   12      24.83        -       5.66       3
  15   14   13      17.63        -       3.22       6
  15   14   14      12.02        -       5.06       6
  15   14   15      15.54        -       3.90       5
  15   14   16       7.22        -       2.64       4
  15   14   17       8.45        -       2.24       4
  15   14   18       8.87        -       2.76       3
  15   15    0     280.72        -      51.10      43
  15   15    1      49.94        -      17.02      36
  15   15    2     107.29        -      13.70      37
  15   15    3     205.57        -      26.30      43
  15   15    4      48.58        -       7.84      22
  15   15    5      51.06        -      13.73      12
  15   15    6     106.06        -      25.45       6
  15   15    7      25.39        -       4.53       7
  15   15    8      17.69        -       4.46       7
  15   15    9      49.91        -      21.43       6
  15   15   10      13.69        -       2.75       4
  15   15   12      23.24        -       3.22       3
  15   15   13      14.21        -       2.22       5
  15   15   14      29.34        -       5.23       3
  15   15   15      11.35        -       2.61       3
  15   15   16       4.81        -       1.72       3
  15   16    1      36.23        -       4.22      35
  15   16    2      86.35        -       9.45      56
  15   16    3     210.55        -      30.65      32
  15   16    4     228.26        -      34.83      23
  15   16    5      19.88        -       3.92      12
  15   16    6      37.50        -       4.36       7
  15   16    7      21.01        -       4.74       8
  15   16    8      24.25        -       6.16       7
  15   16    9      21.11        -       9.55       4
  15   16   10      27.74        -       3.61       6
  15   16   11      26.62        -      15.26       4
  15   16   13      18.01        -       1.07       5
  15   16   14      19.18        -       5.89       4
  15   16   15      27.64        -       6.81       3
  15   17    1      78.91        -      11.86      38
  15   17    2     303.01        -      41.27      39
  15   17    3      24.20        -       2.29      50
  15   17    4      85.24        -       8.32      34
  15   17    5      33.27        -       4.58      18
  15   17    6      22.46        -       4.38       7
  15   17    7      51.15        -       9.98      11
  15   17    8      36.83        -       9.13       8
  15   17    9      18.00        -       2.96       6
  15   17   10      44.15        -       5.12       6
  15   17   11      13.17        -       3.10       5
  15   17   12      17.85        -       3.63       3
  15   17   13      10.95        -       4.06       5
  15   17   14       9.42        -       1.94       3
  15   17   17      13.67        -       3.90       3
  15   18    1      22.86        -       2.42      38
  15   18    2      48.64        -       6.10      38
  15   18    3      67.67        -       9.27      48
  15   18    4      24.64        -       2.71      35
  15   18    5      24.26        -       4.67      14
  15   18    6      37.99        -      10.29       7
  15   18    7      16.63        -       2.54       3
  15   18    8      14.56        -       3.78       5
  15   18    9      22.28        -      11.80       4
  15   18   10      14.52        -       4.29       5
  15   18   11      19.79        -       5.65       3
  15   18   12      13.10        -       0.59       3
  15   18   13      17.75        -       6.73       3
  15   18   14      30.73        -      14.33       3
  15   18   16      10.28        -       3.81       4
  15   19    1     105.20        -      11.31      26
  15   19    2      67.92        -       8.75      38
  15   19    3      30.85        -       2.91      36
  15   19    4      85.73        -      11.62      35
  15   19    5      37.46        -       6.07      16
  15   19    6      32.56        -       9.04       6
  15   19    7      20.82        -       6.52       8
  15   19    8      14.77        -       4.81       7
  15   19    9      27.53        -      10.74       4
  15   19   10      21.45        -       5.34       3
  15   19   12      15.21        -       7.22       3
  15   19   13      14.11        -       2.58       4
  15   20    1      76.97        -      10.02      33
  15   20    2      25.89        -       3.68      38
  15   20    3     103.05        -      13.48      36
  15   20    4      29.92        -       2.94      27
  15   20    5      99.22        -      16.92      26
  15   20    6      33.51        -       5.01      12
  15   20    7      17.78        -       4.44       3
  15   20    8      13.75        -       3.36       3
  15   20    9      20.34        -       8.80       3
  15   20   13      13.44        -       4.12       3
  15   21    1      29.87        -       4.07      29
  15   21    2      59.84        -       6.52      25
  15   21    3      60.56        -      10.45      19
  15   21    4      19.38        -       2.77      28
  15   21    5      24.63        -       5.02      14
  15   21    6      19.76        -       7.80       8
  15   21    7      46.05        -       6.51       5
  15   21    8      37.33        -       5.67       5
  15   21    9      14.24        -      10.51       3
  15   21   12      26.88        -       3.59       3
  15   22    1      28.06        -       3.50      25
  15   22    2      23.28        -       2.75      30
  15   22    3      16.02        -       2.03      34
  15   22    4      30.07        -       3.64      31
  15   22    5      52.51        -       9.12      22
  15   22    6      25.36        -       5.38       6
  15   22    8      21.80        -       9.56       3
  15   22   10      17.21        -       8.52       3
  15   22   11      23.07        -       4.78       4
  15   23    1      18.05        -       3.42      19
  15   23    2      32.97        -       4.46      26
  15   23    3      15.72        -       2.29      23
  15   23    4      49.35        -       7.58      31
  15   23    5      23.80        -       3.75      21
  15   23    6       8.39        -       2.78       6
  15   23    7      10.07        -       5.54       3
  15   23    8      21.82        -       9.14       3
  15   24    1      23.66        -       2.76      22
  15   24    2      29.59        -       4.59      22
  15   24    3      20.27        -       2.45      26
  15   24    4      18.78        -       2.63      25
  15   24    5      17.22        -       2.80      16
  15   24    6      19.12        -       4.99      12
  15   24    7      15.04        -       2.60       6
  15   24    8      18.90        -       3.84       3
  15   24   10      10.71        -       5.54       5
  15   25    1      16.57        -       2.79      19
  15   25    2      45.68        -       5.39      29
  15   25    3      27.95        -       4.83      25
  15   25    4      12.69        -       2.48      23
  15   25    5      20.16        -       2.88      19
  15   25    6      19.63        -       2.79       8
  15   25    7      10.83        -       2.31       7
  15   25    8      32.77        -       9.74       3
  15   26    1      20.52        -       2.79      23
  15   26    2      34.25        -       5.15      28
  15   26    3      20.79        -       2.49      24
  15   26    4      18.75        -       2.68      22
  15   26    5      19.60        -       4.07      11
  15   26    6       8.30        -       4.20       8
  15   26    7      16.16        -       1.90       4
  15   26   10      14.29        -       3.17       4
  15   27    1      28.91        -       4.10      21
  15   27    2      17.15        -       2.74      25
  15   27    3      18.38        -       5.36      15
  15   27    4      20.99        -       4.60      16
  15   27    5      18.27        -       2.55      16
  15   27    6       8.93        -       1.97       8
  15   27    7      20.83        -       6.35       7
  15   28    1      81.97        -      14.28      14
  15   28    2      42.53        -       9.55      18
  15   28    3      21.05        -       3.65      18
  15   28    4      23.36        -       4.18      16
  15   28    5      25.93        -       3.70      21
  15   28    6      38.83        -       8.29       7
  15   28    7      37.80        -      10.86       4
  15   28    8      20.83        -       5.80       6
  15   29    1      13.29        -       2.35      12
  15   29    2      27.38        -       4.92      19
  15   29    3      29.38        -       3.44      25
  15   29    4      18.41        -       3.42      19
  15   29    5      91.15        -      19.35      13
  15   29    6      10.76        -       4.96       6
  15   29    7      25.86        -       6.02      10
  15   29   10      14.18        -       2.89       3
  15   30    1      12.92        -       2.70      12
  15   30    2      18.40        -       2.81      19
  15   30    3      38.70        -       6.83      15
  15   30    4      39.17        -       8.11      15
  15   30    5      20.20        -       3.20       9
  15   30    6      20.58        -       5.59       7
  15   30    7      24.34        -       8.11       5
  15   31    1      35.29        -       5.26      11
  15   31    2      16.11        -       2.52      17
  15   31    3      18.94        -       2.13      13
  15   31    4      14.01        -       2.67      22
  15   31    5      54.03        -      21.57       5
  15   31    6      10.45        -       3.98       6
  15   31    7       6.89        -       3.85       6
  15   31    8       8.89        -       6.75       3
  15   32    1      24.85        -       4.80       8
  15   32    2      41.72        -       7.68      12
  15   32    3      20.07        -       3.60      13
  15   32    4      23.59        -       5.45      14
  15   32    5       7.54        -       2.75       9
  15   32    6      11.41        -       2.71      13
  15   32    7      19.26        -       2.36       4
  15   32    9      28.42        -       4.77       3
  15   33    1      16.75        -       2.36       8
  15   33    2      12.27        -       2.32      19
  15   33    3      19.47        -       3.65      11
  15   33    4      26.37        -       4.49      14
  15   33    5      16.16        -       2.98      11
  15   33    6      14.24        -       5.23       3
  15   33    7       9.22        -       1.35       5
  15   33    8       8.20        -       3.33       3
  15   34    1       9.66        -       2.86      10
  15   34    2      14.94        -       1.93      14
  15   34    3       9.54        -       1.92       6
  15   34    4      15.72        -       3.68       9
  15   34    5      17.68        -       3.88       9
  15   34    6      22.05        -       3.45       5
  15   35    1      14.05        -       2.72      10
  15   35    2      20.31        -       6.27       8
  15   35    3      19.99        -       2.86       7
  15   35    4      12.07        -       2.94       8
  15   35    5      20.97        -       3.38       8
  15   35    6      15.27        -       3.48       5
  15   36    1      18.90        -       4.90       9
  15   36    2      18.77        -       4.27       7
  15   36    3      21.67        -       2.64      11
  15   36    4      21.43        -       4.43       7
  15   36    5      19.13        -       6.73       6
  15   36    6       8.14        -       1.85       7
  15   36    9      13.38        -       4.44       5
  15   37    1      12.23        -       2.01       5
  15   37    2      11.47        -       2.45      11
  15   37    3      12.32        -       2.29       7
  15   37    4      11.50        -       2.14      13
  15   37    6      10.69        -       1.67       3
  15   37    7      10.66        -       4.86       3
  15   38    1      12.09        -       3.28       6
  15   38    2      14.39        -       2.29      13
  15   38    3      16.62        -       3.55       4
  15   38    4      19.47        -       5.16       5
  15   38    5      10.13        -       2.47       6
  15   38    6      15.74        -       3.98       5
  15   38    8       5.17        -       2.60       3
  15   39    1      15.31        -       4.26       6
  15   39    2      11.67        -       1.73      14
  15   39    3       3.68        -       0.57       3
  15   39    4      11.93        -       1.46       4
  15   39    5      14.54        -       3.22       4
  15   40    1      19.29        -       6.20       5
  15   40    2      11.17        -       2.50       9
  15   40    3      14.17        -       5.70       3
  15   40    4      16.39        -       4.18       4
  15   41    1      11.20        -       4.15       3
  15   41    2      11.11        -       2.25       8
  15   41    5       8.46        -       1.00       3
  15   41    6      15.06        -       1.61       3
  15   42    1       9.52        -       1.68       3
  15   42    2      13.15        -       3.94       6
  15   43    3       6.08        -       1.38       3
  15   44    3       4.20        -       0.95       3
  16    0    0     174.79        -      24.31      66
  16    0    1      30.31        -       3.33      35
  16    0    2     104.70        -      19.95      27
  16    0    3      22.18        -       2.55      34
  16    0    4      92.85        -      16.20      15
  16    0    5      63.49        -      22.74       5
  16    0   10      13.14        -       3.25       3
  16    1    0     199.56        -      21.82     117
  16    1    1      55.40        -       5.22      42
  16    1    2     222.77        -      32.21      31
  16    1    3     127.75        -      15.78      35
  16    1    4      39.72        -       4.88      14
  16    1    5      46.79        -       6.26       4
  16    2    0     114.39        -      10.34     134
  16    2    1      91.42        -      10.58      53
  16    2    2     200.90        -      26.48      29
  16    2    3      30.27        -       3.56      35
  16    2    4     908.16        -     207.05      17
  16    2    5      17.26        -       2.64       3
  16    2    6     164.47        -      64.98       4
  16    3    0      51.25        -      13.64     128
  16    3    1     562.92        -      71.16      55
  16    3    2     113.40        -      19.93      28
  16    3    3    1019.10        -     142.51      33
  16    3    4     133.91        -      25.51      20
  16    3    5      37.92        -      10.43       4
  16    3    7       2.11        -       2.58       3
  16    4    0     172.88        -      15.08     104
  16    4    1     135.09        -      13.46      64
  16    4    2     175.25        -      32.78      28
  16    4    3     256.63        -      47.21      26
  16    4    4     171.99        -      40.72      19
  16    4    5      61.24        -       6.87       3
  16    4    6      36.53        -      10.70       3
  16    5    0      41.59        -       7.44      91
  16    5    1      87.76        -      11.00      56
  16    5    2     180.79        -      23.70      37
  16    5    3      38.73        -       5.95      25
  16    5    4      83.00        -      12.68      21
  16    5    5      63.35        -      17.90       5
  16    5   13      21.42        -       8.02       3
  16    6    0     163.59        -      20.84      88
  16    6    1     243.93        -      29.39      54
  16    6    2      47.40        -       6.21      39
  16    6    3     328.54        -      70.29      26
  16    6    4     507.34        -     123.48      26
  16    6    5     253.86        -      46.87       6
  16    6   11      15.07        -       1.58       3
  16    7    0     425.91        -      59.38      89
  16    7    1      51.23        -       5.22      49
  16    7    2     191.48        -      23.99      49
  16    7    3     216.22        -      37.92      29
  16    7    4     127.11        -      27.92      16
  16    7    6     117.89        -      36.48       4
  16    7    7      11.45        -       5.65       6
  16    7    9      27.54        -       1.43       3
  16    8    0      40.05        -       3.54      79
  16    8    1      51.79        -       5.61      48
  16    8    2     352.93        -      41.12      64
  16    8    3     158.14        -      26.83      35
  16    8    4      83.39        -      21.78      19
  16    8    5      32.57        -       9.17       3
  16    8    7      22.76        -      10.51       4
  16    8   14      18.20        -       4.40       3
  16    9    0      38.39        -       5.60      76
  16    9    1      32.34        -       3.77      49
  16    9    2      40.10        -       4.62      59
  16    9    3      67.41        -       9.30      36
  16    9    4      85.82        -      13.30      20
  16    9    5     105.62        -      40.61       3
  16    9    6     127.30        -      24.94       6
  16    9   14      15.19        -       2.57       4
  16   10    0      35.71        -       3.10      79
  16   10    1      31.17        -       3.60      46
  16   10    2     237.14        -      26.42      46
  16   10    3      51.34        -       5.00      40
  16   10    4      42.35        -       6.44      29
  16   10    5      27.82        -       4.18       5
  16   10    6     143.76        -      77.66       4
  16   10    9      53.79        -      16.55       3
  16   10   11      19.06        -       7.27       3
  16   11    0     139.14        -      20.16      72
  16   11    1     337.74        -      42.16      45
  16   11    2      64.72        -       7.99      45
  16   11    3     506.02        -      66.49      43
  16   11    4      27.03        -       4.23      31
  16   11    5      34.36        -      10.36       4
  16   11    6     187.18        -     145.28       3
  16   11    7      47.01        -       3.90       4
  16   11    8      28.55        -       4.49       6
  16   11    9      18.58        -       8.85       3
  16   11   10      14.67        -       6.55       3
  16   11   14      12.38        -       3.89       5
  16   11   15      15.15        -       7.86       3
  16   12    0     450.50        -      60.68      81
  16   12    1     193.80        -      23.92      34
  16   12    2      65.61        -       6.95      63
  16   12    3      44.00        -       4.69      54
  16   12    4     266.28        -      54.13      22
  16   12    5      33.85        -       7.71      12
  16   12    6      91.37        -      38.21       8
  16   12    8      21.07        -       0.77       4
  16   12   11      11.05        -       3.43       3
  16   13    0     218.24        -      29.40      79
  16   13    1     131.81        -      16.74      39
  16   13    2     117.17        -      10.78      60
  16   13    3     252.76        -      32.48      49
  16   13    4     146.79        -      20.23      33
  16   13    5      93.77        -      21.17      10
  16   13    6      30.52        -       6.21      11
  16   13    7      18.33        -       2.66      10
  16   13    8      27.81        -      10.39       6
  16   13    9      25.72        -       8.01       7
  16   13   10      18.14        -       4.92       6
  16   13   11      35.78        -      11.02       3
  16   13   12      20.95        -       4.07       4
  16   13   14      16.09        -       1.40       4
  16   13   17      12.93        -       2.70       8
  16   14    0     163.88        -      24.35      72
  16   14    1     105.46        -      14.31      40
  16   14    2      34.83        -       3.69      57
  16   14    3     114.76        -      16.74      40
  16   14    4     225.43        -      33.02      28
  16   14    5      42.46        -       6.28      13
  16   14    6      67.52        -      12.05       9
  16   14    7      11.06        -       3.92       8
  16   14    8      28.69        -       3.84       9
  16   14    9      34.90        -       4.57       3
  16   14   10      17.05        -       3.42       5
  16   14   11      17.34        -       3.41       3
  16   14   12      22.51        -       3.34       5
  16   14   13      17.73        -       7.38       5
  16   14   14      10.34        -       3.80       4
  16   15    0      46.04        -       4.23      82
  16   15    1      27.29        -       2.90      34
  16   15    2     113.50        -      12.97      48
  16   15    3     211.97        -      21.57      45
  16   15    4     198.75        -      28.65      34
  16   15    5      34.34        -       4.56      14
  16   15    6      34.09        -       3.30      13
  16   15    7      15.49        -       3.59       7
  16   15    8      18.33        -       5.87       8
  16   15    9      40.68        -      13.18      10
  16   15   10      38.23        -       7.90       3
  16   15   11      31.95        -       3.48       5
  16   15   12      15.86        -       3.51       7
  16   15   14      13.97        -       3.62       6
  16   15   15      19.05        -       5.36       4
  16   15   16       6.10        -       2.71       5
  16   15   17       5.84        -       3.22       4
  16   16    0     326.07        -      60.22      42
  16   16    1      36.05        -       4.34      32
  16   16    2      71.19        -       9.23      56
  16   16    3      17.44        -       2.90      38
  16   16    4      36.15        -       8.32      32
  16   16    5      20.78        -       3.99      16
  16   16    6      29.09        -       3.62       5
  16   16    7     110.80        -      28.80       7
  16   16    8      20.14        -       6.02       5
  16   16    9      46.53        -      13.44      10
  16   16   10      30.33        -       3.05       3
  16   16   11      15.05        -       7.90       3
  16   16   14      10.42        -      11.92       4
  16   16   15      11.33        -       2.18       3
  16   16   16      14.37        -       2.67       3
  16   17    1      54.37        -       7.47      34
  16   17    2      52.33        -       8.06      37
  16   17    3      55.02        -       6.69      48
  16   17    4      80.62        -      10.51      40
  16   17    5      22.25        -       3.29      18
  16   17    6      28.95        -       6.37       8
  16   17    7      10.87        -       6.17       6
  16   17    9      13.53        -       4.48       3
  16   17   10      15.28        -       9.59       3
  16   17   11      16.47        -       5.34       7
  16   17   14      14.44        -       2.57       4
  16   18    1      27.89        -       5.28      35
  16   18    2      36.37        -       4.31      40
  16   18    3      22.40        -       2.95      44
  16   18    4      29.40        -       2.65      38
  16   18    5      90.00        -      16.29      29
  16   18    6      43.59        -       8.51       9
  16   18    7      26.25        -       5.05       7
  16   18    8       8.05        -       2.88       8
  16   18    9      27.08        -       5.87       6
  16   18   10      50.80        -       2.44       3
  16   18   11       8.64        -       3.32       5
  16   18   13      25.33        -       9.96       4
  16   18   14       8.40        -       3.36       3
  16   18   16      16.80        -       5.71       3
  16   19    1      32.82        -       3.86      34
  16   19    2      48.53        -       6.21      42
  16   19    3      21.18        -       2.20      45
  16   19    4      65.23        -       7.36      38
  16   19    5      22.14        -       3.81      22
  16   19    6      67.32        -      19.09       6
  16   19    7      24.34        -       5.38       9
  16   19    8      31.67        -       6.36       5
  16   19    9      20.38        -       3.59       3
  16   19   10      12.71        -       7.77       4
  16   19   11      19.96        -       6.30       3
  16   19   12      18.35        -       1.23       3
  16   19   15      25.12        -      12.65       3
  16   20    1      17.84        -       2.48      33
  16   20    2      94.44        -      10.27      35
  16   20    3      45.08        -       5.29      38
  16   20    4      24.12        -       3.26      26
  16   20    5      20.31        -       3.07      27
  16   20    6      17.59        -       3.18       7
  16   20    7      43.45        -      10.97       3
  16   20    8      24.87        -       4.79       5
  16   20    9      22.27        -       2.91       4
  16   20   12      11.81        -       5.21       5
  16   21    1      20.92        -       3.79      20
  16   21    2      19.71        -       3.35      28
  16   21    3      27.30        -       3.11      34
  16   21    4      21.40        -       2.78      30
  16   21    5      16.89        -       2.30      19
  16   21    6      20.50        -       2.97      11
  16   21    7      20.95        -       4.80       6
  16   21    8      34.19        -       5.43       4
  16   21   13      14.03        -       5.82       3
  16   21   16       7.68        -       0.12       3
  16   22    1      61.22        -      11.11      19
  16   22    2      18.43        -       3.19      22
  16   22    3      24.44        -       2.99      31
  16   22    4      72.70        -      11.85      26
  16   22    5      26.32        -       3.48      22
  16   22    6      15.65        -       5.11       7
  16   22    7      25.24        -       8.25       3
  16   22    8      16.44        -       2.14       3
  16   22   11       9.42        -       3.79       4
  16   23    1      33.72        -       5.33      28
  16   23    2      34.81        -       5.11      25
  16   23    3      19.25        -       2.38      24
  16   23    4      25.65        -       3.38      26
  16   23    5      17.74        -       2.75      21
  16   23    6      43.95        -       8.47       8
  16   23    7      18.85        -       3.59       6
  16   23    8      32.17        -      10.53       4
  16   23   10      18.88        -       8.41       4
  16   24    1      17.44        -       7.05      15
  16   24    2      14.32        -       2.34      23
  16   24    3      17.94        -       2.54      22
  16   24    4      18.65        -       2.47      28
  16   24    5      28.45        -       5.23      14
  16   24    6      32.17        -       5.95      10
  16   24    7       8.58        -       5.55       6
  16   24    8      15.85        -       9.05       4
  16   25    1      32.86        -       5.12      19
  16   25    2      20.43        -       3.36      22
  16   25    3      16.76        -       1.65      32
  16   25    4      16.43        -       2.31      26
  16   25    5      29.51        -       6.61      14
  16   25    6      15.20        -       2.77       9
  16   25    7      14.85        -       2.07       8
  16   26    1      31.32        -       3.30      21
  16   26    2      17.57        -       3.08      25
  16   26    3      41.92        -       4.58      29
  16   26    4      27.31        -       4.23      17
  16   26    5      22.30        -       5.60      13
  16   26    6      25.48        -       4.65       8
  16   26    7      17.88        -       5.21       5
  16   26    9      12.27        -       3.74       3
  16   27    1      40.99        -       7.65      16
  16   27    2      16.82        -       2.71      25
  16   27    3      14.10        -       3.10      17
  16   27    4      21.25        -       4.47      13
  16   27    5      24.74        -       4.21      12
  16   27    6      20.55        -       4.50       9
  16   27    7      23.11        -       5.02       5
  16   27    9      24.61        -       8.91       6
  16   27   11       9.86        -       5.00       3
  16   28    1      39.61        -       5.26      19
  16   28    2      46.08        -       5.10      22
  16   28    3      11.20        -       1.95      16
  16   28    4      29.04        -       6.74      16
  16   28    5      42.09        -       6.59      12
  16   28    6      24.38        -       4.93       9
  16   28    7      18.54        -       6.54       8
  16   28    8      23.29        -       6.79       4
  16   29    1      17.66        -       2.88       9
  16   29    2      64.99        -       8.16      27
  16   29    3      25.72        -       3.47      18
  16   29    4      20.25        -       4.09      16
  16   29    5      16.31        -       3.63       9
  16   29    6      24.42        -       6.15       5
  16   29    7      10.31        -       2.61       5
  16   30    1      32.38        -       7.38       9
  16   30    2      17.21        -       2.11      20
  16   30    3      35.41        -       4.95      11
  16   30    4      30.79        -       4.42      12
  16   30    5      19.95        -       3.13       8
  16   30    6      33.73        -       5.71       9
  16   30    7      13.20        -       3.54       7
  16   31    1      13.72        -       2.03      12
  16   31    2      18.92        -       3.54      19
  16   31    3      17.39        -       4.28       7
  16   31    4      35.12        -       5.29      17
  16   31    5      18.34        -       3.58      10
  16   31    6      21.64        -       2.14       5
  16   31    7      17.70        -       6.36       6
  16   31    8      18.61        -       6.01       6
  16   32    1      22.28        -       5.37       9
  16   32    2      36.27        -       4.81      14
  16   32    3      27.11        -       4.00      13
  16   32    4      20.21        -       4.35       8
  16   32    5      22.00        -       4.21      13
  16   32    6      10.25        -       3.92       3
  16   32    7      16.99        -       2.70       6
  16   32    8      10.38        -       2.42       3
  16   32   10      15.46        -       2.28       3
  16   33    1      10.39        -       3.52      10
  16   33    2      19.18        -       4.62       9
  16   33    3      32.94        -       6.58       8
  16   33    4      17.51        -       2.10      13
  16   33    5      15.02        -       2.29       8
  16   33    6      22.02        -       6.09       4
  16   33    7      17.84        -       3.28       5
  16   33    8      15.79        -       1.02       3
  16   34    1      24.14        -       2.17       9
  16   34    2      13.87        -       2.87      10
  16   34    3      25.84        -       3.04      11
  16   34    4      31.13        -       5.07      12
  16   34    5      12.10        -       5.31       7
  16   35    1      18.04        -       3.96       9
  16   35    2      16.87        -       2.13       8
  16   35    3      22.86        -       4.14      11
  16   35    4      23.81        -       6.25       8
  16   35    5       9.12        -       1.92       6
  16   35    6      11.03        -       2.98       7
  16   36    1      16.50        -       1.05       4
  16   36    2      17.39        -       3.84       8
  16   36    3      18.59        -       3.74      11
  16   36    4      18.26        -       3.27       8
  16   36    5       6.50        -       6.36       4
  16   36    6      15.43        -       3.19       8
  16   37    1      11.63        -       3.34       9
  16   37    2      12.21        -       1.94       9
  16   37    3      18.99        -       3.75      15
  16   37    4      17.42        -       2.89      11
  16   37    5      13.79        -       4.04       4
  16   37    6      21.63        -       4.46       3
  16   38    1      12.92        -       2.06      13
  16   38    2      12.78        -       3.02       8
  16   38    3      11.28        -       2.50       8
  16   38    4      13.22        -       5.61       4
  16   38    5       8.97        -       1.42       4
  16   38    7       8.58        -       3.12       3
  16   39    1      25.02        -       4.53       5
  16   39    2      12.34        -       2.86       7
  16   39    3      15.08        -       3.77       6
  16   39    5      10.91        -       1.60       3
  16   40    1       8.73        -       1.73       4
  16   40    2      12.94        -       1.41       5
  16   40    3       4.03        -       2.61       5
  16   40    4      12.31        -       2.24       3
  16   41    2      29.57        -       6.23       3
  16   41    4      10.26        -       2.94       4
  16   41    5      14.77        -       4.59       8
  17    0    0      57.95        -      24.40      65
  17    0    1     115.58        -      21.68      35
  17    0    2      30.58        -       4.15      36
  17    0    3     722.97        -     141.92      21
  17    0    4     309.40        -      64.33      13
  17    0    5      28.19        -       5.92       6
  17    0    6      64.41        -      27.04       6
  17    1    0      82.12        -       8.56     115
  17    1    1      50.07        -       6.59      42
  17    1    2      77.72        -      10.86      32
  17    1    3     160.99        -      30.80      20
  17    1    4     212.23        -      73.90      10
  17    1    5      92.49        -      28.62       4
  17    1    6      27.07        -       6.36       7
  17    1   10      20.78        -      10.49       3
  17    2    0      34.36        -       4.36     128
  17    2    1     125.56        -      13.92      57
  17    2    2     205.94        -      30.40      31
  17    2    3      49.52        -      10.51      17
  17    2    4      88.03        -      18.05      19
  17    2    5      97.85        -      20.05       5
  17    2    6      20.11        -       7.85       5
  17    3    0      54.28        -       3.63     117
  17    3    1      86.45        -      10.36      61
  17    3    2     131.19        -      26.18      27
  17    3    3      45.65        -       6.69      23
  17    3    4      26.43        -       5.85      12
  17    3    5      46.61        -       9.75       5
  17    3    6      49.14        -      27.20       4
  17    3    8      42.41        -      12.19       4
  17    4    0      54.79        -       4.41     109
  17    4    1      86.08        -       9.48      67
  17    4    2     111.97        -      20.48      26
  17    4    3      54.07        -       9.20      19
  17    4    4     382.42        -      95.43      12
  17    4    5      42.76        -      14.03       5
  17    4    6     132.35        -      56.89       7
  17    5    0      52.93        -       5.48      77
  17    5    1     162.61        -      22.02      45
  17    5    2     383.55        -      48.45      36
  17    5    3     174.71        -      23.92      22
  17    5    4      54.94        -      14.65      11
  17    5    5     394.03        -      70.06       5
  17    5    6      78.88        -      39.91       7
  17    6    0      51.63        -      12.31      78
  17    6    1     389.21        -      46.08      55
  17    6    2     255.48        -      39.24      42
  17    6    3     181.94        -      28.57      28
  17    6    4     164.62        -      36.23      17
  17    6    5      37.56        -      11.48       6
  17    6    6     120.31        -      55.03       7
  17    7    0      40.36        -       5.97      92
  17    7    1     222.11        -      25.68      46
  17    7    2      75.52        -      10.15      51
  17    7    3     136.16        -      23.49      27
  17    7    4      22.05        -       4.50      14
  17    7    5     119.24        -      37.70       7
  17    7    6     180.58        -     126.11       8
  17    7    9      12.83        -       3.53       3
  17    8    0     290.33        -      39.98      84
  17    8    1      25.92        -       3.18      39
  17    8    2      25.92        -       2.73      49
  17    8    3      72.22        -      11.41      31
  17    8    4     193.27        -      38.31      19
  17    8    5     179.48        -      30.62       7
  17    8    6     155.40        -      78.49       7
  17    9    0     121.32        -      17.39      67
  17    9    1     152.21        -      21.20      45
  17    9    2     241.06        -      29.64      42
  17    9    3     135.77        -      20.66      30
  17    9    4      55.46        -      11.46      23
  17    9    5      33.39        -       4.47       7
  17    9    6      75.69        -      22.59       7
  17    9    7      98.48        -      25.43       5
  17   10    0      43.34        -       3.21      83
  17   10    1     446.68        -      65.80      42
  17   10    2      59.76        -       6.13      47
  17   10    3     508.86        -      77.27      32
  17   10    4     510.75        -      92.12      19
  17   10    5      25.22        -       4.81      11
  17   10    6      54.78        -      19.59       7
  17   10    9      26.66        -       9.84       3
  17   10   12      11.71        -       4.07       4
  17   11    0      30.91        -       3.40      70
  17   11    1      99.87        -      12.47      36
  17   11    2      41.23        -       4.67      47
  17   11    3     140.54        -      18.88      36
  17   11    4      43.94        -       7.45      17
  17   11    5     106.11        -      20.50      13
  17   11    6     100.18        -      30.38      10
  17   11    7     190.63        -      66.38       5
  17   11    9      54.34        -      21.56       4
  17   11   11      30.01        -       9.05       4
  17   11   12      24.16        -       7.66       3
  17   12    0     306.51        -      48.88      64
  17   12    1     115.41        -      14.17      30
  17   12    2      55.71        -       6.72      55
  17   12    3      75.94        -       8.65      47
  17   12    4     171.20        -      27.92      27
  17   12    5      31.92        -       7.11      13
  17   12    6      54.67        -       9.72       9
  17   12    7      19.88        -       4.08       7
  17   12    8      14.87        -       2.84       3
  17   12   12      19.21        -       2.33       3
  17   12   15      15.96        -       2.62       5
  17   13    0      34.70        -       3.34      78
  17   13    1     133.81        -      17.48      40
  17   13    2      61.44        -       8.21      52
  17   13    3      52.79        -       6.78      54
  17   13    4      83.93        -      15.38      22
  17   13    5      43.23        -       6.19      18
  17   13    6      86.86        -      21.57       9
  17   13    7      34.69        -       4.29       3
  17   14    0      39.68        -       3.51      75
  17   14    1     109.34        -      14.88      41
  17   14    2      27.33        -       3.68      44
  17   14    3     119.95        -      15.06      43
  17   14    4      38.81        -       5.48      28
  17   14    5      35.20        -       4.77      10
  17   14    6     203.10        -      47.16       9
  17   14    7      10.59        -       3.07      10
  17   14    8       8.57        -       4.01       6
  17   14   10      11.88        -       0.60       3
  17   14   11      19.18        -       2.96       3
  17   14   15      20.38        -       9.19       5
  17   14   16       9.58        -       4.16       4
  17   14   17       7.41        -       0.72       3
  17   15    0      36.47        -       5.22      68
  17   15    1      93.96        -      16.77      26
  17   15    2     362.82        -      48.38      45
  17   15    3      21.91        -       2.07      47
  17   15    4      61.13        -       9.51      34
  17   15    5      29.36        -       5.55      14
  17   15    6      52.96        -      20.13      12
  17   15    7      25.26        -       2.40       7
  17   15    8      49.43        -      11.47       7
  17   15    9      15.18        -       3.91       6
  17   15   10      47.84        -       5.33       4
  17   15   11      13.45        -       3.18       5
  17   15   12      15.32        -       5.36       4
  17   15   13      20.18        -       8.03       4
  17   16    0      89.84        -      11.07      74
  17   16    1      71.93        -       9.48      30
  17   16    2      58.70        -       6.40      43
  17   16    3      56.53        -       6.93      43
  17   16    4      88.71        -       9.27      35
  17   16    5      24.02        -       3.17      23
  17   16    6      34.72        -       5.42      14
  17   16    7      17.65        -       4.30       5
  17   16    8      35.66        -      11.85       7
  17   16    9      25.10        -       4.54       6
  17   16   12      16.92        -       5.08       4
  17   16   13      14.72        -       6.20       4
  17   16   14      10.97        -       3.24       3
  17   16   17      15.30        -       3.61       4
  17   17    0     110.30        -      20.76      38
  17   17    1      18.33        -       2.57      33
  17   17    2      25.33        -       3.84      37
  17   17    3      21.39        -       2.12      50
  17   17    4      18.50        -       1.71      53
  17   17    5      20.84        -       2.25      24
  17   17    6      58.88        -      16.77      11
  17   17    7      20.50        -       6.27       7
  17   17    8      21.59        -       6.40       4
  17   17    9       4.39        -       4.19       3
  17   17   10      29.15        -      10.46       3
  17   17   11      12.88        -       2.45       3
  17   17   13      14.45        -       4.33       3
  17   17   15       7.49        -       3.22       3
  17   18    1      85.89        -      10.73      34
  17   18    2      75.82        -       9.51      44
  17   18    3      65.43        -       8.48      53
  17   18    4      26.34        -       2.85      39
  17   18    5      21.82        -       2.60      25
  17   18    6      35.08        -       4.31      18
  17   18    7      59.19        -      11.07       6
  17   18    9      22.78        -       5.09       5
  17   18   10      16.76        -       2.20       3
  17   18   11      18.66        -       8.59       4
  17   18   12      15.80        -       4.75       5
  17   18   15      12.38        -       1.60       3
  17   19    1      84.27        -      11.34      29
  17   19    2      60.34        -       6.96      39
  17   19    3      45.05        -       4.94      43
  17   19    4      35.79        -       4.16      44
  17   19    5      30.57        -       5.56      27
  17   19    6      38.56        -       4.19       9
  17   19    7      17.57        -       2.37       7
  17   19    8      41.36        -       9.72       5
  17   19    9      10.04        -       2.59       5
  17   19   10      -1.66        -       7.67       4
  17   19   11      10.82        -       2.24       5
  17   19   12      16.34        -       2.98       3
  17   19   14      22.67        -       7.85       3
  17   20    1      37.53        -       4.13      31
  17   20    2     113.77        -      12.33      38
  17   20    3      23.39        -       2.71      40
  17   20    4      20.25        -       3.42      32
  17   20    5      16.22        -       3.23      27
  17   20    6      13.24        -       3.13       6
  17   20    7      25.86        -       6.46       4
  17   20    8      16.85        -       9.14       4
  17   20    9      16.53        -       4.68       4
  17   20   10      17.17        -       4.37       3
  17   20   11      35.92        -       8.88       3
  17   21    1      31.64        -       4.53      28
  17   21    2      18.86        -       2.47      30
  17   21    3      41.04        -       5.23      29
  17   21    4      17.13        -       2.85      27
  17   21    5      40.52        -       6.84      15
  17   21    6      32.61        -       8.05      12
  17   21    7      14.51        -       4.32       4
  17   22    1      68.43        -       8.56      29
  17   22    2      29.13        -       4.02      31
  17   22    3      48.81        -       6.83      31
  17   22    4      26.52        -       2.74      27
  17   22    5      33.99        -       5.57      22
  17   22    6      44.27        -       8.62      12
  17   22    7      24.02        -       4.51      11
  17   22    8      12.27        -       1.50       3
  17   22   10      16.45        -       1.76       3
  17   23    1      19.08        -       2.29      27
  17   23    2      21.12        -       3.28      26
  17   23    3      21.75        -       2.49      33
  17   23    4      40.79        -       5.64      29
  17   23    5      20.80        -       2.09      18
  17   23    6      16.43        -       5.82       6
  17   23    7      25.18        -       7.02       5
  17   23    8      18.21        -       7.37       4
  17   23   10      19.51        -       4.69       5
  17   24    1      48.27        -       9.86      18
  17   24    2      34.07        -       3.87      25
  17   24    3      62.06        -       7.94      28
  17   24    4      15.95        -       2.03      29
  17   24    5      26.30        -       3.91      20
  17   24    6      53.11        -      10.83      13
  17   24    7      18.95        -       6.26      10
  17   24    8       3.98        -       4.45       4
  17   25    1      20.26        -       3.93      12
  17   25    2      23.13        -       2.20      29
  17   25    3      15.79        -       2.23      28
  17   25    4      17.92        -       2.93      17
  17   25    5       7.48        -       2.94      14
  17   25    6      15.79        -       5.19       8
  17   25    7      16.22        -       3.64      11
  17   25    8      30.40        -       6.94       4
  17   25    9       8.92        -       6.13       4
  17   26    1      23.40        -       5.70      10
  17   26    2      18.50        -       2.92      22
  17   26    3      24.92        -       2.71      24
  17   26    4      18.61        -       2.59      21
  17   26    5      16.98        -       3.60      13
  17   26    6      19.95        -       4.48       8
  17   26   10      15.48        -       6.46       3
  17   26   11      11.76        -       3.28       4
  17   27    1      19.16        -       3.31      12
  17   27    2      22.43        -       3.47      21
  17   27    3      28.44        -       3.02      23
  17   27    4      17.98        -       3.40      18
  17   27    5      29.76        -       5.05      15
  17   27    6      21.48        -       5.68       6
  17   27    7      29.50        -       6.24       3
  17   27    8      18.13        -       6.57       4
  17   27    9      16.43        -       7.68       3
  17   28    1      27.10        -       3.10      11
  17   28    2      10.60        -       3.50      20
  17   28    3      51.16        -       9.01      19
  17   28    4      15.85        -       1.55      16
  17   28    5      18.16        -       2.98      15
  17   28    6      26.09        -       4.92       5
  17   28    7      13.06        -       6.44       4
  17   29    1      28.46        -       6.69      15
  17   29    2      17.51        -       2.44      18
  17   29    3      14.63        -       2.56      17
  17   29    4      22.27        -       3.40      18
  17   29    5      25.84        -       4.39      16
  17   29    6      16.66        -       7.08       6
  17   29    7      44.31        -      20.53       4
  17   29   10       9.68        -       3.53       3
  17   30    1      37.96        -      10.43       9
  17   30    2      22.32        -       3.75      21
  17   30    3      39.52        -       6.83      15
  17   30    4      19.62        -       2.27      25
  17   30    5      20.39        -       3.20      17
  17   30    6      31.34        -       5.83       6
  17   30    7      13.03        -       1.66       5
  17   31    1      16.01        -       2.90       9
  17   31    2      14.41        -       3.13      14
  17   31    3      18.48        -       4.25      11
  17   31    4      26.20        -       5.74      15
  17   31    5      21.16        -       4.03       7
  17   31    6      13.87        -       3.10       6
  17   31    7      35.82        -       7.90       5
  17   31    8       8.98        -       4.50       6
  17   32    1      20.33        -       3.30      12
  17   32    2      28.58        -       3.87      16
  17   32    3      10.34        -       2.08      13
  17   32    4      15.67        -       3.08      13
  17   32    5      15.08        -       1.96      14
  17   32    6      18.33        -       5.44       5
  17   32    7      11.74        -       4.10       8
  17   33    1      10.12        -       2.91       9
  17   33    2      18.09        -       3.06      14
  17   33    3      18.20        -       3.05      14
  17   33    4      15.13        -       4.57      14
  17   33    5      21.46        -       2.86       6
  17   33    6       5.12        -       2.01       5
  17   33    7      24.29        -       4.61       4
  17   33    8      14.74        -       4.92       6
  17   34    1      16.22        -       5.08       8
  17   34    2      27.11        -       4.34      11
  17   34    3      25.15        -       4.10       6
  17   34    4      12.13        -       3.58      11
  17   34    5      16.22        -       3.61       9
  17   34    6       8.89        -       2.44       4
  17   34    8      14.59        -       3.25       4
  17   35    1      14.80        -       2.09       6
  17   35    2      14.13        -       1.51      12
  17   35    3      18.16        -       2.79      11
  17   35    4      14.35        -       4.52      12
  17   35    5      18.79        -       3.56       8
  17   35    6      10.76        -       3.48       4
  17   35    7       5.57        -       2.34       4
  17   36    1      12.83        -       3.00       8
  17   36    2      17.19        -       3.32       9
  17   36    3      16.42        -       3.97       8
  17   36    4      16.35        -       2.83      12
  17   36    5      14.34        -       8.99       4
  17   36    6      13.70        -       2.52       6
  17   37    1      11.51        -       3.85       5
  17   37    2      17.53        -       2.76      13
  17   37    3      13.88        -       1.94       3
  17   37    4      17.25        -       3.80       9
  17   37    5      19.23        -       6.61       4
  17   37    6       8.62        -       2.57       4
  17   37    9      17.76        -       0.41       3
  17   38    1      18.89        -       7.62       4
  17   38    2      11.63        -       2.82      12
  17   38    3      16.41        -       7.10       4
  17   38    4      14.26        -       2.24       7
  17   38    5      11.92        -       3.60       6
  17   39    1      15.17        -       4.29       6
  17   39    2      10.12        -       3.29       8
  17   39    3      14.03        -       3.81       6
  17   39    4      13.62        -       2.56       6
  17   39    5      10.42        -       1.87       3
  17   39    6      19.21        -       3.94       3
  17   40    1      11.05        -       3.62       4
  17   40    4      12.84        -       2.40       8
  17   41    1       0.15        -       1.05       3
  17   41    2       9.88        -       1.69       6
  17   41    4      10.04        -       2.96       6
  17   41    5      13.88        -       1.05       3
  17   42    1       6.50        -       3.81       3
  18    0    0     662.42        -     102.25      61
  18    0    1      26.28        -       4.18      39
  18    0    2     182.70        -      26.62      28
  18    0    3     321.48        -      98.39      13
  18    0    4     425.60        -     119.60      18
  18    0    5      49.66        -      17.07       8
  18    0    6     340.35        -     144.93       5
  18    0   10      10.79        -       3.42       3
  18    1    0      43.36        -       3.61     113
  18    1    1      63.46        -       7.16      50
  18    1    2     270.16        -      39.92      37
  18    1    3      67.54        -      10.24      24
  18    1    4      24.99        -       3.82      19
  18    1    5      22.43        -       4.40      10
  18    1    6      57.22        -      19.81       3
  18    2    0     245.33        -      27.22     124
  18    2    1     377.29        -      40.92      62
  18    2    2     346.80        -      47.96      28
  18    2    3     470.15        -      75.77      22
  18    2    4      28.93        -       2.89      17
  18    2    5      42.78        -       7.66      10
  18    2    6     191.15        -      97.01       4
  18    2    7      15.26        -      11.30       4
  18    3    0      41.72        -       3.01     107
  18    3    1     172.95        -      17.88      48
  18    3    2      74.22        -      11.96      24
  18    3    3      87.39        -      14.77      19
  18    3    4      57.96        -      11.27      17
  18    3    5     125.03        -      35.82      11
  18    3    6      38.44        -      13.42       4
  18    3    7      97.92        -      10.92       4
  18    4    0     316.27        -      35.67     106
  18    4    1     652.11        -      77.52      49
  18    4    2      66.71        -      11.91      38
  18    4    3     108.68        -      18.60      21
  18    4    4     160.34        -      28.56      20
  18    4    5      29.64        -       4.25      13
  18    4    8      70.84        -      11.64       4
  18    5    0      58.84        -       9.14      77
  18    5    1     235.33        -      26.67      53
  18    5    2     220.22        -      24.80      42
  18    5    3     288.02        -      47.35      25
  18    5    4     287.23        -      63.53      20
  18    5    5     293.90        -      95.00      10
  18    5    6     225.81        -      24.67       4
  18    5    9      55.10        -      32.50       3
  18    6    0      35.16        -       3.42      78
  18    6    1      68.55        -       8.63      44
  18    6    2     173.64        -      21.44      48
  18    6    3      31.41        -       4.51      29
  18    6    4      34.92        -       5.10      18
  18    6    5     120.50        -      47.81      13
  18    6    6      28.83        -      15.23       5
  18    7    0      64.45        -       6.46      79
  18    7    1     240.05        -      28.49      41
  18    7    2      25.05        -       3.23      46
  18    7    3      53.59        -       7.55      27
  18    7    4      31.19        -       8.21      24
  18    7    5     111.20        -      20.17      22
  18    7    6      85.97        -      26.50       3
  18    7    8      23.86        -       4.46       3
  18    7   12      10.47        -       5.06       3
  18    8    0     388.88        -      60.36      81
  18    8    1      42.30        -       6.13      39
  18    8    2     175.87        -      21.24      51
  18    8    3     167.68        -      24.37      36
  18    8    4     166.38        -      39.88      14
  18    8    5      86.83        -      14.57      19
  18    8    6      88.58        -      27.65       4
  18    8    8      34.87        -       7.98       4
  18    8   10      41.37        -       6.24       3
  18    9    0      83.41        -      10.74      71
  18    9    1      36.75        -       4.46      45
  18    9    2      30.35        -       4.58      49
  18    9    3      25.92        -       3.25      37
  18    9    4     228.04        -      45.64      15
  18    9    5      79.03        -      19.10      17
  18    9    7      45.15        -      19.13       4
  18   10    0      32.74        -       4.05      71
  18   10    1     146.69        -      19.03      45
  18   10    2      52.51        -       5.33      47
  18   10    3      47.58        -       7.17      30
  18   10    4      26.20        -       3.48      17
  18   10    5      95.04        -      22.53      14
  18   10    6      33.38        -       5.22       3
  18   10    7      70.62        -      21.48       4
  18   10    8      22.10        -       5.80       3
  18   10   11      22.33        -       5.79       3
  18   11    0      33.88        -       3.80      72
  18   11    1      31.96        -       3.21      37
  18   11    2     221.86        -      21.65      44
  18   11    3     422.20        -      58.41      36
  18   11    4     149.46        -      33.29      17
  18   11    5     130.80        -      54.12       9
  18   11    6      80.35        -      40.52       5
  18   11   17      13.85        -       3.20       3
  18   12    0      55.87        -      10.67      58
  18   12    1      61.44        -       9.53      28
  18   12    2     492.70        -      61.35      37
  18   12    3      21.62        -       3.10      39
  18   12    4      55.40        -       8.45      25
  18   12    5      15.12        -       6.04       8
  18   12    6      40.85        -      19.85       4
  18   12    7      21.33        -       5.28       3
  18   12   10       7.51        -       7.48       3
  18   13    0      31.32        -       3.51      68
  18   13    1      28.03        -       3.89      28
  18   13    2      24.41        -       2.73      34
  18   13    3      26.52        -       3.76      58
  18   13    4      42.42        -       6.10      19
  18   13    5     113.86        -      32.45      11
  18   13    6      44.80        -      14.11       8
  18   13    7      23.49        -       2.87       3
  18   13    9      17.34        -       9.39       3
  18   13   10       7.78        -       7.53       3
  18   13   11      23.83        -       8.44       3
  18   13   12      22.54        -       7.00       3
  18   14    0      39.39        -       4.46      66
  18   14    1      32.47        -       2.98      31
  18   14    2      21.51        -       1.95      38
  18   14    3      81.88        -       7.95      45
  18   14    4      30.20        -       5.74      20
  18   14    5      75.10        -      10.82      12
  18   14    6      23.24        -       5.63       8
  18   14    9      24.83        -       5.51       5
  18   14   12      11.16        -       5.42       4
  18   15    0      36.59        -       2.90      69
  18   15    1      21.65        -       2.00      30
  18   15    2      45.79        -       5.48      40
  18   15    3     112.65        -      12.25      40
  18   15    4      20.80        -       2.62      33
  18   15    5      19.54        -       2.91      23
  18   15    6      42.25        -      17.95       5
  18   15    7      31.98        -       2.75       6
  18   15    8      13.28        -       4.69       3
  18   15    9      17.96        -       0.73       3
  18   15   12      20.28        -       9.20       3
  18   15   13      10.41        -       2.07       5
  18   15   14      12.36        -       3.79       4
  18   15   15       6.85        -       2.48       3
  18   16    0      27.27        -       3.79      59
  18   16    1      27.38        -       3.54      31
  18   16    2      44.91        -       5.10      42
  18   16    3      24.01        -       2.25      49
  18   16    4      27.94        -       4.36      44
  18   16    5      96.18        -      14.44      18
  18   16    6      72.61        -      14.83      11
  18   16    7      19.81        -       5.65      11
  18   16    8      15.72        -       3.47      11
  18   16    9      40.91        -       8.19       4
  18   16   10      24.96        -      11.13       4
  18   16   11      21.56        -       4.12       3
  18   16   12      20.39        -       4.31       4
  18   16   13      12.95        -       1.88       6
  18   16   14      18.60        -       7.31       5
  18   17    0      26.84        -       2.66      72
  18   17    1      86.28        -       8.93      33
  18   17    2      63.27        -       7.49      35
  18   17    3      66.58        -       7.42      48
  18   17    4      32.86        -       2.73      54
  18   17    5      16.88        -       3.60      15
  18   17    6      47.13        -      11.67       8
  18   17    7      48.89        -      20.37       5
  18   17    8      56.27        -       8.32       5
  18   17    9       6.62        -       5.13       4
  18   17   10      17.67        -       1.73       4
  18   17   14      14.07        -       9.09       3
  18   17   18      10.06        -       2.98       3
  18   18    0      68.29        -       9.59      36
  18   18    1      41.13        -       7.59      28
  18   18    2      24.81        -       3.63      31
  18   18    3      18.51        -       2.22      40
  18   18    4      18.33        -       1.99      47
  18   18    5      46.16        -       9.41      29
  18   18    6      27.31        -       5.87       7
  18   18    7      25.70        -       4.15       5
  18   18   10      23.85        -       8.70       4
  18   19    1      34.47        -       4.88      42
  18   19    2      22.60        -       2.49      48
  18   19    3     159.21        -      20.22      40
  18   19    4      40.34        -       4.98      49
  18   19    5      57.20        -       9.46      23
  18   19    6      37.72        -      10.59      10
  18   19    7      13.47        -       3.26       8
  18   19    8      18.32        -       3.37       5
  18   19    9      17.97        -       5.17       4
  18   19   10      12.14        -       4.94       4
  18   19   11      19.58        -       6.54       4
  18   19   12      27.10        -       8.22       5
  18   20    1     112.92        -      13.31      32
  18   20    2      69.50        -       9.77      31
  18   20    3      18.09        -       2.49      37
  18   20    4      77.83        -      10.75      27
  18   20    5      21.66        -       2.91      26
  18   20    6      13.47        -       3.97       7
  18   20    7      44.05        -       7.27       6
  18   20    8      14.17        -       5.17       4
  18   20   10      10.18        -       2.76       5
  18   20   11      21.99        -       1.90       5
  18   20   13      12.06        -       3.29       3
  18   21    1      52.85        -       9.48      21
  18   21    2      25.08        -       2.88      44
  18   21    3      22.74        -       3.07      35
  18   21    4      14.14        -       2.54      26
  18   21    5      11.91        -       2.75      19
  18   21    6      29.34        -       6.01      14
  18   21    7      33.41        -       8.89       8
  18   21    8      45.56        -       8.85       3
  18   21   11      14.30        -       5.65       4
  18   21   13      14.01        -       2.64       3
  18   22    1      21.25        -       2.49      23
  18   22    2      39.30        -       5.13      31
  18   22    3      16.44        -       2.35      33
  18   22    4      21.07        -       3.27      24
  18   22    5      19.26        -       2.56      20
  18   22    6      47.94        -      14.65       9
  18   22    7      11.81        -       1.88       5
  18   22    8      24.22        -       4.93       6
  18   23    1      16.75        -       3.10      26
  18   23    2      17.97        -       2.74      31
  18   23    3      19.94        -       2.32      36
  18   23    4      20.35        -       1.95      32
  18   23    5      18.06        -       2.37      18
  18   23    6      33.84        -      10.48      10
  18   23    7      25.16        -       5.16       6
  18   23   10      20.98        -       6.16       3
  18   24    1      26.91        -       4.52      31
  18   24    2      17.19        -       2.47      27
  18   24    3      47.74        -       6.93      27
  18   24    4      24.90        -       2.64      28
  18   24    5      24.69        -       3.63      15
  18   24    6      20.69        -       4.57      16
  18   24    7      49.05        -      16.12       7
  18   24    8      26.41        -       1.15       3
  18   24   11      11.54        -       1.08       3
  18   25    1      19.96        -       3.69      17
  18   25    2      21.08        -       2.93      21
  18   25    3      15.34        -       2.15      24
  18   25    4      22.21        -       2.07      30
  18   25    5      40.45        -       7.63      10
  18   25    6      18.20        -       3.02      10
  18   25    7      18.69        -       3.15      11
  18   25    8      39.77        -      13.25       3
  18   26    1      20.37        -       3.80      13
  18   26    2      16.10        -       2.47      17
  18   26    3      19.72        -       3.46      25
  18   26    4      23.92        -       2.85      24
  18   26    5      17.93        -       2.49      19
  18   26    6      26.18        -       5.48       9
  18   27    1      17.27        -       4.28       8
  18   27    2      25.11        -       3.18      17
  18   27    3      16.85        -       2.58      23
  18   27    4      49.11        -       9.50      17
  18   27    5      17.18        -       2.74      17
  18   27    6      21.41        -       4.17       7
  18   27    7      12.69        -       6.30       7
  18   27    8      20.33        -       5.26       3
  18   27    9      15.89        -       1.54       5
  18   28    1      19.27        -       3.23      12
  18   28    2      25.48        -       3.38      19
  18   28    3      17.13        -       2.21      13
  18   28    4      24.89        -       3.00      17
  18   28    5      36.60        -       4.54      19
  18   28    6      19.84        -       4.36      11
  18   28    7      17.40        -       2.38       6
  18   29    1      15.49        -       3.81      11
  18   29    2      39.74        -       6.28      20
  18   29    3      17.22        -       3.10      16
  18   29    4      23.85        -       3.66      20
  18   29    5      21.18        -       4.81      12
  18   29    6      15.81        -       4.09       6
  18   29    7      22.83        -       1.86       3
  18   30    1      18.14        -       2.65      12
  18   30    2      16.62        -       2.09      21
  18   30    3      13.88        -       4.34      13
  18   30    4      28.63        -       7.67      15
  18   30    5      18.50        -       3.68      10
  18   30    6      17.59        -       4.59       5
  18   30    7      15.12        -       3.47       4
  18   31    1       7.84        -       2.97       9
  18   31    2      24.83        -       4.33      16
  18   31    3      17.24        -       4.21      11
  18   31    4      18.18        -       3.83       9
  18   31    5      11.42        -       1.98       8
  18   31    6      12.36        -       3.44       3
  18   31    7      27.76        -       6.87       6
  18   31    8      14.18        -       5.30       4
  18   31    9      13.35        -       1.55       4
  18   32    1      15.00        -       2.49       8
  18   32    2      43.87        -       9.36      10
  18   32    3      11.89        -       2.74      14
  18   32    4      10.37        -       3.00      10
  18   32    5      15.81        -       3.54      12
  18   32    6       3.83        -       1.45       4
  18   32    7       6.67        -       3.86       7
  18   33    1      18.88        -       3.32       8
  18   33    2      24.45        -       4.08      10
  18   33    3      19.98        -       3.92      14
  18   33    4      20.90        -       5.59       7
  18   33    5      10.44        -       2.02       5
  18   33    6      21.43        -       4.49       6
  18   33    7      15.01        -       2.37       4
  18   33    8      15.14        -       3.29       3
  18   34    1       6.08        -       1.93       4
  18   34    2      17.23        -       5.21       6
  18   34    3      16.14        -       2.90      14
  18   34    4      18.76        -       3.69       9
  18   34    5      18.13        -       2.18       8
  18   34    6      14.87        -       2.26       6
  18   34    7       8.26        -       3.92       5
  18   35    1       2.89        -       6.08       3
  18   35    2      11.95        -       4.13       5
  18   35    3      13.72        -       2.66      15
  18   35    4       8.01        -       1.26       7
  18   35    5      12.94        -       3.50       7
  18   35    6      13.35        -       3.63       6
  18   36    1      17.61        -       4.74       3
  18   36    2       9.91        -       3.98       9
  18   36    3      12.61        -       3.72      10
  18   36    4      10.87        -       2.25       7
  18   36    6       2.53        -       6.25       4
  18   37    1      20.19        -       8.13       3
  18   37    2      16.35        -       6.41       7
  18   37    3      18.48        -       3.22      10
  18   37    4      11.55        -       2.68       9
  18   37    8      13.58        -       4.07       3
  18   38    1      21.70        -       2.47       3
  18   38    2       9.52        -       2.73       8
  18   38    3      15.50        -       3.78       6
  18   38    4      16.10        -       2.09       7
  18   38    5       5.21        -       3.02       4
  18   39    2      13.80        -       2.82       5
  18   39    3      13.36        -       2.41       8
  18   39    4       8.70        -       0.99       5
  18   39    5      17.26        -       3.23       5
  18   39    6      20.72        -       5.38       4
  18   40    1      10.28        -       4.16       4
  18   40    2      17.14        -       3.09       4
  18   40    3       8.48        -       2.90       3
  18   40    4       9.21        -       1.20       3
  18   41    2      14.75        -       2.02       4
  18   41    4       8.29        -       1.28       3
  18   41    5      11.51        -       3.05       3
  18   42    1      13.86        -       1.27       3
  19    0    0      33.35        -       3.31      60
  19    0    1      24.13        -       2.45      38
  19    0    2      34.86        -       3.44      39
  19    0    3      89.10        -      14.77      30
  19    0    4      43.23        -       4.94      19
  19    0    5     222.88        -      53.17      20
  19    0    6      21.83        -       2.17       5
  19    1    0      67.59        -      10.39     105
  19    1    1     405.39        -      52.01      42
  19    1    2      62.55        -      10.32      37
  19    1    3     172.54        -      32.46      26
  19    1    4     103.45        -      24.90      18
  19    1    5      49.99        -      10.54      24
  19    1    7      19.99        -       5.24       3
  19    2    0      56.77        -       4.20     110
  19    2    1      72.14        -       7.78      57
  19    2    2      39.90        -      10.72      38
  19    2    3      29.24        -       4.10      21
  19    2    4     161.02        -      32.95      14
  19    2    5      58.59        -      13.67      15
  19    2    6      51.95        -      12.93       3
  19    2    7      29.83        -      11.50       4
  19    3    0     182.48        -      22.30      98
  19    3    1      80.27        -       9.81      61
  19    3    2     183.31        -      26.53      32
  19    3    3     222.94        -      38.02      19
  19    3    4      41.32        -       7.04      13
  19    3    5     150.05        -      32.50      13
  19    3    6      59.02        -      24.45       7
  19    4    0     416.17        -      47.02     100
  19    4    1     195.78        -      21.79      62
  19    4    2     313.35        -      38.86      25
  19    4    3      96.49        -      15.04      20
  19    4    4     196.05        -      53.03      15
  19    4    5      36.28        -       7.57      12
  19    4    6      45.57        -      14.19       4
  19    5    0      39.70        -       3.38      82
  19    5    1      24.37        -       2.55      46
  19    5    2     114.27        -      13.60      39
  19    5    3      61.25        -      11.81      19
  19    5    4     207.57        -      51.49      20
  19    5    5      41.17        -       6.77      11
  19    5    7      24.36        -       3.61       4
  19    6    0      56.17        -       5.22      75
  19    6    1     134.09        -      15.19      43
  19    6    2      54.60        -       7.53      30
  19    6    3     121.24        -      19.84      23
  19    6    4     105.09        -      24.34      18
  19    6    5      41.17        -      10.47      12
  19    6    7      54.64        -      28.43       3
  19    6   14      14.61        -       6.11       3
  19    6   15      18.38        -       3.42       4
  19    7    0      50.70        -       5.31      70
  19    7    1     121.28        -      16.03      40
  19    7    2      49.67        -       7.09      40
  19    7    3     110.55        -      15.63      24
  19    7    4     124.29        -      31.57      14
  19    7    5      35.95        -       7.53      12
  19    7    6      21.33        -       4.56       6
  19    7    7       3.51        -       4.64       3
  19    8    0     155.38        -      20.94      78
  19    8    1     112.89        -      11.55      48
  19    8    2     229.59        -      25.41      45
  19    8    3     196.61        -      23.80      38
  19    8    4      47.45        -      10.36      16
  19    8    5      25.37        -       4.65      14
  19    8    6      20.38        -       7.25       4
  19    8    7      14.09        -       1.49       3
  19    9    0      35.20        -       3.22      76
  19    9    1      30.46        -       3.21      38
  19    9    2     110.95        -      12.78      43
  19    9    3     107.44        -      13.13      38
  19    9    4      18.50        -       4.82      19
  19    9    5     200.52        -      42.67      10
  19    9    6      42.44        -       7.96       4
  19   10    0     135.92        -      20.77      59
  19   10    1      95.54        -      11.07      45
  19   10    2     128.43        -      14.86      40
  19   10    3      30.31        -       3.51      30
  19   10    4      22.95        -       4.91      22
  19   10    5      24.80        -       6.92      10
  19   10    6      59.40        -      24.08       4
  19   10    9      22.03        -      10.31       3
  19   11    0      36.99        -       4.94      70
  19   11    1     237.60        -      25.57      31
  19   11    2     120.49        -      17.15      36
  19   11    3     514.44        -      68.87      33
  19   11    4      36.05        -       4.96      25
  19   11    5      25.98        -       6.53      12
  19   11    6      49.96        -       4.70       4
  19   11    7       9.71        -      11.60       4
  19   12    0      30.36        -       3.36      56
  19   12    1      75.47        -      12.40      29
  19   12    2      96.53        -      17.34      38
  19   12    3      30.89        -       3.29      45
  19   12    4      33.48        -       3.98      37
  19   12    5      52.97        -      13.09      12
  19   12    6      26.93        -       8.99       6
  19   12    9      26.88        -       9.37       3
  19   12   10      19.90        -       1.42       3
  19   13    0      28.90        -       3.16      59
  19   13    1      89.37        -      13.70      34
  19   13    2      49.13        -       8.07      34
  19   13    3      19.98        -       2.14      51
  19   13    4      35.31        -       4.61      37
  19   13    5     151.84        -      39.49      10
  19   13    6      31.43        -       2.06       3
  19   13    7      28.50        -       8.60       5
  19   13    8      82.97        -      13.46       3
  19   13    9      40.12        -      12.65       5
  19   14    0      33.59        -       3.66      66
  19   14    1      44.79        -       7.38      31
  19   14    2      52.36        -       5.73      32
  19   14    3      59.48        -       9.05      32
  19   14    4     131.77        -      14.99      49
  19   14    5      30.87        -       8.65      18
  19   14    6      49.73        -      13.44       5
  19   14    7      32.48        -       5.16       7
  19   14    8      20.52        -       2.19       6
  19   14   11      21.68        -       1.65       3
  19   15    0      43.36        -       4.38      61
  19   15    1      68.31        -      10.35      37
  19   15    2      52.93        -       8.26      42
  19   15    3      22.98        -       2.69      37
  19   15    4      63.67        -       8.01      48
  19   15    5      53.69        -       9.59      16
  19   15    6      53.83        -      16.91       6
  19   15    7      20.68        -       7.47       7
  19   15    9      14.34        -       6.15       3
  19   15   12      16.89        -       5.86       3
  19   15   13      16.38        -       6.26       3
  19   16    0      46.90        -       5.04      64
  19   16    1      40.98        -       4.87      25
  19   16    2      45.07        -       6.67      38
  19   16    3      14.78        -       2.08      33
  19   16    4      75.13        -       8.73      37
  19   16    5      18.87        -       4.07      17
  19   16    6      54.77        -      11.27       9
  19   16    7      29.02        -       7.60       5
  19   16    8      22.47        -       4.49       7
  19   16    9      31.63        -       5.24       6
  19   16   10      28.53        -       5.96       8
  19   16   11      12.64        -       1.72       6
  19   16   12      15.33        -       0.75       4
  19   16   13      10.49        -       3.94       3
  19   17    0      46.73        -       5.19      56
  19   17    1      72.83        -      11.65      32
  19   17    2      65.74        -       7.71      28
  19   17    3      43.53        -       4.61      38
  19   17    4      50.17        -       6.17      42
  19   17    5      29.43        -       4.92      19
  19   17    6      29.13        -       4.51      12
  19   17    7      28.62        -       4.45      11
  19   17    8      42.12        -       8.84       7
  19   17    9      14.84        -       2.15       4
  19   17   10      26.02        -       9.49       7
  19   17   12      24.29        -       2.09       5
  19   17   13      17.99        -       5.43       3
  19   17   14      18.96        -       4.27       3
  19   18    0      76.59        -       8.91      66
  19   18    1      26.58        -       3.98      27
  19   18    2      24.33        -       2.72      38
  19   18    3     119.51        -      14.54      42
  19   18    4      39.03        -       6.13      24
  19   18    5      41.36        -      11.70      18
  19   18    6      25.85        -       3.83       5
  19   18    7      13.60        -       1.27       4
  19   18    8      19.92        -       3.92       3
  19   18    9      18.89        -       4.46       7
  19   18   10      18.00        -       3.27       5
  19   18   13      12.24        -       7.30       4
  19   19    0      52.32        -       8.04      36
  19   19    1     219.89        -      27.42      30
  19   19    2      18.57        -       2.00      39
  19   19    3      19.51        -       2.12      34
  19   19    4      42.82        -       6.92      30
  19   19    5      23.98        -       3.58      18
  19   19    6      12.85        -       6.25       9
  19   19    7      12.34        -       5.88       5
  19   19    8      11.24        -       4.61       6
  19   19    9      22.05        -       7.12       4
  19   19   11      22.73        -       4.75       3
  19   19   15       7.68        -       4.52       3
  19   20    1      34.70        -       5.08      29
  19   20    2      92.14        -      11.85      25
  19   20    3      20.88        -       2.95      28
  19   20    4      32.83        -       5.87      20
  19   20    5      31.22        -       6.39      14
  19   20    6      21.00        -       2.63      15
  19   20    7      23.90        -       5.90       7
  19   20    8      27.98        -       6.17       6
  19   20   10      18.36        -       4.62       4
  19   20   12      16.28        -       7.63       4
  19   21    1      21.99        -       2.37      27
  19   21    2      49.68        -       7.76      21
  19   21    3      21.48        -       2.60      34
  19   21    4      35.08        -       5.08      22
  19   21    5      22.96        -       3.05      27
  19   21    6      29.73        -       4.40      15
  19   21    7       3.15        -       5.03       4
  19   21    8      13.99        -       4.96       8
  19   21   10      17.06        -       3.44       5
  19   21   11      28.75        -       5.09       4
  19   22    1      17.78        -       2.13      22
  19   22    2      20.33        -       2.53      24
  19   22    3      23.44        -       2.81      25
  19   22    4      21.47        -       4.01      23
  19   22    5      17.84        -       2.83      23
  19   22    6      14.11        -       3.04      13
  19   22    7      88.40        -      24.77       8
  19   22    8      26.16        -       8.57       5
  19   22    9      14.30        -       2.88       8
  19   22   10      20.11        -       4.88       3
  19   22   11      16.93        -       3.52       4
  19   22   14      22.01        -       4.72       4
  19   23    1      15.40        -       1.52      30
  19   23    2      42.72        -       6.74      27
  19   23    3      22.37        -       2.56      31
  19   23    4      24.51        -       2.89      20
  19   23    5      16.66        -       2.64      27
  19   23    6      17.51        -       4.22      16
  19   23    7      31.44        -       4.63       5
  19   23    8      10.30        -       3.07       3
  19   24    1      28.33        -       5.67      14
  19   24    2      57.24        -       6.19      32
  19   24    3      49.20        -       6.68      28
  19   24    4      22.97        -       2.60      26
  19   24    5      15.48        -       2.90      15
  19   24    6      17.66        -       3.86      14
  19   24    7      12.94        -       4.11      11
  19   24    8      20.68        -       3.39       3
  19   25    1      15.24        -       3.09      23
  19   25    2      18.72        -       2.63      24
  19   25    3      42.30        -       5.67      29
  19   25    4      19.77        -       4.06      14
  19   25    5      16.94        -       2.36      18
  19   25    6      24.75        -       5.44       7
  19   25    7      12.73        -       3.10      12
  19   25    8      15.77        -       8.01       4
  19   25    9      16.79        -       4.95       4
  19   26    1      21.54        -       5.17      10
  19   26    2      20.05        -       2.94      21
  19   26    3      29.07        -       4.34      18
  19   26    4      19.62        -       3.83      15
  19   26    5      18.67        -       2.64      24
  19   26    6      18.32        -       4.96      11
  19   26    7      14.81        -       4.55       6
  19   26    9      28.53        -       2.37       3
  19   27    1      14.58        -       4.95       7
  19   27    2      14.67        -       2.00      23
  19   27    3      11.57        -       2.59      17
  19   27    4      16.87        -       3.06      14
  19   27    5      12.76        -       2.84      15
  19   27    6      18.95        -       2.47      13
  19   27    7      20.25        -       3.65       8
  19   27    8      21.58        -      14.53       3
  19   28    1      42.98        -       9.94       6
  19   28    2      22.18        -       3.54      22
  19   28    3      30.83        -       5.89      13
  19   28    4      17.66        -       2.12      16
  19   28    5      18.51        -       2.98      15
  19   28    6      13.20        -       2.41      11
  19   28    7      11.48        -       3.11       4
  19   28    8      28.38        -       5.85       5
  19   28   12      21.59        -       4.82       3
  19   29    1      17.35        -       3.16       9
  19   29    2      12.77        -       2.76      19
  19   29    3      82.68        -      19.67       7
  19   29    4      22.25        -       3.63      17
  19   29    5      20.27        -       3.22      15
  19   29    6      14.61        -       3.54       7
  19   29    7      18.74        -       6.10       3
  19   30    1      20.68        -       4.50       9
  19   30    2      13.32        -       2.13      17
  19   30    3      21.45        -       2.61      10
  19   30    4      20.72        -       3.91      12
  19   30    5      17.72        -       4.32      11
  19   30    6      13.13        -       1.69       8
  19   31    1      18.50        -       2.63      15
  19   31    2      16.83        -       2.76      14
  19   31    3      14.75        -       1.84      10
  19   31    4      27.98        -       4.05      12
  19   31    5       8.76        -       1.62       6
  19   31    6      15.82        -       3.76       6
  19   31    7      19.80        -       5.84       7
  19   32    1      18.50        -       3.49      14
  19   32    2      30.59        -       8.95       9
  19   32    3      23.68        -       4.24      11
  19   32    4      14.55        -       5.03      10
  19   32    5      12.67        -       2.13      12
  19   32    7      13.57        -       3.78       8
  19   32    8      28.51        -      10.27       4
  19   33    1      20.89        -       3.09       9
  19   33    2      15.27        -       2.26      12
  19   33    3      26.39        -       3.32      12
  19   33    4      19.30        -       2.87      15
  19   33    5      10.86        -       3.39      10
  19   33    6      10.91        -       3.31       8
  19   34    1      18.15        -       3.38       4
  19   34    2      14.14        -       4.20       7
  19   34    3      13.33        -       2.84      13
  19   34    4      16.50        -       4.31       8
  19   34    5       9.60        -       3.73       6
  19   34    7      16.08        -       5.00       3
  19   35    1       1.58        -       5.49       5
  19   35    3      24.67        -       3.79       9
  19   35    4      17.20        -       4.94       4
  19   35    5      12.46        -       2.43      10
  19   35    6      21.81        -       5.26       3
  19   35    7      13.56        -       2.63       4
  19   36    1       9.53        -       4.69       3
  19   36    3      13.61        -       3.59       8
  19   36    6      18.92        -       4.52       5
  19   36    8      18.07        -       2.41       3
  19   37    2       5.07        -       2.40       4
  19   37    3      12.92        -       2.38       6
  19   37    4       8.65        -       3.89       4
  19   37    5       7.27        -       1.19       4
  19   38    2       9.34        -       1.87       7
  19   38    3      11.13        -       3.58       7
  19   38    4       7.87        -       2.80       7
  19   38    5      11.07        -       2.09       4
  19   38    6       9.34        -       1.07       4
  19   39    2      12.61        -       2.18       5
  19   39    3      13.18        -       2.08       6
  19   39    4      10.23        -       2.58       6
  19   39    5      20.45        -       4.95       3
  19   40    2      12.22        -       2.96       3
  19   41    4      10.30        -       2.09       3
  20    0    0     360.59        -      54.26      54
  20    0    1      34.75        -       3.21      36
  20    0    2      22.07        -       3.65      22
  20    0    3     173.71        -      31.50      22
  20    0    4      85.67        -      21.01      11
  20    0    5      50.60        -       7.70       8
  20    0    7      19.26        -       2.39       3
  20    0    8      44.99        -       8.07       3
  20    1    0      29.86        -       2.61     104
  20    1    1      27.74        -       3.37      40
  20    1    2     196.04        -      36.77      27
  20    1    3      39.17        -       4.72      22
  20    1    4      44.69        -       7.35      18
  20    1    5      44.11        -      10.49      13
  20    1    6      17.44        -       4.90       6
  20    1    7      25.37        -       3.90       5
  20    2    0      49.53        -       4.13     109
  20    2    1      93.18        -      12.72      47
  20    2    2      74.45        -      14.24      32
  20    2    3      24.56        -       4.17      19
  20    2    4      23.24        -       3.95      15
  20    2    5      41.57        -      14.68      11
  20    2    6      38.94        -       6.09       8
  20    2    7      74.91        -      45.31       4
  20    3    0      31.69        -       2.97      90
  20    3    1      79.59        -       9.73      52
  20    3    2     117.60        -      16.79      33
  20    3    3      44.66        -       7.19      26
  20    3    4      47.71        -       8.58      19
  20    3    5      87.48        -      17.96      11
  20    3    6      50.95        -      24.99       4
  20    4    0      37.59        -       4.82     105
  20    4    1     256.35        -      23.90      58
  20    4    2      33.63        -       4.64      39
  20    4    3     150.45        -      29.57      26
  20    4    4     144.70        -      24.72      22
  20    4    5      21.14        -       3.35      16
  20    4    6     133.58        -      94.21       4
  20    5    0      40.89        -       3.31      87
  20    5    1      34.08        -       3.93      48
  20    5    2     142.60        -      15.53      35
  20    5    3      21.04        -       3.70      25
  20    5    4     107.86        -      20.64      17
  20    5    5      20.50        -       4.50      17
  20    5    6      63.31        -      17.10       3
  20    5    7      54.45        -      22.00       7
  20    5    8      16.06        -       5.25       3
  20    6    0     363.18        -      52.44      70
  20    6    1      24.27        -       2.55      48
  20    6    2     119.84        -      19.74      29
  20    6    3      83.57        -      10.13      31
  20    6    4      86.83        -      12.38      19
  20    6    5      23.22        -       4.54      17
  20    6    6      28.90        -      10.18       4
  20    6    7      19.06        -       3.02       5
  20    7    0      40.65        -       5.61      63
  20    7    1     167.15        -      22.00      38
  20    7    2      72.74        -       9.40      40
  20    7    3      26.27        -       3.80      31
  20    7    4     100.41        -      19.52      24
  20    7    5      92.49        -      21.30      15
  20    7    7      75.50        -      27.31       5
  20    7    8      28.09        -       3.77       3
  20    8    0     106.01        -      11.57      75
  20    8    1      33.06        -       2.92      51
  20    8    2      72.43        -       7.02      44
  20    8    3     147.40        -      23.42      29
  20    8    4     105.49        -      14.21      23
  20    8    5      64.47        -      14.33      18
  20    8    7      23.27        -       7.21       5
  20    9    0      29.84        -       3.15      75
  20    9    1     356.48        -      38.40      45
  20    9    2      63.66        -       7.66      41
  20    9    3      62.20        -       9.94      32
  20    9    4     204.45        -      29.25      20
  20    9    5      66.41        -      18.77      18
  20    9    6      33.43        -      10.09       3
  20    9    7      47.62        -      27.53       3
  20    9    9      19.91        -       9.45       3
  20    9   11      17.47        -       2.86       4
  20   10    0      73.20        -       9.22      64
  20   10    1      32.26        -       3.54      39
  20   10    2     145.87        -      17.24      48
  20   10    3      20.67        -       3.26      37
  20   10    4      59.83        -       9.45      23
  20   10    5      50.09        -       9.68      18
  20   10    6      45.89        -       7.04       5
  20   10    7      26.75        -       3.51       9
  20   10    8      86.21        -      28.01       3
  20   11    0      58.92        -       7.30      65
  20   11    1      59.27        -       8.02      33
  20   11    2      88.31        -      13.85      35
  20   11    3      52.31        -       7.75      32
  20   11    4      48.84        -      10.39      17
  20   11    5      54.91        -       9.77      18
  20   11    6      28.22        -       8.01       6
  20   11    7      32.46        -       5.74       5
  20   12    0      34.89        -       6.08      67
  20   12    1     112.24        -      15.89      27
  20   12    2      55.48        -       7.86      33
  20   12    3      44.22        -       6.11      39
  20   12    4      95.42        -      16.24      20
  20   12    5      46.81        -       8.96      16
  20   12    6      18.60        -       5.84       8
  20   12    7      19.85        -       8.62       4
  20   12    8      27.01        -       8.90       8
  20   13    0      27.45        -       2.81      55
  20   13    1      30.58        -       4.25      35
  20   13    2      59.45        -       7.78      30
  20   13    3      90.36        -       9.15      39
  20   13    4      21.92        -       3.13      26
  20   13    5      37.46        -       6.59      26
  20   13    6      21.13        -       8.90       8
  20   13    7      22.12        -       6.21       7
  20   13    8      21.30        -       3.25       4
  20   13   11      10.46        -       3.18       3
  20   13   12      23.91        -       2.91       3
  20   14    0      33.02        -       2.78      53
  20   14    1      56.76        -      14.16      21
  20   14    2      32.50        -       4.35      33
  20   14    3     224.66        -      29.03      29
  20   14    4      19.41        -       2.36      32
  20   14    5      92.42        -      20.22      17
  20   14    6      21.07        -       3.16       6
  20   14    7      18.50        -       4.62       6
  20   14    9      24.94        -       5.91       4
  20   14   10      23.22        -      10.33       3
  20   14   11      16.31        -       6.04       3
  20   15    0      45.02        -       4.26      65
  20   15    1      76.51        -      11.60      27
  20   15    2      31.59        -       3.24      26
  20   15    3      77.53        -      12.00      36
  20   15    4      45.07        -       6.34      35
  20   15    5      78.17        -      17.14      17
  20   15    6      46.15        -       8.65       6
  20   15    7      24.42        -       3.07       7
  20   15   10      17.64        -       5.82       5
  20   16    0      28.04        -       2.34      57
  20   16    1      20.92        -       2.96      24
  20   16    2      65.92        -       8.16      39
  20   16    3      32.54        -       5.07      29
  20   16    4      21.93        -       2.83      24
  20   16    5      15.02        -       3.20      16
  20   16    6      19.46        -       4.32      10
  20   16    7      46.26        -      14.93       5
  20   16    9      21.83        -       4.43       4
  20   16   15      14.27        -       2.20       4
  20   17    0      26.16        -       2.79      60
  20   17    1      41.11        -       4.87      27
  20   17    2     126.99        -      13.32      41
  20   17    3      23.58        -       2.84      39
  20   17    4      16.81        -       2.30      33
  20   17    5      18.50        -       1.83      22
  20   17    6      22.04        -       5.25      10
  20   17    7      27.58        -       5.31       7
  20   17    8       8.63        -       4.92       3
  20   17    9      19.02        -       2.93       6
  20   17   10      31.83        -       9.62       4
  20   17   11      19.67        -       2.55       3
  20   17   13      16.82        -       4.90       3
  20   17   14      25.96        -       3.53       3
  20   17   15      17.62        -       4.44       3
  20   18    0      27.79        -       2.38      54
  20   18    1     118.83        -      19.68      23
  20   18    2      65.82        -       9.78      31
  20   18    3      22.44        -       2.75      25
  20   18    4      98.06        -      13.97      31
  20   18    5      20.54        -       2.94      25
  20   18    6      19.85        -       2.56      12
  20   18    7      32.78        -       5.75      14
  20   18    8      15.31        -       3.72       9
  20   18    9       8.07        -       1.22       3
  20   18   10      13.56        -       4.18       5
  20   18   11      23.34        -       4.01       6
  20   18   12      18.89        -       2.21       6
  20   18   13      19.74        -       6.91       4
  20   19    0      28.56        -       3.03      58
  20   19    1      42.56        -       4.83      27
  20   19    2      96.58        -      12.19      40
  20   19    3      27.75        -       3.12      29
  20   19    4      26.93        -       2.93      36
  20   19    5      34.75        -       4.63      22
  20   19    6      20.84        -       5.19       9
  20   19    7      13.16        -       2.25      11
  20   19    8      24.22        -       4.10       3
  20   19    9      12.48        -       3.97       6
  20   19   10      19.42        -       5.08       4
  20   19   11      23.42        -       2.99       4
  20   19   14      24.02        -       5.82       3
  20   20    0      34.11        -       3.91      29
  20   20    1      22.86        -       3.53      28
  20   20    2      41.48        -       4.87      32
  20   20    3      22.87        -       2.81      33
  20   20    4      14.02        -       2.08      28
  20   20    5      12.43        -       2.95      20
  20   20    6      20.92        -       3.51      14
  20   20    7      11.05        -       4.14       7
  20   20    8      23.58        -       8.02       4
  20   20   10      20.07        -       3.19       4
  20   20   11      33.89        -       6.69       5
  20   20   12       1.65        -       5.47       3
  20   21    1      19.90        -       2.93      23
  20   21    2      24.69        -       3.83      24
  20   21    3      21.71        -       2.48      29
  20   21    4     107.49        -      17.54      20
  20   21    5      19.89        -       2.65      30
  20   21    6      29.05        -       6.40      11
  20   21    7      22.60        -       4.31       9
  20   21    8      16.60        -       4.30       6
  20   21    9       3.57        -       1.62       5
  20   21   10      16.52        -       3.80       4
  20   21   11      10.58        -       1.16       3
  20   21   13      19.37        -       3.29       5
  20   22    1      15.65        -       2.94      24
  20   22    2      16.96        -       3.24      17
  20   22    3      26.08        -       3.88      26
[truncated: 297,182 more chars]
