# Supplementary material for: Serial protein crystallography in an electron microscope
Source: Nat Commun. 2020 Feb 21;11:996. doi: 10.1038/s41467-020-14793-0 (PMC7035385; doi:10.1038/s41467-020-14793-0)
Supplement: Supplementary file 4 — Supplementary Data 2 [file 41467_2020_14793_MOESM4_ESM.zip › cumfrom0to2_nograd_min3.hkl1]

CrystFEL reflection list version 2.0
Symmetry: 422
   h    k    l          I    phase   sigma(I)   nmeas
   0    0    1     210.06        -      24.97      46
   0    0    2      80.03        -      13.34      26
   0    0    3      30.33        -       7.02      21
   0    0    4     187.62        -      44.17      21
   0    0    5      36.57        -       5.36      19
   0    0    6      23.99        -       5.30      18
   0    0    7      13.78        -       3.40      16
   0    0    8     347.59        -     112.83      11
   0    0    9       6.27        -       5.37       9
   0    0   10      55.15        -      29.52       9
   0    0   11      11.47        -       3.46       8
   0    0   12      49.16        -      15.95       8
   0    0   13      16.64        -       1.59       7
   0    0   14      20.48        -       7.90       6
   0    0   15      10.59        -       3.38       5
   0    0   16     145.26        -      43.13       5
   0    0   17      20.91        -       3.94       4
   0    0   18      15.21        -       6.38       4
   1    0    0     829.26        -      45.58     592
   1    0    1     302.30        -      47.59      21
   1    0    2     560.52        -     168.59      19
   1    0    3     140.12        -      24.35      42
   1    0    4      92.23        -      12.08      30
   1    0    5      32.73        -       6.63      15
   1    0    6      27.84        -       4.42      24
   1    0    7      24.39        -       2.79      38
   1    0    8      25.62        -       2.66      29
   1    0    9      65.67        -      13.37      19
   1    0   10      30.51        -       6.46      16
   1    0   11      15.93        -       2.75      18
   1    0   12      52.94        -      10.75      15
   1    0   13      21.00        -       2.19      15
   1    0   14      14.91        -       3.63      11
   1    0   15      20.45        -       3.83      11
   1    0   16      24.92        -       5.81       7
   1    0   17      30.62        -       6.84       4
   1    0   19      10.70        -       1.96       3
   1    0   21      10.16        -       1.21       3
   1    1    0     775.12        -      46.59     320
   1    1    1    1991.65        -     222.70      96
   1    1    2     418.44        -      66.02      54
   1    1    3     108.03        -      16.89      45
   1    1    4      40.67        -       4.51      32
   1    1    5     107.54        -      20.34      29
   1    1    6      60.28        -       9.31      29
   1    1    7      80.50        -      12.57      27
   1    1    8      23.65        -       4.03      21
   1    1    9     166.49        -      40.43      18
   1    1   10      23.83        -       6.77      17
   1    1   11      22.82        -       5.35      15
   1    1   12      51.05        -       9.27      16
   1    1   13      40.69        -       5.57      19
   1    1   14      21.38        -       3.64      14
   1    1   15      16.30        -       2.73      15
   1    1   16      32.96        -       8.75      18
   1    1   17      17.79        -       2.67      13
   1    1   18      21.09        -       3.52       9
   1    1   19      25.42        -       6.80       7
   1    1   20       4.75        -       4.80       5
   1    2    1     378.28        -     128.67      14
   1    2    2     242.43        -      98.39      12
   1    2    3     129.88        -      47.44      12
   1    2    4     133.96        -      35.32      13
   1    2    5      56.36        -      10.29      19
   1    2    6     114.31        -      20.11      17
   1    2    7      66.80        -       9.39      21
   1    2    8      28.52        -       7.16      12
   1    2    9      38.48        -      10.94      11
   1    2   10      82.76        -      13.26      17
   1    2   11     114.93        -      26.11      12
   1    2   12      47.98        -      11.10      11
   1    2   13      41.50        -       6.63      11
   1    2   14      19.66        -       4.75      10
   1    2   15      10.13        -       4.39       6
   1    2   16      21.66        -       3.70       3
   1    2   17      22.60        -       1.92       4
   1    2   18      14.31        -       2.05       5
   1    2   19      17.96        -       3.68       7
   1    3    1     256.03        -      62.03      25
   1    3    2     183.04        -      71.49       9
   1    3    3      71.58        -      13.13      10
   1    3    4      53.24        -      10.83       6
   1    3    5      32.26        -       6.02       4
   1    3    6      42.55        -      11.52       6
   1    3    7     249.30        -      54.60       9
   1    3    8     355.08        -     103.34       7
   1    3    9      36.12        -       8.04      11
   1    3   10     147.73        -      28.51       5
   1    3   11      77.47        -      13.62       6
   1    3   12      38.61        -       5.57       8
   1    3   13      19.23        -       5.57      13
   1    3   14      18.19        -       2.45      11
   1    3   15      18.99        -       4.51       9
   1    3   16      18.94        -       4.29       6
   1    3   17      20.17        -       3.00       8
   1    3   18      13.59        -       1.16       3
   1    3   19      21.26        -      14.55       4
   1    3   20      10.53        -       2.84       3
   1    4    1     114.51        -      13.02      62
   1    4    2     161.11        -      73.93       5
   1    4    3      78.84        -      25.97       9
   1    4    4     121.17        -      23.51       3
   1    4    5      56.75        -      15.05       3
   1    4    6      60.25        -      17.32       3
   1    4    8      30.43        -      14.46       6
   1    4    9     260.32        -      25.74      10
   1    4   10     108.29        -      20.60      10
   1    4   11      65.02        -      18.29       4
   1    4   12      22.93        -       3.02       8
   1    4   14      17.15        -       5.47       7
   1    4   15      14.27        -       3.60       3
   1    4   16      25.62        -       4.19      10
   1    4   17      17.03        -       4.84       4
   1    4   19      19.42        -       6.77       6
   1    5    1      52.13        -       6.28      76
   1    5    2    1581.08        -     263.88       4
   1    5    3      39.79        -      24.25       3
   1    5    4     160.17        -      48.30       5
   1    5    5      95.61        -      35.83       3
   1    5    6     126.77        -      44.10       7
   1    5    7      36.81        -      16.11       5
   1    5   10     176.83        -      47.16       5
   1    5   11      45.96        -      10.36       6
   1    5   12     115.04        -      17.41       6
   1    5   13      18.53        -       4.48       8
   1    5   19      15.05        -       3.52       5
   1    6    1      45.93        -       4.31      85
   1    6    2     115.53        -      23.76       9
   1    6    3     161.15        -     103.83       4
   1    6    4      35.78        -      14.31       5
   1    6    5      49.42        -      23.69       4
   1    6    6      64.77        -      30.02       3
   1    6   13      11.26        -       2.01       3
   1    6   14      21.09        -      11.28       4
   1    6   16      20.09        -       2.54       5
   1    7    1     170.74        -      19.31      61
   1    7    2      89.09        -      17.25      26
   1    7    3      43.23        -      10.21       7
   1    7    5     118.80        -      40.73       3
   1    7    6      55.53        -       9.71       4
   1    7    7     117.81        -      53.77       4
   1    7    8     171.39        -      26.30       4
   1    7    9      45.04        -       6.83       6
   1    7   13      18.17        -       3.92       4
   1    8    1     285.06        -      44.34      52
   1    8    2     113.05        -      14.77      36
   1    8    3      64.00        -      18.38      10
   1    8   12      30.35        -       7.82       4
   1    9    1      33.48        -       3.50      50
   1    9    2      25.82        -       3.99      46
   1    9    3     132.50        -      36.82      10
   1    9   12      47.55        -      10.74       4
   1    9   14      17.79        -       2.32       3
   1   10    1      84.05        -      12.92      54
   1   10    2      30.89        -       3.89      41
   1   10    3      43.19        -       7.59       9
   1   10    4      46.85        -      26.80       3
   1   10   18      21.66        -       0.99       4
   1   11    1     120.33        -      17.62      54
   1   11    2     239.55        -      31.78      49
   1   11    3      28.87        -       5.18      14
   1   12    1     164.14        -      27.87      49
   1   12    2     179.06        -      25.68      29
   1   12    3     136.63        -      26.82      23
   1   12    4      54.53        -      17.44       7
   1   12   16      42.11        -      15.65       3
   1   13    1      47.37        -       5.92      59
   1   13    2      44.55        -       6.07      34
   1   13    3     101.39        -      18.33      21
   1   13    4      18.74        -       7.30       5
   1   14    1     299.90        -      40.01      61
   1   14    2     208.14        -      37.93      36
   1   14    3     216.19        -      32.03      34
   1   14    4      51.33        -       8.72      11
   1   14   10      24.57        -       8.85       3
   1   15    1      55.28        -       5.46      62
   1   15    2     105.76        -      18.17      32
   1   15    3     236.83        -      39.11      26
   1   15    4     135.63        -      45.53       8
   1   15    5      28.52        -       7.90       3
   1   16    1      56.36        -       7.11      60
   1   16    2     237.14        -      30.84      22
   1   16    3      98.04        -      19.35      19
   1   16    4      37.13        -       5.08      21
   1   16    5      59.04        -      18.69       4
   1   17    1      45.65        -       5.98      42
   1   17    2      50.38        -       9.27      26
   1   17    3     196.44        -      30.10      31
   1   17    4     326.90        -      51.48      16
   1   17    5     111.19        -      31.55       9
   1   17    6      52.34        -      18.13       3
   1   17   12      21.37        -       1.35       4
   1   18    1      48.41        -       5.04      46
   1   18    2     276.53        -      55.76      19
   1   18    3      69.39        -      12.24      20
   1   18    4      32.23        -       4.57      23
   1   18    5      25.78        -       6.71       8
   1   18    7      76.13        -      35.01       3
   1   19    1     339.39        -      37.79      55
   1   19    2      52.05        -       9.58      18
   1   19    3     231.09        -      41.30      23
   1   19    4      84.46        -      20.98      17
   1   19    5      36.86        -       5.05       9
   1   19    6      30.73        -       8.25       5
   1   20    1      28.73        -       2.15      55
   1   20    2     231.91        -      42.20      20
   1   20    3      29.13        -       7.34      26
   1   20    4      33.73        -       5.70      16
   1   20    5      49.84        -      10.76      16
   1   20    6      21.15        -       7.43       4
   1   20    7      50.48        -      30.38       3
   1   21    1     135.97        -      17.65      42
   1   21    2      55.88        -       7.22      35
   1   21    3     164.72        -      30.79      22
   1   21    4      39.24        -       6.96      17
   1   21    5      59.95        -      14.76      14
   1   21    6     228.31        -      45.83       9
   1   22    1      37.33        -       4.62      42
   1   22    2      31.42        -       4.13      30
   1   22    3      92.48        -      12.42      30
   1   22    4      41.47        -       6.16      30
   1   22    5     121.44        -      27.46      10
   1   22    6      44.65        -       6.64       9
   1   22    7      46.93        -      11.10       3
   1   23    1      39.20        -       4.74      42
   1   23    2      82.71        -      15.89      18
   1   23    3     165.13        -      31.56      13
   1   23    4      19.77        -       3.23      21
   1   23    5      20.21        -       2.26      28
   1   23    6      89.14        -      22.11      10
   1   23    7      27.54        -       5.18       5
   1   23    8      16.19        -       5.14       4
   1   23   10      15.55        -       2.00       3
   1   24    1      43.38        -       5.36      46
   1   24    2      95.12        -      14.97      21
   1   24    3      43.11        -      11.30      14
   1   24    4      18.19        -       3.93      14
   1   24    5      50.32        -       7.68      11
   1   24    6      30.95        -       5.49      13
   1   24    7      49.75        -      12.55       6
   1   25    1      27.98        -       2.20      39
   1   25    2      69.52        -       9.48      28
   1   25    3      21.95        -       2.56      17
   1   25    4      28.66        -       4.91      13
   1   25    5      22.83        -       4.00      16
   1   25    6      23.22        -       5.13       8
   1   25    7      20.32        -      10.83       5
   1   26    1      30.87        -       3.73      29
   1   26    2      35.29        -       9.73      19
   1   26    3      15.91        -       2.24      23
   1   26    4      48.12        -       8.16      20
   1   26    5      50.12        -      11.02       8
   1   26    6      18.48        -       2.18       8
   1   26    7      25.05        -       2.53       6
   1   26    9      21.94        -       3.51       3
   1   27    1      16.29        -       2.33      35
   1   27    2      28.95        -       4.17      29
   1   27    3      27.17        -       5.41      11
   1   27    4      23.86        -       3.44      20
   1   27    5      21.71        -       5.21      12
   1   27    6      17.49        -       3.69      12
   1   27    7      14.49        -       4.27       5
   1   27    8      31.83        -       8.17       3
   1   28    1      40.12        -       4.34      30
   1   28    2      20.14        -       2.60      26
   1   28    3      26.17        -       4.68      12
   1   28    4      17.06        -       4.38      11
   1   28    5      10.94        -       3.08      17
   1   28    6      16.63        -       2.08      13
   1   28    7      19.50        -       5.02      11
   1   28    8      14.06        -       3.97       4
   1   29    1      25.05        -       4.12      25
   1   29    2      55.78        -      11.01      16
   1   29    3      17.16        -       2.76      11
   1   29    4      13.86        -       2.76      14
   1   29    5      23.03        -       3.77      12
   1   29    6      18.89        -       3.54       9
   1   29    7      28.37        -       3.76      11
   1   30    1      29.62        -       7.04      19
   1   30    2      17.65        -       2.40      22
   1   30    3      23.26        -       4.49      15
   1   30    4      13.74        -       2.17      14
   1   30    5      18.08        -       4.36      12
   1   30    6      35.35        -      14.96       5
   1   30    7      16.97        -       6.05       6
   1   30    8      20.12        -       3.92       6
   1   31    1      23.52        -       3.25      22
   1   31    2      24.98        -       3.06      29
   1   31    3      30.40        -       7.02      12
   1   31    4      18.76        -       2.98       9
   1   31    5       8.64        -       3.24      12
   1   31    6       9.90        -       3.35       6
   1   31    7      13.82        -       3.93       7
   1   31    9      22.49        -       4.31       4
   1   32    1      23.61        -       3.00      23
   1   32    2      13.59        -       3.06      23
   1   32    3      21.62        -       3.28      12
   1   32    4      13.20        -       4.91       7
   1   32    5      11.81        -       4.72       8
   1   32    6      11.72        -       3.93       9
   1   32    7      12.38        -       3.55      10
   1   32    8      22.65        -       3.46       8
   1   32    9      18.86        -       7.45       3
   1   33    1      23.08        -       3.09      18
   1   33    2      17.80        -       2.39      17
   1   33    3      18.10        -       4.83      13
   1   33    4      13.99        -       3.22       7
   1   33    5      18.16        -       2.35      12
   1   33    6      10.63        -       2.23       3
   1   33    7      17.19        -       2.43       4
   1   33    8      20.31        -       4.18       7
   1   33    9      26.58        -       3.01       6
   1   34    1      19.92        -       3.98      15
   1   34    2      15.88        -       3.67      14
   1   34    3      21.01        -       3.35      11
   1   34    4      26.59        -       4.71       8
   1   34    5      11.81        -       4.57       6
   1   34    6      22.29        -       3.59      10
   1   34    7      16.03        -       2.45       8
   1   34    8      14.89        -       6.64       4
   1   34    9      15.37        -       5.11       3
   1   35    1      41.98        -       7.42      16
   1   35    2      16.45        -       2.23      20
   1   35    3      13.99        -       5.15       5
   1   35    4      21.64        -       3.71       7
   1   35    5      10.81        -       1.75       3
   1   35    6      15.30        -       3.88       7
   1   35    7      42.03        -       4.25       4
   1   36    1      19.61        -       4.00      16
   1   36    2      17.89        -       2.40      20
   1   36    3      20.16        -       1.90       3
   1   36    5      13.41        -       4.06      10
   1   36    6      20.44        -       3.95      10
   1   36    9      13.21        -       2.47       5
   1   37    1      14.56        -       2.92      13
   1   37    2      14.77        -       3.10      13
   1   37    3      16.28        -       4.94       7
   1   37    4      16.12        -       3.57       6
   1   37    5      18.42        -       3.56       8
   1   37    6      19.38        -       5.08       5
   1   37    7       9.47        -       2.65       3
   1   37    8       2.09        -       2.97       4
   1   37    9       9.84        -       0.40       3
   1   38    1       9.61        -       3.04      12
   1   38    2      21.35        -       3.63      10
   1   38    3      16.54        -       5.34       8
   1   38    6      23.98        -      10.46       3
   1   38    7      12.64        -       3.71       5
   1   38    8      15.48        -       2.33       3
   1   39    1      17.78        -       2.90      14
   1   39    2      18.78        -       4.67       9
   1   39    3      22.08        -       3.51      11
   1   39    4       9.89        -       0.72       4
   1   39    6      12.76        -       1.02       3
   1   39    7      11.58        -       5.70       4
   1   39    8      10.73        -       3.22       6
   1   40    1      18.22        -       2.60      11
   1   40    2      10.49        -       1.85      10
   1   40    4      14.31        -       2.91       5
   1   40    6       9.94        -       3.49       6
   1   41    1      16.38        -       3.03      11
   1   41    2      11.27        -       3.13       7
   1   41    3       9.95        -       2.68       3
   1   42    1      13.09        -       2.47      12
   1   42    2      13.93        -       3.32       3
   1   42    4      10.86        -       2.12       3
   1   42    5      13.75        -       5.11       3
   1   42    7       8.59        -       1.35       3
   1   43    1      10.89        -       3.64       7
   1   43    3      14.51        -       2.41       6
   1   43    6       8.06        -       4.43       3
   1   44    1       7.56        -       1.91       5
   1   44    3      12.99        -       2.83       8
   1   46    1      12.18        -       0.54       3
   1   47    3      14.03        -       1.66       3
   2    0    0    1034.53        -      60.18     347
   2    0    1      97.21        -      29.89       4
   2    0    2      95.55        -      17.18      17
   2    0    3      49.49        -      11.15      13
   2    0    4      44.85        -       5.34      13
   2    0    5      23.90        -       7.43       9
   2    0    6      39.01        -       4.83      22
   2    0    7      35.40        -       4.21      26
   2    0    8     144.48        -      30.68      15
   2    0    9      45.39        -      10.44      11
   2    0   10     304.70        -      99.76       9
   2    0   11      30.90        -       6.65       7
   2    0   12      32.19        -       8.25      13
   2    0   13      17.69        -       2.54      16
   2    0   14      14.09        -       2.39      16
   2    0   15      19.21        -       3.37      14
   2    0   16      21.84        -       3.37      18
   2    0   17      10.92        -       2.99      13
   2    0   18      29.65        -       8.13       4
   2    0   19      32.87        -       2.48       5
   2    1    0     475.28        -      24.58     423
   2    1    1     503.57        -     201.45      14
   2    1    2     230.99        -     120.95      12
   2    1    3     151.83        -      48.51      15
   2    1    4     153.01        -      24.10      12
   2    1    5      86.35        -      18.32      16
   2    1    6     151.66        -      29.67      14
   2    1    7      45.85        -       8.62      17
   2    1    8      30.92        -       4.69      14
   2    1    9      30.72        -       4.14      16
   2    1   10      84.13        -      22.41      11
   2    1   11     135.96        -      22.08      13
   2    1   12      36.28        -       5.79      11
   2    1   13      46.13        -       7.90       6
   2    1   14      15.90        -       4.43       5
   2    1   15      17.43        -       6.99       5
   2    1   17      20.10        -       4.11       3
   2    1   18      11.94        -       3.41       6
   2    1   19      22.47        -       4.61      12
   2    1   20      21.37        -       1.24       4
   2    2    0    2676.61        -     216.89     197
   2    2    1    1057.30        -     133.25      71
   2    2    2     664.52        -      95.76      59
   2    2    3     603.82        -     108.16      41
   2    2    4      31.13        -       4.87      36
   2    2    5      36.26        -       4.68      37
   2    2    6      46.29        -       7.52      30
   2    2    7      95.97        -      20.34      23
   2    2    8      29.20        -       4.73      17
   2    2    9      25.72        -       3.07      19
   2    2   10      25.52        -       4.78      17
   2    2   11     109.70        -      22.65      13
   2    2   12      26.37        -       4.06      13
   2    2   13      19.98        -       2.97      15
   2    2   14      25.13        -       4.27      15
   2    2   15      10.95        -       3.76       8
   2    2   16      17.08        -       3.21      11
   2    2   17      19.70        -       3.74       7
   2    2   18      13.51        -       3.33       7
   2    2   19      11.28        -       6.87       4
   2    2   20      17.92        -       4.66       3
   2    3    1     173.02        -      37.35      33
   2    3    2     622.64        -     131.64      18
   2    3    3     162.38        -      54.57      13
   2    3    4      94.75        -      24.27      16
   2    3    5      29.21        -       4.52      15
   2    3    6      50.93        -      10.65      22
   2    3    7     120.86        -      21.23      13
   2    3    8      47.09        -       8.09      14
   2    3    9      54.86        -      15.55      17
   2    3   10      45.81        -      13.01       9
   2    3   11      82.62        -      17.50       9
   2    3   12      18.79        -       2.18       5
   2    3   13      27.02        -       9.69       5
   2    3   14      33.96        -       9.99       6
   2    3   15      17.13        -       2.97      10
   2    3   16      32.28        -       4.74      10
   2    3   17      27.10        -       5.51       5
   2    3   18      20.42        -       3.19       5
   2    3   19      18.89        -       3.50       4
   2    4    1     126.98        -      17.30      62
   2    4    2     427.35        -     195.84       5
   2    4    3     162.13        -      73.14       5
   2    4    4      50.23        -      15.88       6
   2    4    5     263.29        -      47.99      10
   2    4    6      36.46        -       5.06       9
   2    4    7     123.90        -      35.44       9
   2    4    8     303.60        -      97.16       6
   2    4    9      17.24        -       3.84       5
   2    4   10      13.45        -       6.36       7
   2    4   11      76.37        -      17.11       8
   2    4   12      66.09        -      24.76       6
   2    4   13      26.76        -       5.40       8
   2    4   14      12.78        -       2.77       7
   2    4   15      13.52        -       4.20       7
   2    4   16      15.31        -       2.82       5
   2    4   17      30.16        -       7.17       5
   2    4   18       6.81        -       6.47       3
   2    5    1     982.10        -     109.73      98
   2    5    2     141.21        -      36.36       4
   2    5    5      29.64        -      10.30       6
   2    5    6     167.20        -      62.37       5
   2    5    7     120.77        -      55.86       3
   2    5    8     134.28        -      16.62       9
   2    5    9      15.94        -       6.76       3
   2    5   10     175.64        -      22.86       6
   2    5   12      62.36        -      18.49       5
   2    5   13      82.95        -      19.52       5
   2    5   14      12.22        -       3.21       4
   2    5   15      14.11        -       4.15       3
   2    5   19      28.03        -      13.26       4
   2    5   20      11.03        -       3.07       3
   2    6    1     753.22        -      86.17      83
   2    6    2     218.66        -      79.43      13
   2    6    3      83.82        -      39.86       4
   2    6    4     136.52        -      23.93       5
   2    6    6      34.85        -       4.98       6
   2    6    7     104.56        -      31.11       4
   2    6    8     143.19        -      58.40       3
   2    6    9      31.43        -       4.28       3
   2    6   11      19.56        -       6.41       5
   2    6   12      28.19        -       3.47       4
   2    6   13      37.21        -       7.31       8
   2    6   14      14.20        -       0.29       3
   2    6   18      11.23        -       3.40       3
   2    7    1     436.60        -      70.97      69
   2    7    2      53.37        -       6.17      27
   2    7    3      99.48        -      46.42       5
   2    7    5      61.91        -      21.71       4
   2    7    7      47.11        -       7.06       3
   2    7    9     324.58        -      78.93       4
   2    7   15      13.39        -       4.92       4
   2    7   16      18.35        -       3.24       4
   2    8    1     198.86        -      26.15      55
   2    8    2      98.36        -      15.15      40
   2    8    3      26.91        -       3.87       5
   2    8    6      76.30        -      22.61       4
   2    8    9      51.02        -      10.01       5
   2    8   13      14.75        -       2.41       3
   2    8   16      27.65        -       9.89       3
   2    8   18      12.89        -       3.35       3
   2    9    1     106.80        -      11.99      64
   2    9    2      44.66        -       4.97      39
   2    9    3      49.99        -       8.79       8
   2    9    4     213.94        -      67.94       3
   2    9    6      34.41        -       8.26       4
   2    9   12      57.05        -       5.49       3
   2    9   18      12.34        -       1.59       3
   2   10    1     194.36        -      25.39      64
   2   10    2     109.05        -      13.58      49
   2   10    3     112.08        -      16.70      14
   2   10    4      92.40        -      25.62       4
   2   10    8      44.43        -      11.73       3
   2   10   12      27.68        -      11.93       4
   2   10   14      22.75        -       7.16       3
   2   11    1      38.63        -       3.96      58
   2   11    2     104.57        -      19.47      47
   2   11    3     107.08        -      17.97      15
   2   11    9     162.32        -      28.37       4
   2   11   11      45.16        -       9.67       3
   2   11   15      16.27        -       6.15       3
   2   12    1     166.40        -      20.39      48
   2   12    2      98.82        -      14.79      36
   2   12    3     112.17        -      19.00      24
   2   12    4      56.97        -      13.29       8
   2   12    8      13.94        -      13.11       3
   2   12   10      38.00        -       6.10       4
   2   12   15      36.40        -       3.11       3
   2   13    1      35.05        -       3.63      52
   2   13    2      92.78        -      14.90      36
   2   13    3      26.11        -       4.51      28
   2   13    4     142.56        -      30.89       4
   2   13    9      74.74        -       9.40       3
   2   13   11      43.98        -      11.30       5
   2   14    1     157.37        -      16.73      57
   2   14    2      36.31        -       4.11      37
   2   14    3     141.00        -      23.09      35
   2   14    4      27.13        -       4.39      12
   2   14    6      87.23        -      31.82       4
   2   14   10      36.13        -       8.48       3
   2   14   12      50.12        -       8.82       3
   2   15    1      86.79        -      10.98      47
   2   15    2     103.68        -      24.77      38
   2   15    3      97.71        -      14.63      33
   2   15    4     296.63        -      70.60      13
   2   15    5      39.06        -      10.86       6
   2   15    6     199.28        -      29.17       3
   2   16    1      88.32        -      11.99      53
   2   16    2     149.43        -      27.04      30
   2   16    3      33.42        -       8.49      16
   2   16    4    1026.03        -     177.87      17
   2   16    5      23.11        -       4.03       3
   2   17    1     129.06        -      15.10      57
   2   17    2     200.31        -      37.93      22
   2   17    3      65.63        -      10.32      38
   2   17    4     108.06        -      22.41      14
   2   17    5      85.45        -      32.76       6
   2   17    6      39.25        -      13.18       3
   2   17    7      46.48        -      12.32       3
   2   18    1     367.18        -      49.01      38
   2   18    2     244.35        -      40.98      27
   2   18    3     420.57        -      71.53      22
   2   18    4      27.43        -       3.59      24
   2   18    5      46.32        -       5.47       7
   2   18    6      63.03        -      15.69       4
   2   19    1      58.49        -       7.79      46
   2   19    2      33.84        -       5.26      29
   2   19    3      25.08        -       3.33      25
   2   19    4     143.30        -      26.04      19
   2   19    5      72.28        -      15.07      12
   2   19    6     118.95        -      27.07       5
   2   20    1     122.14        -      15.78      43
   2   20    2      61.03        -      10.32      18
   2   20    3      28.60        -       3.70      20
   2   20    4      26.59        -       3.25      25
   2   20    5      33.02        -       6.13      15
   2   20    6      23.23        -      10.35       4
   2   20    7      13.47        -       4.88       3
   2   21    1      46.01        -       5.62      49
   2   21    2     158.00        -      23.18      34
   2   21    3      74.37        -      13.70      22
   2   21    4     144.46        -      31.23      15
   2   21    5     167.34        -      45.15      12
   2   21    6      41.27        -       6.41      11
   2   21    8      24.12        -      11.37       4
   2   22    1      24.90        -       2.49      63
   2   22    2      66.11        -      11.12      26
   2   22    3      36.87        -       5.95      27
   2   22    4      52.39        -       6.83      33
   2   22    5      22.13        -       4.81      14
   2   22    6      19.74        -       2.83       6
   2   22    7      14.55        -       3.83       3
   2   23    1     177.55        -      19.61      51
   2   23    2      54.00        -       6.60      28
   2   23    3      21.27        -       3.83      22
   2   23    4     143.29        -      26.50      23
   2   23    5      26.42        -       3.04      26
   2   23    6      27.49        -       6.21       6
   2   23    7       5.08        -      18.70       3
   2   23    8      36.10        -      24.90       3
   2   24    1      48.94        -       6.28      34
   2   24    2      37.77        -       6.95      22
   2   24    3      41.74        -       7.81      14
   2   24    4      43.16        -      12.09      11
   2   24    5      21.11        -       3.99      13
   2   24    6      29.66        -       5.58      10
   2   24    7      17.14        -       4.07       9
   2   25    1      50.18        -       7.42      29
   2   25    2      48.21        -       6.22      28
   2   25    3      28.67        -       4.55      14
   2   25    4      15.24        -       3.19      20
   2   25    5      19.17        -       2.83      16
   2   25    6      19.87        -       5.36       6
   2   25    7      15.63        -       1.96       6
   2   25    8      43.20        -      13.81       4
   2   26    1      33.04        -       3.07      25
   2   26    2      17.25        -       2.74      26
   2   26    3      21.16        -       4.03      14
   2   26    4      33.43        -      11.30      13
   2   26    5      14.57        -       2.81      15
   2   26    6      15.10        -       3.71      10
   2   27    1      25.15        -       3.69      25
   2   27    2      25.10        -       2.04      32
   2   27    3      25.76        -       4.04      16
   2   27    4      46.78        -       8.87      13
   2   27    5      11.36        -       5.37       9
   2   27    6      33.77        -       6.11      11
   2   27    7      18.07        -       2.32       4
   2   28    1      15.77        -       2.75      26
   2   28    2      23.47        -       2.95      26
   2   28    3      30.21        -       2.75       5
   2   28    4      31.29        -       5.40      14
   2   28    5      25.56        -       3.49      25
   2   28    6      19.16        -       5.32      13
   2   28    7      13.67        -       3.55      10
   2   28    8      52.26        -      19.81       3
   2   29    1      12.91        -       2.30      29
   2   29    2      16.12        -       2.07      23
   2   29    3      16.34        -       3.26       8
   2   29    4      26.87        -       3.66      17
   2   29    5      56.33        -      10.71      16
   2   29    6      20.16        -       5.47       8
   2   29    7      15.60        -       4.06       6
   2   30    1      21.00        -       2.31      27
   2   30    2      13.90        -       2.13      24
   2   30    3      37.64        -       5.54      15
   2   30    4      22.88        -       3.71      15
   2   30    5      11.80        -       2.75      11
   2   30    6      16.21        -       5.40       6
   2   30    7      12.84        -       6.08       5
   2   30    8       9.16        -       1.90       4
   2   30    9      -2.56        -       7.98       3
   2   31    1      23.85        -       1.94      28
   2   31    2      17.13        -       2.81      23
   2   31    3      37.21        -       5.08      19
   2   31    4      22.40        -       4.45      10
   2   31    5      17.25        -       2.16      11
   2   31    6      34.81        -       9.22       9
   2   31    7      19.10        -       3.05      10
   2   32    1      33.07        -       5.73      25
   2   32    2      32.65        -       3.80      23
   2   32    3      21.05        -       2.49      11
   2   32    4      10.09        -       1.01       3
   2   32    5      14.10        -       3.08      11
   2   32    6       1.80        -       2.65       7
   2   32    7      15.63        -       5.54       6
   2   32    8      30.29        -       4.48       7
   2   33    1      23.07        -       2.60      20
   2   33    2      41.23        -       7.54      17
   2   33    3      17.69        -       3.02      13
   2   33    4      12.12        -       4.28       9
   2   33    5      18.14        -       3.10       5
   2   33    6      18.07        -       3.97       5
   2   33    7      63.18        -      24.60       5
   2   33    8      47.28        -      12.05       5
   2   34    1      18.65        -       2.56      24
   2   34    2      19.75        -       4.79      11
   2   34    3      37.87        -       8.38       6
   2   34    4      21.25        -       7.32       5
   2   34    5      30.98        -       5.74       4
   2   34    6      14.98        -       3.72       8
   2   34    7      25.66        -       2.67       9
   2   34    8      20.63        -       3.05       4
   2   34    9       8.58        -       1.73       6
   2   34   10      15.40        -       2.32       3
   2   35    1      32.49        -       3.29      20
   2   35    2      18.32        -       3.52       8
   2   35    3      17.21        -       3.88       6
   2   35    4      18.91        -       5.58       6
   2   35    5      17.24        -       3.53       7
   2   35    6      14.53        -       3.21       9
   2   35    7      16.54        -       4.81       5
   2   35    8      10.99        -       4.62       3
   2   36    1      14.08        -       3.63      12
   2   36    2      17.41        -       3.72      10
   2   36    3      30.75        -      10.20       6
   2   36    4      15.47        -       5.16       5
   2   36    5      17.99        -       4.19      11
   2   36    6      14.77        -       3.39       6
   2   36    7      13.17        -       9.34       5
   2   36    8      15.39        -       8.32       3
   2   36    9      16.13        -       3.71       4
   2   36   10      14.23        -       0.42       3
   2   37    1      21.64        -       3.15       8
   2   37    2      25.65        -       3.95       9
   2   37    3      16.62        -       3.83       8
   2   37    4      25.69        -       1.87       5
   2   37    5      12.55        -       2.23       8
   2   37    6      10.25        -       2.47       8
   2   37    7      11.26        -       2.30       5
   2   37    8      12.75        -       6.48       5
   2   38    1      29.70        -       7.41      10
   2   38    2      20.97        -       7.73      11
   2   38    3      18.01        -       8.71       3
   2   38    5      30.91        -       1.12       3
   2   38    6       9.68        -       4.34       5
   2   38    7      20.59        -       8.18       4
   2   38    8      12.44        -       2.19       4
   2   39    1      11.29        -       3.22      14
   2   39    2      17.87        -       3.03      15
   2   39    3      18.07        -       3.50       7
   2   39    5      14.72        -       1.59       3
   2   39    6       7.88        -       3.22       5
   2   39    7      15.27        -       5.42       5
   2   39    8      19.35        -       4.26       4
   2   40    1      13.25        -       3.70      12
   2   40    2      10.07        -       3.26      10
   2   40    3      14.44        -       3.16       8
   2   40    4      15.80        -       4.48       3
   2   40    5      16.36        -       5.39       3
   2   40    6      13.08        -       2.63       4
   2   41    1      15.20        -       2.77      11
   2   41    2      12.69        -       2.05       4
   2   41    3      12.21        -       3.64       6
   2   42    1      15.75        -       3.35       7
   2   42    4      20.28        -       6.89       3
   2   43    1      17.77        -       2.37       4
   2   43    3       9.35        -       3.57       5
   2   43    6      11.84        -       1.53       4
   2   44    1      10.41        -       1.93       4
   2   44    2      11.90        -       2.18       5
   2   44    3      16.02        -       2.66       6
   2   44    4       8.93        -       2.11       3
   2   45    1      11.71        -       1.65       6
   2   45    2       8.45        -       2.09       5
   2   45    3       3.04        -       2.12       3
   2   46    1      11.82        -       5.64       3
   2   47    1       8.86        -       1.70       3
   3    0    0     115.46        -       9.75     265
   3    0    1     159.03        -      35.16      23
   3    0    2     252.26        -      93.88       8
   3    0    3      88.96        -      20.74      11
   3    0    4     112.38        -      36.08       6
   3    0    5      90.78        -      22.90      10
   3    0    6      80.75        -      30.53       9
   3    0    7     119.58        -      73.70       8
   3    0    8      51.01        -      16.93       5
   3    0    9      44.35        -      13.18      12
   3    0   10      44.03        -      14.39      19
   3    0   11     175.33        -      26.33      14
   3    0   12      92.93        -      15.71      10
   3    0   13      23.53        -       2.79      10
   3    0   14      27.47        -       7.73       8
   3    0   15      16.33        -       4.02       7
   3    0   16      18.70        -       8.37       4
   3    0   17      15.57        -       6.38       5
   3    0   18      14.64        -       5.83       8
   3    0   19      30.46        -       5.74       8
   3    1    0     553.16        -      37.83     381
   3    1    1     263.12        -      59.26      24
   3    1    2     227.68        -      73.17       9
   3    1    3      61.24        -      11.63       9
   3    1    4      46.84        -       9.17       8
   3    1    5      17.18        -       7.38       4
   3    1    6      36.83        -       7.19      10
   3    1    7     225.09        -      52.83      10
   3    1    8     428.46        -      42.71       6
   3    1    9      52.38        -       9.40      11
   3    1   10      54.67        -      19.78       6
   3    1   11     142.58        -      43.40       4
   3    1   12      43.16        -       7.99       8
   3    1   13      23.71        -       2.97      12
   3    1   14      20.78        -       4.07      10
   3    1   15      18.76        -       1.89       9
   3    1   16      18.08        -       4.51       8
   3    1   17       7.86        -       2.53      10
   3    1   18      14.79        -       3.00       4
   3    2    0     572.10        -      50.15     291
   3    2    1     221.54        -      48.74      36
   3    2    2     651.42        -     131.31      18
   3    2    3     125.22        -      48.59      11
   3    2    4      98.33        -      18.71      17
   3    2    5      29.41        -       6.27      15
   3    2    6      98.16        -      18.77      23
   3    2    7     165.13        -      23.10      10
   3    2    8      46.53        -      12.38      13
   3    2    9      47.66        -      15.13      15
   3    2   10     110.71        -      21.68       8
   3    2   11      71.44        -      14.20      11
   3    2   12      29.28        -       5.85      12
   3    2   13      18.25        -       2.48       6
   3    2   14      15.72        -       5.52       3
   3    2   15      13.78        -       1.98       4
   3    2   16      17.61        -       5.77       4
   3    2   17       7.28        -       1.54       3
   3    2   18      14.96        -       5.36       5
   3    2   19      17.89        -       5.13       5
   3    3    0     351.30        -      31.08     162
   3    3    1      71.39        -       6.36     102
   3    3    2     423.63        -      75.07      49
   3    3    3     312.81        -      52.14      44
   3    3    4      52.63        -       8.56      38
   3    3    5      31.20        -       4.39      32
   3    3    6      28.66        -       2.34      27
   3    3    7      37.24        -       6.36      25
   3    3    8      26.16        -       2.73      22
   3    3    9      30.10        -       4.45      22
   3    3   10      30.59        -       5.33      17
   3    3   11      29.16        -       3.84      17
   3    3   12      22.58        -       3.90      12
   3    3   13      10.98        -       3.08      11
   3    3   14      20.47        -       3.30      13
   3    3   15      12.00        -       3.07       9
   3    3   16      17.05        -       3.16       9
   3    3   17      21.35        -       4.41       6
   3    3   18       9.82        -       4.81       5
   3    3   19      18.61        -       4.40       5
   3    3   20       9.43        -       4.50       5
   3    4    1     660.90        -      77.88      98
   3    4    2     183.10        -      45.66      16
   3    4    3     214.87        -      43.09      19
   3    4    4      49.91        -      12.70      19
   3    4    5      34.54        -      14.39      14
   3    4    6      22.98        -       4.55      20
   3    4    7      45.19        -       7.58      22
   3    4    8     143.86        -      22.28      16
   3    4    9      69.50        -      12.09       8
   3    4   10     113.16        -      27.73       5
   3    4   11      42.87        -      13.94       6
   3    4   12     112.45        -      30.29       7
   3    4   13      30.87        -       8.12       5
   3    4   14      14.02        -       3.32       4
   3    4   15      18.82        -       2.86       6
   3    4   16      14.91        -       1.68       8
   3    4   17      16.24        -       2.33       8
   3    4   18      17.92        -       2.83       5
   3    4   19      14.74        -       1.15       4
   3    5    1      57.82        -       5.48      91
   3    5    2     128.80        -      44.58       7
   3    5    3     129.52        -      24.76      12
   3    5    4      77.02        -      14.37      12
   3    5    5      69.28        -       7.52       6
   3    5    6      48.51        -      12.38       6
   3    5    7     196.34        -      60.82       5
   3    5    8     110.91        -      28.19       5
   3    5    9      84.91        -      28.33       6
   3    5   10      25.50        -       4.96       8
   3    5   11      92.64        -      18.41       9
   3    5   12      43.56        -       8.93       6
   3    5   13      16.02        -       4.24       9
   3    5   14      19.59        -       4.21      10
   3    5   15      28.46        -       6.09       6
   3    5   16      21.24        -       4.65       6
   3    5   17      14.38        -       5.77       5
   3    6    1      64.70        -       6.34     108
   3    6    2     541.19        -     163.20      11
   3    6    3      45.58        -      10.71       5
   3    6    4      43.73        -      25.25       3
   3    6    6      43.65        -       9.38       4
   3    6    7     201.77        -      43.70       5
   3    6    8      89.49        -      19.83       5
   3    6    9      49.70        -      10.41       5
   3    6   10      28.43        -       9.52       6
   3    6   11      47.26        -       3.64       3
   3    6   13      53.61        -       9.26       4
   3    6   14      46.43        -      15.49       4
   3    6   15      16.65        -       2.81       5
   3    6   16      10.22        -       1.86       5
   3    6   19      36.50        -       5.94       4
   3    7    1     408.99        -      53.79      94
   3    7    2     740.06        -     124.61      26
   3    7    3     117.14        -      57.63       4
   3    7    4      48.03        -      23.95       4
   3    7    7     196.38        -     143.11       3
   3    7   10      64.49        -      12.58       6
   3    7   11      37.38        -       3.26       5
   3    7   14      19.11        -       3.15       3
   3    7   18      19.94        -       0.86       4
   3    8    1     106.78        -      13.85      71
   3    8    2     323.57        -      60.31      36
   3    8    3      38.07        -       5.55       9
   3    8    5     110.11        -      34.34       4
   3    8    8      78.47        -      24.02       3
   3    8    9      80.66        -      36.39       4
   3    8   11      38.71        -      13.64       3
   3    8   13      34.14        -       8.97       6
   3    8   14      26.46        -       7.83       3
   3    8   18      16.69        -       4.64       3
   3    9    1     304.27        -      39.64      76
   3    9    2      95.49        -      19.23      38
   3    9    3      31.46        -       6.91       9
   3    9    4     100.35        -      51.42       3
   3    9    6      38.41        -      15.05       4
   3    9    9      30.31        -       8.65       4
   3    9   11      24.36        -      15.38       3
   3    9   12      26.10        -      12.32       3
   3   10    1      98.84        -      10.80      78
   3   10    2     112.57        -      16.12      41
   3   10    3      93.61        -      34.49       9
   3   10    4     134.49        -      49.10       3
   3   11    1     105.32        -      13.28      71
   3   11    2      85.20        -      15.50      43
   3   11    3      88.02        -      19.73      19
   3   11    4     224.80        -      37.01       6
   3   11    8     489.50        -      39.72       3
   3   11   11      28.19        -       6.52       3
   3   12    1      94.18        -       9.77      71
   3   12    2      85.92        -      11.22      49
   3   12    3     148.78        -      29.42      24
   3   12    4      99.61        -      23.76       7
   3   12    5      72.48        -      48.97       3
   3   12    8      30.43        -      11.46       3
   3   12    9      69.53        -      16.58       4
   3   12   16      12.38        -       7.69       3
   3   13    1      34.49        -       2.94      81
   3   13    2      64.54        -      12.25      28
   3   13    3      44.97        -       6.21      27
   3   13    4     279.50        -      86.94       7
   3   14    1     348.20        -      40.53      64
   3   14    2      64.44        -       8.20      29
   3   14    3      45.75        -       5.63      40
   3   14    4      53.02        -       8.54      12
   3   14    5      26.76        -       3.19       4
   3   14    6     110.73        -      21.25       3
   3   14   11      35.09        -      10.81       3
   3   15    1     183.87        -      23.04      58
   3   15    2      32.15        -       5.68      33
   3   15    3      31.50        -       4.10      36
   3   15    4     165.30        -      39.52       9
   3   15    5     116.53        -      38.04       5
   3   15    6      20.94        -      14.05       3
   3   16    1     690.66        -      78.64      58
   3   16    2     117.57        -      15.77      35
   3   16    3    1231.21        -     212.29      29
   3   16    4     147.88        -      26.32      19
   3   16    5      82.07        -      23.95       3
   3   16    6     147.82        -     111.09       4
   3   16    7      32.62        -      14.83       4
   3   17    1      90.31        -      11.44      41
   3   17    2     102.88        -      20.34      26
   3   17    3      62.20        -       7.33      32
   3   17    4      34.66        -       3.53      20
   3   17    5      22.84        -       4.71      11
   3   17    6      61.25        -      19.23       4
   3   17    8      50.33        -      29.58       3
   3   18    1      85.32        -      10.43      39
   3   18    2      87.68        -      15.91      25
   3   18    3      53.27        -       9.03      28
   3   18    4      56.36        -       7.70      26
   3   18    5      55.85        -      24.57       7
   3   18    6      47.43        -       8.27       6
   3   18    7      66.78        -      27.52       3
   3   19    1      75.20        -      11.26      38
   3   19    2     280.03        -      46.22      32
   3   19    3     184.33        -      24.60      34
   3   19    4      67.67        -      13.63      19
   3   19    5     184.28        -      39.44       8
   3   19    6      10.19        -       5.36       3
   3   19    8      24.28        -       4.85       4
   3   20    1      71.00        -       9.36      44
   3   20    2      92.87        -      17.06      22
   3   20    3      57.46        -       9.00      22
   3   20    4      64.81        -       8.44      28
   3   20    5     100.78        -      22.32      17
   3   20    6      76.24        -      30.96       7
   3   20    7      22.01        -      11.31       4
   3   21    1      31.74        -       4.10      44
   3   21    2      41.71        -       4.73      42
   3   21    3      53.34        -       7.30      19
   3   21    4      40.35        -       4.49      13
   3   21    5      39.30        -       3.56      11
   3   21    6      15.61        -       2.54       7
   3   21    8      38.09        -      12.59       4
   3   21    9      70.81        -       7.62       3
   3   22    1      25.18        -       2.20      48
   3   22    2     129.22        -      18.70      28
   3   22    3      53.12        -       7.99      23
   3   22    4      16.94        -       2.40      29
   3   22    5      23.05        -       3.76      15
   3   22    6      26.71        -       8.80       6
   3   22    7      39.51        -      17.66       3
   3   23    1     102.93        -      13.19      48
   3   23    2      47.21        -       7.39      29
   3   23    3      27.43        -       3.56      24
   3   23    4     119.03        -      18.88      23
   3   23    5      56.53        -      11.54      25
   3   23    6      19.81        -       3.22       9
   3   23    7       4.87        -       2.73       3
   3   23    8      20.38        -      13.61       4
   3   24    1      56.24        -       5.91      45
   3   24    2     302.47        -      52.73      24
   3   24    3      27.75        -       4.06      19
   3   24    4      27.13        -       4.79      15
   3   24    5      68.70        -      12.05      10
   3   24    6      33.12        -       5.49      14
   3   24    7      20.64        -       3.28       8
   3   24    8      26.89        -       4.63       3
   3   24   10      21.87        -       5.96       3
   3   25    1     140.37        -      17.20      47
   3   25    2      31.18        -       4.67      31
   3   25    3      24.01        -       4.51      14
   3   25    4      82.77        -      10.40      25
   3   25    5      14.71        -       3.26      21
   3   25    6      23.51        -       7.66       5
   3   25    7      25.82        -       6.93       4
   3   25   10      22.08        -       5.69       3
   3   26    1      33.77        -       4.76      48
   3   26    2     142.38        -      21.54      26
   3   26    3      29.49        -       9.66      11
   3   26    4      35.82        -       9.37      13
   3   26    5      14.54        -       1.59      11
   3   26    6      20.10        -       4.12      13
   3   26    9      19.36        -       1.85       3
   3   27    1      53.89        -       5.65      41
   3   27    2      71.25        -       9.41      29
   3   27    3      26.66        -       4.15      19
   3   27    4      55.87        -       6.22      17
   3   27    5      11.97        -       4.30      11
   3   27    6      18.22        -       6.27       6
   3   27    7      34.74        -       9.70       5
   3   27    8      12.76        -       2.99       5
   3   28    1      22.93        -       3.23      27
   3   28    2      20.36        -       2.27      26
   3   28    3      23.92        -       5.36      13
   3   28    4      16.31        -       2.54      15
   3   28    5      29.63        -       5.41      21
   3   28    6      15.29        -       2.27      13
   3   28    7      20.98        -       3.78       8
   3   28    8      18.50        -       3.20       7
   3   29    1      21.06        -       2.83      24
   3   29    2      17.32        -       3.64      22
   3   29    3      78.14        -      20.40      16
   3   29    4      14.25        -       2.19      17
   3   29    5      26.10        -       6.65      15
   3   29    6      13.23        -       5.70       6
   3   29    7      28.26        -      10.42       6
   3   29    8       5.79        -       4.15       5
   3   30    1      18.62        -       3.06      23
   3   30    2      54.84        -       7.30      29
   3   30    3      35.17        -       6.69       4
   3   30    4      43.99        -       4.71      16
   3   30    5      21.61        -       5.98       7
   3   30    6      22.98        -       4.58      10
   3   30    7      24.02        -       5.91       5
   3   30    8      19.55        -       5.31       5
   3   31    1      13.45        -       2.06      20
   3   31    2      14.60        -       3.67      19
   3   31    3      15.32        -       2.41      16
   3   31    4      21.63        -       5.07      16
   3   31    5      14.65        -       2.04      19
   3   31    6      12.97        -       3.05      12
   3   31    7      20.97        -       4.84      11
   3   31    9      44.03        -       7.29       6
   3   32    1      28.60        -       3.54      20
   3   32    2      21.26        -       3.17      22
   3   32    3      17.40        -       2.76      13
   3   32    4      16.79        -       4.04       8
   3   32    5      16.56        -       5.11       4
   3   32    6      24.57        -       2.52       5
   3   32    7      19.82        -       5.53       8
   3   32    8      26.54        -       5.35       4
   3   33    1      23.14        -       3.94      15
   3   33    2      37.76        -       5.60      20
   3   33    3      33.03        -       4.92      14
   3   33    4      17.49        -       2.69      11
   3   33    5      24.42        -       4.83      11
   3   33    6      23.26        -       4.90      11
   3   33    7      27.71        -       7.22       4
   3   33    8      25.32        -       6.00       4
   3   34    1      15.31        -       2.91      18
   3   34    2      25.05        -       2.48      17
   3   34    3      17.42        -       3.17       9
   3   34    4      20.92        -       3.03       8
   3   34    5      13.62        -       1.65       8
   3   34    6      24.50        -       3.65      12
   3   34    7      26.66        -       2.59       6
   3   34    9      14.93        -       3.83       5
   3   34   10      13.39        -       3.23       3
   3   35    1      16.29        -       3.47      13
   3   35    2      17.87        -       4.70       9
   3   35    3      20.66        -       5.39       9
   3   35    5      15.75        -       2.22       6
   3   35    6      23.92        -       5.52      12
   3   35    7      22.04        -       3.30       4
   3   35    8      13.08        -       4.88       3
   3   36    1      12.06        -       3.30      14
   3   36    2      16.47        -       1.92      11
   3   36    3      18.75        -       4.66       8
   3   36    4      12.42        -       3.78       9
   3   36    5      11.98        -       0.58       7
   3   36    6      21.10        -       5.10       4
   3   36    7      18.60        -       4.92       4
   3   36    8      21.92        -       2.78       4
   3   36    9       7.33        -       3.86       3
   3   37    1      21.69        -       2.80      12
   3   37    2      19.27        -       3.80      10
   3   37    3      21.49        -       2.49      12
   3   37    4      10.99        -       3.58       7
   3   37    5      10.32        -       2.96       9
   3   37    6      13.52        -       3.53       9
   3   37    7      25.43        -       2.79       5
   3   37    8      13.70        -       2.69       6
   3   37    9      10.48        -       2.13       4
   3   38    1       9.82        -       2.63      13
   3   38    2      18.16        -       2.67       7
   3   38    3      17.11        -       5.12       8
   3   38    4      18.90        -       2.19       3
   3   38    5      31.10        -       5.34       4
   3   38    6       7.90        -       5.62       5
   3   38    7       9.40        -       2.35       3
   3   38    8       8.89        -       6.65       4
   3   38   10      17.57        -       2.47       3
   3   39    1      19.21        -       3.08       9
   3   39    2      20.38        -       6.70       7
   3   39    3      10.75        -       0.47       3
   3   39    4      12.47        -       2.52       4
   3   39    5      13.70        -       5.24       3
   3   39    6      17.65        -       4.78       4
   3   39    7      10.98        -       3.09       6
   3   39    8      15.79        -       1.72       4
   3   40    1      12.04        -       2.74       6
   3   40    2      12.84        -       2.81       9
   3   40    3      12.45        -       3.43       5
   3   40    4      10.15        -       1.78       4
   3   40    6      22.26        -       1.48       3
   3   41    1       5.54        -       0.69       7
   3   41    2      20.46        -       3.67       8
   3   41    3      11.49        -       2.81      10
   3   41    4      13.18        -       4.23       3
   3   41    6       6.49        -       3.89       3
   3   41    8      13.35        -       5.11       3
   3   42    1      16.16        -       4.07       8
   3   42    2      12.92        -       5.44       7
   3   42    3      16.63        -       2.09       7
   3   42    4      10.35        -       2.55       3
   3   42    6      15.96        -       2.67       3
   3   43    1      10.07        -       1.57       8
   3   43    2       4.68        -       0.26       4
   3   43    3       9.57        -       2.04       7
   3   43    6       7.85        -       2.77       3
   3   44    1       8.97        -       1.27       7
   3   44    3      14.05        -       2.72       5
   3   45    1      11.17        -       2.10       8
   3   46    1      12.08        -       4.16       6
   3   46    3       8.80        -       1.30       3
   4    0    0     511.31        -      49.64     233
   4    0    1      65.33        -       7.76      71
   4    0    2      75.10        -      21.96       4
   4    0    3      88.63        -      18.09       5
   4    0    4      64.60        -      29.16       9
   4    0    5      43.24        -      11.49       6
   4    0    6      55.93        -       7.23       6
   4    0    7      55.44        -      16.08      13
   4    0    8     121.22        -      45.25       7
   4    0    9      42.10        -       8.00       5
   4    0   10      17.02        -       6.51       5
   4    0   11      28.46        -       5.99       7
   4    0   12      20.77        -       4.29      11
   4    0   13      22.22        -       5.12      12
   4    0   14      20.67        -       3.17       8
   4    0   15      19.16        -       1.34       3
   4    0   16      36.17        -      15.55       5
   4    0   17       6.85        -       3.51       4
   4    0   18      31.40        -      15.25       4
   4    1    0     220.38        -      14.77     318
   4    1    1     109.06        -      12.25      63
   4    1    2     259.93        -      46.13       4
   4    1    3      88.11        -      33.32       9
   4    1    4     123.16        -      29.94       3
   4    1    5      48.26        -       9.07       5
   4    1    7      60.73        -      13.79       3
   4    1    8      27.19        -       9.06       5
   4    1    9     180.77        -      28.62      10
   4    1   10      91.63        -      28.15       7
   4    1   11     120.04        -      22.92       7
   4    1   12      26.15        -       5.93       5
   4    1   13      10.95        -       4.04       6
   4    1   14      22.18        -       6.28       7
   4    1   15      12.49        -       6.22       3
   4    1   16      23.31        -       8.66       3
   4    1   17      17.48        -       6.53       4
   4    1   18      15.68        -       3.18       8
   4    1   19      19.34        -      15.31       3
   4    2    0     134.02        -       7.50     304
   4    2    1     135.71        -      14.14      63
   4    2    2     567.06        -     279.64       5
   4    2    3     154.14        -      47.28       7
   4    2    4      61.44        -      23.49       5
   4    2    5     126.12        -      29.61       8
   4    2    6      43.19        -       7.07       8
   4    2    7     132.05        -      34.26       8
   4    2    8     238.62        -      54.96       9
   4    2    9      30.69        -       9.84       3
   4    2   10      34.35        -       5.19      11
   4    2   11      80.86        -      14.34      11
   4    2   12      56.64        -      12.53       8
   4    2   13       7.44        -       2.01       5
   4    2   14      18.57        -       1.95       4
   4    2   16      29.77        -       4.78       8
   4    2   17      17.26        -       3.50      10
   4    2   18      14.17        -       2.71       5
   4    2   19      12.70        -       2.89       5
   4    3    0     350.05        -      35.54     245
   4    3    1     612.66        -      75.51     101
   4    3    2     217.94        -      62.86      14
   4    3    3     197.61        -      41.93      21
   4    3    4      61.60        -      15.00      24
   4    3    5      47.64        -       9.58      15
   4    3    6      30.13        -       4.63      18
   4    3    7      32.92        -       6.24      16
   4    3    8     140.86        -      24.44      12
   4    3    9      62.25        -      18.46      12
   4    3   10     129.56        -      29.41       8
   4    3   11      32.81        -       3.51       9
   4    3   12     159.34        -      32.45       8
   4    3   13      30.84        -       5.75       7
   4    3   16      19.07        -       7.13       3
   4    4    0     774.76        -      81.61     150
   4    4    1      76.11        -       5.40     164
   4    4    2      44.43        -       5.51      50
   4    4    3      93.54        -      21.69      42
   4    4    4      41.65        -       5.21      36
   4    4    5     254.30        -      46.59      28
   4    4    6      31.58        -       4.70      25
   4    4    7      90.84        -      18.87      22
   4    4    8     114.71        -      23.72      22
   4    4    9     124.19        -      22.66      19
   4    4   10      24.66        -       4.11      18
   4    4   11     166.34        -      28.64      16
   4    4   12      21.82        -       3.29      15
   4    4   13      13.50        -       3.94      11
   4    4   14      15.10        -       3.55      13
   4    4   15      16.41        -       2.89      11
   4    4   16      15.42        -       2.14       7
   4    4   17      17.55        -       4.37       7
   4    4   18      10.72        -       3.28       5
   4    4   19       9.51        -       1.17       5
   4    4   20      12.82        -       6.20       3
   4    5    1      88.48        -       7.54     139
   4    5    2     443.36        -      99.94      24
   4    5    3     388.02        -     151.35      14
   4    5    4      30.50        -       7.01      13
   4    5    5      24.83        -       4.09      12
   4    5    6      81.75        -      37.71       7
   4    5    7     213.00        -      37.01      16
   4    5    8     309.49        -      46.83      12
   4    5    9      42.06        -      12.88       7
   4    5   10      47.61        -      19.13       5
   4    5   11      11.58        -       2.65       4
   4    5   12      22.08        -       5.26       7
   4    5   13      26.74        -       4.35       5
   4    5   14      14.17        -       4.51       4
   4    5   15      20.02        -       4.50       6
   4    5   16      13.84        -       5.67       6
   4    5   17      24.50        -       4.57       6
   4    5   18      20.81        -       6.00       6
   4    5   19      14.51        -       3.66       5
   4    6    1     263.76        -      26.95     133
   4    6    2      54.50        -      10.35      20
   4    6    3      54.44        -      11.51       7
   4    6    4     117.54        -      19.74      10
   4    6    5      62.14        -      17.35       6
   4    6    6     101.16        -      24.51       8
   4    6    7      73.18        -      15.15       5
   4    6    8      41.84        -      14.92       8
   4    6    9      24.79        -       4.82       6
   4    6   10      48.84        -       8.79      10
   4    6   11      72.53        -       9.90       4
   4    6   12      68.29        -      12.04       7
   4    6   13      18.02        -       5.15       8
   4    6   14      58.17        -      14.16       6
   4    6   15      14.17        -       2.64       4
   4    6   16      18.37        -       7.48       4
   4    6   17      13.41        -       4.48       5
   4    7    1      77.28        -       7.21     101
   4    7    2     182.35        -      30.98      28
   4    7    4      41.73        -       8.21       9
   4    7    6      13.05        -      11.49       5
   4    7    7      42.63        -      11.53       6
   4    7    8      33.75        -       7.44       3
   4    7    9      30.68        -       8.62       4
   4    7   10      37.86        -      12.66       3
   4    7   11      16.94        -       3.57       5
   4    7   12      99.98        -      29.61       4
   4    7   13      17.53        -       5.74       7
   4    7   15      16.65        -       2.80       4
   4    7   16      17.97        -       5.19       5
   4    7   19      16.02        -       5.74       4
   4    8    1      38.37        -       3.23      81
   4    8    2      37.93        -       6.90      35
   4    8    3      66.59        -      18.56       8
   4    8    4     139.34        -     101.89       4
   4    8    6      63.46        -      15.29       4
   4    8    8     140.90        -      49.52       3
   4    8   10      25.34        -       4.70       7
   4    8   11      17.02        -       6.22       3
   4    8   12      27.41        -       3.53       3
   4    8   13      16.36        -       8.36       3
   4    8   14      14.27        -       4.03       3
   4    8   18      15.31        -       4.79       5
   4    9    1     113.73        -      15.63      65
   4    9    2     231.56        -      31.99      45
   4    9    3      93.23        -      29.88       7
   4    9    4     109.92        -      30.18       4
   4    9    7     221.90        -      88.28       4
   4    9    8      56.50        -       5.70       3
   4    9   10      14.37        -      13.84       3
   4    9   12      28.07        -       7.21       3
   4    9   13      21.71        -       3.16       6
   4   10    1      59.84        -       9.65      50
   4   10    2      29.02        -       3.33      44
   4   10    3      76.35        -      18.62       6
   4   10    4      67.33        -      13.33       3
   4   10   10      88.94        -      23.36       3
   4   10   17      16.22        -       2.20       3
   4   11    1      71.59        -       8.84      58
   4   11    2     269.81        -      40.75      47
   4   11    3      45.18        -       6.92      15
   4   11    4     104.92        -      28.22       8
   4   11    5      63.85        -      20.99       3
   4   11    7     124.76        -      31.07       5
   4   12    1     123.12        -      12.83      71
   4   12    2      65.51        -       8.98      40
   4   12    3      72.92        -       9.20      27
   4   12    4      84.00        -      10.77       8
   4   12    8      51.73        -       8.90       3
   4   12   11      18.60        -       6.84       3
   4   12   16      15.83        -       8.51       3
   4   13    1      28.55        -       3.17      62
   4   13    2      84.78        -       9.75      43
   4   13    3      71.76        -       8.71      22
   4   13    4      70.65        -      13.54      11
   4   13    6      90.83        -      30.16       3
   4   14    1      69.18        -       6.47      56
   4   14    2      63.93        -      13.52      29
   4   14    3      32.08        -       5.13      30
   4   14    4      86.22        -      17.39      13
   4   14    5     609.96        -     202.27       4
   4   15    1      30.16        -       3.52      44
   4   15    2      79.55        -       9.18      42
   4   15    3     119.77        -      19.72      25
   4   15    4      59.21        -      15.99      10
   4   15    5      55.16        -      14.12       5
   4   15   11      29.20        -      14.90       3
   4   16    1     112.86        -      16.51      45
   4   16    2     169.41        -      25.06      33
   4   16    3     323.13        -      52.74      26
   4   16    4     191.08        -      35.53      19
   4   16    5      34.25        -       3.33       3
   4   16    6      91.10        -      56.83       5
   4   17    1      62.46        -       9.27      50
   4   17    2     105.43        -      19.36      27
   4   17    3      74.08        -      10.33      32
   4   17    4     402.05        -      60.64      19
   4   17    5      50.84        -      13.60      11
   4   18    1     532.85        -      67.13      57
   4   18    2      81.99        -      12.61      35
   4   18    3     144.81        -      29.21      31
   4   18    4     211.53        -      44.20      19
   4   18    5      30.10        -       5.10      12
   4   18    6      51.18        -       6.76       5
   4   18   12      45.48        -       5.95       3
   4   19    1     164.65        -      22.87      46
   4   19    2     276.65        -      42.31      36
   4   19    3     133.83        -      23.00      32
   4   19    4     239.72        -      41.59      21
   4   19    5      31.72        -       8.58       7
   4   20    1     194.75        -      24.85      50
   4   20    2      27.68        -       4.13      35
   4   20    3     167.14        -      31.87      17
   4   20    4     120.71        -      16.54      30
   4   20    5      21.97        -       5.23      14
   4   20    6      26.97        -       8.38       8
   4   20    7      26.22        -      18.79       3
   4   20    8      51.46        -       3.23       3
   4   21    1     219.09        -      30.48      44
   4   21    2      71.04        -      12.82      34
   4   21    3      75.42        -      11.31      17
   4   21    4      26.85        -       4.94      17
   4   21    5      82.59        -      20.14       8
   4   21    6      27.26        -       6.97       9
   4   21    8      24.94        -      15.82       4
   4   22    1     133.45        -      19.31      36
   4   22    2      37.28        -       5.30      30
   4   22    3      86.15        -      11.25      22
   4   22    4      90.38        -      14.91      25
   4   22    5      34.10        -       6.29      15
   4   22    6      20.76        -       4.59       9
   4   23    1      99.97        -      14.01      41
   4   23    2      20.10        -       3.39      21
   4   23    3     120.45        -      24.50      16
   4   23    4      47.65        -       9.52      22
   4   23    5      34.79        -       4.83      17
   4   23    6      22.67        -       4.33       3
   4   23   10      12.89        -       4.15       3
   4   24    1      36.73        -       4.17      43
   4   24    2      82.61        -      12.87      34
   4   24    3      20.43        -       3.43      17
   4   24    4      44.33        -       7.86      17
   4   24    5      90.23        -      26.35       9
   4   24    6      61.69        -      15.90      12
   4   24    7      28.21        -       9.54       8
   4   25    1      87.18        -      10.66      37
   4   25    2      16.58        -       4.59      21
   4   25    3      19.97        -       2.19      17
   4   25    4      52.15        -       8.25      18
   4   25    5      22.87        -       5.25      21
   4   25    7      21.57        -       2.66       5
   4   26    1      56.71        -       5.91      33
   4   26    2      49.84        -       8.33      26
   4   26    3      55.54        -      14.34      14
   4   26    4      18.15        -       2.96      14
   4   26    5      32.30        -       8.21      10
   4   26    6      42.74        -       4.79      14
   4   26    7      26.96        -       8.18       7
   4   27    1      21.46        -       2.57      27
   4   27    2      86.97        -      12.82      29
   4   27    3      14.07        -       3.19      13
   4   27    4      24.07        -       5.27      15
   4   27    5      28.09        -       4.98      16
   4   27    6      11.77        -       4.40       8
   4   27    7      15.90        -       0.64       3
   4   27    8      20.55        -       8.33       6
   4   28    1      17.21        -       2.85      26
   4   28    2      26.57        -       3.42      22
   4   28    3      17.77        -       3.25      15
   4   28    4      16.05        -       3.49      12
   4   28    5      30.13        -       5.06      18
   4   28    6      14.23        -       3.70      11
   4   28    7      19.87        -       7.49      10
   4   28    8      15.76        -       7.72       3
   4   29    1      44.61        -       5.79      30
   4   29    2      31.12        -       3.96      22
   4   29    3      17.16        -       3.47       9
   4   29    4      37.07        -       7.66      11
   4   29    5      13.53        -       2.70      12
   4   29    6      11.80        -       2.38       8
   4   29    7      18.13        -       3.22       5
   4   29    8      41.29        -      16.38       5
   4   30    1      20.56        -       3.22      24
   4   30    2      32.51        -       4.96      23
   4   30    3      20.54        -       4.03      13
   4   30    4      22.06        -       3.41      14
   4   30    5      14.31        -       2.78      10
   4   30    6      12.46        -       3.05      13
   4   30    7      25.29        -       2.51       6
   4   30    8      22.43        -       7.08       3
   4   31    1      12.09        -       3.04      16
   4   31    2      15.26        -       2.51      20
   4   31    3      18.46        -       3.52      16
   4   31    4      16.43        -       4.83      10
   4   31    5      15.93        -       3.34      13
   4   31    6      16.66        -       1.90       5
   4   31    7      15.12        -       4.79       9
   4   31    8      27.45        -       0.17       3
   4   31    9      15.42        -       4.60       4
   4   32    1      52.87        -       6.66      18
   4   32    2      20.17        -       3.55      19
   4   32    3      15.84        -       2.87      20
   4   32    4      24.67        -       4.33      10
   4   32    5      21.54        -       3.92       7
   4   32    6      35.13        -       6.75       3
   4   32    7      18.38        -       3.29       7
   4   32    8      29.66        -       7.58       5
   4   33    1      14.25        -       3.22      23
   4   33    2      17.06        -       2.27      19
   4   33    3      24.35        -       3.51      12
   4   33    4      36.44        -       5.28       8
   4   33    5      33.95        -       6.14       9
   4   33    6      18.70        -       4.80      12
   4   33    7      34.94        -       6.98       3
   4   33    8      12.55        -       3.73       6
   4   34    1      24.90        -       3.57      17
   4   34    2      16.18        -       2.22      14
   4   34    3      38.44        -       5.68      20
   4   34    5      19.91        -       4.84       9
   4   34    6      18.84        -       4.25      11
   4   34    7      40.38        -      12.76       5
   4   34    8      10.00        -       5.87       3
   4   34    9      15.64        -       1.61       4
   4   35    1      10.65        -       2.73      15
   4   35    2      39.18        -       5.14      11
   4   35    3      23.29        -       2.43      10
   4   35    4      12.60        -       5.04       6
   4   35    5      23.81        -       8.75       5
   4   35    6      10.28        -       2.32       9
   4   35    7      21.09        -       5.76       6
   4   35   10       6.36        -       5.08       3
   4   36    1      20.08        -       1.95      13
   4   36    2      20.78        -       2.69      14
   4   36    3       6.87        -       2.71       7
   4   36    4      12.68        -       2.50       9
   4   36    5      12.22        -       2.44       5
   4   36    6      18.90        -       4.98       7
   4   36    7      19.17        -      11.86       4
   4   36    8      17.28        -      11.52       3
   4   37    1      22.48        -       4.05      14
   4   37    2      12.43        -       2.48      11
   4   37    3      15.38        -       5.51       7
   4   37    4      19.02        -       6.78       4
   4   37    5      17.69        -       4.33       7
   4   37    6      17.48        -       3.15      13
   4   37    8      15.48        -       4.03       6
   4   37    9       7.56        -       4.82       3
   4   38    1      18.04        -       3.45      13
   4   38    2      16.93        -       5.26       7
   4   38    3      20.78        -       4.98       9
   4   38    4      10.76        -       1.40       7
   4   38    6      18.60        -       3.52       4
   4   38    7      14.91        -       3.89       4
   4   38    8       7.87        -       2.63       4
   4   39    1      14.48        -       3.01      14
   4   39    2      15.86        -       6.55       7
   4   39    3      15.32        -       4.50       7
   4   39    4      29.56        -       2.10       4
   4   39    5      16.31        -       2.81       9
   4   39    6      24.41        -       1.78       3
   4   39    7      14.17        -       4.46       5
   4   40    1      20.59        -       2.90      13
   4   40    2      10.53        -       3.69       6
   4   40    3      10.79        -       3.92       6
   4   40    4      10.08        -       3.46       4
   4   40    6       7.98        -       2.27       4
   4   40    7       5.97        -       1.34       4
   4   41    1       8.64        -       2.08      12
   4   41    2      12.26        -       1.64       6
   4   41    3      22.32        -       3.40       4
   4   41    6      15.52        -       1.87       5
   4   41    7       9.91        -       4.44       4
   4   42    1       8.07        -       1.96       9
   4   42    2      10.45        -       2.61       6
   4   42    3       7.21        -       3.62       4
   4   42    4       8.57        -       2.24       4
   4   43    1      11.56        -       3.31       7
   4   43    2      12.60        -       3.98       7
   4   43    3       7.34        -       3.55       4
   4   43    4       9.04        -       4.24       5
   4   44    1      12.33        -       3.64       4
   4   44    2       4.61        -       2.42       5
   4   44    3       5.99        -       4.97       3
   4   45    3       7.30        -       1.84       5
   5    0    0      73.91        -       5.43     197
   5    0    1     369.86        -      51.69      73
   5    0    2     140.34        -      32.00       9
   5    0    3      48.71        -      18.61       4
   5    0    4      40.37        -      19.19       4
   5    0    5      85.52        -      37.24       9
   5    0    6      31.97        -      14.79       4
   5    0    7      38.34        -       6.23       5
   5    0    8     357.70        -     126.96       8
   5    0    9     255.89        -      40.66       7
   5    0   10     143.92        -      68.93       5
   5    0   11      17.76        -       7.65       4
   5    0   12      24.90        -       3.74       3
   5    0   13      21.96        -      10.49       3
   5    0   14      18.18        -       4.63       5
   5    0   15      18.87        -       4.35       7
   5    0   16      12.67        -       2.87       6
   5    0   17      22.74        -       5.39       7
   5    0   19      15.58        -       5.39       3
   5    1    0     511.00        -      37.30     313
   5    1    1      55.03        -       4.86      78
   5    1    2    1134.55        -     169.94       4
   5    1    3     166.57        -      94.45       3
   5    1    4      87.52        -      38.11       4
   5    1    5     156.08        -      91.36       3
   5    1    6     178.35        -      83.57       4
   5    1    7      50.33        -      11.73       6
   5    1   11      40.09        -       9.94       3
   5    1   12     137.01        -      25.10       9
   5    1   13      28.63        -       3.93       4
   5    1   14      17.16        -       4.03       5
   5    1   18      23.76        -       6.35       5
   5    1   20      19.00        -       4.88       3
   5    2    0     261.69        -      21.46     281
   5    2    1    1033.54        -     118.27      91
   5    2    2     120.95        -      47.53       6
   5    2    3      30.49        -       3.94       3
   5    2    5      38.64        -      12.49       5
   5    2    6     115.95        -      26.18       7
   5    2    7     250.95        -     129.99       3
   5    2    8      87.91        -      23.08       7
   5    2    9      36.00        -       8.52       5
   5    2   10     219.20        -      48.92       3
   5    2   11     191.82        -      23.73       9
   5    2   12      50.59        -      13.07       5
   5    2   13      48.85        -      14.25       5
   5    2   14      24.99        -       7.78       3
   5    2   15      16.37        -       4.62       3
   5    2   16      14.61        -       1.05       3
   5    2   17      15.29        -       4.38       4
   5    2   18      14.71        -       3.84       3
   5    2   19      27.36        -       6.24       3
   5    3    0      81.55        -       5.50     247
   5    3    1      61.64        -       9.71      94
   5    3    2     120.29        -      48.82       9
   5    3    3     103.45        -      26.73      15
   5    3    4      98.48        -      35.84       9
   5    3    5      99.80        -      33.47      10
   5    3    6      23.99        -       6.17       5
   5    3    7      65.87        -      19.36       8
   5    3    8      61.61        -      17.41       7
   5    3    9      47.49        -       8.50       6
   5    3   10      28.27        -       9.60       6
   5    3   11      61.83        -      12.42      10
   5    3   12      64.19        -      20.65       7
   5    3   13      21.51        -       2.58       5
   5    3   14      12.89        -       6.05       7
   5    3   15      24.54        -       6.78       6
   5    3   16       9.90        -       1.99       9
   5    3   17      24.63        -       4.89       7
   5    3   18      10.30        -       3.11       3
   5    3   19      11.76        -       3.07       3
   5    4    0     194.78        -      16.59     223
   5    4    1      86.01        -       7.18     147
   5    4    2     475.25        -      99.04      22
   5    4    3     605.60        -     184.19      13
   5    4    4      47.99        -       7.00      17
   5    4    5      27.80        -       6.76      10
   5    4    6      39.11        -      11.62       4
   5    4    7     242.11        -      39.69      14
   5    4    8     225.36        -      59.19       9
   5    4    9      95.75        -      18.37       8
   5    4   10      72.00        -      24.38       8
   5    4   11      23.36        -       5.50      10
   5    4   12      14.15        -       2.60       6
   5    4   13      63.09        -       9.77       4
   5    4   14      10.99        -       4.87       6
   5    4   15       8.54        -       2.49       3
   5    5    0     237.13        -      25.25     134
   5    5    1      39.51        -       2.55     163
   5    5    2      53.05        -       9.81      50
   5    5    3      61.62        -       8.06      42
   5    5    4      47.53        -       3.92      34
   5    5    5      85.25        -      16.05      34
   5    5    6      57.86        -       9.27      25
   5    5    7      29.09        -       7.23      22
   5    5    8     193.37        -      27.90      23
   5    5    9      40.15        -       6.39      16
   5    5   10     171.25        -      34.34      17
   5    5   11      53.33        -       7.76      16
   5    5   12      41.37        -       6.56      15
   5    5   13      20.76        -       4.59      13
   5    5   14      26.61        -       4.94      10
   5    5   15      10.76        -       2.39       8
   5    5   16      19.49        -       3.05       8
   5    5   17      18.54        -       3.38       6
   5    5   18      14.33        -       4.12       5
   5    5   19      17.11        -       2.19       6
   5    5   20      22.10        -      10.31       3
   5    6    1     217.60        -      18.41     141
   5    6    2     168.64        -      24.48      31
   5    6    3     114.31        -      29.22      14
   5    6    4     236.95        -      97.26      15
   5    6    5      61.99        -       9.43      10
   5    6    6     123.89        -      38.27      11
   5    6    7      23.63        -       5.39      10
   5    6    8     197.05        -      33.25      15
   5    6    9      28.27        -       6.24       9
   5    6   10      35.63        -      12.46       4
   5    6   11      70.05        -      38.32       3
   5    6   12      16.40        -       1.97       4
   5    6   14      24.41        -       4.37       4
   5    6   15      15.51        -       1.73       4
   5    6   16      13.83        -       3.94       4
   5    6   17      11.42        -       1.47       3
   5    6   18      19.14        -       5.91       3
   5    6   19      15.38        -       5.81       6
   5    6   20      29.44        -      14.90       3
   5    7    1     283.08        -      31.15     102
   5    7    2     110.63        -      16.66      40
   5    7    3      30.02        -       5.08       5
   5    7    4      84.03        -      26.22       9
   5    7    5      28.31        -       9.62       5
   5    7    6      88.46        -      15.78       5
   5    7    7     254.21        -      64.87       8
   5    7    8      18.80        -       5.43       8
   5    7    9      62.69        -      16.67       7
   5    7   10      56.74        -      28.86       5
   5    7   11      28.40        -       4.64       7
   5    7   12      23.28        -       4.31      10
   5    7   13      12.97        -       4.10      10
   5    7   14      15.79        -       4.86      10
   5    7   15      18.57        -       4.32       9
   5    7   16      17.42        -       5.66       7
   5    7   17      13.20        -       3.94       5
   5    8    1     138.85        -      18.10      86
   5    8    2      83.40        -      26.16      36
   5    8    3      54.72        -      18.37      12
   5    8    4     200.22        -      52.17       7
   5    8    5      51.39        -      13.58       5
   5    8    6     104.21        -      40.36       9
   5    8    8      50.00        -      13.79       5
   5    8    9     201.66        -      47.85       4
   5    8   10      17.01        -       5.31       5
   5    8   11      30.68        -      12.84       5
   5    8   12      15.22        -       5.23       5
   5    8   13      35.29        -       6.68       7
   5    8   14      14.89        -       3.76       5
   5    8   15      53.65        -       9.03       5
   5    8   21       9.41        -       3.90       3
   5    9    1     315.06        -      37.19      85
   5    9    2      26.21        -       3.71      39
   5    9    3      85.86        -      16.55       7
   5    9    4     197.16        -      71.44       5
   5    9    5      72.34        -      24.74       4
   5    9    6      21.89        -       3.00       3
   5    9    9     114.58        -      47.13       5
   5    9   10      24.30        -       3.16       3
   5    9   12      32.24        -       5.99       3
   5    9   14      29.78        -       7.28       3
   5    9   17       3.42        -       3.67       3
   5   10    1      51.75        -       5.20      83
   5   10    2     183.37        -      22.80      52
   5   10    3      71.29        -      11.66       5
   5   10    5      43.59        -       8.38       3
   5   10    7     391.76        -      63.96       3
   5   10    8     117.29        -      28.61       4
   5   10   10      12.53        -       5.87       3
   5   10   12      41.15        -       7.39       3
   5   10   13      42.72        -       6.80       5
   5   11    1      46.65        -       4.81      78
   5   11    2      57.96        -      22.07      55
   5   11    3     118.72        -      23.48      17
   5   11    4     238.57        -     147.48       3
   5   11    5      47.22        -      14.56       4
   5   11    6     253.35        -     126.42       4
   5   11   11      40.23        -       3.77       3
   5   11   16      17.91        -       3.03       4
   5   12    1      93.27        -       9.75      91
   5   12    2      75.37        -      10.12      46
   5   12    3     143.53        -      27.01      22
   5   12    4     194.87        -      52.62      10
   5   12    5      29.00        -       9.15       4
   5   12   10      31.32        -       2.75       3
   5   12   12      20.71        -       2.17       3
   5   13    1      66.38        -       6.90      84
   5   13    2     280.25        -      47.15      34
   5   13    3     199.03        -      30.95      24
   5   13    4      62.55        -      24.36       4
   5   13    5      37.15        -       6.25       4
   5   13    6      95.39        -      27.53       3
   5   13   10      54.88        -      15.25       4
   5   14    1      67.30        -       7.21      68
   5   14    2      30.13        -       4.35      47
   5   14    3     240.06        -      41.91      30
   5   14    4      88.17        -      16.52       9
   5   14    5      71.06        -      42.37       4
   5   14    7      71.52        -      17.93       3
   5   14    9      25.54        -      13.50       3
   5   15    1     159.71        -      18.40      70
   5   15    2      34.62        -       4.37      35
   5   15    3     277.95        -      42.80      30
   5   15    4      46.72        -      18.05      10
   5   15    5      42.97        -       8.80       8
   5   15   10      49.65        -       9.51       3
   5   16    1      97.45        -      11.98      51
   5   16    2     148.02        -      21.82      32
   5   16    3      55.54        -      10.72      27
   5   16    4      89.92        -      13.94      18
   5   16    5      54.63        -       8.20       8
   5   16   16      26.85        -       3.56       3
   5   17    1     196.63        -      20.04      61
   5   17    2     434.46        -      68.38      38
   5   17    3     134.08        -      20.65      28
   5   17    4      64.34        -      10.07      14
   5   17    5     217.18        -      49.84      14
   5   17    6     424.55        -     131.63       7
   5   18    1     237.13        -      24.22      64
   5   18    2     164.17        -      26.05      29
   5   18    3     210.74        -      34.40      32
   5   18    4     257.18        -      43.08      23
   5   18    5     251.68        -      58.35      12
   5   18    6      84.77        -      25.97       5
   5   18    8      36.00        -       9.98       3
   5   19    1      26.98        -       3.22      57
   5   19    2      65.04        -      11.59      36
   5   19    3      81.44        -      14.55      20
   5   19    4     249.59        -      46.76      21
   5   19    5      32.73        -       4.61      11
   5   20    1      41.02        -       4.92      64
   5   20    2     146.94        -      25.60      27
   5   20    3      28.74        -       4.81      27
   5   20    4     111.79        -      21.63      22
   5   20    5      33.33        -       3.78      16
   5   20    6      40.88        -       4.75       3
   5   20    7      42.97        -      17.81       4
   5   21    1      74.33        -       7.98      60
   5   21    2      23.00        -       2.02      36
   5   21    3      67.39        -      10.07      23
   5   21    4      36.06        -       8.71      17
   5   21    5      24.89        -       5.65       9
   5   21    6     130.70        -      35.40       8
   5   21    7      24.37        -       7.83       4
   5   22    1     137.89        -      16.19      52
   5   22    2     119.44        -      17.71      34
   5   22    3     271.07        -      36.73      21
   5   22    4      21.27        -       3.45      24
   5   22    5     126.73        -      24.20      19
   5   22    6       7.37        -       4.42       4
   5   23    1      49.91        -       5.65      46
   5   23    2      72.65        -      10.31      21
   5   23    3     348.40        -      57.11      17
   5   23    4     156.92        -      26.45      23
   5   23    5      17.83        -       3.30      18
   5   23    6      23.52        -       4.39       8
   5   23    8      13.34        -       2.73       3
   5   24    1      69.69        -       8.28      41
   5   24    2      39.62        -       6.83      28
   5   24    3      40.65        -       5.79      19
   5   24    4      21.99        -       2.71      23
   5   24    5      16.74        -       3.26      15
   5   24    6      24.12        -       4.31      11
   5   24    7       9.57        -       5.42       5
   5   25    1      87.96        -      14.74      34
   5   25    2      18.26        -       1.99      26
   5   25    3      29.42        -       3.43      19
   5   25    4      53.00        -       9.33      22
   5   25    5      74.98        -      11.82      23
   5   25    6      18.25        -       6.61       4
   5   25    7      58.10        -      15.07       4
   5   26    1      16.58        -       2.25      32
   5   26    2      35.97        -       5.09      15
   5   26    3      16.68        -       2.88      18
   5   26    4      23.16        -       5.26      13
   5   26    5      19.25        -       5.78      12
   5   26    6      11.25        -       4.63       9
   5   26    8      39.19        -      12.38       5
   5   27    1      18.23        -       2.42      28
   5   27    2      88.80        -      12.74      27
   5   27    3      18.69        -       3.08      16
   5   27    4      19.33        -       3.00      13
   5   27    5      15.38        -       3.89      19
   5   27    6      32.87        -       2.35       7
   5   27    7      10.26        -       3.11       4
   5   27    8      55.08        -      14.19       6
   5   28    1      14.88        -       2.47      29
   5   28    2      15.81        -       2.04      31
   5   28    3      18.88        -       3.17      17
   5   28    4      16.32        -       2.09      12
   5   28    5      17.52        -       2.57      19
   5   28    6      24.42        -       4.70      12
   5   28    7      19.09        -       4.80      10
   5   28    8      25.14        -       2.30       5
   5   29    1      39.69        -       5.80      31
   5   29    2      11.32        -       2.01      29
   5   29    3      29.38        -       6.14      16
   5   29    4      17.08        -       5.54      11
   5   29    5      21.61        -       4.97      13
   5   29    6      14.86        -       3.06       8
   5   29    7      17.57        -       2.44       3
   5   29    8      14.83        -       3.80       6
   5   30    1      18.36        -       2.25      32
   5   30    2      19.96        -       2.40      29
   5   30    3      56.56        -      15.37      12
   5   30    4      17.01        -       4.60      13
   5   30    5      19.67        -       7.15       4
   5   30    6      18.18        -       2.39      14
   5   30    7      13.26        -       3.27       9
   5   30    9      12.68        -       1.65       3
   5   31    1      19.25        -       2.44      28
   5   31    2      48.51        -       7.64      19
   5   31    3      13.27        -       2.36      23
   5   31    4       8.89        -       2.62       9
   5   31    5      21.16        -       3.49      11
   5   31    6      18.48        -       7.34       4
   5   31    7      19.77        -       4.87       8
   5   31    8      14.77        -       2.34       3
   5   31    9      17.20        -       5.16       5
   5   32    1      33.56        -       4.08      23
   5   32    2      12.96        -       2.35      16
   5   32    3      56.15        -       7.64      20
   5   32    4      17.68        -       3.91       6
   5   32    5      18.17        -       3.62      10
   5   32    6      17.59        -       2.83       5
   5   32    7      14.46        -       4.22       6
   5   32    8       9.70        -       5.69       3
   5   33    1      14.96        -       3.21      17
   5   33    2      25.09        -       5.53      19
   5   33    3      20.91        -       3.57       9
   5   33    4      13.62        -       3.09      10
   5   33    5      17.81        -       2.14       7
   5   33    6      24.02        -       5.74       6
   5   33    7      21.54        -       5.16       5
   5   33    8      23.88        -       3.85       6
   5   34    1      16.32        -       1.92      19
   5   34    2      21.14        -       3.55      20
   5   34    3      15.41        -       2.12      13
   5   34    4       9.30        -       3.11       7
   5   34    5      16.26        -       2.46       8
   5   34    6      23.01        -       3.35       9
   5   34    7       7.26        -       2.42       5
   5   34    8      15.43        -       5.64       5
   5   35    1      28.31        -       5.79      17
   5   35    2      19.40        -       2.46      20
   5   35    3      13.11        -       3.57      15
   5   35    4      18.08        -       2.90      10
   5   35    5       9.42        -       1.83       4
   5   35    6      17.02        -       2.81       8
   5   35    7      11.43        -       3.74       8
   5   35    8      21.86        -       4.96       4
   5   36    1      16.28        -       3.00      17
   5   36    2      19.94        -       2.76      15
   5   36    3      20.30        -       5.57       7
   5   36    4      20.42        -       4.22       8
   5   36    5      11.76        -       3.71       7
   5   36    6      17.22        -       3.66      10
   5   36    7       9.56        -       2.82       5
   5   37    1      15.70        -       2.72      15
   5   37    2      22.55        -       4.90       8
   5   37    3       8.98        -       3.76       7
   5   37    4      22.78        -       6.14       4
   5   37    5      21.15        -      10.02       3
   5   37    6      10.71        -       3.48       9
   5   37    8      16.22        -       4.62       6
   5   38    1      18.27        -       3.93      13
   5   38    2      24.91        -       5.23       9
   5   38    3      10.58        -       3.37       8
   5   38    4      14.48        -       4.65       4
   5   38    5       7.50        -       1.93       5
   5   38    6      14.52        -       4.86       4
   5   38    7      18.74        -       2.59      11
   5   38    8       8.79        -       7.56       3
   5   39    1      12.92        -       3.38      10
   5   39    2      13.08        -       3.27       8
   5   39    3      12.25        -       5.46       4
   5   39    4      11.74        -       7.85       4
   5   39    5      16.20        -      11.00       4
   5   39    7       8.95        -       5.44       5
   5   39    9      11.02        -       2.38       4
   5   40    1      12.57        -       2.41      13
   5   40    2      34.07        -      23.04       3
   5   40    3      19.33        -       5.09       4
   5   40    4      13.36        -       3.87       4
   5   40    6      19.54        -       4.26       4
   5   40    7       7.68        -       4.55       5
   5   41    1      11.66        -       4.07       8
   5   41    2      10.51        -       4.54       7
   5   41    3      18.49        -       1.78       3
   5   41    4      12.84        -       2.04       7
   5   41    5      15.99        -       3.03       4
   5   41    6      13.95        -       2.27       3
   5   41    7      13.04        -       4.68       5
   5   42    1      13.12        -       3.83       7
   5   42    2      14.29        -       4.12       5
   5   43    1      17.45        -       3.85       6
   5   44    1       6.96        -       2.45       4
   5   44    3       8.38        -       0.96       5
   5   45    1       9.17        -       2.06       4
   5   45    3       9.12        -       3.43       5
   6    0    0      93.83        -       7.42     179
   6    0    1      50.05        -       4.61      80
   6    0    2      45.65        -      10.18      13
   6    0    3      34.03        -      26.71       3
   6    0    4      67.23        -      29.43       6
   6    0    5      25.66        -      10.65       5
   6    0    6      56.43        -      28.46       9
   6    0    7      37.62        -       1.50       3
   6    0    8      45.96        -       7.92       3
   6    0    9      41.61        -       7.61       3
   6    0   10     124.31        -      26.04       5
   6    0   11      78.62        -      29.48       6
   6    0   12      26.93        -       2.37       5
   6    0   13      23.48        -       7.61       4
   6    0   14      22.91        -       5.21       3
   6    0   15       5.03        -       5.71       3
   6    0   17      18.58        -       5.54       3
   6    0   18      25.43        -       4.79       3
   6    1    0     522.80        -      41.36     302
   6    1    1      47.29        -       5.24      84
   6    1    2     132.40        -      30.87       9
   6    1    3      62.04        -      25.96       4
   6    1    4      50.09        -      20.25       4
   6    1    5      37.75        -       3.45       5
   6    1    6      66.27        -       4.72       3
   6    1    8      58.05        -       8.12       3
   6    1    9      28.62        -       3.35       3
   6    1   11      44.22        -      15.80       3
   6    1   12      23.89        -       2.77       4
   6    1   15      16.86        -       4.38       6
   6    2    0      83.56        -       5.00     273
   6    2    1     670.94        -      80.12      82
   6    2    2     289.57        -      81.71      14
   6    2    3      88.79        -      46.36       5
   6    2    4     101.67        -      11.58       6
   6    2    6      43.10        -       7.46       8
   6    2    7     107.25        -      11.64       7
   6    2    8      83.69        -       9.83       3
   6    2    9      26.68        -       4.03       3
   6    2   11      37.87        -       6.00       3
   6    2   12      21.97        -       6.54       4
   6    2   13      46.11        -       4.10       3
   6    2   14      30.51        -       5.21       4
   6    2   15      18.62        -       4.37       3
   6    2   17      20.81        -       6.83       3
   6    3    0      76.62        -       4.88     249
   6    3    1      82.38        -       7.27     110
   6    3    2     481.99        -     125.98      12
   6    3    3      49.53        -      13.15       5
   6    3    4      56.97        -       3.63       3
   6    3    5      40.38        -       0.57       3
   6    3    6      64.83        -      32.24       4
   6    3    7     409.90        -     115.98       3
   6    3    8      88.67        -      21.27       6
   6    3    9      51.93        -      16.03       9
   6    3   10      21.83        -       3.69       4
   6    3   11      26.73        -       5.12       8
   6    3   12      62.10        -       7.10       5
   6    3   14      38.27        -       5.19       3
   6    3   15      14.75        -       2.33       4
   6    3   16      15.19        -       3.11       6
   6    3   17      16.28        -       3.63       7
   6    3   18      19.14        -       3.83       4
   6    3   19      42.24        -      15.01       3
   6    4    0     149.64        -      11.59     221
   6    4    1     233.18        -      22.40     133
   6    4    2      71.53        -      16.50      20
   6    4    3      66.71        -      16.92       6
   6    4    4     107.24        -      22.18      11
   6    4    5      95.77        -      31.48       7
   6    4    6      68.95        -      28.90       6
   6    4    7      55.61        -      18.20       4
   6    4    8      70.14        -      21.33       5
   6    4    9      17.16        -       3.03       5
   6    4   10      67.79        -      14.39       7
   6    4   11      50.74        -      14.22      12
   6    4   12      80.49        -      16.75      14
   6    4   13      21.35        -       3.90      10
   6    4   14      27.17        -       7.06       3
   6    4   16      18.23        -       6.07       4
   6    4   17      22.27        -       2.84       8
   6    4   18      19.81        -       6.52       4
   6    5    0      70.61        -       4.73     209
   6    5    1     200.96        -      16.42     146
   6    5    2     223.70        -      37.50      30
   6    5    3     152.47        -      42.31      11
   6    5    4     331.78        -      70.10      13
   6    5    5      37.05        -       7.82      11
   6    5    6     157.90        -      55.66       6
   6    5    7      26.06        -       4.42      12
   6    5    8     102.00        -      15.60      10
   6    5    9      24.97        -       5.15      10
   6    5   10      57.68        -      15.33       9
   6    5   11      56.40        -      19.60       6
   6    5   12       8.59        -       7.46       4
   6    5   13      25.68        -       5.58       5
   6    5   14      28.43        -      14.03       6
   6    5   15      17.13        -       3.71       3
   6    6    0      91.55        -       7.64     125
   6    6    1      94.78        -       7.17     151
   6    6    2      54.94        -      12.37      44
   6    6    3      36.57        -       4.09      36
   6    6    4      50.65        -       6.35      31
   6    6    5     784.56        -     156.01      29
   6    6    6     103.83        -      18.04      26
   6    6    7     305.01        -      43.29      21
   6    6    8      46.37        -       8.48      19
   6    6    9     128.18        -      25.61      16
   6    6   10      23.86        -       4.42      16
   6    6   11      27.06        -       4.73      14
   6    6   12      32.81        -       3.91      15
   6    6   13      22.80        -       3.28      13
   6    6   14      14.62        -       3.51      11
   6    6   15      12.63        -       2.12       7
   6    6   16      15.37        -       4.05       8
   6    6   17      24.24        -       5.65       6
   6    6   18       7.88        -       1.91       6
   6    6   19      19.77        -       6.68       6
   6    7    1     294.30        -      27.14     112
   6    7    2     123.81        -      18.89      53
   6    7    3     131.81        -      25.77      20
   6    7    4     142.17        -      58.44      10
   6    7    5      22.83        -       4.04      11
   6    7    6      42.58        -      21.86       9
   6    7    7     300.25        -      83.01       9
   6    7    8      60.29        -       9.11      12
   6    7    9      31.28        -       6.89      10
   6    7   10      31.05        -      13.90       6
   6    7   13      28.69        -       6.24       3
   6    7   15      21.00        -       4.94       6
   6    7   16      24.64        -      10.63       5
   6    7   17      14.50        -       1.62       4
   6    8    1     529.37        -      59.51      94
   6    8    2     145.60        -      21.20      54
   6    8    3     170.40        -      50.86      17
   6    8    4      33.30        -       8.25       8
   6    8    5      23.98        -       6.15      11
   6    8    6     177.46        -      53.34      12
   6    8    7     185.61        -      67.46      11
   6    8    8      55.41        -      30.75      11
   6    8    9      14.92        -       4.41       9
   6    8   10      21.81        -      11.44       3
   6    8   11      30.49        -       6.54       9
   6    8   12      28.28        -       5.86       8
   6    8   13      25.74        -       4.84      10
   6    8   14      19.02        -       4.60      11
   6    8   15      14.94        -       2.40       8
   6    8   16      20.63        -       8.34       7
   6    8   17      43.95        -       7.90       4
   6    9    1      33.87        -       3.16      78
   6    9    2      53.92        -       6.07      56
   6    9    3      31.69        -      11.87      11
   6    9    4      15.65        -       7.43       4
   6    9    5     112.63        -      38.55       9
   6    9    6     215.35        -      59.34       9
   6    9    7      19.61        -       6.61       3
   6    9    8      94.14        -      18.23       6
   6    9    9     254.74        -      62.79       6
   6    9   11      92.63        -      15.73       5
   6    9   12      49.25        -       6.77       7
   6    9   13      44.57        -      14.45       6
   6    9   14      26.49        -       6.02       4
   6    9   15      22.33        -      14.83       3
   6    9   19      17.03        -      13.68       3
   6   10    1     218.03        -      32.76      62
   6   10    2     139.98        -      17.42      51
   6   10    3     283.24        -      40.32      13
   6   10    4      62.85        -      19.69       4
   6   10    6      35.36        -       5.43       6
   6   10    8      60.54        -      27.35       6
   6   10   10      68.51        -      12.08       3
   6   10   12      21.39        -       5.77       3
   6   10   16      20.67        -       2.05       3
   6   10   17      10.00        -       2.52       3
   6   11    1     304.60        -      43.34      69
   6   11    2      42.65        -       3.77      59
   6   11    3      37.66        -       5.37      19
   6   11    4     298.26        -     216.77       3
   6   11    6      84.16        -      24.67       3
   6   11    7      67.65        -      14.73       5
   6   11   12      12.58        -       9.38       4
   6   11   13      27.04        -       4.80       3
   6   11   17      27.76        -       5.33       3
   6   12    1     118.90        -      14.51      69
   6   12    2     144.70        -      18.08      47
   6   12    3     175.83        -      34.32      26
   6   12    4     152.83        -      81.51       7
   6   12    5      32.06        -       9.16       3
   6   12    6      64.33        -      16.14       3
   6   12    9     117.11        -      26.05       3
   6   12   15      19.72        -       3.67       3
   6   13    1      60.68        -       6.59      63
   6   13    2     275.00        -      39.88      52
   6   13    3     223.14        -      33.21      33
   6   13    4      23.96        -       5.52       3
   6   13    5     155.73        -      44.34       3
   6   13    6      87.50        -      31.12       4
   6   13    7      44.82        -       4.86       3
   6   13    8      22.08        -       2.36       5
   6   14    1      92.51        -      10.21      58
   6   14    2      43.87        -       4.67      42
   6   14    3     267.49        -      38.74      36
   6   14    4     126.31        -      28.90      11
   6   14    5      72.88        -      45.22       3
   6   14    6     285.25        -     161.63       3
   6   14    8      36.66        -      11.56       4
   6   15    1     231.99        -      32.49      47
   6   15    2     119.70        -      21.65      32
   6   15    3     155.93        -      21.26      32
   6   15    4      60.00        -      13.15       6
   6   15    5      49.51        -      15.06       9
   6   15    8      14.36        -       3.82       4
   6   15   13       7.81        -      12.04       3
   6   16    1     222.24        -      26.51      47
   6   16    2      45.67        -       6.23      31
   6   16    3     276.13        -      44.04      25
   6   16    4     543.31        -     114.81      18
   6   16    5     117.71        -      58.59       4
   6   16    6     147.32        -      55.91       4
   6   16    7      80.26        -      24.40       3
   6   17    1     320.66        -      34.54      49
   6   17    2     310.00        -      57.93      27
   6   17    3     222.77        -      38.27      26
   6   17    4     104.74        -      31.82      11
   6   17    5      40.91        -      14.01       9
   6   17    8     106.36        -      21.17       3
   6   18    1      85.74        -      10.38      43
   6   18    2     167.16        -      20.27      33
   6   18    3      19.16        -       2.83      28
   6   18    4      26.15        -       4.13      15
   6   18    5     157.44        -      29.40       9
   6   18    6      41.79        -      13.30       5
   6   19    1     132.77        -      15.51      46
   6   19    2      62.94        -       9.35      39
   6   19    3     151.98        -      26.88      20
   6   19    4     172.49        -      35.58      26
   6   19    5      51.45        -       9.80       6
   6   19    6      40.35        -      19.03       5
   6   19    7      81.85        -      35.03       3
   6   19    8      39.41        -       4.22       3
   6   20    1      23.43        -       2.91      40
   6   20    2     115.91        -      13.86      48
   6   20    3     115.97        -      15.83      30
   6   20    4      96.52        -      11.53      21
   6   20    5      30.96        -       5.82      11
   6   21    1      63.13        -       8.56      36
   6   21    2      57.34        -      13.64      33
   6   21    3      35.00        -       7.97      13
   6   21    4      49.15        -       9.22      28
   6   21    5      64.13        -      10.08      12
   6   21    6      31.51        -       6.99      12
   6   21    7      35.10        -       3.76       3
   6   21    8      18.44        -       5.28       4
   6   22    1     129.20        -      19.62      35
   6   22    2      42.13        -       5.22      34
   6   22    3     130.95        -      19.29      24
   6   22    4      18.50        -       3.21      23
   6   22    5      55.37        -       5.85      17
   6   22    6      12.68        -       6.67       4
   6   22    8      40.72        -      13.56       6
   6   23    1      78.11        -      14.88      35
   6   23    2      28.02        -       5.55      42
   6   23    3      23.00        -       3.04      16
   6   23    4      65.51        -       9.07      21
   6   23    5      19.59        -       3.51      21
   6   23    6      25.62        -       6.19      12
   6   23    7       9.81        -       2.77       5
   6   23    8      20.33        -       5.27       7
   6   24    1      37.08        -       5.57      31
   6   24    2      66.63        -       7.75      37
   6   24    3     116.41        -      18.36      21
   6   24    4      54.85        -       7.47      28
   6   24    5     112.65        -      23.04      24
   6   24    6      16.40        -       4.15      11
   6   24    7      22.16        -       5.92       9
   6   24    8      16.25        -       5.32       3
   6   25    1      61.09        -       6.36      36
   6   25    2      19.57        -       2.81      38
   6   25    3      26.07        -       5.18      15
   6   25    4      21.98        -       4.75      17
   6   25    5      22.43        -       5.35      16
   6   25    6      29.46        -       6.00       5
   6   25    7      24.81        -       7.00       5
   6   25    9      35.15        -       6.87       3
   6   26    1      16.12        -       2.12      31
   6   26    2      20.63        -       3.10      32
   6   26    3      18.14        -       3.36      15
   6   26    4      24.40        -       2.56      12
   6   26    5      29.89        -       6.03      10
   6   26    6      51.87        -      10.38      10
   6   26    7      48.98        -       9.52       3
   6   26    9       9.76        -       1.72       4
   6   27    1     108.37        -      14.60      27
   6   27    2      19.62        -       2.74      23
   6   27    3      24.10        -       3.63      20
   6   27    4      38.85        -       7.19       9
   6   27    5      19.45        -       5.28      14
   6   27    6      15.57        -       3.13      11
   6   27    7      16.04        -       5.76       4
   6   27    8      60.51        -      27.41       3
   6   28    1      24.23        -       2.48      28
   6   28    2      13.65        -       2.58      26
   6   28    3      40.10        -       5.62      24
   6   28    4      47.37        -       9.64      10
   6   28    5      55.94        -       6.86      17
   6   28    6      14.39        -       3.62      16
   6   28    7      28.77        -       2.63       8
   6   28    8      14.99        -       4.41       4
   6   29    1      22.77        -       2.68      32
   6   29    2      35.38        -       4.87      29
   6   29    3      22.16        -       4.43      19
   6   29    4      33.11        -       4.19      16
   6   29    5      10.24        -       2.68      17
   6   29    6      14.11        -       2.82      11
   6   29    7      23.85        -      10.16       3
   6   29    8      12.37        -       3.86       6
   6   30    1      19.34        -       2.18      27
   6   30    2      23.30        -       2.48      22
   6   30    3      19.89        -       3.20      13
   6   30    4      51.49        -      10.33      10
   6   30    5      19.26        -       3.02      12
   6   30    6      33.24        -       5.70      14
   6   30    7      37.45        -       7.36       9
   6   30    9       7.10        -       3.30       3
   6   31    1      21.47        -       2.77      25
   6   31    2      31.93        -       4.85      24
   6   31    3      18.08        -       5.48      14
   6   31    4      18.74        -       5.19      11
   6   31    5      52.13        -       7.27      11
   6   31    7      19.89        -       6.40      10
   6   31    8      16.27        -       2.17       3
   6   32    1      14.79        -       2.57      22
   6   32    2      28.55        -       3.22      20
   6   32    3      18.31        -       3.33      14
   6   32    4      20.47        -       5.80       7
   6   32    5       9.06        -       4.53       8
   6   32    6      41.99        -      25.90       8
   6   32    7      25.18        -       4.73      10
   6   32    8      15.39        -       3.71       5
   6   33    1      19.76        -       3.43      25
   6   33    2      17.03        -       4.41      13
   6   33    3      25.77        -       5.92      10
   6   33    4      15.29        -       7.17       4
   6   33    5      19.05        -       3.61       7
   6   33    6      26.33        -       6.05       9
   6   33    7      27.68        -       4.84       4
   6   33    8      26.05        -      10.34       3
   6   33    9      13.59        -       4.00       3
   6   34    1      25.84        -       3.49      18
   6   34    2      17.69        -       2.55      14
   6   34    3      24.69        -       4.17      11
   6   34    4      16.44        -       3.56       8
   6   34    5      17.13        -       1.93      10
   6   34    6      12.58        -       2.05       6
   6   34    7      16.47        -       2.49      12
   6   34    8      21.49        -       7.71       4
   6   35    1      17.37        -       2.64      22
   6   35    2      14.94        -       2.30      14
   6   35    3      17.16        -       2.99      15
   6   35    4      14.63        -       7.78       6
   6   35    5       8.62        -       4.24       6
   6   35    6      21.57        -       4.89       9
   6   35    7       7.33        -       4.13       7
   6   35    8      15.72        -       4.33       7
   6   36    1      32.25        -       4.02      17
   6   36    2      35.47        -       6.96      13
   6   36    3      28.39        -       3.95      13
   6   36    4      19.13        -       4.89       9
   6   36    5      26.79        -       5.61       4
   6   36    6      25.31        -      13.03       5
   6   37    1      16.53        -       3.60      15
   6   37    2      25.83        -       6.26       9
   6   37    3      27.99        -       6.45       6
   6   37    4      22.83        -       4.92       7
   6   37    5      16.02        -       3.12       4
   6   37    6       5.65        -       4.58       7
   6   37    7       9.91        -       1.50       3
   6   37    8      21.59        -       3.49       5
   6   38    1      19.68        -       2.36      15
   6   38    2      23.30        -       3.86       8
   6   38    3      16.47        -       2.43       6
   6   38    4      17.75        -       5.74       5
   6   38    5      23.25        -       4.00       3
   6   38    6      10.84        -       1.39       6
   6   38    7      13.50        -       4.67       9
   6   39    1      20.36        -       2.87       8
   6   39    2      36.53        -       6.34       3
   6   39    3      17.14        -       3.68       6
   6   39    4      11.86        -       2.66       8
   6   39    5      10.33        -       6.32       3
   6   39    7      16.66        -       2.83       6
   6   39    9       6.30        -       2.53       3
   6   40    1      13.61        -       2.71       6
   6   40    2      24.33        -       8.06       6
   6   40    3      13.32        -       3.10       7
   6   40    6       8.30        -       3.73       6
   6   40    7       9.86        -       3.82       4
   6   41    1       8.50        -       3.60       6
   6   41    2      14.68        -       2.87       7
   6   41    3      19.21        -       5.41       5
   6   41    4      14.05        -       4.20       3
   6   41    5      31.75        -       2.03       3
   6   41    6       2.41        -       7.10       3
   6   41    7       8.19        -       1.93       3
   6   42    1      12.99        -       6.46       5
   6   42    2      10.63        -       5.31       4
   6   42    4      16.69        -       3.17       3
   6   43    1      17.14        -       0.72       5
   6   43    2      11.32        -       2.49       5
   6   43    4      19.97        -       3.19       3
   6   44    1      15.07        -       3.49       4
   6   44    2      13.18        -       6.56       5
   6   46    3       5.73        -       1.88       3
   7    0    0      67.67        -       5.69     153
   7    0    1      37.89        -       4.42      77
   7    0    2      56.86        -      10.30      22
   7    0    3      41.28        -      21.96       7
   7    0    4     218.78        -      92.59       4
   7    0    5      29.02        -       6.70       7
   7    0    6      31.38        -       5.46       6
   7    0    7      23.45        -       8.41       8
   7    0    9      50.39        -       1.62       3
   7    0   10     139.64        -      29.54       3
   7    0   11      29.85        -       4.79       7
   7    0   12      30.07        -       5.20       5
   7    0   13      18.62        -       4.97       5
   7    0   14      22.16        -       5.84       3
   7    0   15      24.28        -       1.42       3
   7    1    0      75.42        -       5.50     280
   7    1    1     145.27        -      18.75      65
   7    1    2      93.77        -      12.56      28
   7    1    3      89.73        -      34.67       7
   7    1    6      29.56        -      12.61       3
   7    1    7      40.73        -       6.36       4
   7    1   10     192.48        -       9.88       3
   7    1   11      78.64        -      22.36       4
   7    1   14      26.79        -      10.65       4
   7    2    0     108.52        -       8.30     232
   7    2    1     552.22        -      81.14      68
   7    2    2      57.80        -       9.66      26
   7    2    3      91.79        -      29.61       3
   7    2    5      51.46        -      15.43       5
   7    2    7      57.99        -       6.97       4
   7    2    9     289.69        -      48.82       6
   7    2   14      16.22        -       2.26       4
   7    2   15       9.23        -       5.86       5
   7    2   17       9.85        -       1.76       3
   7    3    0     297.47        -      26.52     235
   7    3    1     354.34        -      38.62      91
   7    3    2     587.74        -     110.85      29
   7    3    3      55.47        -      19.91       3
   7    3    4      69.63        -      20.49       5
   7    3    5     264.07        -      25.80       3
   7    3    6     286.20        -      44.83       3
   7    3    7     256.31        -     104.48       5
   7    3    9     219.32        -     135.90       4
   7    3   10     107.23        -      36.72       4
   7    3   11      41.00        -       9.76       5
   7    3   12      18.33        -       8.72       3
   7    3   15       9.48        -       2.43       3
   7    3   17      17.40        -       6.82       3
   7    4    0     204.27        -      18.49     240
   7    4    1      88.44        -       8.99     102
   7    4    2     116.41        -      22.97      30
   7    4    3     231.28        -      69.25       3
   7    4    4      37.93        -       6.97       8
   7    4    6      24.09        -      10.82       4
   7    4    7      33.22        -       5.07       4
   7    4    8      40.47        -       8.47       4
   7    4   10      49.61        -      16.16       3
   7    4   11      30.64        -       8.88       8
   7    4   12     109.23        -      29.16       5
   7    4   13      40.40        -       6.21       4
   7    4   15      15.76        -       8.61       3
   7    4   16      11.03        -       2.60       4
   7    4   17      27.09        -       5.12       8
   7    4   18       6.35        -       5.13       4
   7    4   19      30.97        -      10.17       5
   7    5    0     166.96        -      16.35     201
   7    5    1     356.99        -      38.63      98
   7    5    2     144.22        -      26.26      38
   7    5    3      16.93        -       3.67       4
   7    5    4      63.61        -      11.14      10
   7    5    5      31.82        -      11.14       8
   7    5    6     136.23        -      51.13       5
   7    5    7     111.60        -      26.80       9
   7    5    8      32.53        -       4.61       9
   7    5    9      44.52        -      14.33       7
   7    5   10      57.12        -      12.52       5
   7    5   11      39.89        -      10.21       8
   7    5   12      21.69        -       4.46       9
   7    5   13      23.10        -       4.99       8
   7    5   14      12.06        -       5.17       4
   7    5   16      16.47        -       4.45       4
   7    5   17       6.79        -       4.23       6
   7    5   18      12.34        -       8.87       3
   7    5   19      16.92        -       4.59       3
   7    5   20      15.81        -       5.17       3
   7    5   21       8.94        -       3.58       3
   7    6    0      72.93        -       5.20     197
   7    6    1     281.44        -      26.57     110
   7    6    2     110.01        -      13.91      53
   7    6    3     113.32        -      18.33      22
   7    6    4     197.83        -      46.55      14
   7    6    5      38.15        -       3.74       9
   7    6    6      50.28        -      26.59       9
   7    6    7     255.32        -      57.99      11
   7    6    8     104.20        -      22.26      13
   7    6    9      54.94        -      12.71      14
   7    6   10      55.95        -      11.88      10
   7    6   11      47.15        -      10.25       7
   7    6   12      12.17        -       6.07       6
   7    6   13      22.18        -       4.31       8
   7    6   14      14.10        -       2.29       5
   7    6   15      16.38        -       2.98       4
   7    6   16      20.69        -       6.20       3
   7    7    0     160.27        -      16.61     118
   7    7    1      33.28        -       2.68     109
   7    7    2     338.45        -      40.37      64
   7    7    3      46.77        -       6.28      37
   7    7    4      21.12        -       3.05      33
   7    7    5      27.83        -       5.46      21
   7    7    6     698.75        -     134.45      26
   7    7    7     180.11        -      32.23      23
   7    7    8      38.62        -       8.47      16
   7    7    9      43.01        -       7.66      15
   7    7   10     141.28        -      27.93      15
   7    7   11      34.74        -       4.74      18
   7    7   12      27.26        -       2.56      16
   7    7   13      27.17        -       3.92      10
   7    7   14      19.99        -       5.91      11
   7    7   15      19.62        -       5.51       8
   7    7   16      20.92        -       5.75       8
   7    7   17      12.94        -       2.25       7
   7    7   18      14.57        -       4.69       6
   7    7   19      14.47        -       4.78       4
   7    8    1      95.58        -      10.89      83
   7    8    2      48.61        -       4.78      76
   7    8    3      33.83        -       4.28      22
   7    8    4     140.43        -      41.27      10
   7    8    5      53.06        -      10.93      10
   7    8    6      19.78        -       4.89       9
   7    8    7      29.41        -       6.28      13
   7    8    8     191.67        -      38.78       8
   7    8    9      34.90        -       6.22      10
   7    8   10      15.78        -       2.79       6
   7    8   11      15.53        -       3.96       6
   7    8   12      17.72        -       5.89       3
   7    8   15      11.85        -       5.16       5
   7    8   16      58.30        -       9.35       6
   7    8   17      19.08        -       3.08       5
   7    8   18      13.78        -       4.04       5
   7    9    1     194.70        -      25.74      62
   7    9    2     184.13        -      25.99      62
   7    9    3      41.14        -      11.72      11
   7    9    4      54.35        -      19.61       8
   7    9    5     513.77        -     110.09      11
   7    9    6      23.36        -       5.71      10
   7    9    7      90.52        -      32.11       7
   7    9    8     132.96        -      39.29       7
   7    9    9      40.08        -      12.08       7
   7    9   10      47.60        -      26.82       4
   7    9   11      21.41        -       3.43       6
   7    9   12      38.27        -       7.51      10
   7    9   13      23.11        -       3.80       9
   7    9   14      42.95        -       7.36       7
   7    9   15      14.29        -       2.84      12
   7    9   16      19.76        -       4.29      11
   7    9   17      14.67        -       4.64       5
   7   10    1      50.84        -       5.32      55
   7   10    2     136.51        -      15.10      67
   7   10    3      29.50        -       7.06      15
   7   10    4      56.65        -       9.12       8
   7   10    5      78.75        -      11.84       6
   7   10    6      28.19        -       8.52       7
   7   10    7     374.89        -     188.50       5
   7   10    9      30.70        -       8.00       5
   7   10   10      11.84        -      10.35       5
   7   10   11      23.49        -       2.02       6
   7   10   12      16.41        -       2.58       3
   7   10   13      16.07        -       5.94       5
   7   10   17      23.53        -       4.31       5
   7   11    1      90.15        -      12.14      47
   7   11    2      50.54        -       6.65      63
   7   11    3     100.86        -      21.83      21
   7   11    4     134.16        -      56.72       8
   7   11    5     131.33        -      32.70       4
   7   11    6      79.54        -      10.36       3
   7   11    7      76.01        -      20.88       4
   7   11    8      58.22        -      11.16       7
   7   11    9      61.56        -       5.22       3
   7   11   11      11.30        -       2.54       4
   7   11   16      18.93        -       4.01       4
   7   12    1     136.35        -      20.17      44
   7   12    2      33.41        -       2.99      59
   7   12    3     331.06        -      53.48      30
   7   12    4     427.95        -     137.50       9
   7   12    5      70.51        -      15.22       4
   7   12    7     211.07        -      54.95       6
   7   12    8      33.54        -      16.16       3
   7   12    9      13.98        -       7.29       3
   7   13    1     218.17        -      34.13      41
   7   13    2     164.24        -      23.14      46
   7   13    3     245.81        -      34.64      30
   7   13    4     122.06        -      29.78       7
   7   13    5     107.70        -      28.81       6
   7   13   15      19.30        -       4.13       3
   7   14    1      65.70        -       9.53      41
   7   14    2     382.47        -      49.86      46
   7   14    3      30.86        -       4.96      33
   7   14    4      33.04        -       9.62      12
   7   14    6     141.80        -      20.11       3
   7   14   10      27.93        -       5.55       3
   7   15    1      28.50        -       2.75      59
   7   15    2      32.89        -       3.86      57
   7   15    3     155.14        -      24.61      30
   7   15    4      24.69        -       4.71       9
   7   15    5     137.72        -      52.32       6
   7   15    7      23.35        -       9.76       4
   7   16    1      51.10        -       5.84      46
   7   16    2     195.89        -      19.81      49
   7   16    3     343.71        -      49.95      29
   7   16    4     177.88        -      37.30      15
   7   16    5     155.60        -      32.89       6
   7   16    6      95.68        -      33.21       4
   7   16    7      35.88        -       9.43       3
   7   16    8       8.01        -       6.59       3
   7   17    1     210.79        -      31.72      49
   7   17    2      70.16        -       9.43      41
   7   17    3     171.83        -      18.87      40
   7   17    4      28.57        -       6.15      11
   7   17    5      78.95        -      16.98       7
   7   17    6      34.57        -      12.30       4
   7   18    1     180.56        -      24.18      43
   7   18    2      24.03        -       2.63      51
   7   18    3      92.96        -      15.83      29
   7   18    4      30.34        -       5.55      14
   7   18    5     142.89        -      24.13      11
   7   18    6      92.90        -      35.01       6
   7   18    8      15.89        -       7.84       4
   7   19    1     139.50        -      17.17      50
   7   19    2      73.88        -       7.87      50
   7   19    3      68.92        -      10.32      32
   7   19    4     113.85        -      19.56      23
   7   19    5      47.26        -      11.35       8
   7   19    6      10.43        -       1.83       3
   7   19    7     107.44        -      38.83       4
   7   19    8      27.72        -       8.22       3
   7   20    1     186.11        -      21.70      38
   7   20    2      97.66        -      17.45      26
   7   20    3      28.14        -       3.48      25
   7   20    4      81.90        -      10.91      25
   7   20    5     115.19        -      22.97      16
   7   20    6      23.36        -       5.91       4
   7   20    7      57.94        -      31.14       3
   7   21    1     134.35        -      19.68      32
   7   21    2      34.51        -       6.40      29
   7   21    3     124.71        -      20.61      29
   7   21    4      28.67        -       4.81      26
   7   21    5      24.73        -       4.23      14
   7   21    6     156.32        -      43.57       6
   7   21    7      11.96        -       6.79       4
   7   22    1      30.73        -       4.32      36
   7   22    2      98.23        -      17.71      32
   7   22    3      24.16        -       3.40      25
   7   22    4      29.50        -       4.59      16
   7   22    5      25.07        -       3.96      15
   7   22    6      24.43        -       4.97       7
   7   23    1      22.55        -       3.08      26
   7   23    2     158.85        -      23.41      30
   7   23    3      20.73        -       4.65      24
   7   23    4      39.11        -       7.22      23
   7   23    5      26.06        -       6.16      14
   7   23    6      20.21        -       4.15       7
   7   23    7      13.61        -       6.92       6
   7   23    8      24.29        -       3.21       4
   7   24    1      27.53        -       3.93      29
   7   24    2      32.93        -       4.09      39
   7   24    3      44.02        -       9.04      21
   7   24    4      16.64        -       3.18      17
   7   24    5      43.02        -       8.46      23
   7   24    6      22.45        -       5.95       8
   7   24    7      24.32        -       3.51       9
   7   25    1      33.03        -       3.93      35
   7   25    2      84.35        -      10.24      31
   7   25    3      15.15        -       2.70      22
   7   25    4     101.07        -      23.47      10
   7   25    5      30.33        -       5.48      16
   7   25    6      25.52        -      11.91       4
   7   25    7      27.70        -       3.98       7
   7   26    1      64.38        -       8.82      24
   7   26    2      19.99        -       2.59      32
   7   26    3     128.09        -      16.35      22
   7   26    4      23.10        -       3.78      14
   7   26    5      16.38        -       3.40      13
   7   26    6      36.98        -       6.23       6
   7   26    8      25.18        -       8.03       4
   7   27    1      17.94        -       2.87      28
   7   27    2      22.90        -       2.59      34
   7   27    3      34.66        -       6.23      18
   7   27    4      19.32        -       3.59      19
   7   27    5      38.35        -       9.64      11
   7   27    6      20.08        -       4.54      12
   7   27    7      13.32        -       6.06       7
   7   27    8      17.43        -       8.72       3
   7   28    1      20.84        -       2.15      22
   7   28    2      21.92        -       2.29      30
   7   28    3      26.23        -       5.30      22
   7   28    4      33.23        -       7.34      12
   7   28    5      12.30        -       2.48      13
   7   28    6      43.76        -       7.98      14
   7   28    7      66.04        -      14.34       8
   7   28    8      23.06        -       5.75       6
   7   29    1      46.30        -       7.22      25
   7   29    2      27.79        -       4.36      21
   7   29    3      33.05        -       7.24      12
   7   29    4      11.50        -       3.10       9
   7   29    5      22.46        -       3.62      10
   7   29    6      12.22        -       3.86      11
   7   29    7      16.93        -       7.88       4
   7   29    8      20.96        -       8.87       4
   7   30    1      17.13        -       2.51      26
   7   30    2      22.61        -       4.14      13
   7   30    3      27.67        -       5.83      15
   7   30    4      17.51        -       3.29      21
   7   30    5      51.97        -       5.08      14
   7   30    6      21.33        -       2.53      12
   7   30    7      17.75        -       3.90       8
   7   31    1      34.72        -       4.87      23
   7   31    2      12.32        -       2.36      17
   7   31    3      14.03        -       3.60      11
   7   31    4      41.28        -      13.52       6
   7   31    5      19.26        -       2.74      12
   7   31    6      20.95        -       3.97       6
   7   31    7       8.46        -       3.59       5
   7   31    8      16.59        -       1.38       4
   7   32    1      24.68        -       2.43      22
   7   32    2      21.62        -       4.03      18
   7   32    3      21.57        -       2.86      16
   7   32    4      17.24        -       3.00      10
   7   32    5       8.88        -       3.66       8
   7   32    6      20.39        -       3.77       9
   7   32    7      23.35        -       3.34       6
   7   32    8      19.86        -       4.22       5
   7   33    1      13.36        -       2.47      17
   7   33    2      38.93        -       6.59      11
   7   33    3      21.00        -       3.79      14
   7   33    4      27.46        -       7.91       9
   7   33    5      19.00        -       5.44       7
   7   33    6      25.79        -       5.53       9
   7   33    7      26.29        -       6.51       4
   7   33    8       8.37        -       0.24       3
   7   34    1      23.24        -       3.71      15
   7   34    2      30.31        -       5.67      14
   7   34    3      19.00        -       5.38      11
   7   34    4      26.69        -       2.99       7
   7   34    5      22.56        -       3.66       8
   7   34    6      15.26        -       3.23      11
   7   34    7      16.23        -       4.18      11
   7   34    8      13.50        -       6.43       6
   7   35    1      12.90        -       2.39      17
   7   35    2      11.56        -       2.08      16
   7   35    3      15.45        -       2.42      14
   7   35    4      17.43        -       3.39       8
   7   35    5      20.30        -       4.01       3
   7   35    6      16.36        -       2.38       9
   7   35    7      14.89        -       2.28      11
   7   35    8      14.11        -       1.48       7
   7   36    1      18.48        -       3.46      11
   7   36    2      16.12        -       2.56      17
   7   36    3       8.77        -       3.85       9
   7   36    4      21.37        -       5.65       4
   7   36    5      12.56        -       8.33       4
   7   36    6      13.55        -       4.24       6
   7   36    9       1.21        -       3.27       3
   7   37    1       7.95        -       2.56      11
   7   37    2      16.95        -       2.75      12
   7   37    3       8.31        -       5.19       8
   7   37    4      11.30        -       3.24       7
   7   37    6       6.69        -       2.44       8
   7   37    7       6.36        -       3.95       5
   7   37    8       9.27        -       4.96       5
   7   38    1      11.89        -       3.64      11
   7   38    2      15.45        -       2.97      11
   7   38    3       9.89        -       2.62       3
   7   38    4      10.41        -       5.65       5
   7   38    5      20.45        -       5.06       5
   7   38    6      16.72        -       5.15       6
   7   38    7      16.24        -       4.06       6
   7   39    1      14.77        -       4.73       7
   7   39    2      10.99        -       2.92       7
   7   39    3      17.15        -       6.44       5
   7   39    4      16.42        -       2.23       3
   7   39    5      11.42        -       2.28       5
   7   39    6      11.34        -       2.63       6
   7   39    7      10.88        -       2.14       9
   7   39    8       8.82        -       3.86       4
   7   39    9      12.50        -       5.42       4
   7   40    1      15.04        -       5.52       5
   7   40    2      27.07        -       3.93       4
   7   40    3      10.97        -       4.56       5
   7   40    4      17.04        -       3.81      11
   7   40    7       0.56        -       7.37       3
   7   41    1      13.73        -       4.19       7
   7   41    3      19.84        -       2.66       3
   7   41    4      13.18        -       1.38       9
   7   41    5      18.34        -       2.75       3
   7   41    7       3.22        -       3.09       4
   7   42    4      10.19        -       2.00       5
   7   42    6      17.40        -       5.27       3
   7   43    1      12.35        -       2.02       3
   7   43    3      11.93        -       1.77       4
   7   43    4       8.68        -       1.74       4
   7   44    1       9.17        -       3.31       3
   8    0    0     242.04        -      29.37     140
   8    0    1     506.62        -      88.42      51
   8    0    2     258.32        -      47.88      40
   8    0    3      74.37        -      12.64      11
   8    0    4      23.58        -       2.98       4
   8    0    5      28.84        -       7.44       3
   8    0    6      34.74        -      10.79       4
   8    0    7      31.86        -       5.26       5
   8    0    8     100.19        -      63.65       5
   8    0   10      32.16        -       6.62       3
   8    0   11     267.73        -     160.51       4
   8    0   12      10.46        -       3.43       3
   8    0   13      47.42        -      14.97       6
   8    0   14      23.67        -       1.57       6
   8    0   15      29.59        -       4.83       3
   8    1    0     108.80        -       7.17     250
   8    1    1     353.94        -      55.36      54
   8    1    2      97.18        -      15.04      31
   8    1    3     206.96        -      46.94      10
   8    1    7      38.94        -      10.64       3
   8    1    8      68.11        -      18.09       3
   8    1    9     147.03        -       5.12       3
   8    1   10      93.98        -      26.18       3
   8    1   11      36.32        -       5.14       4
   8    1   14      40.79        -       5.20       3
   8    2    0     485.20        -      53.76     218
   8    2    1     225.84        -      31.57      56
   8    2    2      94.53        -      13.38      33
   8    2    3      70.35        -      15.95       6
   8    2    6      68.24        -      20.24       8
   8    2    9      50.93        -       8.93       4
   8    2   11      40.71        -       9.33       5
   8    2   17      11.08        -       2.72       3
   8    3    0      61.42        -       3.87     238
   8    3    1      82.15        -       8.93      72
   8    3    2     457.49        -      62.62      31
   8    3    3      45.57        -       8.18       8
   8    3    5     159.97        -      29.33       4
   8    3    8     116.43        -      24.79       3
   8    3    9      73.12        -      31.19       5
   8    3   11     121.41        -      43.39       5
   8    3   12      27.27        -       3.88       3
   8    3   19      12.17        -       4.53       3
   8    4    0      69.77        -       4.41     216
   8    4    1      30.19        -       3.25      79
   8    4    2      45.69        -       6.70      32
   8    4    3      81.98        -      23.40       9
   8    4    4     176.68        -      86.22       4
   8    4    5      55.77        -      15.02       3
   8    4    6      87.89        -      45.35       3
   8    4    7     181.40        -      59.98       3
   8    4    8     218.61        -      69.66       3
   8    4    9      44.24        -      13.34       4
   8    4   10      22.54        -      11.28       4
   8    4   11      26.97        -       7.64       4
   8    4   12      18.32        -       3.21       4
   8    4   14      20.58        -       5.31       4
   8    4   15      10.06        -       5.98       4
   8    4   16      38.41        -       8.67       3
   8    5    0     100.90        -       8.62     214
   8    5    1     144.45        -      14.87      96
   8    5    2      68.82        -       9.14      36
   8    5    3      82.22        -      24.19      12
   8    5    4     104.85        -      26.52       5
   8    5    5      49.61        -       8.61       6
   8    5    6      83.99        -      23.24       4
   8    5    7      31.91        -       5.15       5
   8    5    8      46.66        -      12.45       7
   8    5   10      23.44        -       6.00       4
   8    5   11      38.71        -      10.45       8
   8    5   12      18.58        -       0.41       3
   8    5   15      50.89        -      24.48       3
   8    5   16      19.54        -       7.34       5
   8    5   17      13.78        -       2.87       6
   8    5   18      21.29        -      11.24       4
   8    5   19      29.11        -      19.39       4
   8    6    0      67.40        -       4.09     190
   8    6    1     475.44        -      49.45      98
   8    6    2     160.23        -      19.65      59
   8    6    3     194.22        -      46.47      15
   8    6    4      31.90        -       9.03       9
   8    6    5      23.35        -       7.65       9
   8    6    6     254.71        -      67.62      13
   8    6    7     306.22        -      61.26      11
   8    6    8      43.02        -      18.56      14
   8    6    9      44.02        -      15.45       9
   8    6   10      43.84        -      11.76      10
   8    6   11      48.33        -       6.03       6
   8    6   12      19.33        -       4.34       9
   8    6   13      17.75        -       4.56       8
   8    6   14      16.93        -       3.31       6
   8    6   16      20.48        -       5.55       5
   8    6   17      30.38        -       7.30       6
   8    6   19      14.10        -       6.02       3
   8    6   20      11.46        -       2.19       3
   8    7    0     120.07        -      10.56     190
   8    7    1     114.69        -      12.60      80
   8    7    2      47.10        -       4.57      69
   8    7    3      31.34        -       5.61      18
   8    7    4     183.77        -      93.59       7
   8    7    5      50.99        -      11.96       7
   8    7    6      17.40        -       4.34       4
   8    7    7      36.37        -       6.78       9
   8    7    8     203.69        -      49.03      11
   8    7    9      30.89        -       7.60      11
   8    7   10      22.37        -       3.78      14
   8    7   11      13.69        -       6.14       7
   8    7   12      15.63        -       2.79       6
   8    7   13      15.19        -       3.66       4
   8    7   14      14.96        -       4.77       6
   8    7   17      22.61        -       5.47       3
   8    7   18       9.20        -       1.20       3
   8    7   19      15.96        -       4.24       3
   8    8    0      61.34        -       4.82     108
   8    8    1      33.69        -       2.37      94
   8    8    2      50.93        -       3.52      94
   8    8    3     102.68        -      18.10      29
   8    8    4     289.85        -      49.51      30
   8    8    5     157.08        -      33.45      21
   8    8    6      67.01        -       9.65      19
   8    8    7     217.49        -      35.06      22
   8    8    8      27.66        -       4.50      18
   8    8    9      21.74        -       3.75      15
   8    8   10      17.43        -       4.77      13
   8    8   11      43.62        -       7.02      15
   8    8   12      18.24        -       3.19      15
   8    8   13      24.74        -       4.56      15
   8    8   14      30.18        -       4.75      12
   8    8   15       7.34        -       2.40       8
   8    8   16      10.37        -       4.22       7
   8    8   17      14.77        -       4.44       8
   8    8   18      16.64        -       4.08       5
   8    8   19      12.78        -       3.88       5
   8    9    1     145.81        -      15.28      62
   8    9    2     168.30        -      17.90      80
   8    9    3      87.08        -      17.71      29
   8    9    4      70.69        -      25.16      14
   8    9    5      21.30        -       7.38       8
   8    9    6     322.32        -      92.62       7
   8    9    7      36.39        -      10.23       7
   8    9    8     190.89        -      34.96      12
   8    9    9      35.96        -       7.80      12
   8    9   10      23.26        -       4.47       8
   8    9   11      19.31        -       6.18       7
   8    9   12      21.06        -       2.76       6
   8    9   13      17.61        -      12.87       3
   8    9   16      33.64        -       7.28       5
   8    9   17      11.51        -       1.95       6
   8    9   18      20.02        -       6.72       4
   8   10    1      65.78        -       8.48      54
   8   10    2      39.83        -       3.92      60
   8   10    3      28.40        -       4.43      22
   8   10    4      50.81        -       8.17      10
   8   10    5      44.57        -      10.15       9
   8   10    6     110.59        -      37.88       6
   8   10    7     114.78        -      44.87       4
   8   10    8      32.56        -       6.97       8
   8   10    9      45.66        -       6.39       5
   8   10   10      20.82        -       6.93       7
   8   10   11      44.51        -      11.23       5
   8   10   12      23.83        -       3.16       6
   8   10   13      16.03        -       5.86       5
   8   10   14      76.40        -       6.00       6
   8   10   15      35.57        -       9.04       8
   8   10   16      10.38        -       3.03       7
   8   10   17      17.09        -       3.07       6
   8   10   18      26.25        -       8.30       4
   8   11    1     137.56        -      16.23      60
   8   11    2      71.14        -       9.24      66
   8   11    3      74.89        -      11.46      27
   8   11    4      83.35        -      35.56       5
   8   11    5     148.03        -      66.34       4
   8   11    6    1108.96        -     273.10       5
   8   11    7      29.21        -       5.44       6
   8   11    8     217.87        -      54.26       6
   8   11    9      12.30        -       5.60       4
   8   11   10      58.53        -       6.50       5
   8   11   11      26.14        -       5.96       5
   8   11   12      11.42        -       4.34       4
   8   11   13      39.22        -       7.97       3
   8   11   14      11.69        -       1.69       4
   8   12    1     119.38        -      17.03      52
   8   12    2     186.98        -      25.89      66
   8   12    3      57.42        -       7.33      35
   8   12    4      34.85        -       9.92       6
   8   12    5     164.16        -      29.70       4
   8   12    6     190.03        -      25.92       5
   8   12    7     124.54        -      18.61       3
   8   12    8     120.73        -      27.62       7
   8   12   11      12.34        -       3.69       5
   8   12   12      26.10        -       8.23       3
   8   12   16      14.02        -       3.80       3
   8   13    1      25.48        -       2.65      54
   8   13    2      46.38        -       6.93      46
   8   13    3      64.28        -       8.16      36
   8   13    4      48.44        -      19.70       7
   8   13    5     166.57        -      35.92       6
   8   13    8      71.83        -      23.36       4
   8   13   10      17.77        -       5.42       5
   8   14    1     129.51        -      15.70      49
   8   14    2      75.97        -      10.65      48
   8   14    3     536.76        -      75.60      47
   8   14    4     392.34        -      70.45      17
   8   14    5     105.55        -      70.68       3
   8   14    8      41.37        -      13.83       7
   8   14   11      18.97        -       8.57       3
   8   14   12      17.72        -       1.51       3
   8   15    1      30.08        -       2.83      49
   8   15    2     291.80        -      36.44      44
   8   15    3     321.71        -      42.77      34
   8   15    4     149.84        -      22.86      10
   8   15    5     134.69        -      53.09       8
   8   15    8      62.40        -      30.52       3
   8   15    9      29.36        -      11.00       3
   8   15   11      22.34        -      10.26       4
   8   16    1      39.53        -       5.59      41
   8   16    2     407.72        -      53.51      43
   8   16    3     205.73        -      30.58      33
   8   16    4      85.43        -      14.51      23
   8   16    5      18.07        -       5.62       6
   8   16    6      95.45        -      17.72       5
   8   16    7      42.45        -       4.38       4
   8   16   11      27.11        -       5.42       3
   8   16   12      28.22        -       4.69       3
   8   17    1      22.70        -       2.75      38
   8   17    2      32.45        -       4.51      39
   8   17    3      78.40        -      13.06      37
   8   17    4     212.99        -      35.74      16
   8   17    5     155.56        -      37.02       5
   8   17    6     107.29        -      37.58       3
   8   17    7      30.54        -       0.97       3
   8   17    8      32.72        -       9.53       4
   8   17   11      30.05        -       9.77       3
   8   18    1      42.40        -       5.15      36
   8   18    2     157.30        -      26.12      36
   8   18    3     134.96        -      23.65      30
   8   18    4     319.58        -      55.70      25
   8   18    5      64.03        -      13.66      10
   8   18    6      44.08        -      10.60       6
   8   18   11      14.75        -       9.25       4
   8   18   14      24.10        -       5.50       3
   8   19    1     129.36        -      22.26      29
   8   19    2     192.44        -      31.99      33
   8   19    3     301.62        -      40.44      27
   8   19    4      36.33        -       4.56      32
   8   19    5      30.64        -       5.94      12
   8   19    6      34.79        -       8.23       4
   8   19    7      21.68        -      11.35       3
   8   19    8      72.76        -      37.86       3
   8   19   10      33.93        -       6.90       3
   8   20    1      35.86        -       4.44      37
   8   20    2      72.95        -      13.29      27
   8   20    3     122.57        -      23.46      24
   8   20    4     115.83        -      17.15      23
   8   20    5     104.71        -      22.07      11
   8   20    6      53.60        -      18.25       5
   8   20    7     108.27        -      42.84       4
   8   20   11      17.17        -       8.45       3
   8   21    1      72.40        -      12.85      34
   8   21    2     100.04        -      12.63      31
   8   21    3      24.15        -       3.48      30
   8   21    4      93.37        -      13.23      17
   8   21    5      18.60        -       4.34       9
   8   21    6      23.08        -       7.30       9
   8   21    7      30.12        -       5.72       4
   8   21    8      19.44        -       4.31       3
   8   22    1     188.83        -      30.93      32
   8   22    2      17.37        -       1.83      35
   8   22    3      91.72        -      18.52      30
   8   22    4      15.83        -       2.34      21
   8   22    5      46.05        -       6.67      19
   8   22    6      53.65        -      18.18       8
   8   22    7      27.52        -       7.00       3
   8   22    8      49.88        -       9.86       4
   8   23    1     201.32        -      24.36      39
   8   23    2      22.95        -       2.54      27
   8   23    3      25.25        -       3.27      28
   8   23    4      63.36        -      10.25      22
   8   23    5      50.52        -       8.89      17
   8   23    6      30.48        -       4.49       6
   8   23    8      31.39        -      14.93       5
   8   24    1      25.80        -       3.27      40
   8   24    2      70.97        -       8.58      25
   8   24    3      23.53        -       3.77      20
   8   24    4      20.27        -       4.44      21
   8   24    5      27.67        -       2.98      21
   8   24    6      19.23        -       3.83       6
   8   24    7      51.33        -      17.90       4
   8   24    8      20.60        -      17.01       3
   8   25    1      21.52        -       3.37      30
   8   25    2      38.53        -       4.62      33
   8   25    3      21.10        -       2.79      24
   8   25    4      69.20        -      10.33       9
   8   25    5      82.15        -      16.37      14
   8   25    6      42.45        -       5.86      10
   8   25    7      29.74        -       6.26       6
   8   25    9       7.72        -       4.11       3
   8   26    1      37.09        -       4.23      30
   8   26    2      28.87        -       3.39      36
   8   26    3      23.83        -       3.54      22
   8   26    4      24.56        -       3.69      19
   8   26    5      14.69        -       3.45      18
   8   26    6      48.22        -       9.03      11
   8   26    7      20.10        -       2.86       5
   8   26    8      26.40        -       9.10       4
   8   27    1     101.28        -      11.63      34
   8   27    2      30.44        -       5.06      20
   8   27    3      15.19        -       2.11      11
   8   27    4      21.11        -       3.49      19
   8   27    5      14.35        -       4.06      11
   8   27    6      61.95        -      13.97      10
   8   27    7      27.46        -       4.02       7
   8   27    8       6.81        -       1.94       4
   8   28    1      22.60        -       3.67      21
   8   28    2      21.08        -       2.61      20
   8   28    3      24.51        -       3.66      17
   8   28    4      56.66        -      15.46       8
   8   28    5      25.49        -       4.05      17
   8   28    6      61.69        -       7.63      12
   8   28    7      19.32        -       3.13       7
   8   28    8      48.61        -      10.53       5
   8   28   10      21.29        -       6.04       3
   8   29    1      37.93        -       8.26      17
   8   29    2      46.34        -      11.46      14
   8   29    3      30.07        -       4.87      20
   8   29    4      31.16        -       5.64      15
   8   29    5      10.43        -       3.30      11
   8   29    6      17.87        -       2.55      13
   8   29    7      20.29        -       6.20       3
   8   29    8      28.28        -       5.13       5
   8   30    1      34.51        -       6.22      12
   8   30    2      27.62        -       7.57      13
   8   30    3      21.83        -       3.49      19
   8   30    4      26.56        -       6.07      20
   8   30    5      19.42        -       3.35      11
   8   30    6      17.18        -       6.06       7
   8   30    7      18.19        -       3.36      10
   8   30    8      32.65        -       5.43       3
   8   31    1      75.88        -      20.94      14
   8   31    2      24.02        -       3.67      15
   8   31    3      20.44        -       3.85      10
   8   31    4      53.12        -       6.21       6
   8   31    5      17.10        -       6.33       6
   8   31    6      20.42        -       4.77       6
   8   31    7      22.32        -       7.85       5
   8   31    8      21.93        -       7.31       4
   8   31    9      12.84        -       3.25       3
   8   32    1      25.97        -       7.74      12
   8   32    2      25.53        -       3.91      11
   8   32    3      22.48        -       3.00      15
   8   32    4      32.24        -       5.59      12
   8   32    5      12.73        -       1.24       6
   8   32    6      13.77        -       3.16      10
   8   32    7      23.92        -       4.54       6
   8   32    8      16.62        -       3.56       5
   8   33    1      19.90        -       3.01      12
   8   33    2      15.75        -       2.05      11
   8   33    3      25.57        -       7.93      10
   8   33    4      27.48        -       3.32       5
   8   33    5      23.77        -       4.94       8
   8   33    6      16.23        -       3.66      14
   8   33    7      13.81        -       5.18       6
   8   33    8      23.77        -      14.26       4
   8   34    1      13.80        -       3.17       8
   8   34    2      18.04        -       2.52      10
   8   34    3      23.16        -       2.25       6
   8   34    4      12.87        -       3.41       7
   8   34    5      16.45        -       4.32       6
   8   34    6      23.27        -       3.43      12
   8   34    7      21.96        -       3.50       8
   8   34    8      17.45        -       2.13       5
   8   35    1      12.43        -       3.23       9
   8   35    2      19.32        -       4.98       8
   8   35    3      13.04        -       3.03      10
   8   35    4      11.12        -       2.64       7
   8   35    5      12.97        -       3.95       6
   8   35    6      22.54        -       5.53       8
   8   35    7       3.03        -       3.87       9
   8   35    8      31.12        -       4.73       5
   8   36    1      18.15        -       5.28      10
   8   36    2      23.59        -       4.70       9
   8   36    3      22.31        -       4.33      16
   8   36    4      16.42        -       3.85       9
   8   36    5      20.53        -       4.38       4
   8   36    6      16.28        -       2.29       8
   8   36    8      20.83        -       5.21       4
   8   36    9       8.57        -       4.15       4
   8   37    1      24.15        -       2.96       8
   8   37    2      18.48        -       2.66       8
   8   37    3      30.05        -       7.11      11
   8   37    4      33.73        -      10.14      11
   8   37    5      16.38        -       3.32      10
   8   37    6      11.78        -       3.52       9
   8   37    7      20.86        -       3.40       8
   8   37    8      10.45        -       4.23       5
   8   38    1      12.99        -       4.36       9
   8   38    2      28.97        -       4.94       6
   8   38    3      21.54        -       4.92       5
   8   38    4      20.46        -       3.74      16
   8   38    5      14.95        -       4.64       9
   8   38    6      12.91        -       5.03       3
   8   38    7       9.60        -       5.59       3
   8   39    1      21.28        -       2.81       7
   8   39    2      25.44        -       6.18       5
   8   39    3       9.66        -       3.93       5
   8   39    4      15.35        -       4.86       8
   8   39    6      23.15        -       0.83       3
   8   39    7      11.55        -       4.42       5
   8   39    8      15.16        -       4.93       3
   8   40    1      20.15        -       4.24       7
   8   40    2      25.18        -       7.76       6
   8   40    3      16.42        -       4.76       5
   8   40    5      10.75        -       2.12       3
   8   40    7       8.42        -       2.51       4
   8   41    1       9.45        -       2.50      11
   8   41    2      15.00        -       4.77       4
   8   41    3      17.91        -       5.39       3
   8   41    7      16.81        -       9.99       3
   8   42    1      10.01        -       2.56       6
   8   42    2      18.13        -       2.70       6
   8   42    3      10.84        -       7.08       3
   8   42    4       5.92        -       1.40       5
   8   42    5       6.94        -       3.40       3
   8   43    1       7.37        -       2.44       4
   8   43    3      13.46        -       4.85       3
   8   44    1      10.04        -       3.33       4
   9    0    0      54.14        -       4.74     132
   9    0    1     290.25        -      45.46      51
   9    0    2      75.25        -       9.19      53
   9    0    3     104.32        -      41.54      10
   9    0    4     113.17        -      57.42       4
   9    0    5      30.80        -       9.39       5
   9    0    6      53.48        -      17.42       3
   9    0    7      48.88        -      13.70       3
   9    0    8      28.86        -      10.92       4
   9    0    9     131.26        -      58.86       5
   9    0   10      50.46        -       6.18       3
   9    0   12      20.09        -       2.95       3
   9    0   13      26.25        -       3.01       3
   9    0   14      35.06        -       9.94       5
   9    0   15      17.49        -       6.02       4
   9    0   16      17.99        -       3.24       6
   9    1    0     165.89        -      15.15     235
   9    1    1      44.52        -       4.72      50
   9    1    2      28.67        -       4.09      48
   9    1    3     140.70        -      58.06       9
   9    1    9      29.01        -       4.15       3
   9    1   14      35.54        -       7.66       3
   9    2    0      61.13        -       3.86     233
   9    2    1      87.56        -      11.54      64
   9    2    2      48.64        -       5.30      51
   9    2    3      68.65        -      17.03      10
   9    2    4     101.80        -      41.86       5
   9    2    6      35.07        -       6.22       4
   9    2    7      40.68        -       5.68       5
   9    2    8     107.78        -      28.09       3
   9    2   11      33.13        -       7.05       3
   9    2   12      49.42        -      12.11       5
   9    2   19      12.99        -       4.48       5
   9    3    0      82.06        -      18.31     234
   9    3    1     368.19        -      50.77      73
   9    3    2     135.53        -      26.46      37
   9    3    3     102.19        -      36.39      10
   9    3    4     106.14        -      29.51       3
   9    3    6      35.94        -       8.81       6
   9    3    9      35.20        -       4.17       6
   9    3   11      45.40        -      12.69       3
   9    3   12      18.51        -       5.68       3
   9    4    0      56.09        -       3.87     212
   9    4    1     135.73        -      15.92      68
   9    4    2     165.53        -      27.98      45
   9    4    3      36.19        -      12.75       8
   9    4    4      92.22        -      42.28       4
   9    4    5      62.14        -       7.15       4
   9    4    9     114.48        -      34.70       5
   9    4   12      35.29        -       5.41       5
   9    4   14       7.71        -       3.34       3
   9    4   15      38.51        -      10.30       3
   9    5    0      53.37        -       3.43     214
   9    5    1     359.58        -      41.94      81
   9    5    2      42.54        -       4.95      48
   9    5    3      36.81        -      14.03       7
   9    5    4     176.65        -      82.40       6
   9    5    5      82.63        -      16.16       4
   9    5    6      26.98        -       1.20       3
   9    5    7     251.92        -      71.80       4
   9    5    9      30.24        -      12.66       3
   9    5   10      24.95        -       5.24       4
   9    5   11      27.21        -       3.97       4
   9    5   14      15.40        -       3.25       4
   9    5   16      21.55        -       5.49       4
   9    6    0      60.21        -       4.09     195
   9    6    1      37.79        -       3.82      73
   9    6    2      62.04        -       8.36      56
   9    6    3      36.88        -       8.10      15
   9    6    4      33.07        -       9.78       5
   9    6    5     216.61        -      42.03       6
   9    6    6     174.15        -      47.98       8
   9    6    7      95.07        -      11.57       5
   9    6    8      91.38        -      19.85       7
   9    6   10      23.96        -       7.84       4
   9    6   11     132.72        -      36.13       4
   9    6   12      45.60        -       8.52       3
   9    6   15      36.32        -       6.96       4
   9    6   16      20.87        -       6.81       5
   9    6   17      22.13        -       4.92       5
   9    6   18      11.17        -       2.25       6
   9    6   19      21.84        -       7.17       4
   9    7    0      56.53        -       4.73     171
   9    7    1     169.24        -      22.13      68
   9    7    2     143.26        -      19.84      53
   9    7    3      38.04        -       5.32      14
   9    7    4      41.79        -       9.95       9
   9    7    5     252.79        -      72.27      12
   9    7    6      26.16        -       4.19       5
   9    7    7      50.19        -      10.47       8
   9    7    8     169.38        -      42.67      11
   9    7    9      52.04        -       9.94      11
   9    7   10      72.31        -      19.02       8
   9    7   11      28.96        -       2.61       3
   9    7   12      38.86        -       6.93       6
   9    7   13      19.82        -       3.60       8
   9    7   16      19.21        -       6.45       4
   9    7   17      35.30        -       6.26       4
   9    8    0      81.22        -       7.46     187
   9    8    1     108.66        -      13.46      62
   9    8    2     132.25        -      14.12      83
   9    8    3      64.88        -       9.68      32
   9    8    4     109.04        -      26.07       9
   9    8    5      25.94        -       5.70      11
   9    8    6     261.16        -      90.51       6
   9    8    7      36.51        -       6.52       8
   9    8    8     110.00        -      26.06      10
   9    8    9      67.94        -      23.75       9
   9    8   10      21.31        -       4.71       7
   9    8   11      16.60        -       2.18      11
   9    8   12      15.21        -       2.82       8
   9    8   13      25.52        -       9.00       5
   9    8   14      16.94        -       5.19       6
   9    8   15       8.91        -       3.54       4
   9    8   17      40.09        -      13.65       3
   9    9    0      64.62        -       7.31     102
   9    9    1      37.12        -       3.06      73
   9    9    2      29.71        -       2.21     101
   9    9    3      43.03        -       8.04      29
   9    9    4      25.53        -       3.44      26
   9    9    5      24.94        -       3.30      26
   9    9    6     153.80        -      28.05      23
   9    9    7      52.24        -       9.15      20
   9    9    8     100.48        -      16.06      20
   9    9    9      48.26        -       6.36      17
   9    9   10     194.15        -      34.59      13
   9    9   11      20.38        -       2.77      13
   9    9   12      12.54        -       2.97      14
   9    9   13      24.55        -       4.51      11
   9    9   14      18.96        -       4.01      13
   9    9   15      26.03        -       6.36      10
   9    9   16      24.44        -       4.48       7
   9    9   17      21.48        -       3.14       7
   9    9   18      12.48        -       4.35       5
   9    9   20      18.48        -       1.49       3
   9   10    1      59.66        -       5.68      75
   9   10    2      33.34        -       3.18      78
   9   10    3      83.66        -       9.78      31
   9   10    4      95.90        -      15.25      14
   9   10    5     101.23        -      22.01      13
   9   10    6     160.92        -      40.40       8
   9   10    7      30.53        -       6.30      11
   9   10    8     183.04        -      32.91       8
   9   10    9      58.76        -      14.83      11
   9   10   10      47.32        -       5.84       8
   9   10   11      12.43        -       1.72       9
   9   10   12      21.99        -       3.62       4
   9   10   13      29.83        -       6.04       5
   9   10   17       8.19        -       5.79       4
   9   11    1     204.12        -      22.99      70
   9   11    2      36.77        -       5.38      85
   9   11    3      62.98        -      13.91      27
   9   11    4     123.05        -      25.66      16
   9   11    5     256.45        -      66.01      10
   9   11    6      27.60        -      11.15       9
   9   11    7     189.75        -      29.28       5
   9   11    8     149.68        -      33.55       6
   9   11    9      23.01        -       5.15       6
   9   11   10      17.04        -       4.99       7
   9   11   11      30.02        -       5.27       7
   9   11   12      22.34        -       8.17       5
   9   11   13      16.57        -       4.13       8
   9   11   14      24.60        -       3.95       4
   9   11   15      30.44        -       5.81       8
   9   11   16      31.69        -       8.21       4
   9   11   17      15.09        -       6.56       6
   9   12    1      36.88        -       4.42      51
   9   12    2      30.89        -       2.41      78
   9   12    3      28.58        -       3.45      40
   9   12    4      30.16        -       5.03      16
   9   12    5     111.83        -      25.76       8
   9   12    6      20.37        -       4.30       7
   9   12    7      36.31        -      10.61       7
   9   12    8      33.26        -      12.86       6
   9   12    9      19.84        -       5.67       5
   9   12   10      86.43        -      21.53       5
   9   12   11      27.39        -       1.78       5
   9   12   12      23.13        -       5.37       4
   9   12   13       3.81        -       4.33       4
   9   13    1     158.64        -      26.00      34
   9   13    2      36.21        -       3.97      49
   9   13    3     141.85        -      20.23      41
   9   13    4      37.33        -       5.26       7
   9   13    5      67.08        -      14.50       9
   9   13    6      78.87        -      37.06       4
   9   13    7      73.01        -      19.11       3
   9   13    8      15.59        -       7.85       4
   9   13    9      10.56        -      10.53       3
   9   13   10     136.39        -      22.43       4
   9   13   12      29.58        -       7.63       4
   9   13   14       6.80        -       5.77       3
   9   13   15      26.55        -       2.93       3
   9   14    1     104.27        -      16.29      35
   9   14    2      27.11        -       2.72      51
   9   14    3     644.25        -      87.76      35
   9   14    4      98.13        -      25.86      11
   9   14    6     395.09        -      91.77       4
   9   14    9      55.28        -      21.56       3
   9   14   10      27.00        -       8.39       7
   9   15    1     119.76        -      16.64      45
   9   15    2      56.52        -       6.24      46
   9   15    3     134.58        -      22.42      26
   9   15    4     648.92        -     117.99      12
   9   15    5      39.52        -       8.87       5
   9   15    6     107.11        -      24.08       3
   9   15    8     116.90        -      28.04       3
   9   15    9      46.56        -       4.22       5
   9   15   10      26.39        -       2.81       3
   9   15   12      20.43        -       4.12       3
   9   16    1      35.53        -       3.78      51
   9   16    2      34.25        -       4.17      38
   9   16    3      77.35        -      11.79      38
   9   16    4      95.59        -      15.66      22
   9   16    6      26.64        -       9.02       4
   9   16    9       5.53        -       1.84       3
   9   17    1     161.63        -      22.25      43
   9   17    2     227.82        -      29.26      42
   9   17    3     234.37        -      26.97      49
   9   17    4      75.69        -      13.52      20
   9   17    5      54.53        -      12.83       9
   9   17    6      87.28        -      21.15       5
   9   17   11      32.66        -       4.96       3
   9   18    1      37.74        -       5.23      42
   9   18    2      32.57        -       5.06      44
   9   18    3      28.43        -       3.08      31
   9   18    4     173.53        -      30.53      26
   9   18    5      61.05        -       8.06      15
   9   18    6      35.93        -       5.46       4
   9   18   10      26.87        -       6.51       3
   9   19    1      23.45        -       3.64      42
   9   19    2     140.50        -      20.94      39
   9   19    3      81.82        -       9.86      38
   9   19    4      26.96        -       3.83      28
   9   19    5     187.76        -      63.46       9
   9   20    1     313.88        -      42.61      32
   9   20    2      96.00        -      22.22      37
   9   20    3      44.24        -       8.83      27
   9   20    4     232.65        -      29.75      21
   9   20    5      80.53        -      14.89      13
   9   20    6      19.52        -       8.09       4
   9   20    7     100.48        -      53.07       3
   9   21    1      31.99        -       4.03      35
   9   21    2      36.90        -       5.05      35
   9   21    3      33.98        -       5.94      29
   9   21    4      18.85        -       2.74      18
   9   21    5      19.20        -       5.84      12
   9   21    6     109.71        -      20.33       4
   9   21    7      28.19        -       5.76       3
   9   22    1      52.42        -       7.37      25
   9   22    2      16.74        -       2.39      35
   9   22    3      42.76        -       4.84      29
   9   22    4     133.17        -      20.20      14
   9   22    5      22.88        -       4.13      21
   9   22    6      13.27        -       3.63      11
   9   23    1      47.15        -       6.86      27
   9   23    2     130.57        -      14.55      31
   9   23    3      30.22        -       5.97      23
   9   23    4      67.82        -      10.07      27
   9   23    5      18.73        -       4.48      15
   9   23    6      37.40        -      10.25       7
   9   23    8      18.81        -       3.20       5
   9   24    1      56.52        -      10.51      23
   9   24    2      37.09        -       3.80      39
   9   24    3      80.36        -      13.99      22
   9   24    4      39.64        -       7.10      25
   9   24    5      40.84        -       6.05      24
   9   24    6      30.54        -       7.70       9
   9   24    7      15.54        -       7.54       4
   9   24    9      21.71        -       6.78       3
   9   25    1      15.42        -       3.38      20
   9   25    2      18.98        -       2.51      42
   9   25    3      39.16        -       8.28      18
   9   25    4      39.83        -       7.52      15
   9   25    5      16.30        -       2.21      20
   9   25    6      13.47        -       6.10       7
   9   25    7      28.75        -       6.30       9
   9   26    1      30.04        -       3.43      20
   9   26    2      20.81        -       2.49      34
   9   26    3      43.35        -       9.38      17
   9   26    4      27.52        -       4.46      21
   9   26    5      40.23        -       6.04      16
   9   26    6      26.60        -       5.82      10
   9   26    7      35.82        -       7.15       8
   9   26    8      11.24        -       3.27       4
   9   26    9      13.97        -       3.54       3
   9   27    1      18.81        -       2.64      17
   9   27    2      24.75        -       3.23      25
   9   27    3      84.77        -      13.90      22
   9   27    4      40.40        -       8.22      18
   9   27    5      19.54        -       3.54      14
   9   27    6      16.98        -       5.03       9
   9   27    7      31.07        -       5.97       5
   9   27    8      17.99        -       7.67       4
   9   28    1      24.39        -       3.14      19
   9   28    2      19.75        -       2.63      25
   9   28    3      17.86        -       2.97      19
   9   28    4      20.88        -       2.80      17
   9   28    5      29.89        -       7.52      14
   9   28    6      13.39        -       2.61      15
   9   28    7      13.93        -       1.54       6
   9   28    8      24.11        -       2.06       5
   9   29    1      15.44        -       2.63      25
   9   29    2      51.68        -       7.23      27
   9   29    3      31.03        -       4.52      21
   9   29    4      21.01        -       4.08      15
   9   29    5      16.97        -       3.62      12
   9   29    6      15.84        -       2.45      15
   9   29    7      21.83        -       5.50       5
   9   29    8      16.51        -       7.89       5
   9   29    9      14.44        -       9.15       3
   9   30    1      23.47        -       2.19      18
   9   30    2      27.97        -       4.24      17
   9   30    3      13.15        -       2.46      23
   9   30    4      18.15        -       4.23      11
   9   30    5      37.65        -       9.96      10
   9   30    6      29.34        -       8.40       7
   9   30    7      24.81        -       6.74       6
   9   30    8      16.86        -       6.34       4
   9   31    1      21.14        -       3.61      16
   9   31    2      15.74        -       1.84      15
   9   31    3      16.60        -       3.18      11
   9   31    4      10.81        -       2.49       8
   9   31    5      13.08        -       2.39       3
   9   31    6      16.72        -       3.00       8
   9   31    7      18.59        -       3.49       6
   9   32    1      15.28        -       1.92      14
   9   32    2      17.90        -       2.44      18
   9   32    3      11.93        -       3.08      14
   9   32    4      27.28        -       6.25      13
   9   32    5      31.54        -       8.36       5
   9   32    6      19.49        -       3.08       9
   9   32    7      15.80        -       3.11       5
   9   32    8      21.02        -       5.23       4
   9   33    1      15.63        -       2.45      19
   9   33    2      47.08        -      10.63      14
   9   33    3      15.09        -       2.82      17
   9   33    4      30.56        -       6.30       7
   9   33    5      20.78        -       4.03       9
   9   33    6      16.48        -       2.57      12
   9   33    7      16.41        -       5.69       6
   9   33    8      12.00        -       7.40       4
   9   34    1      27.64        -       3.82      18
   9   34    2      13.81        -       2.15      12
   9   34    3      13.87        -       2.82      17
   9   34    4      20.81        -       4.73      11
   9   34    5      13.52        -       3.37      12
   9   34    6      34.98        -       4.26      12
   9   34    7       9.92        -       2.70       7
   9   34    8      18.58        -       3.55       6
   9   34    9       9.57        -       4.16       3
   9   35    1      18.79        -       3.20      12
   9   35    2      25.57        -       4.59       7
   9   35    3      23.33        -       4.51      10
   9   35    4      19.51        -       4.28      11
   9   35    5      19.79        -       4.24       6
   9   35    6      14.65        -       5.01       5
   9   35    7      14.16        -       4.68       4
   9   35    8      17.81        -       6.38       5
   9   36    1      20.90        -       3.97      13
   9   36    2      15.95        -       4.58       8
   9   36    3      11.87        -       3.81      13
   9   36    4      21.32        -       6.17      12
   9   36    5      28.78        -       5.33       5
   9   36    6      34.94        -       6.66       7
   9   36    7      29.40        -       6.76       4
   9   36    8      14.13        -       2.69       4
   9   36    9      12.53        -       1.40       3
   9   37    1      27.46        -       6.40      11
   9   37    2      17.56        -       2.89       7
   9   37    3       9.87        -       2.20       9
   9   37    4      11.70        -       3.31      10
   9   37    5      16.89        -       2.90       9
   9   37    6       4.76        -       4.54       5
   9   37    7      16.71        -       3.23       6
   9   37    8      10.17        -       4.48       4
   9   38    1      28.04        -       3.85      11
   9   38    2      22.75        -       2.72      12
   9   38    3      17.50        -       5.39       5
   9   38    5      17.85        -       1.90       3
   9   39    1      15.48        -       2.62      10
   9   39    2      15.63        -       4.05       7
   9   39    3       7.75        -       6.13       5
   9   39    4       5.63        -       5.32       3
   9   39    5      22.84        -       6.21       3
   9   39    6      17.89        -       6.15       3
   9   39    7       8.00        -       3.18       4
   9   40    1      11.56        -       3.48      10
   9   40    2      16.26        -       4.88       4
   9   40    4      14.62        -       2.61       4
   9   40    5      13.92        -       3.61       6
   9   40    6      12.00        -       3.72       6
   9   40    7      15.16        -       3.53       3
   9   41    1       6.64        -       2.92       7
   9   41    2      17.78        -       2.72       6
   9   41    5      12.54        -       3.06       5
   9   41    7      18.38        -       2.37       3
   9   42    1      13.55        -       3.48       8
   9   42    2      11.03        -       3.17       5
   9   42    7       3.86        -       2.15       3
   9   43    1      11.95        -       2.37       8
   9   43    2       9.46        -       2.71       3
   9   43    3      10.60        -       2.46       7
   9   43    4       7.44        -       1.74       3
   9   44    1      14.00        -       2.85       6
  10    0    0     213.70        -      24.79     125
  10    0    1     332.35        -      59.06      46
  10    0    2     217.19        -      38.60      41
  10    0    3      43.68        -       6.95       9
  10    0    4     106.14        -      46.83       7
  10    0    5      31.46        -       6.32       4
  10    0    6      31.38        -       8.77       3
  10    0    7      31.16        -       8.58       8
  10    0    9      21.47        -      14.24       4
  10    0   10      58.67        -      29.00       5
  10    0   11      15.22        -       6.76       4
  10    0   13      16.72        -       7.66       3
  10    0   15      17.98        -       3.52       3
  10    0   16      24.26        -       5.98       3
  10    1    0      54.43        -       4.10     208
  10    1    1     125.43        -      16.03      54
  10    1    2      27.77        -       4.15      37
  10    1    3     109.74        -      33.29       5
  10    1   15      13.77        -       5.49       3
  10    2    0     103.32        -       8.52     235
  10    2    1     201.59        -      22.33      72
  10    2    2     133.09        -      19.21      47
  10    2    3     179.66        -      36.24      14
  10    2    4      34.26        -       3.28       4
  10    2    6     162.32        -      87.78       3
  10    2   15      27.73        -       4.20       3
  10    3    0      77.69        -       5.61     183
  10    3    1      67.44        -       7.75      79
  10    3    2      68.48        -      11.61      52
  10    3    3      90.80        -      20.81      13
  10    3    4     148.79        -      89.33       3
  10    3    7      36.13        -       5.67       4
  10    3   12      35.56        -       6.82       6
  10    3   13      31.40        -      15.54       3
  10    4    0      92.63        -       5.86     203
  10    4    1      56.35        -       7.27      44
  10    4    2      31.20        -       3.82      53
  10    4    3      23.83        -       5.56       5
  10    4    6      56.42        -       6.13       3
  10    4    7      34.91        -      10.32       3
  10    4   10     100.22        -      22.72       3
  10    4   12      21.12        -       4.59       3
  10    4   14      31.07        -       3.92       3
  10    5    0      64.19        -       4.63     198
  10    5    1      65.85        -       5.99      79
  10    5    2     146.53        -      20.32      56
  10    5    3      51.21        -       7.67       5
  10    5    4      33.53        -       5.21       3
  10    5    5      25.42        -       5.23       5
  10    5    6      17.30        -       3.12       3
  10    5    9      46.17        -       5.80       5
  10    5   10      16.59        -       3.77       3
  10    5   14      17.76        -       1.43       3
  10    6    0      55.77        -       3.37     193
  10    6    1     258.01        -      31.89      64
  10    6    2     198.17        -      21.70      51
  10    6    3     157.68        -      41.99      14
  10    6    4     120.96        -      43.33       5
  10    6    5     124.00        -      53.70       3
  10    6    6      48.37        -       4.30       7
  10    6    8      53.82        -      27.00       4
  10    6   10     141.80        -      31.38       4
  10    6   11      25.36        -       3.19       4
  10    6   14      21.57        -       5.46       3
  10    6   15      18.35        -       3.57       3
  10    6   16      29.45        -      14.09       3
  10    7    0     253.75        -      37.09     175
  10    7    1      53.24        -       5.61      60
  10    7    2     137.44        -      16.32      71
  10    7    3      27.51        -       8.40      14
  10    7    4      59.12        -      12.51       9
  10    7    5      48.81        -      13.34       5
  10    7    6      44.68        -      15.87       6
  10    7    7     132.57        -      66.86       4
  10    7    8      39.88        -       4.19       5
  10    7    9      53.17        -      26.83       3
  10    7   10      29.67        -       7.40       3
  10    7   12      16.95        -       2.97       7
  10    7   14      16.64        -       4.03       4
  10    7   15      17.74        -       6.87       3
  10    7   16      22.84        -       3.20       6
  10    7   17      33.82        -      10.93       5
  10    7   18      19.38        -       5.25       4
  10    7   19      25.42        -       5.51       3
  10    8    0     177.26        -      23.24     164
  10    8    1      77.57        -      10.21      64
  10    8    2      51.37        -       4.74      76
  10    8    3      29.89        -       5.67      14
  10    8    4      44.16        -       7.63      14
  10    8    5      50.83        -       7.69      11
  10    8    6     126.63        -      33.57       8
  10    8    7     125.32        -      23.67       8
  10    8    8      35.23        -       7.59       9
  10    8    9      56.93        -      11.88       8
  10    8   10      28.77        -       4.87       5
  10    8   11      34.37        -      10.40       4
  10    8   13      22.24        -       6.08       5
  10    8   16      13.66        -       6.47       5
  10    8   17       6.64        -       2.53       3
  10    9    0      57.30        -       3.36     180
  10    9    1      64.07        -       7.28      70
  10    9    2      37.11        -       3.23      78
  10    9    3      92.21        -      11.52      31
  10    9    4      84.88        -      14.81      13
  10    9    5      85.38        -      19.24      14
  10    9    6     224.29        -      44.69      10
  10    9    7      38.82        -       6.12      12
  10    9    8     201.73        -      48.50       7
  10    9    9      54.11        -      13.67       9
  10    9   10      35.49        -       5.88       8
  10    9   11       9.28        -       5.13       6
  10    9   12      30.79        -       5.16       5
  10    9   14      17.43        -       3.56       3
  10    9   15      23.41        -       7.34       4
  10    9   16      14.57        -       2.88       3
  10    9   17      19.67        -       4.87       4
  10   10    0     155.56        -      21.72     100
  10   10    1      64.66        -       5.88      82
  10   10    2      44.22        -       3.85      93
  10   10    3     297.83        -      39.55      47
  10   10    4      38.98        -       4.31      24
  10   10    5      23.98        -       2.95      23
  10   10    6     120.06        -      23.76      22
  10   10    7      30.17        -       6.15      20
  10   10    8      38.42        -       5.38      18
  10   10    9      20.12        -       2.82      18
  10   10   10      24.10        -       3.24      17
  10   10   11      19.61        -       6.26      12
  10   10   12      14.56        -       2.32      12
  10   10   13      81.84        -      16.26       8
  10   10   14      19.05        -       4.59       6
  10   10   15      16.59        -       4.24       8
  10   10   16      10.71        -       4.01       7
  10   10   17      16.19        -       5.85       5
  10   10   18       9.57        -       2.85       5
  10   10   19       8.20        -       4.89       3
  10   11    1     105.58        -      12.29      57
  10   11    2     155.88        -      19.10      78
  10   11    3      35.21        -       5.11      29
  10   11    4     328.17        -      74.01      12
  10   11    5     406.66        -      69.63      12
  10   11    6     203.22        -      33.03       9
  10   11    7      74.53        -      23.11       8
  10   11    8     153.74        -      21.93       7
  10   11    9      41.75        -      12.95       8
  10   11   10      22.43        -       5.11      11
  10   11   11      21.69        -       6.38      11
  10   11   12      37.33        -      10.00       9
  10   11   13      11.65        -       4.15       6
  10   11   14      22.53        -       3.53       6
  10   11   15      22.87        -       4.97       3
  10   11   16      10.14        -       2.74       3
  10   12    1     286.78        -      49.64      45
  10   12    2     121.50        -      13.05      77
  10   12    3      27.15        -       2.73      51
  10   12    4     256.48        -      52.73      18
  10   12    5      27.65        -       4.86      13
  10   12    6     352.46        -      96.62       7
  10   12    7     228.78        -     117.33       4
  10   12    8      60.64        -      24.03       5
  10   12    9      60.71        -      19.51       8
  10   12   10      37.78        -       6.22       8
  10   12   11      24.16        -       1.35       3
  10   12   12      14.10        -       5.49       6
  10   12   13      18.55        -       2.35       7
  10   12   15      18.71        -       5.76       5
  10   12   16      20.55        -       5.83       6
  10   12   17      12.01        -       3.63       4
  10   13    1      91.68        -      11.13      53
  10   13    2     113.45        -      15.77      50
  10   13    3      27.82        -       3.41      44
  10   13    4     269.07        -      71.28       8
  10   13    5     126.52        -      32.01      13
  10   13    6     142.95        -      39.32       4
  10   13    7      22.36        -       7.31       7
  10   13    8      82.81        -      23.94       6
  10   13    9      25.86        -       5.22       5
  10   13   10      26.74        -       4.07       8
  10   13   11      66.12        -      18.21      10
  10   13   12      22.44        -       3.66       3
  10   13   13      13.00        -       2.99       4
  10   13   14      23.96        -      10.53       4
  10   13   19      15.93        -       6.06       3
  10   14    1      52.59        -       5.29      57
  10   14    2      96.11        -      11.13      41
  10   14    3     140.95        -      19.17      44
  10   14    4      67.91        -      15.08      15
  10   14    5      43.15        -       9.73       5
  10   14    8      99.75        -      24.93       6
  10   14    9      22.83        -       8.51       7
  10   14   11      22.90        -       5.87       4
  10   14   15      30.02        -      13.74       3
  10   15    1     111.63        -      13.15      50
  10   15    2      52.54        -       9.16      40
  10   15    3     154.49        -      20.92      35
  10   15    4     212.05        -      45.35      13
  10   15    5      17.18        -       2.88       5
  10   15    6      50.25        -       4.56       3
  10   15    8      37.13        -      11.92       3
  10   15   10      13.13        -       5.63       4
  10   16    1      37.14        -       3.50      50
  10   16    2     242.05        -      37.37      49
  10   16    3      41.52        -       4.67      43
  10   16    4      38.22        -       5.46      23
  10   16    5      45.39        -      21.50       6
  10   16    6     315.07        -      74.89       7
  10   16    8     103.59        -      26.06       4
  10   16   10      22.73        -       8.21       3
  10   16   12      24.28        -       3.99       4
  10   16   13      25.19        -       7.60       3
  10   17    1     313.87        -      34.39      48
  10   17    2      38.59        -       4.49      44
  10   17    3     565.92        -      62.04      49
  10   17    4     395.99        -      53.50      25
  10   17    5      25.89        -       7.69       8
  10   17    6      37.36        -      14.36       4
  10   17   10      27.30        -       3.26       5
  10   18    1     150.66        -      17.77      42
  10   18    2      53.75        -       9.74      41
  10   18    3      47.84        -       6.00      41
  10   18    4      70.62        -      49.18      15
  10   18    5     128.19        -      17.95      12
  10   18    6      23.69        -      12.67       5
  10   18    8      70.19        -      14.58       3
  10   19    1     100.69        -      12.18      28
  10   19    2     103.96        -      16.43      39
  10   19    3      36.30        -       5.62      24
  10   19    4      29.48        -       5.24      22
  10   19    5      21.66        -       5.55       8
  10   19    6      51.20        -      14.82       4
  10   19    7      16.91        -       0.52       3
  10   20    1      25.56        -       3.72      29
  10   20    2     144.53        -      19.54      43
  10   20    3      24.33        -       2.71      32
  10   20    4      87.13        -      16.62      21
  10   20    5      53.00        -       7.67      14
  10   20    6      30.40        -       2.58       3
  10   21    1      21.82        -       4.23      25
  10   21    2      31.78        -       3.47      32
  10   21    3      94.12        -      11.38      30
  10   21    4     109.64        -      16.94      17
  10   21    5      33.36        -       8.90       8
  10   21    6      24.14        -       7.90       6
  10   21    8      32.40        -      13.87       3
  10   22    1      26.26        -       4.48      29
  10   22    2      75.07        -      10.92      32
  10   22    3      27.85        -       2.78      31
  10   22    4      39.73        -       5.33      27
  10   22    5      28.40        -       3.83      25
  10   22    6     142.51        -      24.26       9
  10   22    7      19.95        -       4.47       3
  10   23    1      24.20        -       2.45      33
  10   23    2      52.38        -       7.36      31
  10   23    3      39.14        -       3.83      39
  10   23    4      22.75        -       3.28      29
  10   23    5      20.18        -       2.72      17
  10   23    6      72.62        -      23.68       6
  10   23    7      54.55        -       7.59       4
  10   24    1      19.09        -       3.87      31
  10   24    2      21.65        -       2.42      40
  10   24    3      15.28        -       2.83      24
  10   24    4      32.45        -       6.51      20
  10   24    5      64.54        -       8.74      25
  10   24    6      24.42        -       6.57       9
  10   24    7      11.75        -       6.84       3
  10   24    8      14.96        -       4.20       3
  10   25    1      33.95        -       5.36      24
  10   25    2      47.59        -       6.08      42
  10   25    3      43.03        -       7.49      27
  10   25    4      60.28        -       8.73      22
  10   25    5      23.86        -       4.88      14
  10   25    6      87.85        -      18.07       8
  10   25    7      16.44        -       3.31       9
  10   26    1      64.99        -      12.04      25
  10   26    2      30.24        -       4.69      35
  10   26    3      85.31        -      14.41      22
  10   26    4      33.71        -       7.46      15
  10   26    5      22.72        -       4.91      15
  10   26    6      44.83        -      11.75       9
  10   26    7       4.75        -       3.63       5
  10   26    9      17.56        -       1.58       5
  10   27    1      28.80        -       3.89      22
  10   27    2      60.29        -       5.83      34
  10   27    3      17.89        -       1.75      28
  10   27    4      32.95        -       4.64      19
  10   27    5      24.47        -       3.87       9
  10   27    6      26.60        -       4.43       6
  10   27    7      19.06        -       4.24       6
  10   27    8      10.87        -       3.53       3
  10   28    1      15.98        -       3.59      18
  10   28    2      28.86        -       3.42      22
  10   28    3      21.20        -       3.22      26
  10   28    4      50.54        -      11.19      17
  10   28    5      20.52        -       3.38      12
  10   28    6      25.89        -       7.02      12
  10   28    7      17.72        -       4.69       8
  10   28    8      54.93        -       3.92       3
  10   29    1      27.53        -       4.95       9
  10   29    2      16.50        -       2.70      26
  10   29    3      17.26        -       3.73      14
  10   29    4      30.57        -       5.06      17
  10   29    5      13.36        -       2.65      17
  10   29    6      17.04        -       3.19      11
  10   29    7       4.68        -       2.46       4
  10   29    8      57.42        -      13.62       3
  10   30    1      14.78        -       3.04      17
  10   30    2      32.29        -       5.10      18
  10   30    3      52.30        -       7.77      14
  10   30    4      32.51        -      10.36      14
  10   30    5      14.47        -       1.85      12
  10   30    6      20.75        -       4.05      11
  10   30    7      27.81        -       2.26       5
  10   31    1      22.92        -       3.13      12
  10   31    2      14.23        -       2.48      17
  10   31    3      54.52        -       7.39      14
  10   31    4       8.09        -       2.82       7
  10   31    5      24.49        -       6.54       6
  10   31    6      14.68        -       3.22      13
  10   31    7      13.79        -       2.52       4
  10   31    8      30.68        -       1.06       3
  10   32    1      15.20        -       2.82      10
  10   32    2      15.20        -       2.80      18
  10   32    3      19.10        -       3.45      16
  10   32    4      11.99        -       1.96      15
  10   32    5      17.50        -       4.66       9
  10   32    6      24.56        -       4.56      12
  10   32    7       2.88        -       2.60       3
  10   32    8      15.19        -       2.77       4
  10   32    9      14.88        -       4.89       4
  10   33    1      22.17        -       2.43       7
  10   33    2      24.55        -       3.74      16
  10   33    3      17.32        -       2.98      16
  10   33    4      14.90        -       3.91      13
  10   33    5      27.11        -       4.81      11
  10   33    6      25.61        -       4.83       7
  10   33    7      24.02        -       4.61       7
  10   33    8      22.64        -       4.96       8
  10   34    1      21.28        -       6.65       9
  10   34    2      17.08        -       2.70      16
  10   34    3      11.48        -       3.29      11
  10   34    4      32.18        -       7.14       9
  10   34    5      17.41        -       6.57       7
  10   34    6      22.67        -       4.61       9
  10   34    7      10.87        -       1.70       6
  10   34    8      11.24        -       5.08       5
  10   35    1      32.17        -       7.02      11
  10   35    2      14.22        -       2.39      13
  10   35    3      19.78        -       3.34       7
  10   35    4      20.86        -       4.57      10
  10   35    5      11.60        -       2.61       3
  10   35    6      18.92        -       2.09       7
  10   35    8      20.03        -       4.83       4
  10   36    1      17.27        -       3.98      11
  10   36    2      14.49        -       3.01      13
  10   36    3      14.95        -       3.94      10
  10   36    4      17.45        -       6.68       6
  10   36    5      15.31        -       5.41       5
  10   36    6      11.79        -       1.29       4
  10   36    7      18.05        -       7.68       5
  10   36    9      17.25        -       2.35       3
  10   37    1      17.19        -       2.98      10
  10   37    2      16.38        -       4.77       9
  10   37    3      11.60        -       3.40       7
  10   37    4      20.13        -       2.65      10
  10   37    5      13.26        -       2.27       6
  10   37    6       9.02        -       2.69       3
  10   37    7      11.14        -       5.43       4
  10   37    8      10.18        -       4.27       4
  10   38    1      16.94        -       3.53      11
  10   38    2      17.40        -       3.34      12
  10   38    3      16.40        -       3.43       7
  10   38    4      15.43        -       2.40       8
  10   38    5      17.39        -       2.53       6
  10   39    1      10.88        -       2.47      14
  10   39    2      10.08        -       3.15       9
  10   39    3       9.57        -       1.55       8
  10   39    4      19.77        -       4.76       5
  10   39    7      12.92        -       5.89       3
  10   40    1       6.99        -       2.93      10
  10   40    2      11.63        -       3.43       7
  10   40    3      16.74        -       3.11       9
  10   40    5      13.93        -       7.33       6
  10   40    6      12.80        -       5.25       3
  10   40    7      11.84        -       1.56       3
  10   41    1       6.44        -       1.91       9
  10   41    2      11.18        -       4.98       5
  10   41    3      13.70        -       3.00       8
  10   41    5       4.79        -       7.04       3
  10   41    6       5.30        -       0.77       3
  10   42    1       7.52        -       2.82       8
  10   42    2      17.95        -       5.03       6
  10   42    3      14.72        -       5.54       4
  10   42    4      14.13        -       3.53       4
  10   42    5      13.53        -       3.92       3
  10   43    1      17.33        -       5.35       3
  10   43    2      11.40        -       3.74       5
  10   43    3      18.42        -       3.77       3
  10   43    4       3.82        -       3.02       4
  10   44    2       6.82        -       4.03       5
  11    0    0      52.89        -       4.93     125
  11    0    1      45.72        -       4.99      57
  11    0    2      33.68        -       2.93      53
  11    0    3      65.03        -      11.06      18
  11    0    4      47.40        -      22.02       5
  11    0    5      47.12        -      17.66       4
  11    0    6      49.44        -      37.91       3
  11    0    7      17.77        -       5.67       3
  11    0    8      35.41        -       6.58       3
  11    0   10     192.03        -      65.92       3
  11    0   11      30.44        -       9.97       5
  11    0   12      39.07        -       4.94       5
  11    0   15      -1.38        -       2.48       4
  11    0   17      25.08        -       3.64       3
  11    0   18      24.04        -       7.23       3
  11    1    0      68.04        -       5.28     197
  11    1    1     183.72        -      23.35      48
  11    1    2     137.58        -      18.26      47
  11    1    3      38.94        -       8.03      17
  11    1   11      37.07        -       9.92       3
  11    2    0      58.84        -       3.95     234
  11    2    1      36.09        -       3.98      51
  11    2    2      89.23        -      12.20      45
  11    2    3      84.78        -      18.42      16
  11    2    6     118.59        -      25.41       3
  11    2   14      10.56        -       3.29       3
  11    3    0      57.58        -       3.89     192
  11    3    1     107.93        -      14.13      68
  11    3    2      52.63        -       8.70      42
  11    3    3     132.92        -      23.21      22
  11    3    4      92.75        -      22.51       3
  11    3    5      42.29        -      23.54       3
  11    3    8     197.61        -     111.44       3
  11    3   14      25.73        -       5.33       4
  11    3   15      11.95        -       4.57       3
  11    4    0      45.12        -       2.94     207
  11    4    1      69.31        -       7.23      52
  11    4    2     268.32        -      36.12      48
  11    4    3      30.67        -       9.42      14
  11    4    4      98.65        -      51.96       6
  11    4    7      94.21        -      23.87       5
  11    4   12      26.37        -       4.15       3
  11    4   15       9.78        -       0.47       4
  11    5    0      63.02        -       4.87     185
  11    5    1      50.56        -       4.99      76
  11    5    2      45.59        -       4.99      54
  11    5    3     153.53        -      40.24      18
  11    5    4      85.30        -      21.88       5
  11    5    5     320.90        -     230.33       4
  11    5    6     257.75        -     103.15       5
  11    5    9      40.47        -       5.33       3
  11    5   11      15.68        -       4.85       4
  11    5   13      23.07        -       1.94       3
  11    5   15      19.27        -       3.60       3
  11    6    0     166.06        -      16.29     199
  11    6    1     298.09        -      39.72      60
  11    6    2      71.29        -       9.77      46
  11    6    3      27.44        -       5.89      14
  11    6    6     207.30        -      38.16       3
  11    6    7      57.19        -      16.29       3
  11    6    8     155.71        -      20.01       3
  11    6    9      19.65        -       5.52       6
  11    6   11       9.61        -       5.11       3
  11    6   12      24.06        -       4.27       3
  11    6   13       5.42        -       5.88       3
  11    6   17      14.62        -       6.92       3
  11    7    0      60.47        -       4.09     172
  11    7    1      74.89        -       8.82      57
  11    7    2      46.01        -       5.27      65
  11    7    3     180.50        -      36.47      16
  11    7    4     254.52        -      88.91       4
  11    7    5      56.20        -      33.73       3
  11    7    7     114.42        -      27.14       6
  11    7   10      37.93        -      15.19       3
  11    7   11      24.82        -       5.56       7
  11    7   13      20.24        -       5.10       4
  11    7   15      53.50        -      10.11       3
  11    8    0     103.55        -      12.79     158
  11    8    1     102.35        -      14.40      55
  11    8    2      62.92        -       6.51      68
  11    8    3      76.94        -      15.62      18
  11    8    5     317.50        -      62.75       7
  11    8    6    1167.60        -     413.51       5
  11    8    8     161.34        -      60.25       5
  11    8    9      22.70        -       2.69       5
  11    8   10      15.90        -       5.88       3
  11    8   11      21.90        -       6.81       7
  11    8   12      22.09        -       3.23       9
  11    8   14      23.37        -       5.62       5
  11    8   15      18.15        -       4.45       7
  11    8   16      21.88        -       6.07       6
  11    8   17      44.34        -      14.29       4
  11    8   18      13.27        -       4.67       3
  11    9    0     115.95        -      16.19     151
  11    9    1     192.49        -      26.72      64
  11    9    2      42.26        -       4.55      74
  11    9    3      73.25        -      15.31      23
  11    9    4      85.58        -      19.63      19
  11    9    5     163.00        -      37.32      13
  11    9    6      79.61        -      25.49       6
  11    9    7      75.45        -      20.90       5
  11    9    8      90.85        -      21.31       8
  11    9    9      29.26        -       7.08       9
  11    9   12      13.05        -       4.76       3
  11    9   13      14.54        -       5.31       4
  11    9   15      24.34        -       8.02       3
  11    9   16      28.52        -      11.19       3
  11    9   17      25.20        -       4.16       5
  11   10    0     107.19        -       8.95     175
  11   10    1     109.54        -      12.49      61
  11   10    2     162.11        -      16.49      79
  11   10    3      47.06        -       5.38      30
  11   10    4     320.36        -      74.50      14
  11   10    5     371.02        -      77.48      15
  11   10    6     383.97        -      71.25      16
  11   10    7     126.04        -      28.01      10
  11   10    8     114.64        -      22.20      10
  11   10    9      21.37        -       5.33      10
  11   10   10      25.75        -       3.48       6
  11   10   11      18.39        -       6.54       6
  11   10   12      35.18        -       7.68       4
  11   10   13      17.95        -       6.90       4
  11   10   15      10.10        -       4.86       4
  11   10   16      19.22        -       7.12       3
  11   11    0     217.35        -      31.27      92
  11   11    1      79.43        -      10.35      65
  11   11    2      26.03        -       2.56      82
  11   11    3     214.65        -      29.09      40
  11   11    4     336.53        -      57.74      23
  11   11    5      92.75        -      14.90      25
  11   11    6      16.42        -       2.44      21
  11   11    7     104.42        -      18.16      20
  11   11    8      23.77        -       4.29      16
  11   11    9      23.22        -       2.96      15
  11   11   10      59.28        -       9.57      16
  11   11   11      17.89        -       2.51      14
  11   11   12      18.82        -       3.84       9
  11   11   13      21.97        -       7.49      11
  11   11   14      10.88        -       3.19       9
  11   11   15      15.78        -       3.68       6
  11   11   16      21.24        -      10.03       5
  11   11   17       5.33        -       1.61       6
  11   11   18      16.09        -       3.42       6
  11   11   19       8.03        -       3.71       3
  11   12    1     214.48        -      23.51      57
  11   12    2     224.19        -      20.74      67
  11   12    3     181.57        -      25.99      41
  11   12    4      64.73        -      15.41      18
  11   12    5      49.17        -       9.76       9
  11   12    6      94.13        -      20.98      10
  11   12    7      79.62        -      11.98      14
  11   12    8      19.02        -       3.39       7
  11   12    9      73.25        -      17.89       7
  11   12   10      21.45        -       3.04      11
  11   12   11      49.91        -       9.77      11
  11   12   12      11.61        -       3.20       7
  11   12   13      15.37        -       2.65       7
  11   12   14      23.88        -       3.53       5
  11   12   15      18.12        -       2.61       8
  11   12   19       4.76        -       1.99       3
  11   13    1      34.06        -       3.55      45
  11   13    2     126.15        -      12.46      57
  11   13    3      33.43        -       4.25      48
  11   13    4     412.81        -      56.27      22
  11   13    5      27.29        -       5.10      15
  11   13    6      23.45        -       5.66       8
  11   13    7     176.81        -      37.15       5
  11   13    8      29.42        -       6.62       4
  11   13    9      32.49        -       5.56      11
  11   13   10       9.05        -       2.24       4
  11   13   11      19.40        -      10.47       5
  11   13   12      28.24        -       5.86       3
  11   13   13      23.13        -       8.79       4
  11   13   15       7.21        -       7.88       3
  11   13   16      15.06        -       5.42       6
  11   13   17      41.00        -      13.32       3
  11   13   18      10.10        -       2.61       3
  11   14    1     218.62        -      33.40      44
  11   14    2      92.08        -      11.23      47
  11   14    3     323.12        -      47.48      41
  11   14    4      26.20        -       4.49      21
  11   14    5      59.10        -      11.85       8
  11   14    6      81.48        -      18.47       7
  11   14    7      17.60        -       4.17       6
  11   14    8      60.36        -      13.02       6
  11   14    9      64.85        -       9.54       8
  11   14   10      24.43        -       7.75       6
  11   14   11      18.71        -       4.13       5
  11   14   18      14.87        -       5.83       3
  11   15    1     221.33        -      32.53      42
  11   15    2     118.03        -      14.44      49
  11   15    3      50.45        -       4.87      48
  11   15    4     206.45        -      30.58      21
  11   15    5      47.50        -      19.74       9
  11   15    6      98.95        -      30.89       5
  11   15    7      71.02        -      24.32       5
  11   15    8      73.57        -       6.49       5
  11   15    9      27.12        -       3.37       4
  11   15   11      18.95        -       8.10       5
  11   15   14      24.11        -       4.29       3
  11   15   15      10.37        -       2.23       4
  11   16    1     291.37        -      34.97      46
  11   16    2      95.12        -       8.93      55
  11   16    3     469.21        -      51.25      39
  11   16    4      33.06        -       5.20      26
  11   16    5      23.80        -       5.18       4
  11   16    6     114.47        -      78.34       5
  11   16    7      22.10        -       6.54       3
  11   16    8      30.90        -       1.35       4
  11   16    9      19.64        -       3.64       3
  11   16   10      32.65        -       9.39       4
  11   16   11      34.32        -       2.43       3
  11   16   15      18.67        -       7.01       3
  11   17    1     111.17        -      12.97      42
  11   17    2      39.72        -       6.92      53
  11   17    3     151.99        -      20.35      42
  11   17    4      42.71        -       5.81      21
  11   17    5      64.87        -      16.98      11
  11   17    6      48.33        -       7.43       5
  11   17   10      35.67        -       3.46       4
  11   17   11      20.62        -       5.94       3
  11   17   12      19.73        -       6.33       4
  11   17   13      31.55        -       9.51       3
  11   18    1      27.00        -       3.05      34
  11   18    2     240.07        -      34.73      41
  11   18    3     378.37        -      40.62      45
  11   18    4     135.02        -      24.44      26
  11   18    5     174.60        -      29.51      14
  11   18    6      63.59        -      11.24       8
  11   18    9      12.94        -       3.97       3
  11   18   15      20.50        -       4.46       4
  11   19    1     309.97        -      47.06      32
  11   19    2     144.50        -      20.99      32
  11   19    3     397.68        -      68.80      34
  11   19    4      34.07        -       4.88      29
  11   19    5      31.85        -       5.23       9
  11   19    6      46.87        -       6.90       4
  11   19   11       9.97        -      15.98       3
  11   20    1      55.43        -       8.04      32
  11   20    2      92.20        -      11.68      38
  11   20    3      45.49        -       5.15      49
  11   20    4      59.05        -       8.03      25
  11   20    5      36.89        -       6.20      16
  11   20    6      40.17        -       4.54       4
  11   20    7      15.67        -       9.51       3
  11   20   12       9.37        -       3.03       3
  11   21    1      48.26        -       5.64      29
  11   21    2     302.59        -      36.56      35
  11   21    3      49.33        -       5.69      34
  11   21    4      20.06        -       3.45      21
  11   21    5      28.90        -       4.65      15
  11   21    6      32.41        -      10.64      11
  11   21    7      33.46        -      12.67       3
  11   21    8      21.44        -       5.71       4
  11   22    1      32.68        -       6.48      30
  11   22    2      85.04        -      11.09      32
  11   22    3      31.20        -       4.00      37
  11   22    4     152.77        -      22.36      22
  11   22    5      45.55        -       8.15      23
  11   22    6      25.93        -       7.33       8
  11   22    7      49.81        -      14.30       4
  11   22   15      23.50        -       3.08       3
  11   23    1      36.61        -       5.69      27
  11   23    2     186.59        -      18.25      27
  11   23    3      58.74        -       8.24      24
  11   23    4      21.52        -       2.64      25
  11   23    5      22.10        -       2.71      22
  11   23    6      39.74        -      12.93       3
  11   23    7       8.30        -       4.57       3
  11   24    1      48.38        -       6.25      27
  11   24    2      53.38        -       9.06      25
  11   24    3      27.02        -       3.51      31
  11   24    4      22.85        -       3.38      25
  11   24    5      26.99        -       4.23      23
  11   24    6      19.55        -       6.55       7
  11   24    7       9.79        -       2.79       4
  11   25    1      31.50        -       3.76      31
  11   25    2      27.92        -       2.85      36
  11   25    3      43.08        -       6.72      20
  11   25    4      48.09        -       6.77      23
  11   25    5      13.66        -       2.23      13
  11   25    6      21.27        -       2.53      14
  11   25    7      31.79        -       9.59       6
  11   25    8      10.70        -       3.61       3
  11   26    1      16.14        -       3.09      22
  11   26    2      80.37        -      15.34      22
  11   26    3      41.81        -       5.97      19
  11   26    4      21.69        -       4.05      14
  11   26    5      40.11        -       8.63      13
  11   26    6      10.23        -       7.05       8
  11   26    7      13.90        -       3.10       5
  11   27    1      20.32        -       3.15      20
  11   27    2      18.08        -       3.34      20
  11   27    3      24.40        -       3.06      18
  11   27    4      21.42        -       2.88      14
  11   27    5      16.71        -       5.19      11
  11   27    6      31.40        -       7.36       9
  11   27    7      29.36        -       5.35       7
  11   27    8      14.62        -       4.28       5
  11   28    1      17.69        -       2.37      17
  11   28    2      23.91        -       3.35      19
  11   28    3      23.46        -       3.55      21
  11   28    4      20.64        -       2.50      22
  11   28    5      29.98        -       5.42      13
  11   28    6      21.53        -       3.32       8
  11   28    7      20.67        -       6.19       6
  11   28    8      10.07        -       3.08       7
  11   29    1      33.24        -       5.49      15
  11   29    2      15.00        -       2.51      19
  11   29    3      22.11        -       2.32      16
  11   29    4      23.07        -       3.93      13
  11   29    5      21.52        -       3.39      21
  11   29    6      47.85        -       6.24      17
  11   29    7      25.92        -       6.38       7
  11   29    8      13.10        -       5.74       4
  11   30    1      22.18        -       2.85      15
  11   30    2      41.92        -       6.92      17
  11   30    3      25.83        -       7.26      10
  11   30    4      16.33        -       2.49      16
  11   30    5      16.24        -       2.09      15
  11   30    6      44.43        -       7.19       9
  11   30    7      16.79        -       7.95       3
  11   31    1      13.95        -       3.57      19
  11   31    2      25.01        -       2.29      16
  11   31    3      10.23        -       4.06       6
  11   31    4      20.19        -       5.40       9
  11   31    5      14.72        -       3.11       8
  11   31    6      10.57        -       1.97      11
  11   31    7      13.58        -       6.60       6
  11   31    8      19.59        -       4.20       6
  11   31    9      17.63        -       6.82       3
  11   32    1      59.45        -      10.70      17
  11   32    2      20.12        -       3.15      12
  11   32    3      19.47        -       4.16      15
  11   32    4      20.18        -       3.95      11
  11   32    5      17.43        -       2.96      15
  11   32    6      11.50        -       4.56       5
  11   32    7      10.73        -      10.24       5
  11   32    8      12.30        -       5.32       5
  11   33    1      21.23        -       3.30      11
  11   33    2      17.07        -       3.51      18
  11   33    3      11.37        -       3.05       6
  11   33    4      13.33        -       3.67      12
  11   33    5      20.10        -       4.03       8
  11   33    6      18.27        -       4.16       6
  11   33    7      15.35        -       4.13       5
  11   33    8      14.68        -       4.59       3
  11   34    1      12.90        -       2.07      13
  11   34    2      18.29        -       2.07      20
  11   34    3      13.12        -       2.39      16
  11   34    4      24.00        -       7.38       5
  11   34    5      23.63        -       5.52       9
  11   34    6      18.87        -       2.70      11
  11   34    7      14.81        -       2.39       6
  11   35    1      11.37        -       2.39       7
  11   35    2      12.95        -       3.11      14
  11   35    3      11.78        -       2.60      15
  11   35    4      78.25        -      22.59       7
  11   35    5      10.17        -       2.84       8
  11   35    6      15.21        -       4.29       7
  11   35    7      15.69        -       4.13       4
  11   36    1      19.53        -       2.70      10
  11   36    2      26.13        -       4.32      13
  11   36    3      27.00        -       4.31       9
  11   36    4      21.40        -       3.09       7
  11   36    5      17.44        -       3.72       7
  11   36    6       9.98        -       4.03       5
  11   36    7      10.92        -       2.09       4
  11   36    8      12.97        -       6.52       3
  11   37    1      16.51        -       4.49       7
  11   37    2      22.26        -       4.28       8
  11   37    3       9.91        -       2.51       8
  11   37    4      12.25        -       4.30       4
  11   37    5      31.69        -       8.36       6
  11   37    7       9.17        -       2.89       6
  11   37    8      12.24        -       2.17       7
  11   38    1       9.04        -       0.72       4
  11   38    2      18.92        -       4.03       9
  11   38    3      15.30        -       2.13       9
  11   38    4      48.67        -      15.28       4
  11   38    5       8.34        -       2.74       3
  11   38    7       7.02        -       4.77       3
  11   39    1      14.50        -       3.20       8
  11   39    2      13.12        -       3.75      11
  11   39    3      10.74        -       3.20       6
  11   39    4      15.63        -       4.76       6
  11   39    5      12.24        -       3.66       8
  11   39    7      16.12        -       2.25       3
  11   40    1      15.56        -       1.17       3
  11   40    2      15.28        -       2.24       8
  11   40    3       4.42        -       1.68       5
  11   40    4       8.82        -       0.80       6
  11   40    5      11.74        -       1.86       8
  11   40    7       8.48        -       5.88       3
  11   41    1      22.03        -       3.41       5
  11   41    2       2.89        -       1.41       6
  11   41    3      11.37        -       2.49       4
  11   41    4      12.98        -       1.83       3
  11   41    5      17.88        -       4.48       6
  11   41    6      14.55        -       4.78       5
  11   42    1      15.28        -       2.55       4
  11   42    2       5.67        -       4.10       3
  11   43    1       9.68        -       5.73       5
  11   44    1      12.28        -       2.18       3
  12    0    0      99.80        -       8.75     120
  12    0    1      46.23        -       4.87      49
  12    0    2      64.24        -       9.33      38
  12    0    3      92.11        -      14.39      29
  12    0    4      98.70        -      42.69      10
  12    0    5      48.44        -      15.36       6
  12    0    6      41.86        -      10.63       3
  12    0    7      21.21        -       2.91       3
  12    0    8      34.71        -      10.25       3
  12    0   11      55.07        -      31.00       3
  12    0   12       4.75        -       9.55       4
  12    0   13      30.48        -       4.38       4
  12    0   15      31.78        -       2.39       3
  12    1    0     132.64        -      13.37     203
  12    1    1     208.72        -      37.78      46
  12    1    2     161.87        -      25.56      33
  12    1    3     123.89        -      18.26      30
  12    1    4     132.17        -      31.76       5
  12    1    9      22.11        -      10.06       3
  12    2    0     200.96        -      19.72     222
  12    2    1      93.93        -      13.83      47
  12    2    2      75.34        -      11.91      42
  12    2    3      86.01        -      15.00      25
  12    2    4      19.08        -       9.96       7
  12    2    6     155.09        -      97.08       3
  12    2    8     179.27        -      50.59       3
  12    2   10      31.78        -       1.66       3
  12    2   16       9.46        -       7.83       3
  12    3    0      50.80        -       3.18     183
  12    3    1      68.53        -       7.44      78
  12    3    2      57.42        -       7.64      41
  12    3    3     103.85        -      22.38      22
  12    3    4      66.33        -      12.75       6
  12    3    5     200.11        -     135.40       3
  12    3    9      30.18        -       6.22       5
  12    3   16      18.94        -       1.88       3
  12    4    0      66.07        -       6.54     197
  12    4    1     146.89        -      14.57      66
  12    4    2      62.74        -       9.87      45
  12    4    3     148.19        -      19.56      26
  12    4    4     156.12        -      42.90       6
  12    4    5      51.36        -       9.30       4
  12    4    6     187.48        -      57.51       3
  12    4    8      57.60        -       4.47       4
  12    4   16      15.32        -       6.46       3
  12    5    0      72.65        -       5.36     192
  12    5    1     110.65        -      11.10      79
  12    5    2     107.30        -      13.91      45
  12    5    3      90.47        -      17.93      22
  12    5    4     302.64        -     117.47       7
  12    5    5      48.27        -      14.29       4
  12    5    7      75.48        -      15.63       3
  12    5   12      22.35        -       2.44       3
  12    5   16      16.58        -       7.42       3
  12    6    0      67.93        -      10.39     183
  12    6    1     125.36        -      14.39      66
  12    6    2     140.81        -      17.94      53
  12    6    3     227.36        -      46.88      18
  12    6    4     185.18        -      75.07       7
  12    6    6      87.55        -      35.33       4
  12    7    0      43.47        -       2.99     183
  12    7    1     105.36        -      13.52      49
  12    7    2      28.29        -       2.54      59
  12    7    3     237.55        -      45.91      23
  12    7    4     451.97        -     143.39      10
  12    7    5     138.54        -      54.61       4
  12    7    6     410.95        -      60.44       3
  12    7    7     149.42        -      27.54      10
  12    7    9      40.43        -      19.66       4
  12    7   10      18.60        -       4.40       3
  12    8    0      41.58        -       2.77     168
  12    8    1     159.80        -      23.06      45
  12    8    2     204.84        -      23.52      71
  12    8    3      53.84        -       6.25      38
  12    8    4      26.91        -       5.01      14
  12    8    6     289.77        -      65.71       4
  12    8    7     109.87        -      28.51       4
  12    8    8     163.48        -      47.09       5
  12    8    9      18.01        -       3.76       5
  12    8   10      27.08        -       5.39       5
  12    8   11      24.55        -       7.87       4
  12    8   15      44.41        -      20.72       3
  12    9    0      51.69        -       3.81     151
  12    9    1      38.24        -       4.30      51
  12    9    2      29.89        -       3.51      71
  12    9    3      46.16        -       6.42      35
  12    9    4      47.19        -      12.13      12
  12    9    5     174.67        -      80.58       8
  12    9    6      29.67        -       9.94       6
  12    9    7      58.70        -      12.09       6
  12    9    8      42.65        -      11.77       8
  12    9    9      27.36        -       4.79       8
  12    9   10      23.42        -      11.09       5
  12    9   11      27.31        -       6.29       7
  12    9   12      57.54        -      12.61       7
  12    9   13       6.24        -       4.41       3
  12    9   14      46.61        -      15.17       4
  12    9   15      15.03        -       3.50       4
  12   10    0     229.58        -      40.27     148
  12   10    1     346.88        -      38.40      61
  12   10    2     115.22        -      11.02      91
  12   10    3      31.06        -       3.14      44
  12   10    4     325.80        -      65.17      20
  12   10    5      35.95        -       7.00      12
  12   10    6     348.92        -      98.07       8
  12   10    7     243.71        -      79.28       5
  12   10    8     206.65        -      32.20       8
  12   10    9      58.14        -       8.19       6
  12   10   10      23.77        -       6.37       4
  12   10   12      24.30        -       4.25       4
  12   10   13      21.92        -       4.19       3
  12   10   16      39.93        -      12.25       4
  12   10   18      21.25        -       8.74       3
  12   11    0     180.75        -      19.80     169
  12   11    1     183.08        -      24.40      51
  12   11    2     172.50        -      19.60      70
  12   11    3     180.82        -      22.02      52
  12   11    4      80.65        -      13.82      17
  12   11    5      88.76        -      17.33      15
  12   11    6      73.84        -      20.43      12
  12   11    7      76.24        -      13.53       9
  12   11    8       7.06        -       6.85       7
  12   11    9     167.66        -      31.16      13
  12   11   10      16.19        -       4.83       7
  12   11   11      55.44        -      16.38       5
  12   11   12      13.87        -       4.83       3
  12   11   13       7.31        -       2.79       3
  12   11   14      13.32        -       3.14       4
  12   11   16      18.25        -       2.75       4
  12   12    0     273.80        -      41.19      85
  12   12    1      64.28        -       9.21      49
  12   12    2     435.55        -      41.51      73
  12   12    3      80.52        -       9.34      61
  12   12    4      94.29        -      18.19      22
  12   12    5     198.20        -      39.44      25
  12   12    6     135.60        -      20.28      19
  12   12    7      20.41        -       2.94      19
  12   12    8      32.66        -       5.07      17
  12   12    9      68.30        -      12.57      11
  12   12   10      15.59        -       2.40      14
  12   12   11      13.09        -       2.03      11
  12   12   12      13.72        -       1.59      10
  12   12   13      11.45        -       4.21       9
  12   12   14      17.70        -       2.14       8
  12   12   15      41.41        -       9.47       8
  12   12   16      28.64        -      13.43       4
  12   12   17      16.49        -       3.35       4
  12   12   18       6.17        -       1.21       5
  12   12   19       8.87        -       3.00       4
  12   13    1     149.58        -      18.75      49
  12   13    2      25.95        -       2.06      62
  12   13    3     333.61        -      38.88      58
  12   13    4     795.96        -     139.25      13
  12   13    5      58.59        -      11.63      10
  12   13    6      25.76        -       2.11       9
  12   13    7     180.47        -      37.27      15
  12   13    8     126.98        -      32.68       8
  12   13    9      50.09        -      14.96       6
  12   13   10      83.40        -      18.68       7
  12   13   11      80.28        -      15.17      11
  12   13   12      14.89        -       3.88       8
  12   13   13       8.24        -       3.45       7
  12   13   14      19.08        -       6.09       4
  12   13   15      22.11        -       7.81       4
  12   13   16       8.62        -       4.34       3
  12   13   17       3.56        -       0.88       4
  12   14    1      49.36        -       7.09      49
  12   14    2      74.91        -       7.97      60
  12   14    3      86.43        -      10.23      54
  12   14    4     315.03        -      47.75      25
  12   14    5     205.38        -      32.24      11
  12   14    6     117.76        -      21.26      10
  12   14    7      24.01        -       6.88       4
  12   14    8      11.72        -       3.53       4
  12   14    9      19.42        -       4.35       7
  12   14   11      20.65        -       4.62       4
  12   14   12      29.59        -       8.58       5
  12   14   16      17.60        -       6.06       4
  12   14   17      23.66        -       2.57       3
  12   15    1      40.76        -       5.46      40
  12   15    2      26.14        -       3.24      51
  12   15    3      55.55        -       6.52      40
  12   15    4      23.67        -       5.22      18
  12   15    5     127.03        -      30.18      12
  12   15    6      52.72        -      11.81       7
  12   15    7      81.65        -      22.88       7
  12   15    8      17.95        -       1.45       5
  12   15    9      11.43        -       3.63       5
  12   15   12      33.95        -       5.58       6
  12   15   14      24.35        -       4.99       5
  12   15   15       8.98        -       0.82       3
  12   16    1     200.26        -      23.98      39
  12   16    2      82.38        -      17.56      49
  12   16    3      55.32        -       5.80      45
  12   16    4     249.32        -      39.04      26
  12   16    5      41.13        -       9.09      14
  12   16    6     177.84        -      60.57       7
  12   16    7      68.99        -      15.10       3
  12   16    8      19.56        -       7.10       4
  12   16    9      19.77        -       6.95       6
  12   16   10      20.94        -       4.40       3
  12   16   14      22.47        -       5.29       4
  12   16   15      15.08        -       2.72       3
  12   17    1     166.95        -      19.30      20
  12   17    2      50.50        -       5.93      49
  12   17    3      75.38        -       8.41      48
  12   17    4     197.03        -      28.18      24
  12   17    5      44.98        -      14.54      11
  12   17    6      70.06        -      15.60       9
  12   17    7      34.13        -       4.51       6
  12   17    8      29.14        -       3.41       4
  12   17    9      25.05        -       7.33       4
  12   17   11      11.86        -       2.27       3
  12   17   12      20.46        -      12.01       3
  12   18    1      64.37        -       9.19      36
  12   18    2     316.48        -      42.00      32
  12   18    3      26.36        -       2.66      33
  12   18    4      46.07        -       7.00      24
  12   18    5      19.31        -       3.98      15
  12   18    6      28.44        -       7.06       3
  12   18   10      19.94        -       4.20       4
  12   18   12       7.71        -       3.13       3
  12   19    1      94.55        -      15.75      39
  12   19    2      93.07        -      12.60      33
  12   19    3      30.63        -       5.01      29
  12   19    4      25.40        -       2.70      22
  12   19    5      55.42        -      17.94      11
  12   19    6      32.28        -      10.40       5
  12   19    7     230.76        -      49.85       3
  12   19    9      15.51        -       5.83       4
  12   19   11      16.74        -       3.83       3
  12   19   14       7.65        -       3.35       3
  12   20    1     117.90        -      21.52      34
  12   20    2      53.00        -       8.67      24
  12   20    3      44.52        -       5.40      35
  12   20    4      96.67        -      14.85      17
  12   20    5      52.45        -       6.94      16
  12   20    6       7.28        -       3.95       8
  12   20    7      27.56        -      10.86       4
  12   20    8      54.25        -      15.19       3
  12   20   12      15.39        -       7.71       4
  12   21    1      30.10        -       4.54      26
  12   21    2     138.12        -      17.37      32
  12   21    3      48.80        -       5.53      33
  12   21    4      60.22        -      10.21      27
  12   21    5      18.42        -       3.56      17
  12   21    6      23.78        -       3.72      11
  12   21    7      32.97        -       9.03       4
  12   21    8      23.54        -       6.33       5
  12   21   12      19.27        -       5.47       5
  12   22    1      46.37        -      10.07      17
  12   22    2     136.40        -      20.09      34
  12   22    3      19.23        -       2.45      32
  12   22    4      17.73        -       2.37      21
  12   22    5      60.51        -      10.70      23
  12   22    6      32.70        -       9.62      10
  12   22    7      26.78        -       8.60       6
  12   23    1     159.05        -      27.20      27
  12   23    2      22.51        -       2.51      34
  12   23    3      74.39        -      11.95      28
  12   23    4      30.22        -       4.27      33
  12   23    5      55.40        -       7.55      19
  12   23    6      17.28        -       4.22       5
  12   23    9      19.40        -       5.96       4
  12   24    1      30.58        -       5.22      25
  12   24    2      59.18        -       7.80      29
  12   24    3      24.65        -       4.06      30
  12   24    4      27.01        -       3.50      23
  12   24    5      32.04        -       7.26      15
  12   24    6      30.17        -       7.83      11
  12   24    7      19.27        -       7.39       3
  12   25    1      21.32        -       3.15      19
  12   25    2      25.18        -       3.51      27
  12   25    3      25.17        -       4.94      22
  12   25    4      27.01        -       2.88      26
  12   25    5      15.46        -       3.18      15
  12   25    6      51.58        -       6.76       9
  12   25    7      20.53        -       5.38       5
  12   25    8      13.50        -       4.86       4
  12   26    1      99.21        -      14.54      25
  12   26    2      16.20        -       2.48      22
  12   26    3      30.51        -       6.72      25
  12   26    4      20.95        -       2.32      25
  12   26    5      15.54        -       2.32      11
  12   26    6      25.48        -       3.98      11
  12   26    7      27.08        -       7.11       4
  12   27    1      23.62        -       3.05      23
  12   27    2      23.74        -       2.39      21
  12   27    3      25.91        -       4.26      18
  12   27    4      16.78        -       3.15      14
  12   27    5      18.12        -       3.69      17
  12   27    6      12.87        -       3.48      13
  12   27    7      11.36        -       3.72       5
  12   27    8      26.89        -       9.11       5
  12   28    1      17.37        -       2.26      19
  12   28    2      15.37        -       2.48      24
  12   28    3      25.43        -       3.49      21
  12   28    4      12.44        -       2.84      17
  12   28    5      33.51        -       4.38      15
  12   28    6      38.40        -       8.92      16
  12   28    7      42.39        -       8.19       6
  12   28    8      14.22        -       3.19       3
  12   29    1      20.20        -       2.55      16
  12   29    2      13.49        -       2.99      18
  12   29    3      35.35        -       6.33      16
  12   29    4      17.68        -       3.27      16
  12   29    5      24.65        -       2.34      20
  12   29    6      19.29        -       2.11      16
  12   29    7      12.11        -       2.24       6
  12   29    8      19.39        -       4.17       7
  12   30    1      21.25        -       3.64      22
  12   30    2      22.42        -       3.00      14
  12   30    3      18.76        -       2.53       8
  12   30    4      31.50        -       3.27      14
  12   30    5      19.76        -       2.89      14
  12   30    6      16.45        -       5.41       6
  12   30    7      19.91        -       4.57       4
  12   31    1      15.79        -       2.35      18
  12   31    2      36.15        -       8.05      15
  12   31    3      28.94        -       7.65      11
  12   31    4      20.10        -       5.11      11
  12   31    5      12.17        -       2.26      10
  12   31    6      25.78        -       5.31       8
  12   31    7      16.80        -       2.55       8
  12   31    8      26.63        -       3.48       4
  12   31    9      14.07        -       6.09       3
  12   32    1      12.62        -       2.81      10
  12   32    2      18.20        -       3.16      11
  12   32    3      18.92        -       3.83      12
  12   32    4      12.52        -       4.32      10
  12   32    5      16.50        -       4.69       9
  12   32    6      40.34        -       8.78       4
  12   32    7       9.02        -       3.09       7
  12   32    8      17.54        -       4.95       5
  12   33    1      14.66        -       3.28      12
  12   33    2      17.66        -       5.00       8
  12   33    3      17.26        -       3.65      15
  12   33    4      12.50        -       2.60      10
  12   33    5      20.61        -       4.72       6
  12   33    6      20.58        -       3.81       6
  12   33    7       9.94        -       4.45       9
  12   34    1      13.91        -       6.71       9
  12   34    2      11.37        -       7.62       5
  12   34    3       9.77        -       1.34       9
  12   34    4      17.43        -       9.04       5
  12   34    5      15.16        -       3.36       7
  12   34    6      16.16        -       2.25       8
  12   34    7      11.80        -       2.59       6
  12   35    1      30.93        -       8.11       5
  12   35    2      34.10        -       7.70      11
  12   35    3      25.13        -       6.77       7
  12   35    4      21.55        -       5.21       7
  12   35    5      18.52        -       4.07       7
  12   35    6      18.27        -       3.37      10
  12   35    7      20.38        -       5.52       6
  12   35    8       6.04        -       4.28       5
  12   36    1      15.47        -       4.96       6
  12   36    2      14.37        -       3.59       9
  12   36    3      18.28        -       4.52       9
  12   36    4      16.64        -       2.38      13
  12   36    5      14.60        -       5.30       7
  12   36    6      15.44        -       2.96       9
  12   36    7      10.10        -       3.27       8
  12   36    8      14.59        -       4.02       3
  12   37    1      12.49        -       2.24       7
  12   37    2      15.33        -       4.36       4
  12   37    3      26.41        -       4.62       9
  12   37    4      25.76        -       4.65      10
  12   37    5      11.26        -       3.04       8
  12   37    6      19.29        -       3.44       3
  12   37    8       7.17        -       1.30       4
  12   38    1       9.98        -       2.26       5
  12   38    2      11.97        -       4.99       5
  12   38    3      26.88        -       6.11      10
  12   38    4      12.09        -       3.63       7
  12   38    5      17.82        -       6.23       4
  12   38    6      11.85        -       1.96       6
  12   39    1      15.80        -       4.04       3
  12   39    2       3.15        -       1.51       8
  12   39    3      16.19        -       3.40       8
  12   39    4      16.65        -       3.69       7
  12   39    5       6.53        -       1.91       3
  12   39    8       6.33        -       2.27       3
  12   40    1      14.48        -       4.31       4
  12   40    2      16.04        -       2.54       7
  12   40    3      11.79        -       2.60       5
  12   40    4      15.50        -       4.75       7
  12   40    5      15.95        -       3.92       3
  12   40    6      19.82        -       4.97       4
  12   41    1       9.63        -       4.06       4
  12   41    2      17.33        -       4.22       8
  12   41    3       9.91        -       2.39       3
  12   41    4      17.47        -       4.00       3
  12   41    6      12.32        -       2.17       4
  12   41    7       7.08        -       2.57       3
  12   42    2      16.38        -       3.35       4
  12   42    4      10.97        -       1.09       3
  12   43    2       6.98        -       3.88       3
  13    0    0      37.53        -       3.71     116
  13    0    1     133.20        -      17.59      55
  13    0    2      26.46        -       2.90      39
  13    0    3      64.82        -      11.25      20
  13    0    4     346.57        -     104.54      13
  13    0    5      18.20        -       1.94       3
  13    0    6      26.62        -      10.12       3
  13    0    7       7.83        -      13.00       3
  13    0    9      30.84        -       5.76       6
  13    0   12       8.33        -       9.11       3
  13    0   13      49.37        -      16.31       4
  13    0   14      39.48        -      12.56       3
  13    1    0      47.92        -       3.07     197
  13    1    1      50.42        -       5.24      57
  13    1    2      54.87        -       7.50      35
  13    1    3      76.24        -      12.67      27
  13    1    4      35.64        -       8.14       7
  13    1    5     263.78        -     169.84       3
  13    1    9      68.71        -      28.95       3
  13    1   13      28.64        -      19.38       3
  13    1   15      28.89        -       2.45       3
  13    2    0      52.63        -       3.56     209
  13    2    1      36.46        -       3.62      53
  13    2    2     103.38        -      16.40      39
  13    2    3      24.25        -       5.19      24
  13    2    4      66.81        -      13.17       7
  13    2    5      32.53        -      13.41       3
  13    2    6      70.79        -      40.86       3
  13    3    0     132.70        -      14.30     177
  13    3    1      35.57        -       3.06      72
  13    3    2     107.42        -      16.67      33
  13    3    3      52.05        -      10.99      20
  13    3    4     441.75        -     101.66       7
  13    4    0      97.14        -       8.60     169
  13    4    1      33.15        -       2.51      65
  13    4    2     114.12        -      16.77      37
  13    4    3      50.12        -       8.76      27
  13    4    4      44.64        -      17.18       9
  13    4   12      15.81        -       1.18       3
  13    4   17      36.65        -       5.28       3
  13    5    0     254.54        -      28.89     176
  13    5    1      73.35        -       8.22      79
  13    5    2     308.33        -      43.95      37
  13    5    3     230.26        -      30.82      24
  13    5    4      46.19        -      16.48       5
  13    5    5      64.81        -      13.87       5
  13    5    7      15.79        -       7.46       4
  13    5    8     173.92        -      46.00       3
  13    6    0      64.37        -       9.01     163
  13    6    1     105.90        -      12.55      55
  13    6    2     247.14        -      33.47      49
  13    6    3     290.18        -      41.87      32
  13    6    4      61.82        -      17.61       4
  13    6    7      45.30        -      13.75       4
  13    6    8      10.25        -       6.74       3
  13    6   10      39.93        -      12.37       3
  13    7    0      80.09        -       6.15     175
  13    7    1     227.92        -      32.61      41
  13    7    2     161.89        -      23.04      45
  13    7    3     261.36        -      43.52      29
  13    7    4     107.06        -      35.51       9
  13    7    5     255.55        -      68.18       8
  13    7    8      24.00        -       5.39       3
  13    7   11      10.37        -       3.30       3
  13    7   13      61.23        -      27.72       3
  13    8    0      47.96        -       4.65     160
  13    8    1      31.57        -       2.63      56
  13    8    2      47.59        -       5.09      49
  13    8    3      52.57        -      10.20      29
  13    8    4      62.12        -      13.99       5
  13    8    5     271.69        -      80.05       9
  13    8    6      34.05        -       7.69       4
  13    8    7      72.62        -      22.64       3
  13    8    8      48.86        -      17.77       4
  13    8    9      44.01        -      13.40       4
  13    8   10      33.84        -       1.81       3
  13    9    0      49.32        -       4.18     155
  13    9    1     199.64        -      27.42      45
  13    9    2      36.48        -       3.20      55
  13    9    3     114.44        -      18.52      37
  13    9    4      30.69        -       7.64       8
  13    9    5      70.95        -      19.63       9
  13    9    6     137.01        -      32.03       4
  13    9    7      66.88        -      20.02       3
  13    9    8      33.01        -       8.73       7
  13    9    9      38.96        -       9.49       4
  13   10    0      71.20        -       7.47     140
  13   10    1     115.52        -      12.44      54
  13   10    2     165.18        -      17.08      67
  13   10    3      24.37        -       2.46      51
  13   10    4     535.42        -     101.93      17
  13   10    5     251.63        -      61.88       9
  13   10    6     228.01        -      19.21       4
  13   10    7      44.83        -       6.66       3
  13   10    8     120.90        -      19.62       7
  13   10    9      48.29        -      12.40       3
  13   10   10      33.23        -      10.45       3
  13   10   11      35.23        -      12.49       4
  13   10   12      27.57        -       5.52       7
  13   10   13      18.78        -       3.52       7
  13   10   14      10.36        -       5.79       4
  13   10   15      17.17        -       7.79       3
  13   11    0      43.16        -       3.53     144
  13   11    1      31.75        -       4.71      40
  13   11    2      74.69        -      10.53      57
  13   11    3      31.91        -       3.67      60
  13   11    4     386.91        -      61.49      25
  13   11    5      30.08        -       9.02      11
  13   11    6      23.62        -       5.03       5
  13   11    7     121.88        -      17.43      10
  13   11    8      28.01        -       5.42       9
  13   11    9      38.94        -       4.84       6
  13   11   10      18.83        -       3.41       5
  13   11   13      13.28        -      10.63       3
  13   11   14      23.32        -       7.58       3
  13   11   17      22.51        -       9.23       3
  13   11   18       8.97        -       7.23       3
  13   12    0     145.59        -      14.83     158
  13   12    1     121.98        -      14.30      53
  13   12    2      24.49        -       2.96      46
  13   12    3     315.33        -      33.19      59
  13   12    4     431.56        -     108.10      13
  13   12    5      53.45        -      17.81       9
  13   12    6      26.98        -       7.05      13
  13   12    7     110.38        -      25.17      10
  13   12    8     144.20        -      25.69      10
  13   12    9      55.35        -      22.62      10
  13   12   10      72.47        -      19.33       9
  13   12   11     101.84        -      24.64       5
  13   12   12      13.68        -       2.20       5
  13   12   14      11.91        -       1.44       3
  13   12   15      11.88        -       3.41       4
  13   12   16      19.61        -       8.63       3
  13   12   17      29.90        -      20.43       3
  13   13    0     139.60        -      19.99      76
  13   13    1     765.87        -      87.43      58
  13   13    2     457.47        -      54.80      59
  13   13    3     247.48        -      28.49      67
  13   13    4      34.05        -       4.00      26
  13   13    5      38.86        -       6.77      15
  13   13    6      87.13        -      12.80      22
  13   13    7      23.26        -       3.95      18
  13   13    8      52.29        -      10.92      12
  13   13    9      36.58        -       5.16      12
  13   13   10      68.91        -      19.05      10
  13   13   11      32.22        -       4.21      11
  13   13   12      23.44        -       4.48      10
  13   13   13      30.52        -       5.34       7
  13   13   14      16.92        -       4.96       8
  13   13   15      21.68        -       4.86       9
  13   13   16      17.15        -       5.87       7
  13   13   17      18.01        -       4.98       5
  13   13   19       8.29        -       2.87       3
  13   14    1      25.58        -       3.51      47
  13   14    2      72.20        -       7.69      52
  13   14    3     309.14        -      36.87      52
  13   14    4     128.29        -      22.28      26
  13   14    5     851.82        -     163.68      12
  13   14    6      66.71        -      15.49      11
  13   14    7     157.24        -      26.98      12
  13   14    8       9.14        -       4.23      12
  13   14    9      32.17        -       4.97       7
  13   14   10      35.25        -       6.91       9
  13   14   11      25.50        -       4.61      11
  13   14   12      23.89        -       3.55      12
  13   14   13      23.29        -       6.03       6
  13   14   14       4.15        -       3.21       7
  13   14   15       7.41        -       2.22       3
  13   14   17       7.66        -       2.51       3
  13   14   18       5.08        -       1.48       3
  13   15    1     242.67        -      31.75      43
  13   15    2     378.52        -      38.14      52
  13   15    3      99.96        -       9.89      62
  13   15    4     112.93        -      19.33      23
  13   15    5      39.06        -       8.97      14
  13   15    6      25.29        -       6.03       6
  13   15    7      26.31        -       8.07       7
  13   15    8      47.93        -      12.77       7
  13   15    9      24.57        -       8.12       6
  13   15   10      19.15        -       4.31       6
  13   15   11      44.01        -       8.16       3
  13   15   13      18.15        -       5.58       3
  13   15   15      10.91        -       3.20       3
  13   15   18       6.22        -       2.53       3
  13   16    1     218.33        -      31.02      34
  13   16    2     104.32        -      12.64      51
  13   16    3     293.31        -      36.39      47
  13   16    4     132.15        -      24.01      30
  13   16    5     119.53        -      36.75      14
  13   16    6      21.85        -       5.65      11
  13   16    7      33.89        -       7.91       6
  13   16    8      76.80        -      14.84       7
  13   16   11      38.77        -       6.07       3
  13   16   12      24.50        -       6.12       4
  13   17    1     124.36        -      22.30      22
  13   17    2      64.26        -       7.70      39
  13   17    3      76.80        -       7.83      54
  13   17    4     128.01        -      15.88      36
  13   17    5      47.58        -       5.19      14
  13   17    6      50.30        -      16.91       7
  13   17    7      26.68        -       5.20       7
  13   17    8      14.78        -       3.31       6
  13   17    9      14.28        -       3.34       6
  13   17   10      27.31        -       4.01       5
  13   17   11      23.77        -       5.29       3
  13   17   12      68.98        -      29.27       3
  13   17   13      23.06        -       6.14       5
  13   17   14      23.99        -       4.32       8
  13   17   15      17.16        -       5.29       5
  13   18    1      27.35        -       3.56      23
  13   18    2      22.58        -       2.98      30
  13   18    3      21.13        -       2.96      40
  13   18    4      44.84        -       7.80      29
  13   18    5      87.20        -      13.92      18
  13   18    6      30.47        -       4.67      14
  13   18    7      21.94        -       9.08       7
  13   18    8      11.46        -       2.74       3
  13   18   11      21.50        -       5.33       4
  13   18   15      20.29        -      10.63       3
  13   19    1      63.47        -       9.36      26
  13   19    2      53.64        -       5.77      36
  13   19    3      23.92        -       2.92      28
  13   19    4      57.54        -       5.33      22
  13   19    5     189.64        -      31.50       8
  13   19    7      28.74        -       8.26       3
  13   19   11      19.11        -       9.37       4
  13   20    1      36.05        -       4.08      22
  13   20    2      59.64        -       7.79      24
  13   20    3      78.22        -      14.28      26
  13   20    4      21.64        -       2.87      23
  13   20    5      38.07        -       7.81      20
  13   20    6      26.78        -       6.36       6
  13   20    7      28.30        -       4.88       5
  13   20    9      18.82        -       5.35       5
  13   20   10      11.40        -      11.75       3
  13   20   14      23.75        -       8.44       3
  13   21    1      41.18        -       6.56      26
  13   21    2     156.75        -      19.49      32
  13   21    3      63.69        -       9.66      31
  13   21    4      39.68        -       5.63      20
  13   21    5      15.93        -       4.47      17
  13   21    6      25.95        -       4.89       8
  13   21    7      17.30        -       7.92       4
  13   21    8      10.80        -       2.27       3
  13   22    1      24.93        -       3.30      29
  13   22    2      90.08        -      12.77      29
  13   22    3      47.10        -       8.41      23
  13   22    4      51.41        -       7.93      28
  13   22    5      20.10        -       2.67      19
  13   22    6      23.54        -       5.37      11
  13   22   12      17.43        -       5.68       3
  13   23    1      36.18        -      11.98      27
  13   23    2      17.73        -       2.72      27
  13   23    3      94.86        -      18.71      24
  13   23    4      22.02        -       2.98      25
  13   23    5      20.63        -       2.79      25
  13   23    6      30.64        -      10.11       4
  13   23    7      18.29        -       2.68       4
  13   24    1      54.62        -      11.24      25
  13   24    2      35.24        -       5.22      22
  13   24    3      13.12        -       3.05      21
  13   24    4      29.60        -       3.30      35
  13   24    5      17.07        -       2.30      24
  13   24    6      22.79        -       3.70       8
  13   24    7      15.28        -       3.70       8
  13   24    8      19.44        -       1.33       3
  13   25    1      34.44        -       5.15      18
  13   25    2      46.69        -       8.78      16
  13   25    3      23.63        -       3.74      26
  13   25    4      45.27        -       6.14      24
  13   25    5      16.04        -       1.96      18
  13   25    6      27.98        -       5.37       9
  13   25    7      17.25        -       1.71       4
  13   26    1      21.08        -       3.72      20
  13   26    2      22.94        -       3.10      22
  13   26    3      38.69        -       9.14      18
  13   26    4      45.28        -       8.16      20
  13   26    5      20.92        -       3.88      14
  13   26    6      20.81        -       6.48      13
  13   26    7      24.99        -       3.91       7
  13   27    1      16.80        -       2.30      19
  13   27    2      22.49        -       3.48      17
  13   27    3      45.49        -       8.83      19
  13   27    4      28.78        -       5.90      14
  13   27    5      19.57        -       2.93      19
  13   27    6      26.27        -       6.94      10
  13   27    8      25.31        -      12.52       3
  13   28    1      26.07        -       4.68      18
  13   28    2      21.39        -       2.96      17
  13   28    3      33.75        -       5.41      20
  13   28    4      28.15        -       3.55      22
  13   28    5      31.92        -       8.24      18
  13   28    6      17.37        -       4.81      12
  13   28    7      17.95        -       5.89       5
  13   28    8       6.54        -       2.28       4
  13   29    1      22.86        -       5.87      11
  13   29    2      18.05        -       2.86      22
  13   29    3      16.61        -       2.49      18
  13   29    4      11.74        -       1.85      13
  13   29    5      22.13        -       4.53      19
  13   29    6      19.86        -       3.20      13
  13   30    1      27.82        -       6.04      13
  13   30    2      13.24        -       3.17      17
  13   30    3      50.96        -       8.22      17
  13   30    4      38.63        -       7.18      12
  13   30    5      27.17        -       6.68       8
  13   30    6      20.70        -       5.01       7
  13   31    1      12.55        -       2.48      16
  13   31    2      50.05        -       7.92      10
  13   31    3      13.23        -       2.73      18
  13   31    4      14.86        -       2.78      11
  13   31    5      31.49        -       8.80       7
  13   31    6      16.04        -       3.89       9
  13   31    7      20.83        -       4.75       9
  13   31    8      24.32        -       4.16       5
  13   32    1      24.55        -       4.01       9
  13   32    2      17.55        -       3.15      12
  13   32    3      55.32        -       9.07      13
  13   32    4      32.32        -       7.30      12
  13   32    5      10.95        -       4.55       8
  13   32    6      12.27        -       5.13       7
  13   32    7      12.50        -       0.90       3
  13   32    8      14.11        -       2.00       4
  13   32    9      12.66        -       4.21       4
  13   33    1      23.31        -       3.07       7
  13   33    2      15.77        -       5.36       6
  13   33    3      17.47        -       2.46      12
  13   33    4      24.92        -       4.96       9
  13   33    5      11.21        -       5.11       6
  13   33    6       9.11        -       1.81       5
  13   33    7      22.56        -       4.03       7
  13   34    1      16.95        -       2.72       9
  13   34    2      15.99        -       3.95       9
  13   34    3      21.35        -       3.95      14
  13   34    4      22.21        -       4.51       9
  13   34    5      24.90        -       3.40       5
  13   34    6      11.86        -       6.47       7
  13   34    7      11.78        -       2.62       9
  13   35    1      14.21        -       3.05      12
  13   35    2      24.42        -       5.04      17
  13   35    3      16.83        -       3.00       9
  13   35    4      14.77        -       4.71       9
  13   35    5      17.34        -       3.41       7
  13   35    6      32.29        -       6.69       7
  13   35    7      26.46        -       4.32       3
  13   35    8      23.01        -       4.86       3
  13   36    1      15.05        -       2.73       8
  13   36    2      17.16        -       3.28      15
  13   36    3      20.45        -       4.20       6
  13   36    4      25.24        -       5.42       9
  13   36    5      63.83        -      12.57       6
  13   36    6      22.93        -       4.53       7
  13   36    7      10.61        -       2.97       3
  13   36    8      22.72        -      11.81       4
  13   37    1       9.08        -       3.79       8
  13   37    2      19.29        -       3.58      11
  13   37    3      10.19        -       2.38       8
  13   37    4      18.77        -       3.74       6
  13   37    5      14.19        -       3.59       5
  13   37    6       7.75        -       2.43       4
  13   37    7      24.42        -       4.92       3
  13   38    1      11.33        -       1.58       8
  13   38    2      23.19        -       4.47       8
  13   38    3      13.62        -       2.22       4
  13   38    4      10.33        -       1.34       5
  13   38    5      17.36        -       5.94       4
  13   38    6      18.64        -       4.09       4
  13   38    8       8.96        -       2.20       4
  13   39    1      17.18        -       3.28       5
  13   39    2      19.63        -       3.48       3
  13   39    3      11.05        -       4.05       4
  13   39    5      15.29        -       4.31       5
  13   39    6      17.11        -       0.89       3
  13   40    1      14.18        -       3.77       4
  13   40    2      15.45        -       4.45       7
  13   40    3       8.10        -       3.37       4
  13   41    1      25.30        -       5.31       3
  13   41    2      13.49        -       1.84       4
  13   42    2      17.41        -       4.18       7
  13   42    5       8.09        -       0.56       3
  13   43    2       8.75        -       1.39       6
  14    0    0      46.43        -       3.84     106
  14    0    1      44.74        -       5.41      43
  14    0    2      49.13        -       5.25      40
  14    0    3      42.26        -       4.86      35
  14    0    4      66.15        -      28.24      16
  14    0    5      37.06        -       8.80       5
  14    0    6      84.15        -      47.94       6
  14    0    8      35.15        -       7.35       3
  14    0    9      29.89        -      11.30       3
  14    0   10      59.06        -      11.97       4
  14    0   14      34.25        -       7.34       3
  14    1    0      76.37        -       6.36     187
  14    1    1     460.50        -      70.51      59
  14    1    2     225.09        -      32.48      29
  14    1    3     141.88        -      20.67      37
  14    1    4      34.66        -       5.16      17
  14    2    0     374.75        -      50.86     186
  14    2    1     134.78        -      16.51      64
  14    2    2      33.08        -       5.28      34
  14    2    3     118.82        -      20.56      34
  14    2    4      35.43        -       6.46      17
  14    2    6      32.69        -       9.53       4
  14    3    0      54.63        -       7.15     187
  14    3    1     303.97        -      37.72      66
  14    3    2      69.00        -       7.54      36
  14    3    3      37.30        -       5.41      33
  14    3    4      28.14        -       2.60      13
  14    4    0      49.07        -       4.01     158
  14    4    1      78.95        -       8.19      68
  14    4    2      97.20        -      11.64      35
  14    4    3      41.74        -       7.22      26
  14    4    4      34.57        -       5.10      13
  14    4    5     415.45        -     184.83       3
  14    4   10      34.96        -       7.70       4
  14    5    0      54.28        -       4.62     190
  14    5    1      70.39        -       6.64      79
  14    5    2      27.38        -       3.14      42
  14    5    3     250.55        -      43.66      29
  14    5    4      90.00        -      21.44       8
  14    5    5     228.50        -      81.92       7
  14    5    7     134.16        -      35.68       3
  14    5    9      41.53        -       4.88       4
  14    5   11      28.09        -       4.93       3
  14    5   14      14.73        -      13.41       3
  14    6    0      56.72        -       5.53     174
  14    6    1     100.60        -      11.22      63
  14    6    2      40.33        -       4.66      52
  14    6    3     436.91        -      63.11      32
  14    6    4     136.23        -      25.33      14
  14    6    5      74.82        -      28.50       4
  14    6    8      26.83        -       4.11       4
  14    6   12      16.50        -       8.42       3
  14    7    0      63.07        -       4.94     159
  14    7    1      86.01        -      10.82      55
  14    7    2     456.44        -      59.40      40
  14    7    3      45.09        -       6.20      33
  14    7    4      18.62        -       5.30      13
  14    7    5      16.35        -       4.99       4
  14    7    7      95.59        -      40.85       4
  14    8    0      50.96        -       5.39     167
  14    8    1     128.61        -      17.07      56
  14    8    2      79.74        -       8.72      40
  14    8    3     683.59        -      99.82      38
  14    8    4     275.17        -      74.21      12
  14    8    5      59.47        -      15.45       5
  14    8    6      69.34        -      25.33       3
  14    8    7     391.19        -     151.66       4
  14    8    8      82.47        -      13.14       3
  14    8    9      34.93        -       6.12       4
  14    8   11      25.58        -       4.54       3
  14    8   12      24.93        -       4.83       3
  14    9    0     262.31        -      37.70     147
  14    9    1     112.06        -      17.56      45
  14    9    2      25.36        -       3.16      47
  14    9    3     525.51        -      77.13      40
  14    9    4     111.10        -      16.80      19
  14    9    5     165.57        -      74.66       5
  14    9    8      35.36        -       2.80       3
  14    9    9     117.58        -      29.09       6
  14   10    0      47.20        -       3.56     135
  14   10    1      68.47        -       7.17      54
  14   10    2     145.33        -      16.61      63
  14   10    3     140.98        -      18.71      36
  14   10    4      94.98        -      12.53      21
  14   10    5      57.25        -      14.05       7
  14   10    7      62.02        -      10.93       7
  14   10    8     165.48        -      52.47       4
  14   10   10      38.70        -      14.86       4
  14   10   12      12.56        -       5.84       3
  14   11    0      47.73        -       4.45     131
  14   11    1     253.28        -      29.93      45
  14   11    2     125.58        -      16.34      45
  14   11    3     280.04        -      33.32      44
  14   11    4      25.91        -       3.55      25
  14   11    5      39.23        -      10.86      11
  14   11    6      33.28        -      26.75       3
  14   11    7      37.96        -       5.01       8
  14   11    8      53.32        -      11.17       7
  14   11    9      54.59        -      13.53       3
  14   11   11      16.23        -       6.04       3
  14   11   12      23.82        -       1.97       4
  14   11   13      17.71        -       2.93       6
  14   11   14      18.81        -       2.81       3
  14   12    0      60.95        -       5.04     129
  14   12    1      57.99        -       8.25      43
  14   12    2      55.17        -       6.77      57
  14   12    3      88.12        -       9.77      62
  14   12    4     382.20        -      50.91      30
  14   12    5     217.91        -      57.00      12
  14   12    6     105.57        -      17.39      11
  14   12    7      55.79        -      29.02       8
  14   12    8      31.94        -       5.64       8
  14   12    9      46.22        -      16.75       5
  14   12   10      15.74        -       4.96       7
  14   12   11      16.41        -       6.66       4
  14   12   13       4.32        -      10.21       3
  14   12   14       0.90        -       3.34       3
  14   12   17      21.21        -       5.15       4
  14   12   18      17.47        -       2.56       3
  14   13    0      79.31        -       7.60     149
  14   13    1      27.35        -       2.99      40
  14   13    2      61.67        -       6.72      48
  14   13    3     247.18        -      23.53      57
  14   13    4     104.19        -      13.28      29
  14   13    5     506.18        -     177.34       9
  14   13    6      49.16        -       8.57      11
  14   13    7     121.51        -      38.52       7
  14   13    8      12.99        -       3.51       7
  14   13    9      19.75        -       3.21       8
  14   13   10      47.23        -       8.09       7
  14   13   12      23.32        -       4.63       3
  14   13   13      24.40        -       5.00       3
  14   13   14      13.19        -       4.06       4
  14   13   16       6.56        -       8.77       3
  14   13   17      21.01        -       6.89       3
  14   14    0      96.13        -      13.13      72
  14   14    1      71.15        -      15.52      38
  14   14    2     872.49        -     108.06      57
  14   14    3     346.81        -      33.87      67
  14   14    4      23.66        -       2.68      34
  14   14    5     112.89        -      22.55      19
  14   14    6      29.28        -       4.01      19
  14   14    7      89.41        -      17.63      16
  14   14    8      39.74        -       6.65      16
  14   14    9      50.41        -      10.43      15
  14   14   10      25.24        -       4.44       7
  14   14   11      18.46        -       3.20      10
  14   14   12      14.46        -       4.03       9
  14   14   13      20.15        -       5.57       7
  14   14   14      15.92        -       4.66       6
  14   14   15      16.85        -       3.67       8
  14   14   16       7.91        -       2.47       6
  14   14   17      10.84        -       1.57       7
  14   14   18      16.68        -       6.95       3
  14   15    1     153.53        -      23.33      38
  14   15    2      52.34        -       6.19      48
  14   15    3      24.17        -       2.62      52
  14   15    4      32.60        -       3.52      41
  14   15    5     128.74        -      24.87      22
  14   15    6     190.88        -      42.74      17
  14   15    7      42.07        -      13.18       7
  14   15    8      40.10        -       9.00      14
  14   15    9      22.19        -       4.52      10
  14   15   10      39.54        -       4.89       7
  14   15   11      23.22        -       4.62       5
  14   15   12      24.15        -       5.05      10
  14   15   13      14.05        -       5.07       6
  14   15   14      19.83        -       4.43       3
  14   15   15      12.30        -       5.05       3
  14   16    1     127.81        -      18.34      29
  14   16    2      35.85        -       5.54      34
  14   16    3     101.88        -      13.03      51
  14   16    4     176.26        -      20.78      41
  14   16    5      44.35        -       6.97      21
  14   16    6      98.05        -      17.70       8
  14   16    7      17.80        -       3.72       6
  14   16    8      30.96        -      10.91       5
  14   16    9      19.86        -       3.11       7
  14   16   10      19.48        -       8.55       3
  14   16   11      15.91        -       4.21       5
  14   16   12      17.49        -       3.03       3
  14   17    1     106.65        -      15.90      29
  14   17    2      28.25        -       3.24      34
  14   17    3      96.91        -      12.14      48
  14   17    4      47.59        -       4.66      47
  14   17    5      26.00        -       4.39      12
  14   17    6      95.54        -      33.61       7
  14   17    7      22.80        -       3.50       8
  14   17    8      15.75        -       2.75       5
  14   17    9      14.93        -       5.93       4
  14   17   11      26.83        -       6.61       3
  14   18    1      33.73        -       5.70      23
  14   18    2      16.30        -       2.67      31
  14   18    3     107.06        -      11.44      50
  14   18    4      27.80        -       4.89      37
  14   18    5      40.02        -       5.52      16
  14   18    6      35.42        -       7.11       6
  14   18    7      20.75        -       5.89       7
  14   18    8      24.73        -       7.65       5
  14   18    9      20.73        -       4.86       4
  14   18   10      14.31        -       3.70       3
  14   18   11      19.58        -       2.91       3
  14   18   12      31.23        -       4.76       8
  14   18   13      30.46        -       0.60       3
  14   18   15      10.73        -       0.76       3
  14   19    1      43.76        -       5.98      30
  14   19    2      42.12        -       6.09      39
  14   19    3      50.15        -       5.90      40
  14   19    4     108.97        -      11.02      34
  14   19    5      20.36        -       4.59      17
  14   19    6     102.86        -      28.18       4
  14   19    7      25.23        -       7.22       5
  14   19    8      20.65        -      11.64       5
  14   19    9      36.42        -       3.59       4
  14   19   11      11.08        -       3.17       4
  14   20    1      58.54        -       8.87      23
  14   20    2      40.24        -       7.37      29
  14   20    3     278.59        -      51.72      26
  14   20    4      20.72        -       2.41      30
  14   20    5      62.68        -      15.99      17
  14   20    6      22.34        -       6.19       6
  14   20    7      17.36        -       4.43       6
  14   21    1      21.36        -       3.13      24
  14   21    2      20.04        -       2.84      23
  14   21    3     108.62        -      16.89      33
  14   21    4      57.04        -       6.65      28
  14   21    5      86.65        -      20.04      17
  14   21    6      37.86        -       7.02      11
  14   21    8      17.22        -       3.77       5
  14   22    1     168.57        -      23.96      23
  14   22    2      20.42        -       3.66      21
  14   22    3      16.05        -       2.30      23
  14   22    4      69.16        -       9.88      31
  14   22    5      16.26        -       2.23      21
  14   22    6      18.30        -       6.69       7
  14   22   10      20.63        -       7.20       3
  14   23    1      42.35        -       6.77      24
  14   23    2      39.59        -       8.83      23
  14   23    3      34.22        -       4.65      27
  14   23    4      22.05        -       4.16      25
  14   23    5      87.71        -      12.15      28
  14   23    6      23.43        -       5.63       4
  14   24    1      20.47        -       2.52      22
  14   24    2      28.70        -       4.72      22
  14   24    3      23.04        -       3.20      25
  14   24    4      19.82        -       2.49      24
  14   24    5      20.49        -       2.80      19
  14   24    6      23.88        -       4.55      14
  14   24    7      28.37        -       7.18       4
  14   25    1      23.76        -       2.89      27
  14   25    2      31.57        -       8.94      16
  14   25    3      17.01        -       2.07      24
  14   25    4      92.08        -      16.10      19
  14   25    5      13.55        -       2.98      15
  14   25    6      18.66        -       4.06      11
  14   25    7      25.46        -      10.80       5
  14   25    8      16.84        -       2.64       4
  14   26    1      32.03        -       3.77      24
  14   26    2      25.23        -       3.13      16
  14   26    3      11.60        -       3.11      20
  14   26    4      30.24        -       5.00      20
  14   26    5      34.10        -       5.82      14
  14   26    6      13.75        -       3.58      16
  14   26    7      15.07        -       2.39       8
  14   27    1      19.60        -       2.69      20
  14   27    2      51.03        -      15.44       8
  14   27    3      18.91        -       2.67      26
  14   27    4      26.82        -       3.65      20
  14   27    5      23.66        -       2.96      18
  14   27    6      20.03        -       2.41      11
  14   27    8      12.11        -       4.08       3
  14   28    1      13.08        -       1.94      12
  14   28    2      20.50        -       4.77       8
  14   28    3      15.25        -       2.00      20
  14   28    4      20.25        -       3.47      18
  14   28    5      16.50        -       2.22      17
  14   28    6      13.82        -       3.39       8
  14   28    7       6.64        -       3.92       9
  14   28    8      18.39        -       1.03       6
  14   29    1      16.04        -       3.19      17
  14   29    2      18.84        -       4.41      14
  14   29    3      35.00        -       7.15      17
  14   29    4      14.33        -       2.21      22
  14   29    5      23.07        -       2.96      14
  14   29    6      23.59        -       4.53      13
  14   29    8      15.78        -       5.65       4
  14   30    1      19.64        -       3.33      16
  14   30    2      12.07        -       2.38      15
  14   30    3      19.26        -       3.61      13
  14   30    4      20.07        -       3.54      14
  14   30    5      18.75        -       2.70      12
  14   30    6      68.58        -      16.66       7
  14   30    7      11.02        -       3.64       6
  14   30    8      11.22        -       9.09       4
  14   31    1      30.00        -       3.38      15
  14   31    2      16.26        -       3.96      11
  14   31    3      25.26        -       4.37      13
  14   31    4      18.99        -       3.05      16
  14   31    5      22.27        -       4.15       4
  14   31    6      19.77        -       3.78       6
  14   31    7      16.48        -       2.96      14
  14   31    9      21.25        -       6.06       3
  14   32    1      10.96        -       3.81       6
  14   32    2      10.21        -       2.62      14
  14   32    3      25.02        -       3.98      19
  14   32    4      62.55        -      10.16      14
  14   32    5      16.47        -       3.13       8
  14   32    6      32.30        -       6.16       7
  14   32    7      11.51        -       3.68       7
  14   32    8      13.99        -       2.84       6
  14   32    9      26.76        -       4.85       3
  14   33    1      15.84        -       6.57       5
  14   33    2      18.18        -       4.49      11
  14   33    3       9.63        -       1.84      15
  14   33    4      25.81        -       4.73      10
  14   33    5      17.05        -       3.69       8
  14   33    6      23.53        -       2.95      10
  14   33    7      12.32        -       4.23       5
  14   34    1      15.69        -       7.07       4
  14   34    2      28.60        -       4.76      11
  14   34    3      18.03        -       3.45      17
  14   34    4      19.20        -       2.53      10
  14   34    5      14.75        -       4.69       8
  14   34    6      41.58        -       9.12       6
  14   34    7      14.09        -       4.38       7
  14   35    1      24.07        -       5.08       9
  14   35    2      10.87        -       1.69      11
  14   35    3      18.34        -       2.86      17
  14   35    4      15.76        -       1.62      13
  14   35    5      23.72        -       3.65      11
  14   35    6      22.61        -       4.66      13
  14   35    8      19.01        -       0.38       3
  14   36    1      22.30        -       7.30       6
  14   36    2      24.50        -       3.81      15
  14   36    3      38.13        -       8.75       7
  14   36    4      18.76        -       3.84       7
  14   36    5      14.29        -       3.97       7
  14   36    6      17.73        -       3.72       7
  14   36    7       3.52        -       3.58       3
  14   37    1      14.36        -       3.88       7
  14   37    2      10.11        -       1.85      13
  14   37    3      14.05        -       1.73       9
  14   37    4      18.21        -       5.41       6
  14   37    5      19.70        -       5.00       8
  14   37    6      14.16        -       2.49       3
  14   38    1      17.22        -       4.98       9
  14   38    2      12.37        -       2.54      10
  14   38    3      34.76        -      10.76       5
  14   38    4       9.69        -       2.32       7
  14   38    5      10.95        -       3.33       3
  14   38    6      16.15        -       4.00       8
  14   38    7       6.27        -       7.06       3
  14   39    1       8.85        -       4.26       4
  14   39    2      13.04        -       3.21       3
  14   39    3      13.94        -       3.54       8
  14   39    6       5.63        -       4.91       3
  14   40    1      11.30        -       3.46       8
  14   40    2       5.06        -       0.86       4
  14   40    3      10.67        -       3.05       8
  14   41    1      15.18        -       6.36       5
  14   41    2       4.43        -       3.18       3
  14   41    3       9.47        -       2.94       3
  14   41    4      15.54        -       1.98       3
  14   41    5      13.95        -       3.38       4
  14   42    1       7.17        -       6.94       3
  14   42    2       7.36        -       4.86       4
  14   42    3      12.68        -       1.18       3
  14   42    4      10.40        -       2.28       3
  15    0    0      37.30        -       3.25     103
  15    0    1      26.63        -       3.12      56
  15    0    2      72.14        -       9.65      34
  15    0    3     211.79        -      44.90      27
  15    0    4      27.49        -       5.03      16
  15    0    5      28.84        -       5.90       8
  15    0    6      96.04        -      56.93       5
  15    0   10      30.74        -       4.55       3
  15    0   11      32.03        -       6.16       3
  15    0   13      23.13        -       2.11       3
  15    0   15      45.01        -       9.58       3
  15    1    0      56.49        -       3.90     183
  15    1    1      56.64        -       5.83      59
  15    1    2     118.95        -      18.35      37
  15    1    3     335.83        -      56.86      30
  15    1    4     141.02        -      26.65      12
  15    1    5     357.65        -     166.88       5
  15    2    0     176.76        -      23.06     182
  15    2    1      70.66        -      10.80      44
  15    2    2     156.42        -      21.47      32
  15    2    3      77.69        -      14.86      27
  15    2    4     389.95        -      60.88      16
  15    2    5      10.06        -       5.43       4
  15    2    6      27.19        -       9.67       3
  15    3    0      47.54        -       3.47     188
  15    3    1     169.92        -      23.16      60
  15    3    2      54.59        -       7.67      27
  15    3    3      37.82        -       5.76      30
  15    3    4     203.50        -      38.98      11
  15    3    5      86.60        -      20.28       7
  15    3    9      49.67        -      20.14       3
  15    4    0      45.15        -       3.19     159
  15    4    1      27.75        -       2.78      56
  15    4    2      58.87        -       8.75      30
  15    4    3     133.98        -      20.54      33
  15    4    4      50.59        -      12.39      15
  15    4    5      50.99        -      10.64       3
  15    4   11      33.79        -       6.13       3
  15    5    0     266.86        -      32.25     175
  15    5    1     120.47        -      14.49      72
  15    5    2      34.68        -       4.33      38
  15    5    3     306.17        -      47.97      31
  15    5    4      67.42        -      11.89      11
  15    5    5      44.55        -       6.65       5
  15    5    6      41.03        -      13.65       3
  15    5   10      17.37        -       2.03       3
  15    6    0      49.57        -      10.38     162
  15    6    1     155.92        -      20.75      56
  15    6    2     131.00        -      19.94      36
  15    6    3     209.45        -      29.21      30
  15    6    4      70.08        -      15.67      13
  15    6    5      17.19        -       3.89       7
  15    7    0      91.80        -      10.62     149
  15    7    1      32.82        -       3.85      54
  15    7    2      33.00        -       3.30      46
  15    7    3     115.43        -      19.38      37
  15    7    4      29.07        -       7.21      12
  15    7    5      60.31        -      30.25       6
  15    7    8      17.15        -       5.20       3
  15    7   12      23.91        -       8.54       4
  15    8    0      44.87        -       2.80     157
  15    8    1      29.74        -       3.70      47
  15    8    2     347.32        -      51.18      35
  15    8    3     305.95        -      51.08      36
  15    8    4     156.77        -      26.39      13
  15    8    5     210.13        -     119.01       3
  15    8    9      21.62        -       7.13       3
  15    8   10      20.70        -       7.76       3
  15    9    0      51.20        -       3.61     146
  15    9    1     165.80        -      18.68      45
  15    9    2      38.99        -       4.88      40
  15    9    3     125.25        -      17.63      38
  15    9    4     296.41        -      58.35      17
  15    9    5      27.17        -       6.80       7
  15    9    6     117.39        -      25.99       3
  15    9    9      40.48        -       5.66       5
  15    9   11      27.87        -      12.00       5
  15   10    0     128.38        -      15.94     137
  15   10    1     115.33        -      13.93      51
  15   10    2      45.65        -       4.50      49
  15   10    3     117.30        -      13.76      37
  15   10    4     220.36        -      51.89      14
  15   10    5      28.67        -       5.27      11
  15   10    8      19.63        -       2.29       3
  15   10    9      18.89        -       5.06       4
  15   10   10      39.94        -      14.02       3
  15   10   12      18.31        -       5.73       3
  15   11    0      52.44        -       6.13     127
  15   11    1     243.26        -      26.22      51
  15   11    2     114.10        -      14.49      42
  15   11    3      48.96        -       5.09      46
  15   11    4     203.75        -      41.15      19
  15   11    5      90.17        -      22.55       9
  15   11    6      33.34        -       6.01       5
  15   11    7      36.50        -       7.81       3
  15   11    8      37.27        -      12.25       4
  15   11   10      34.91        -       9.38       3
  15   11   12      56.68        -      12.73       6
  15   11   13      18.84        -       4.30       3
  15   11   15      23.42        -      11.38       4
  15   11   16      24.24        -       2.51       4
  15   11   17      21.27        -       3.30       5
  15   11   19      16.61        -       4.06       3
  15   12    0      53.80        -       4.92     121
  15   12    1      51.61        -       9.20      33
  15   12    2      33.35        -       3.55      41
  15   12    3      50.89        -       6.31      55
  15   12    4      32.21        -       7.12      19
  15   12    5     180.46        -      37.12       9
  15   12    6      30.86        -       8.28       8
  15   12    7     107.47        -      20.07       8
  15   12    8      19.81        -       3.75       7
  15   12    9      17.83        -       5.08       5
  15   12   10      15.40        -       5.95       6
  15   12   11      40.84        -      16.01       4
  15   12   12      48.03        -      11.94       5
  15   12   13      32.67        -       7.88      10
  15   12   14      15.30        -       4.00       3
  15   13    0      61.05        -       8.21     121
  15   13    1     226.62        -      34.32      30
  15   13    2     405.08        -      47.71      55
  15   13    3      76.41        -       9.18      54
  15   13    4     114.97        -      20.57      21
  15   13    5      41.20        -      10.59      18
  15   13    6      38.01        -       8.41      13
  15   13    7      22.98        -       5.75       7
  15   13    8      42.49        -       5.82       3
  15   13    9      25.71        -       5.80       4
  15   13   10      27.15        -       6.75       4
  15   13   14       0.59        -       4.64       3
  15   13   16      16.29        -       4.50       4
  15   13   17      26.23        -      10.41       5
  15   13   18      19.58        -       8.56       4
  15   14    0     166.79        -      17.32     143
  15   14    1     138.93        -      19.77      40
  15   14    2      33.21        -       3.48      46
  15   14    3      29.45        -       2.98      48
  15   14    4      28.86        -       4.58      20
  15   14    5      91.63        -      24.00      12
  15   14    6     199.97        -      80.25       8
  15   14    7      60.25        -      13.82       8
  15   14    8      41.68        -      10.75       7
  15   14    9       9.86        -       3.97       6
  15   14   10      35.28        -       6.36       7
  15   14   11      23.36        -       6.82       4
  15   14   13       8.08        -       3.19       3
  15   14   14      15.86        -       3.49       4
  15   14   17      18.52        -       5.83       3
  15   15    0     216.33        -      35.94      66
  15   15    1      39.72        -       7.30      42
  15   15    2     130.93        -      17.26      48
  15   15    3     225.75        -      24.59      61
  15   15    4      44.73        -       5.39      35
  15   15    5      38.21        -       6.27      18
  15   15    6     104.94        -      28.53      15
  15   15    7      22.41        -       3.33      21
  15   15    8      26.84        -       4.74      14
  15   15    9      52.02        -      14.25      11
  15   15   10      12.83        -       3.84      10
  15   15   11      18.55        -       5.15       7
  15   15   12      29.10        -       3.01       8
  15   15   13      13.87        -       4.89       8
  15   15   14      34.86        -       4.40       8
  15   15   15      12.05        -       2.58       6
  15   15   16      16.97        -       5.79       6
  15   15   17      12.76        -       3.25       6
  15   15   18      16.23        -       4.39       4
  15   16    1      27.91        -       3.23      41
  15   16    2     104.41        -      15.40      36
  15   16    3     224.67        -      24.72      44
  15   16    4     221.19        -      33.94      35
  15   16    5      28.09        -       5.51       6
  15   16    6      38.96        -       6.89      10
  15   16    7      14.95        -       4.09      11
  15   16    8      12.17        -       6.49       6
  15   16    9      26.70        -       7.89       9
  15   16   10      36.23        -      10.45       4
  15   16   11      16.63        -       6.09       5
  15   16   12      10.88        -       2.03       8
  15   16   13      11.13        -       4.03       3
  15   16   14      19.70        -       5.88       4
  15   16   15      17.11        -       4.59       3
  15   17    1      76.18        -      10.53      30
  15   17    2     268.66        -      55.25      29
  15   17    3      22.31        -       2.59      42
  15   17    4      97.49        -      10.71      39
  15   17    5      28.34        -       3.74      14
  15   17    6      28.43        -      10.71      11
  15   17    7      38.60        -       9.32      11
  15   17    8      89.90        -      18.81       4
  15   17    9      24.30        -       5.55       4
  15   17   11      13.55        -       6.60       3
  15   17   12      25.04        -       4.47       6
  15   17   13      15.87        -       1.12       3
  15   17   15      12.35        -       5.52       3
  15   18    1      23.47        -       2.90      29
  15   18    2      53.32        -       6.54      31
  15   18    3      80.54        -       8.97      45
  15   18    4      17.99        -       2.91      31
  15   18    5      23.52        -       3.62      17
  15   18    6      48.92        -       9.55       9
  15   18    7      29.24        -       5.95       7
  15   18    8      11.78        -       2.80       3
  15   18    9      31.82        -       8.81       3
  15   18   10      23.34        -       3.68       5
  15   18   11      24.54        -       7.53       4
  15   18   13      14.44        -       3.82       3
  15   18   14      15.18        -       4.60       3
  15   18   16      23.20        -       0.95       3
  15   19    1      85.76        -      13.91      23
  15   19    2      49.72        -       6.26      30
  15   19    3      25.82        -       4.31      34
  15   19    4      80.56        -      10.75      37
  15   19    5      37.21        -       8.21      14
  15   19    6      80.14        -       8.19       5
  15   19    7      22.33        -       5.12       6
  15   19    8      21.00        -       4.16       6
  15   19    9      23.67        -       5.60       4
  15   19   10      20.92        -       3.78       3
  15   19   12      26.95        -       7.15       4
  15   20    1      57.43        -      10.11      23
  15   20    2      23.36        -       3.53      27
  15   20    3     111.87        -      16.01      25
  15   20    4      42.61        -       5.19      36
  15   20    5      60.77        -      10.28      22
  15   20    6      39.98        -       7.55      10
  15   20    7      33.10        -       9.05       4
  15   20   10      19.39        -       9.66       3
  15   20   11      11.58        -       4.28       5
  15   21    1      29.31        -       3.36      27
  15   21    2      51.11        -      13.45      21
  15   21    3      68.09        -      11.52      19
  15   21    4      18.50        -       2.15      27
  15   21    5      30.66        -       4.44      13
  15   21    6      25.00        -       4.74       7
  15   21    7      47.78        -      14.56       7
  15   22    1      32.54        -       4.81      21
  15   22    2      18.97        -       2.36      28
  15   22    3      23.06        -       4.07      20
  15   22    4      30.36        -       4.70      29
  15   22    5      46.81        -       6.18      24
  15   22    6      24.43        -       5.37      10
  15   22    7      23.83        -       5.77       3
  15   23    1      16.90        -       3.44      24
  15   23    2      36.08        -       3.67      30
  15   23    3      21.92        -       3.60      17
  15   23    4      59.46        -       7.58      28
  15   23    5      21.41        -       3.35      21
  15   23    6      21.83        -       6.67      10
  15   23   10      31.16        -       3.41       3
  15   24    1      21.09        -       3.13      17
  15   24    2      20.77        -       2.56      34
  15   24    3      13.12        -       2.71      24
  15   24    4      20.00        -       2.79      36
  15   24    5      19.86        -       2.08      16
  15   24    6      33.38        -       6.77      13
  15   24    7      18.77        -       4.09       5
  15   24    8      -3.91        -       4.93       3
  15   24    9      22.61        -       7.89       4
  15   25    1      14.64        -       4.84      15
  15   25    2      44.08        -       6.50      18
  15   25    3      31.85        -       5.31      15
  15   25    4      17.91        -       1.99      34
  15   25    5      26.12        -       3.93      10
  15   25    6      14.29        -       2.52      13
  15   25    7      16.68        -       7.85       5
  15   25    8      10.19        -       3.55       3
  15   26    1      23.62        -       4.58      18
  15   26    2      33.99        -       4.89      18
  15   26    3      19.00        -       2.95      27
  15   26    4      31.40        -       4.16      23
  15   26    5      37.54        -       6.29      17
  15   26    6      14.16        -       2.35      19
  15   27    1      23.92        -       6.62      12
  15   27    2      17.31        -       3.02      16
  15   27    3      26.96        -       3.51      19
  15   27    4      28.89        -       3.55      26
  15   27    5       7.70        -       3.15      14
  15   27    6      14.97        -       4.79       9
  15   27    7      23.60        -      11.47       4
  15   27    8      33.11        -       9.09       8
  15   28    1      61.42        -      15.87      12
  15   28    2      40.59        -       7.07      15
  15   28    3      15.98        -       4.76      13
  15   28    4      29.37        -       4.36      21
  15   28    5      26.70        -       4.35      20
  15   28    6      31.35        -       4.64      12
  15   28    7      28.29        -       6.81       7
  15   28    8      25.55        -       4.37       8
  15   29    1      19.32        -       3.44      15
  15   29    2      18.41        -       2.32      16
  15   29    3      24.95        -       5.33      11
  15   29    4      18.19        -       3.96      14
  15   29    5     111.17        -      27.44      15
  15   29    6      19.66        -       4.85      11
  15   29    7      16.36        -       6.31       5
  15   29    8      17.19        -       4.60       3
  15   30    1      17.99        -       3.71      11
  15   30    2      13.99        -       2.65      15
  15   30    3      16.53        -       3.49      14
  15   30    4      46.86        -       7.58      12
  15   30    5      25.21        -       4.29      18
  15   30    6      16.52        -       3.10       7
  15   30    7      24.17        -       7.65       6
  15   30    8      20.19        -       2.84       4
  15   31    1      27.60        -       8.42      11
  15   31    2      35.48        -       7.65      10
  15   31    3      15.79        -       3.89       7
  15   31    4      17.88        -       2.61      13
  15   31    5      47.63        -      10.01      12
  15   31    6      20.26        -       2.95       8
  15   31    7      14.18        -       5.17       7
  15   31   10      14.30        -       3.84       3
  15   32    1      17.95        -       3.76       6
  15   32    2      52.53        -      14.82      11
  15   32    3      18.20        -       3.47      13
  15   32    4      23.87        -       7.11       6
  15   32    5      19.86        -       4.13      10
  15   32    6      15.29        -       3.69       6
  15   32    7      20.04        -       6.85       4
  15   32    8      26.69        -       6.94       3
  15   33    1      13.79        -       1.79       8
  15   33    2      13.61        -       3.17       8
  15   33    3      18.98        -       3.71       8
  15   33    4      23.28        -       8.33       8
  15   33    5      12.54        -       5.39       6
  15   33    6      14.84        -       4.42       9
  15   33    7      11.51        -       2.62       7
  15   34    1      16.14        -       5.34      11
  15   34    2      15.57        -       8.50       3
  15   34    3      16.09        -       3.97       6
  15   34    4      20.19        -       6.92       4
  15   34    5      14.96        -       3.01       8
  15   34    6      22.93        -       2.49      11
  15   34    7       9.80        -       3.77       4
  15   35    1      18.70        -       4.08      10
  15   35    2      18.40        -       5.68       3
  15   35    3      23.02        -       7.79       5
  15   35    4      23.83        -       6.22       7
  15   35    5      14.64        -       4.87      11
  15   35    6      12.56        -       2.78      13
  15   35    7      18.77        -       4.76       3
  15   35    8       9.22        -       2.51       5
  15   36    1      21.51        -       2.85       5
  15   36    2      14.02        -       3.18      10
  15   36    3      14.15        -       2.92      12
  15   36    4      17.01        -       6.32       6
  15   36    5      18.70        -       4.13       5
  15   36    6      11.23        -       2.91       7
  15   36    7      22.07        -       9.71       4
  15   36    9      14.14        -       5.99       4
  15   37    1      13.89        -       4.01       4
  15   37    2      16.95        -       3.25      11
  15   37    3       9.97        -       6.30       6
  15   37    5      13.68        -       3.78       7
  15   37    6      11.04        -       2.83       5
  15   37    8      19.77        -       1.78       3
  15   38    1      14.46        -      10.98       3
  15   38    2      16.16        -       3.44       8
  15   38    3      26.00        -       3.78       6
  15   38    4      17.82        -       3.78       7
  15   38    5      23.14        -       5.11       3
  15   38    6      14.14        -       2.19       4
  15   38    8      11.44        -       3.08       5
  15   39    1      14.22        -       7.48       4
  15   39    2      15.53        -       2.11       9
  15   39    3      19.34        -       2.19       5
  15   39    4      17.23        -       4.02       7
  15   39    5      11.32        -       4.13       6
  15   39    7       7.57        -       1.75       3
  15   40    1      15.18        -       4.11       5
  15   40    2      16.32        -       3.13       7
  15   40    3       6.65        -       3.59       5
  15   40    6      12.76        -       1.64       4
  15   41    2       9.41        -       4.38       5
  15   41    3      11.34        -       2.41       3
  15   41    4      10.23        -       0.98       4
  15   41    5       3.52        -       1.14       3
  15   42    2       8.11        -       2.96       4
  15   43    2      15.22        -       4.13       4
  15   43    4       3.90        -       5.77       3
  16    0    0     122.60        -      14.64      98
  16    0    1      31.07        -       2.72      61
  16    0    2      82.19        -      13.36      29
  16    0    3      27.74        -       5.02      22
  16    0    4     109.40        -      21.29      24
  16    0    5      34.50        -       4.53       6
  16    0    6     120.69        -      73.67       8
  16    0   11      21.18        -       2.96       4
  16    1    0     149.36        -      17.73     179
  16    1    1      43.67        -       5.39      55
  16    1    2     234.33        -      33.84      29
  16    1    3      77.94        -       9.70      28
  16    1    4      31.19        -       5.37      18
  16    1    5      49.41        -       9.44       6
  16    1    6      87.14        -      51.40       3
  16    2    0      86.93        -       8.78     168
  16    2    1      87.00        -      11.47      48
  16    2    2     154.55        -      22.90      28
  16    2    3      22.91        -       4.99      22
  16    2    4     760.35        -     165.68      15
  16    2    5      45.46        -       7.93       4
  16    2    6     245.15        -      81.86       8
  16    3    0      59.08        -      13.68     181
  16    3    1     438.72        -      58.79      60
  16    3    2      89.85        -      16.17      31
  16    3    3     995.00        -     149.95      28
  16    3    4      99.20        -      31.21      14
  16    3    5      57.23        -      36.13       5
  16    3    6     103.97        -      42.37       4
  16    4    0     116.23        -      11.02     155
  16    4    1     176.54        -      20.60      49
  16    4    2     179.27        -      39.15      24
  16    4    3     220.68        -      41.97      27
  16    4    4     131.60        -      32.15      18
  16    4    5      36.15        -       4.90       6
  16    4    6      47.57        -       6.89       3
  16    4   12      43.71        -       5.24       3
  16    5    0      48.05        -       7.16     145
  16    5    1     110.44        -      14.10      61
  16    5    2     154.22        -      27.07      31
  16    5    3      44.76        -       7.90      26
  16    5    4     126.32        -      22.30      16
  16    5    5      77.42        -      18.43       7
  16    5    6     113.40        -      24.77       3
  16    6    0     160.52        -      17.67     158
  16    6    1     173.63        -      21.46      43
  16    6    2      52.69        -       6.55      34
  16    6    3     422.39        -      58.82      29
  16    6    4     505.37        -      84.37      16
  16    6    5     213.33        -      67.91       7
  16    6    6      97.08        -      29.63       5
  16    6   10      18.86        -       5.61       3
  16    7    0     322.49        -      46.85     148
  16    7    1      44.54        -       5.53      43
  16    7    2     191.55        -      23.74      49
  16    7    3     297.12        -      47.12      23
  16    7    4     173.17        -      42.55      10
  16    7    5     164.57        -      26.78       3
  16    7    6     280.02        -      51.77       4
  16    7    9      13.35        -      11.88       3
  16    8    0      47.88        -       5.15     136
  16    8    1      39.38        -       4.81      44
  16    8    2     362.11        -      46.85      40
  16    8    3     147.25        -      25.29      26
  16    8    4      92.74        -      21.40      13
  16    8    5      19.07        -       1.78       6
  16    8    6     279.05        -     116.30       3
  16    8    8      63.61        -      16.67       3
  16    9    0      38.42        -       3.27     137
  16    9    1      30.82        -       4.10      40
  16    9    2      42.32        -       5.08      41
  16    9    3      88.26        -      12.56      36
  16    9    4      70.28        -      12.63      21
  16    9    5     271.77        -     107.34       7
  16    9    6     245.14        -      77.52       7
  16    9    8      30.55        -       5.88       4
  16   10    0      42.57        -       3.01     130
  16   10    1      30.12        -       3.03      53
  16   10    2     281.28        -      39.80      45
  16   10    3      58.34        -       6.79      36
  16   10    4      37.34        -       6.12      16
  16   10    5      50.44        -      14.49       7
  16   10    6     402.54        -      97.75       5
  16   10    7      88.99        -      35.10       4
  16   10   10      25.25        -       3.00       3
  16   10   11      18.99        -       6.97       3
  16   11    0     143.83        -      26.66     126
  16   11    1     262.37        -      37.73      42
  16   11    2      84.88        -      17.42      41
  16   11    3     531.27        -      63.75      40
  16   11    4      32.75        -       4.94      28
  16   11    5      29.68        -       2.24       7
  16   11    6      55.47        -       8.96       6
  16   11    9      11.89        -       4.61       5
  16   11   10      16.82        -       4.32       6
  16   12    0     284.56        -      48.03     119
  16   12    1     234.04        -      38.30      34
  16   12    2      54.69        -       6.61      46
  16   12    3      54.87        -       6.81      55
  16   12    4     297.60        -      39.58      29
  16   12    5      36.93        -      10.76       9
  16   12    6     205.23        -      52.33      10
  16   12    7      93.46        -      18.01       6
  16   12    8      27.97        -       4.01       5
  16   12   10      21.53        -       6.58       3
  16   12   12      20.05        -       6.51       3
  16   12   14      16.42        -       2.79       3
  16   13    0     132.21        -      17.59     112
  16   13    1     197.00        -      28.80      29
  16   13    2     112.38        -      14.64      44
  16   13    3     277.57        -      31.66      51
  16   13    4     139.27        -      24.85      30
  16   13    5     114.68        -      25.58      13
  16   13    6      39.37        -       8.29      11
  16   13    7      23.63        -       2.69      10
  16   13    8      50.34        -      13.69       4
  16   13    9      19.81        -       3.36       6
  16   13   10      25.63        -       5.87       4
  16   13   11      38.22        -       9.25       5
  16   13   12      20.41        -       4.86       5
  16   13   13      22.82        -       4.24       5
  16   14    0     140.06        -      18.45     117
  16   14    1     159.21        -      24.48      30
  16   14    2      37.72        -       8.65      47
  16   14    3     100.66        -      11.35      55
  16   14    4     264.80        -      31.55      31
  16   14    5      41.39        -       8.68      17
  16   14    6     128.55        -      34.19      13
  16   14    7      22.21        -       5.33       5
  16   14   10      18.39        -       2.93       3
  16   14   11      12.27        -       6.74       3
  16   14   15      20.39        -       5.64       4
  16   14   16      25.96        -       7.81       4
  16   14   17      22.00        -      11.03       4
  16   15    0      54.44        -       4.88     125
  16   15    1      28.19        -       3.15      34
  16   15    2     108.44        -      11.41      38
  16   15    3     200.86        -      21.30      50
  16   15    4     208.15        -      25.81      41
  16   15    5      32.32        -       4.50      13
  16   15    6      26.83        -       4.08      10
  16   15    7      10.48        -       6.28       5
  16   15    8      23.44        -       5.95       6
  16   15    9      50.18        -      10.17       7
  16   15   10      37.92        -       5.76       4
  16   15   11      19.64        -       7.26       5
  16   15   14      13.33        -       1.88       4
  16   16    0     188.59        -      32.94      62
  16   16    1      35.58        -       3.91      45
  16   16    2      81.91        -       8.24      50
  16   16    3      21.13        -       2.09      57
  16   16    4      29.47        -       2.43      49
  16   16    5      21.25        -       1.95      19
  16   16    6      24.11        -       3.11      15
  16   16    7     131.14        -      22.73      17
  16   16    8      16.06        -       2.52      12
  16   16    9      51.08        -      10.62      12
  16   16   10      21.48        -       5.40      10
  16   16   11       7.29        -       4.42       6
  16   16   12      12.12        -       4.55       7
  16   16   13      22.04        -       0.83       4
  16   16   14      20.90        -       4.47       6
  16   16   15      19.27        -       3.49       7
  16   16   16      10.69        -       2.18       6
  16   16   17      12.13        -       1.01       4
  16   16   18      18.66        -       5.36       4
  16   17    1      64.83        -       9.48      29
  16   17    2      64.53        -      10.13      29
  16   17    3      57.60        -       6.84      50
  16   17    4      84.29        -      10.57      42
  16   17    5      20.24        -       3.17      17
  16   17    6      21.04        -       8.36      12
  16   17    7       9.05        -       3.62      10
  16   17    8      78.32        -      10.30       5
  16   17    9      14.54        -       4.09       9
  16   17   10      19.55        -       6.30       5
  16   17   11      23.85        -       3.84       4
  16   17   13      12.27        -       0.84       3
  16   18    1      45.77        -       5.48      26
  16   18    2      40.41        -       3.35      37
  16   18    3      23.37        -       2.23      48
  16   18    4      25.08        -       2.08      43
  16   18    5     100.23        -      16.29      18
  16   18    6      48.88        -       9.30      13
  16   18    7      23.06        -       3.42      11
  16   18    8      15.86        -       5.89       7
  16   19    1      35.16        -       5.45      24
  16   19    2      36.71        -       4.94      35
  16   19    3      17.03        -       2.18      38
  16   19    4      67.74        -       7.51      38
  16   19    5      21.20        -       3.59      15
  16   19    6      52.28        -       9.94      15
  16   19    7      41.11        -       8.71      10
  16   19    8      24.23        -       5.27       6
  16   19    9      23.92        -       6.32       4
  16   19   10      20.73        -       3.92       3
  16   19   12      21.64        -       4.30       5
  16   20    1      18.50        -       2.47      31
  16   20    2      92.91        -      13.01      25
  16   20    3      61.46        -       8.41      32
  16   20    4      23.68        -       2.78      24
  16   20    5      25.66        -       4.77      13
  16   20    6      22.04        -       4.27      11
  16   20    7      51.41        -      13.71       5
  16   20    8      16.19        -       2.89       5
  16   20   11      20.22        -       2.54       4
  16   20   12      27.25        -       3.93       3
  16   21    1      20.45        -       3.67      22
  16   21    2      29.24        -       3.72      30
  16   21    3      19.49        -       3.14      24
  16   21    4      17.04        -       2.81      30
  16   21    5      18.44        -       2.02      25
  16   21    6      15.14        -       2.77      11
  16   21    7      27.45        -       6.07       7
  16   21    8      55.00        -      10.04       7
  16   21    9      20.88        -       6.51       5
  16   21   10       8.33        -       1.69       4
  16   21   11      35.53        -       8.59       4
  16   21   12       7.25        -       2.43       6
  16   21   13      12.64        -       2.21       4
  16   22    1      75.48        -      16.53      22
  16   22    2      19.22        -       2.04      29
  16   22    3      27.64        -       3.21      26
  16   22    4      66.57        -       9.84      34
  16   22    5      23.97        -       3.39      24
  16   22    6      22.49        -       3.06      12
  16   22    7      60.74        -      14.37       4
  16   23    1      34.99        -       6.32      13
  16   23    2      30.34        -       4.06      20
  16   23    3      19.18        -       2.84      18
  16   23    4      22.55        -       2.78      39
  16   23    5      21.27        -       3.33      21
  16   23    6      22.67        -       3.95      10
  16   24    1      15.72        -       3.79      17
  16   24    2      14.74        -       2.54      22
  16   24    3      21.76        -       3.26      21
  16   24    4      20.42        -       2.90      21
  16   24    5      25.45        -       4.03      19
  16   24    6      21.63        -       4.34      11
  16   24    7      32.28        -       0.43       4
  16   24    9      19.14        -       5.87       3
  16   25    1      20.94        -       5.49      15
  16   25    2      20.54        -       2.45      15
  16   25    3      19.20        -       2.11      19
  16   25    4      18.49        -       2.64      23
  16   25    5      26.67        -       5.45      11
  16   25    6      21.38        -       3.84      12
  16   25    7      16.19        -       6.04       7
  16   25    9      15.69        -       6.62       3
  16   26    1      29.10        -       3.99      15
  16   26    2      16.98        -       5.92      13
  16   26    3      38.95        -       5.93      24
  16   26    4      24.21        -       3.32      17
  16   26    5      35.69        -       4.24      18
  16   26    6       9.31        -       2.84      17
  16   26    7      20.70        -       6.64       3
  16   27    1      23.82        -       6.15      12
  16   27    2      16.48        -       2.87      17
  16   27    3      19.02        -       3.05      18
  16   27    4      16.77        -       3.40      21
  16   27    5      15.51        -       3.65      14
  16   27    6      26.69        -       4.65       8
  16   27    7      16.60        -       7.16       3
  16   27    8      13.61        -       4.70       3
  16   28    1      27.44        -       4.23      10
  16   28    2      51.95        -       8.45      20
  16   28    3      16.85        -       2.86      10
  16   28    4      35.80        -       4.49      21
  16   28    5      28.38        -       4.66      12
  16   28    6      29.02        -       5.68      10
  16   28    7      19.98        -       5.20      11
  16   28    8      27.51        -       6.43       7
  16   29    1      12.81        -       3.12      17
  16   29    2      62.41        -      12.71      21
  16   29    3      19.48        -       3.80      13
  16   29    4      22.71        -       3.14      20
  16   29    5      17.55        -       3.72      11
  16   29    6      16.59        -       2.54      12
  16   29    7      13.55        -       3.46       9
  16   29    8      14.10        -       3.53       5
  16   29    9      15.93        -       0.81       3
  16   30    1      21.49        -       3.63       9
  16   30    2      16.20        -       2.53      18
  16   30    3      29.39        -       6.94      11
  16   30    4      23.83        -       6.01      11
  16   30    5      19.59        -       3.17      15
  16   30    6      22.77        -       6.26      10
  16   30    7      14.44        -       4.40       5
  16   31    1      21.06        -       4.04      10
  16   31    2      19.09        -       4.59      14
  16   31    3      17.92        -       2.45      10
  16   31    4      32.78        -       4.90      13
  16   31    5      22.24        -       3.87       9
  16   31    6      21.02        -       4.27       9
  16   31    7      10.76        -       3.13       7
  16   32    1      20.87        -       3.85      14
  16   32    2      47.46        -      13.15      10
  16   32    3      24.29        -       4.54      14
  16   32    4      17.77        -       3.56      11
  16   32    5      18.51        -       3.26      11
  16   32    6      13.79        -       4.38       8
  16   32    7      21.70        -       4.60       6
  16   32    8      18.94        -       4.44       5
  16   33    1      19.90        -       4.21      12
  16   33    2      15.98        -       3.34       9
  16   33    3      42.38        -       6.79       9
  16   33    4      11.54        -       6.38       9
  16   33    5      33.40        -       6.67       4
  16   33    6      13.76        -       2.43      10
  16   33    7      14.83        -       5.54       4
  16   33    9      11.46        -       3.08       3
  16   34    1      14.84        -       4.45       5
  16   34    2       0.74        -       2.30       3
  16   34    3      32.29        -       3.07      12
  16   34    4      24.93        -       4.52       5
  16   34    5      29.20        -       4.65       5
  16   34    6      13.52        -       3.18       6
  16   34    7      11.06        -       3.39       7
  16   35    1      13.78        -       3.81       3
  16   35    2      21.07        -       4.98       4
  16   35    3      12.82        -       2.32      12
  16   35    4      24.18        -       5.25      11
  16   35    5      11.06        -       2.88       7
  16   35    6       8.02        -       2.01       9
  16   35    8       9.23        -       1.50       5
  16   35   10       9.13        -       2.05       3
  16   36    1      13.92        -       5.49       3
  16   36    2      28.79        -       5.52       5
  16   36    3      13.15        -       3.51      13
  16   36    4      18.28        -       3.50       5
  16   36    5      22.99        -       4.39       5
  16   36    6      16.97        -       2.72       9
  16   36    8      13.89        -       8.77       3
  16   36    9      21.58        -       5.15       4
  16   37    1      10.83        -       4.88       7
  16   37    2      13.07        -       3.42      10
  16   37    3      13.71        -       2.17       9
  16   37    4      13.13        -       7.48       3
  16   37    5      19.24        -       3.79       5
  16   37    6      13.44        -       2.76       5
  16   37    8       9.95        -       1.76       5
  16   38    1      16.74        -       2.23      10
  16   38    2      15.63        -       2.99       6
  16   38    3      20.81        -       4.13       8
  16   38    4      10.10        -       1.99       4
  16   38    5      18.12        -       4.79       3
  16   39    1      22.04        -       2.44       6
  16   39    2      17.34        -       3.19       6
  16   39    3       8.83        -       3.87       4
  16   39    7      10.14        -       3.35       6
  16   40    1      13.86        -       2.77       4
  16   40    2       8.11        -       5.86       3
  16   40    4       9.87        -       4.58       4
  16   41    2       8.07        -       2.86       5
  16   41    3       8.92        -       1.75       3
  16   41    4      12.33        -       4.31       3
  16   42    4       7.82        -       2.97       3
  17    0    0      44.45        -       5.15      89
  17    0    1     110.55        -      12.49      72
  17    0    2      25.81        -       4.46      28
  17    0    3     514.62        -      88.13      38
  17    0    4     318.26        -      67.10      18
  17    0    5      30.76        -       7.30       8
  17    0    6     125.04        -      54.29       7
  17    0    7      44.31        -      10.62       5
  17    0   11      43.72        -      16.66       3
  17    0   12      15.18        -       4.25       3
  17    1    0      69.44        -       5.51     175
  17    1    1      40.37        -       5.13      48
  17    1    2      61.48        -      10.47      32
  17    1    3     208.03        -      33.36      32
  17    1    4     170.37        -      60.97      11
  17    1    5     142.23        -      19.07       6
  17    1    6      35.48        -       6.96       5
  17    1    7     152.91        -      61.73       4
  17    2    0      56.71        -       6.62     155
  17    2    1     119.57        -      15.01      54
  17    2    2     136.15        -      33.16      21
  17    2    3      73.00        -      11.39      34
  17    2    4     110.81        -      23.81      12
  17    2    5      71.49        -      26.66       6
  17    2    6      32.85        -       6.71       5
  17    3    0      55.44        -       3.43     164
  17    3    1      85.91        -      11.33      50
  17    3    2     119.65        -      21.18      18
  17    3    3      53.26        -       7.55      38
  17    3    4      27.60        -       4.67      21
  17    3    5      48.89        -      10.02       5
  17    3    6      53.00        -      24.65       4
  17    4    0      52.39        -       3.65     145
  17    4    1      83.99        -      10.54      47
  17    4    2      90.59        -      17.80      28
  17    4    3      48.90        -      10.79      27
  17    4    4     265.15        -      66.60      13
  17    4    5      15.39        -       9.36       3
  17    4    6     137.52        -      38.00       8
  17    5    0      52.80        -       4.22     131
  17    5    1     162.37        -      20.65      56
  17    5    2     524.90        -      79.28      32
  17    5    3     166.20        -      29.12      31
  17    5    4      53.07        -      10.23      18
  17    5    5     236.25        -      54.28       6
  17    5    6     248.84        -     120.92       5
  17    6    0      46.72        -       7.94     157
  17    6    1     371.39        -      44.91      51
  17    6    2     377.34        -      53.04      34
  17    6    3     227.53        -      32.03      30
  17    6    4     227.23        -      40.98      20
  17    6    5      37.75        -      13.00       9
  17    6    6      90.36        -      30.90       8
  17    6    8      86.81        -      20.73       3
  17    6   11      25.61        -       3.53       3
  17    7    0      56.78        -       6.05     137
  17    7    1     294.68        -      32.04      43
  17    7    2      72.06        -      10.71      52
  17    7    3     163.80        -      21.46      37
  17    7    4      22.75        -       3.06      25
  17    7    5      63.22        -      23.27       7
  17    7    6      18.63        -      14.42       3
  17    7    7      31.05        -       8.48       3
  17    8    0     179.39        -      27.04     125
  17    8    1      21.12        -       2.75      36
  17    8    2      27.10        -       3.30      34
  17    8    3      78.70        -      10.55      42
  17    8    4     147.35        -      25.19      27
  17    8    5      91.86        -      47.52       7
  17    8    6     132.80        -      60.24       7
  17    8   16      10.68        -       2.52       3
  17    9    0      90.43        -       9.83     131
  17    9    1     130.33        -      13.09      43
  17    9    2     242.26        -      33.13      42
  17    9    3     156.14        -      23.70      33
  17    9    4      51.15        -       9.56      25
  17    9    5      38.95        -       8.94       7
  17    9    6      81.89        -      27.42       6
  17   10    0      49.75        -       5.41     133
  17   10    1     409.51        -      44.68      44
  17   10    2      70.30        -      12.15      54
  17   10    3     498.93        -      57.61      36
  17   10    4     497.68        -      67.35      31
  17   10    5      45.94        -       8.26      12
  17   10    6      26.78        -       2.29       3
  17   10    7      50.42        -       9.18       3
  17   10   10      36.93        -      10.63       8
  17   10   11      27.37        -       5.90       3
  17   10   13      62.42        -      13.04       3
  17   10   14      26.72        -       4.77       3
  17   11    0      40.73        -       3.07     125
  17   11    1     134.23        -      17.53      47
  17   11    2      34.36        -       3.66      39
  17   11    3     129.47        -      17.81      43
  17   11    4      32.71        -       4.32      28
  17   11    5      84.49        -      21.43       9
  17   11    6      86.75        -      26.51       6
  17   11    9      60.52        -       7.47       3
  17   11   15      15.34        -       0.47       3
  17   12    0     192.09        -      33.05     117
  17   12    1     154.64        -      24.66      30
  17   12    2      45.81        -       6.69      41
  17   12    3      82.20        -      10.06      49
  17   12    4     170.62        -      25.46      35
  17   12    5      40.56        -       5.38      15
  17   12    6      72.18        -      17.68       7
  17   12    9      17.08        -       2.67       5
  17   12   10      24.62        -       6.41       3
  17   13    0      47.55        -       5.96     113
  17   13    1     138.50        -      19.03      26
  17   13    2      77.87        -      12.37      36
  17   13    3      65.99        -       8.77      49
  17   13    4      89.87        -       9.85      29
  17   13    5      40.50        -       8.49      12
  17   13    6      31.48        -      12.15      13
  17   13    7      15.09        -       2.88       3
  17   13    8      23.27        -       4.87       4
  17   13    9      13.01        -       4.02       3
  17   13   10      25.72        -       5.99       4
  17   13   11      19.52        -       2.22       4
  17   14    0      50.94        -       6.21     103
  17   14    1     113.83        -      14.93      31
  17   14    2      23.06        -       3.93      33
  17   14    3     118.04        -      16.07      47
  17   14    4      42.28        -       7.12      21
  17   14    5      20.43        -       2.68      28
  17   14    6      87.15        -      33.17      11
  17   14    7      24.25        -       1.97       9
  17   14    8      14.30        -       5.49       6
  17   14    9      19.07        -       5.80       4
  17   14   10      21.17        -       2.32       3
  17   14   11       8.09        -       3.53       3
  17   14   12      18.65        -       5.51       4
  17   14   13      13.32        -       4.30       6
  17   14   14      11.83        -       3.85       3
  17   15    0      38.01        -       2.99     108
  17   15    1      83.73        -      12.89      31
  17   15    2     309.67        -      45.84      33
  17   15    3      20.14        -       2.04      55
  17   15    4      62.82        -       8.34      38
  17   15    5      24.62        -       2.82      25
  17   15    6      47.29        -      20.30      11
  17   15    7      52.84        -      19.51       4
  17   15    9      14.02        -       6.98       4
  17   15   10      35.83        -      17.19       4
  17   15   15       9.44        -       4.29       3
  17   15   16      10.37        -       7.80       4
  17   15   17      12.04        -       5.04       4
  17   16    0      90.48        -      10.15     111
  17   16    1      53.17        -       6.78      32
  17   16    2      57.07        -       6.96      48
  17   16    3      59.17        -       8.34      36
  17   16    4      80.17        -      11.29      35
  17   16    5      18.88        -       3.02      18
  17   16    6      25.73        -       4.33      15
  17   16    7      20.80        -       5.12       5
  17   16    8      57.17        -      11.97       3
  17   16    9      19.26        -       3.71       4
  17   16   10      15.94        -       5.87       4
  17   16   11      20.48        -       6.21       4
  17   16   12      30.64        -       9.64       5
  17   16   14      10.05        -       1.95       3
  17   17    0      79.09        -      12.81      56
  17   17    1      23.87        -       3.21      38
  17   17    2      27.27        -       2.57      48
  17   17    3      24.96        -       2.38      47
  17   17    4      23.97        -       2.89      41
  17   17    5      20.06        -       2.57      23
  17   17    6      53.10        -       8.67      22
  17   17    7      22.10        -       1.91      17
  17   17    8      15.41        -       2.17      14
  17   17    9      22.94        -       4.43      10
  17   17   10      33.91        -       8.00      10
  17   17   11      18.52        -       4.02       8
  17   17   12      12.45        -       3.76       5
  17   17   13      25.81        -       5.43       5
  17   17   14       9.56        -       1.96       4
  17   17   15      22.32        -       5.16       5
  17   17   16      15.84        -       4.12       5
  17   17   17      13.92        -       0.46       4
  17   18    1      80.12        -      17.39      20
  17   18    2      77.78        -       9.24      40
  17   18    3      69.97        -       9.45      38
  17   18    4      34.14        -       4.04      40
  17   18    5      22.29        -       2.91      16
  17   18    6      31.59        -       3.45      22
  17   18    7      62.31        -       9.36       9
  17   18    8      70.02        -       9.39       6
  17   18    9      12.31        -       2.91       3
  17   18   10      22.93        -       5.55       3
  17   18   12      22.91        -       4.49       4
  17   18   13       2.61        -       5.35       3
  17   18   14      13.54        -       5.33       3
  17   19    1      84.40        -      11.64      28
  17   19    2      52.55        -       7.89      30
  17   19    3      38.99        -       6.72      26
  17   19    4      39.07        -       4.73      34
  17   19    5      46.23        -       5.26      23
  17   19    6      18.95        -       3.96      12
  17   19    7      30.23        -       5.69       8
  17   19    8      31.97        -       8.71       8
  17   19    9      26.08        -       6.37       4
  17   19   12      14.62        -       2.54       3
  17   20    1      28.71        -       4.96      19
  17   20    2      83.20        -      13.73      31
  17   20    3      19.57        -       3.06      28
  17   20    4      18.83        -       1.92      40
  17   20    5      19.19        -       2.79      31
  17   20    6      19.61        -       3.33      11
  17   20    7      17.31        -       5.30       4
  17   20    8      23.85        -       3.75       9
  17   20   10      18.85        -       2.96       3
  17   21    1      30.09        -       3.05      25
  17   21    2      17.64        -       2.37      33
  17   21    3      44.26        -       7.68      18
  17   21    4      18.63        -       1.87      32
  17   21    5      33.11        -       4.50      27
  17   21    6      43.81        -       7.38      15
  17   21    7      20.20        -       1.96       5
  17   21    8      21.90        -       3.62       4
  17   21    9      25.10        -       2.94       3
  17   21   10      29.43        -       7.34       3
  17   21   16      19.68        -       0.41       3
  17   22    1      90.40        -      13.72      20
  17   22    2      36.53        -       5.77      24
  17   22    3      54.15        -       7.26      25
  17   22    4      27.03        -       3.20      34
  17   22    5      18.53        -       4.24      22
  17   22    6      34.06        -       4.63      11
  17   22    7      25.71        -       9.04       5
  17   22    8      17.18        -       3.42       5
  17   22   11      14.97        -       6.46       3
  17   22   12      29.68        -       4.10       3
  17   23    1      19.23        -       3.82      19
  17   23    2      27.06        -       2.52      21
  17   23    3      20.00        -       3.30      27
  17   23    4      53.26        -       7.29      33
  17   23    5      25.46        -       2.97      20
  17   23    6      13.79        -       5.48       9
  17   23    7      22.65        -       8.85       3
  17   23    8      16.32        -       2.92       5
  17   23    9      22.21        -       8.96       3
  17   23   13      19.28        -       8.77       3
  17   24    1      59.71        -      10.70      10
  17   24    2      36.41        -       4.92      21
  17   24    3      59.01        -       7.51      28
  17   24    4      12.93        -       1.78      25
  17   24    5      18.24        -       2.65      20
  17   24    6      31.57        -       7.50      12
  17   24    7      13.52        -       3.82       6
  17   25    1      19.18        -       2.51      11
  17   25    2      19.89        -       2.90      21
  17   25    3      16.81        -       2.30      26
  17   25    4      17.76        -       2.56      25
  17   25    5      20.29        -       3.21      16
  17   25    6      14.37        -       4.32       9
  17   25    7      32.59        -       8.29       8
  17   25    9      23.03        -       8.85       3
  17   26    1      38.63        -       6.24      16
  17   26    2      24.00        -       3.66      18
  17   26    3      30.18        -       4.34      24
  17   26    4      15.81        -       2.41      17
  17   26    5      17.74        -       1.99      19
  17   26    6      18.08        -       4.01      15
  17   26    7      15.27        -       3.02       5
  17   27    1      19.50        -       2.55      15
  17   27    2      13.46        -       2.61      14
  17   27    3      29.37        -       4.31      24
  17   27    4      13.19        -       2.51      17
  17   27    5      26.25        -       4.84      15
  17   27    6      15.10        -       3.37       5
  17   27    7      22.81        -       5.06       4
  17   27    8      27.38        -       6.41       6
  17   28    1      16.48        -       2.37      13
  17   28    2      13.68        -       3.04      11
  17   28    3      43.45        -       8.73      15
  17   28    4      20.48        -       4.05      12
  17   28    5      15.26        -       2.97      17
  17   28    6      25.17        -       3.78      10
  17   28    7      19.11        -       2.54       8
  17   28    8      13.71        -       1.75       5
  17   28    9       8.47        -       4.89       3
  17   29    1      24.33        -       5.79      11
  17   29    2      16.81        -       2.86      15
  17   29    3      21.21        -       2.43      15
  17   29    4      19.95        -       7.91       9
  17   29    5      16.45        -       3.68      15
  17   29    6      15.57        -       3.41      12
  17   29    7      36.77        -       8.86      10
  17   30    1      29.35        -       7.53      10
  17   30    2      34.68        -       9.81      10
  17   30    3      15.26        -       4.20       6
  17   30    4      22.68        -       3.97      16
  17   30    5      20.87        -       2.73      14
  17   30    6       9.36        -       4.81       7
  17   31    1      25.95        -       6.54      10
  17   31    2      11.64        -       3.07      10
  17   31    3      13.75        -       2.23      11
  17   31    4      27.50        -       6.91      12
  17   31    5      16.41        -       4.41      11
  17   31    6      17.52        -       3.50       8
  17   31    7      23.27        -       8.26       6
  17   31    8       3.89        -       0.97       3
  17   32    1      12.01        -       3.27       8
  17   32    2      29.36        -       7.37      11
  17   32    3      13.07        -       4.08      10
  17   32    4      18.19        -       3.79      10
  17   32    5       7.12        -       3.29      10
  17   32    6      26.61        -       3.00       8
  17   32    7      17.11        -       4.75       4
  17   32    8       7.66        -       3.23       7
  17   33    1      16.66        -       3.46      12
  17   33    2       9.63        -       2.92       9
  17   33    3      25.26        -       2.90       7
  17   33    4      15.09        -       3.98       7
  17   33    5      12.55        -       4.16       4
  17   33    6       9.86        -       2.05      10
  17   33    7      18.52        -       4.49       5
  17   33    9       9.60        -       4.10       3
  17   34    1      14.25        -       3.43      11
  17   34    2      10.88        -       4.06      11
  17   34    3      18.75        -       3.84       9
  17   34    4      12.96        -       3.29      11
  17   34    5       8.70        -       5.92       5
  17   34    6      19.19        -       2.60       5
  17   34    7      14.05        -       5.12       8
  17   34    8      18.76        -       3.38       3
  17   35    1      18.51        -       3.69       9
  17   35    2      14.74        -       3.58       8
  17   35    3      14.06        -       2.58      12
  17   35    4      29.14        -       6.80       9
  17   35    5      11.50        -       3.30       6
  17   35    6      12.11        -       4.04       8
  17   35    8      14.54        -       5.37       4
  17   35   10      10.88        -       3.53       3
  17   36    1      14.75        -       2.77       8
  17   36    2      20.66        -       3.56       7
  17   36    3      10.85        -       5.96       5
  17   36    5       8.80        -       2.88       5
  17   36    6       9.87        -       2.86       3
  17   36    8      11.45        -       3.26       4
  17   36    9      22.64        -       6.29       3
  17   37    1      21.75        -       7.84       6
  17   37    2      15.67        -       3.58      12
  17   37    4      14.50        -       2.36       4
  17   37    5      20.96        -       3.73       3
  17   37    6       8.41        -       3.47       4
  17   38    2       9.42        -       2.56       8
  17   38    3      20.88        -       3.06       6
  17   38    5       7.69        -       2.84       6
  17   39    1      13.71        -       5.97       3
  17   39    2      13.91        -       4.79       7
  17   39    4      13.04        -       2.78       3
  17   39    7       5.26        -       2.00       3
  17   40    4      10.93        -       5.28       3
  17   40    5      26.74        -       5.93       3
  17   40    6      11.07        -       2.42       3
  17   40    7      18.21        -       8.16       3
  17   41    2       9.50        -       1.99       3
  17   41    3       4.43        -       3.65       3
  18    0    0     442.86        -      72.82      83
  18    0    1      28.25        -       2.58      66
  18    0    2     207.28        -      31.33      27
  18    0    3     277.03        -      48.73      20
  18    0    4     656.30        -      88.57      28
  18    0    5      52.92        -      13.70       7
  18    0    6     274.50        -     121.70       7
  18    0   10      30.74        -      17.50       3
  18    1    0      47.85        -       3.36     170
  18    1    1      67.14        -       7.41      51
  18    1    2     288.36        -      99.46      14
  18    1    3      70.35        -      13.89      27
  18    1    4      35.71        -       5.66      27
  18    1    5      32.46        -      10.19       4
  18    1    6      48.01        -       7.09       5
  18    2    0     181.01        -      29.94     144
  18    2    1     399.55        -      47.45      50
  18    2    2     260.76        -      48.39      23
  18    2    3     664.77        -     107.20      23
  18    2    4      26.91        -       3.99      27
  18    2    5      37.18        -      15.51       4
  18    2    6     110.56        -      35.26       7
  18    3    0      49.87        -       4.87     164
  18    3    1     115.03        -      14.06      50
  18    3    2      93.79        -      13.49      25
  18    3    3      48.35        -       7.25      27
  18    3    4      41.73        -       5.89      22
  18    3    5     112.64        -      41.59       6
  18    3    6      21.53        -       9.81       4
  18    3    9      12.73        -       4.74       3
  18    4    0     220.38        -      26.17     146
  18    4    1     610.57        -      76.23      47
  18    4    2      82.00        -      10.64      30
  18    4    3     119.05        -      15.74      29
  18    4    4     171.57        -      37.63      23
  18    4    5      23.47        -       6.48      13
  18    4    6      31.25        -      12.50       4
  18    5    0      58.16        -      10.13     129
  18    5    1     239.34        -      23.39      69
  18    5    2     203.17        -      27.33      32
  18    5    3     212.02        -      33.39      22
  18    5    4     278.06        -      64.43      19
  18    5    5     156.51        -      41.27      12
  18    6    0      48.04        -       5.29     144
  18    6    1      78.96        -       8.57      54
  18    6    2     163.03        -      19.27      39
  18    6    3      25.91        -       3.92      30
  18    6    4      34.27        -       4.78      19
  18    6    5      92.42        -      24.42       7
  18    6    6      36.22        -       5.08       4
  18    6   12      34.59        -       3.65       3
  18    7    0      67.85        -       7.56     136
  18    7    1     165.05        -      21.81      37
  18    7    2      29.07        -       2.42      58
  18    7    3      74.69        -       9.11      38
  18    7    4      21.45        -       3.99      18
  18    7    5     114.62        -      25.52      15
  18    7    6      84.49        -      35.35       4
  18    7    7      28.06        -       5.91       3
  18    8    0     307.67        -      42.49     129
  18    8    1      55.09        -       6.70      32
  18    8    2     146.51        -      20.95      36
  18    8    3     164.91        -      27.37      28
  18    8    4     209.04        -      42.28      21
  18    8    5      86.94        -      15.40      12
  18    8    6      18.97        -      11.24       3
  18    8   15      20.01        -       1.40       4
  18    9    0      77.71        -       8.53     121
  18    9    1      37.72        -       4.88      35
  18    9    2      27.20        -       3.94      32
  18    9    3      20.78        -       3.07      41
  18    9    4     202.43        -      33.88      24
  18    9    5      56.14        -      12.44      12
  18    9    7      38.29        -      14.11       3
  18    9    9      42.12        -      12.10       3
  18    9   16      11.59        -       1.93       3
  18   10    0      37.16        -       2.90     132
  18   10    1     109.07        -      15.54      36
  18   10    2      55.01        -       5.54      43
  18   10    3      54.71        -       5.86      40
  18   10    4      27.80        -       4.01      27
  18   10    5     156.25        -      24.83      15
  18   10    7      40.01        -      14.22       3
  18   10   11      10.53        -       5.01       4
  18   11    0      36.40        -       2.94     119
  18   11    1      26.33        -       3.64      36
  18   11    2     264.95        -      26.59      38
  18   11    3     391.79        -      42.00      48
  18   11    4     229.15        -      26.87      32
  18   11    5     234.83        -      54.22      10
  18   11    6     119.57        -      50.75       4
  18   11    7      29.09        -       8.04       4
  18   11   10       4.48        -       3.62       3
  18   11   13      25.54        -       0.24       3
  18   12    0      44.64        -       3.32     119
  18   12    1      70.73        -      10.16      33
  18   12    2     343.52        -      40.55      44
  18   12    3      29.77        -       2.77      48
  18   12    4      42.32        -       5.43      34
  18   12    5      29.10        -       5.02      16
  18   12    6      21.02        -       5.98       9
  18   12    7      39.46        -      12.46       3
  18   12    8      26.45        -       4.88       3
  18   12   11      33.55        -       3.30       3
  18   13    0      37.10        -       3.07     112
  18   13    1      34.93        -       4.33      23
  18   13    2      19.68        -       3.09      38
  18   13    3      23.40        -       2.93      61
  18   13    4      34.93        -       4.09      25
  18   13    5     143.57        -      24.71      22
  18   13    6      20.01        -       4.94       4
  18   13    7      33.68        -      12.18       3
  18   13    9      25.54        -       7.49       4
  18   13   10      33.64        -       6.10       6
  18   14    0      42.59        -       4.10      97
  18   14    1      15.32        -       2.74      33
  18   14    2      19.73        -       2.24      28
  18   14    3      89.80        -      11.99      41
  18   14    4      24.52        -       3.67      21
  18   14    5      64.40        -      11.38      11
  18   14    6      21.70        -       3.50       6
  18   14    7      37.89        -       6.74       5
  18   14    8      28.76        -       6.78       4
  18   14   10      13.17        -       1.10       4
  18   14   11      23.11        -       6.78       4
  18   14   12       8.68        -       4.34       3
  18   15    0      33.58        -       3.13      89
  18   15    1      24.18        -       3.23      27
  18   15    2      45.22        -       5.35      33
  18   15    3      66.98        -       7.87      63
  18   15    4      22.96        -       2.70      35
  18   15    5      19.25        -       3.38      17
  18   15    6      51.38        -       8.88      13
  18   15    7      16.37        -       4.44       7
  18   15    8       9.13        -       3.14       3
  18   15   11      19.28        -       6.95       3
  18   15   12      14.14        -       5.39       3
  18   16    0      27.77        -       2.53      95
  18   16    1      30.88        -       4.51      30
  18   16    2      53.31        -       8.18      27
  18   16    3      32.32        -       3.28      51
  18   16    4      39.45        -       4.62      40
  18   16    5      86.46        -      17.85      13
  18   16    6      85.89        -      18.11      15
  18   16    7      20.66        -       3.24       6
  18   16    8      27.10        -       6.90       4
  18   16   10      29.34        -       8.21       5
  18   16   14      14.94        -       5.28       3
  18   16   15       3.42        -       2.25       3
  18   16   16       7.80        -       3.29       3
  18   16   17       0.35        -       7.55       3
  18   17    0      36.44        -       3.12      92
  18   17    1     104.83        -      16.30      35
  18   17    2      68.64        -       9.50      32
  18   17    3      80.57        -       8.62      50
  18   17    4      38.87        -       6.24      35
  18   17    5      24.01        -       3.03      19
  18   17    6      29.13        -       5.03      10
  18   17    7      39.66        -      11.71       5
  18   17    8      41.36        -       9.78       6
  18   17    9      22.19        -       2.26       4
  18   17   10      20.01        -       6.62       5
  18   17   12      17.57        -       4.07       5
  18   17   13      27.05        -       4.75       4
  18   18    0      48.05        -       6.68      45
  18   18    1      29.02        -       2.82      34
  18   18    2      29.82        -       3.57      39
  18   18    3      20.64        -       2.16      47
  18   18    4      17.86        -       1.96      49
  18   18    5      57.81        -       9.20      19
  18   18    6      22.99        -       4.08      14
  18   18    7      15.72        -       3.51      10
  18   18    8      44.12        -      10.17      12
  18   18    9      63.17        -      17.71       6
  18   18   10      14.52        -       3.41      10
  18   18   11      12.58        -       3.21      10
  18   18   12      22.85        -       5.62       7
  18   18   13      13.05        -       2.62       4
  18   18   14      16.55        -       6.15       5
  18   18   15      28.63        -      10.32       4
  18   19    1      31.33        -       3.71      22
  18   19    2      23.87        -       3.26      26
  18   19    3     143.18        -      23.20      30
  18   19    4      34.07        -       4.08      35
  18   19    5      49.46        -       7.37      26
  18   19    6      48.21        -       9.48      13
  18   19    7      18.57        -       5.37      10
  18   19    8      23.21        -       1.36       4
  18   19    9      16.31        -       6.13       3
  18   19   10      20.26        -       4.84       4
  18   19   13       8.85        -       6.14       4
  18   19   14       8.81        -       2.28       4
  18   19   15       6.18        -       3.84       3
  18   20    1     183.42        -      35.22      18
  18   20    2      64.43        -       7.35      38
  18   20    3      21.94        -       2.62      38
  18   20    4     108.79        -      10.70      35
  18   20    5      19.93        -       3.90      20
  18   20    6      17.51        -       3.55      10
  18   20    7      29.43        -      20.45       4
  18   20    8      13.62        -       2.96       5
  18   20    9      20.21        -       5.71       5
  18   20   10      27.47        -       5.54       3
  18   20   13      21.22        -       5.18       3
  18   21    1      47.47        -       8.58      22
  18   21    2      35.03        -       3.58      35
  18   21    3      27.67        -       3.21      39
  18   21    4      20.52        -       2.53      30
  18   21    5      16.20        -       2.36      30
  18   21    6      39.64        -       5.50      11
  18   21    7      25.97        -       5.11       4
  18   21    8      32.12        -       7.85       8
  18   21    9      20.74        -       4.25       4
  18   22    1      29.77        -       8.28      15
  18   22    2      50.06        -       5.61      32
  18   22    3      14.18        -       2.20      36
  18   22    4      30.47        -       4.47      29
  18   22    5      15.38        -       3.28      19
  18   22    6      58.00        -       9.11      11
  18   22    7      21.32        -       5.39       5
  18   22    8      22.46        -       5.95       7
  18   22    9      23.88        -       4.98       3
  18   22   12      21.29        -       5.14       3
  18   23    1      14.84        -       2.33      16
  18   23    2      18.86        -       2.54      24
  18   23    3      21.96        -       2.90      33
  18   23    4      14.89        -       2.80      30
  18   23    5      19.93        -       3.59      11
  18   23    6      33.35        -       5.41       9
  18   23    9      18.32        -       1.18       3
  18   23   10      13.10        -       2.57       3
  18   24    1      38.03        -       5.95      22
  18   24    2      24.72        -       3.12      17
  18   24    3      51.30        -       7.58      29
  18   24    4      23.29        -       2.78      31
  18   24    5      26.54        -       2.81      14
  18   24    6      19.10        -       3.77      11
  18   24    7      24.11        -       7.22       7
  18   24    8      11.69        -       4.42       4
  18   24    9      24.06        -       8.05       4
  18   25    1      28.97        -       9.97       9
  18   25    2      27.60        -       6.29      12
  18   25    3      17.67        -       2.05      29
  18   25    4      20.74        -       2.51      32
  18   25    5      33.59        -       4.35      18
  18   25    6      19.59        -       4.07      10
  18   25    7      17.30        -       3.79       8
  18   26    1      22.04        -       4.04      10
  18   26    2      23.35        -       6.46       7
  18   26    3      22.98        -       3.69      23
  18   26    4      19.60        -       3.07      25
  18   26    5      15.39        -       4.11      15
  18   26    6      25.51        -       3.85      19
  18   26    7      23.23        -      12.27       5
  18   27    1      17.98        -       3.60      16
  18   27    2      25.78        -       4.72      13
  18   27    3      17.72        -       2.80      14
  18   27    4      55.29        -       8.93      19
  18   27    5      17.13        -       3.00      13
  18   27    6      12.67        -      10.16       4
  18   27    7      10.60        -       3.52       6
  18   27    8      19.20        -       1.16       3
  18   28    1      17.71        -       3.44      14
  18   28    2      21.17        -       2.98       7
  18   28    3      15.72        -       3.50      19
  18   28    4      28.20        -       6.57      12
  18   28    5      26.67        -       5.69      16
  18   28    6      28.05        -       2.98       9
  18   28    7      19.20        -       3.37       8
  18   28    8      12.42        -       5.24       3
  18   29    1      12.21        -       2.09      13
  18   29    2      38.14        -       6.95      19
  18   29    3      13.95        -       3.13      12
  18   29    4      19.30        -       4.88      13
  18   29    5      22.94        -       4.19      12
  18   29    6      12.47        -       2.27      15
  18   29    7      18.73        -       4.59       9
  18   29    8      18.40        -       1.21       3
  18   30    1      19.12        -       2.69      10
  18   30    2      13.24        -       2.41      16
  18   30    3      23.61        -       5.93       8
  18   30    4      26.71        -       4.53      16
  18   30    5      12.12        -       4.08       9
  18   30    6      34.58        -       8.17       5
  18   30    7       5.40        -       5.28       3
  18   30    9      17.54        -       5.39       3
  18   31    1      12.23        -       2.36      11
  18   31    2      32.22        -       4.73      15
  18   31    3      23.80        -       3.81      11
  18   31    4      12.06        -       2.22      13
  18   31    5      15.14        -       3.05      12
  18   31    6      14.23        -       2.67       6
  18   31    7      17.11        -       3.92       5
  18   31    8      11.73        -       0.49       3
  18   31    9       8.04        -       6.55       3
  18   32    1      16.06        -       2.29       7
  18   32    2      41.92        -      11.22       7
  18   32    3      13.02        -       2.03      20
  18   32    4      13.20        -       3.77      12
  18   32    5      19.23        -       3.50       8
  18   32    6      15.42        -       2.45      10
  18   32    7       5.96        -       1.23       4
  18   32    8      10.55        -       4.68       6
  18   33    1      14.24        -       3.45       6
  18   33    2      19.79        -       3.99       7
  18   33    3      19.16        -       5.27      15
  18   33    4      11.11        -       1.98       9
  18   33    5      16.37        -       2.99      11
  18   33    6      16.29        -       2.50      10
  18   33    7      19.08        -       3.06       7
  18   33    8      22.56        -       2.56       3
  18   34    1      17.21        -       3.73      11
  18   34    2      19.90        -       4.05       6
  18   34    3       9.72        -       2.74      12
  18   34    4      14.83        -       4.24       8
  18   34    5       9.28        -       2.93       5
  18   34    6       8.70        -       1.91       6
  18   34    7      12.13        -       3.21       5
  18   35    1      10.58        -       2.07      11
  18   35    2      19.47        -       4.74      11
  18   35    3      18.36        -       3.42      11
  18   35    4      11.96        -       2.22      10
  18   35    5      15.69        -       3.04       9
  18   35    6      12.91        -       2.34       7
  18   35    7      18.48        -       3.84       3
  18   35   10       4.29        -       2.32       3
  18   36    1      17.11        -       1.48       7
  18   36    2      12.15        -       2.69       8
  18   36    3       3.95        -       0.54       3
  18   36    4      13.29        -       4.70       4
  18   36    5      10.03        -       1.99      11
  18   36    6      14.51        -       2.89       7
  18   37    1      31.97        -       4.08       9
  18   37    2      20.56        -       4.35      10
  18   37    3       6.92        -       3.28       5
  18   37    4       5.42        -       2.81       4
  18   37    5       8.10        -       4.77       4
  18   37    6      13.03        -       3.78       3
  18   38    1      15.31        -       3.17       8
  18   38    2      14.36        -       3.20      10
  18   38    3      11.97        -       2.11       7
  18   38    4       3.22        -       4.34       4
  18   38    5      10.53        -       2.67       6
  18   39    1      13.67        -       4.32       5
  18   39    2       7.36        -       2.04       4
  18   39    3      15.79        -       4.07       7
  18   39    4       8.31        -       2.52       4
  18   39    7      12.37        -       1.13       4
  18   40    1      10.76        -       2.85       4
  18   40    3       7.20        -       1.21       5
  18   40    4       4.22        -       1.90       4
  18   41    3       7.49        -       6.41       5
  18   41    4       4.15        -       2.06       3
  19    0    0      48.78        -      13.06      76
  19    0    1      27.12        -       2.95      52
  19    0    2      36.97        -      11.42      29
  19    0    3      89.75        -      16.36      23
  19    0    4      29.43        -       3.55      22
  19    0    5     180.45        -      42.36      12
  19    0    6     133.52        -      95.37       5
  19    0    7      45.06        -      12.45       3
  19    0   13      31.36        -       2.81       3
  19    1    0      54.42        -       7.11     154
  19    1    1     362.77        -      41.48      53
  19    1    2      59.27        -       8.95      22
  19    1    3     230.01        -      35.18      25
  19    1    4     130.79        -      19.25      28
  19    1    5      53.42        -       9.16       6
  19    2    0      50.44        -       4.61     130
  19    2    1      77.10        -       8.96      46
  19    2    2      22.95        -       4.46      24
  19    2    3      26.27        -       4.12      31
  19    2    4     115.19        -      18.23      23
  19    2    5      72.76        -      14.21       4
  19    2    6      38.73        -      17.89       4
  19    3    0     137.66        -      13.79     148
  19    3    1      69.79        -       6.37      55
  19    3    2     168.92        -      28.42      24
  19    3    3     330.61        -      47.42      32
  19    3    4      63.74        -       9.64      24
  19    3    5     119.55        -      27.65       7
  19    3    6      40.68        -      13.45       4
  19    3    7      17.52        -       3.18       3
  19    3    9      31.40        -      14.27       3
  19    4    0     300.57        -      36.67     145
  19    4    1     207.27        -      24.05      51
  19    4    2     280.17        -      48.33      30
  19    4    3     103.71        -      16.09      29
  19    4    4     307.63        -      48.21      32
  19    4    5      36.29        -      10.26       4
  19    4    6      57.39        -      12.59       4
  19    5    0      40.87        -       2.73     123
  19    5    1      21.92        -       2.38      59
  19    5    2      91.00        -      10.33      29
  19    5    3      74.86        -      14.99      14
  19    5    4     318.29        -      38.80      22
  19    5    5      35.13        -       7.65       7
  19    5    6      53.88        -      15.17       5
  19    5    7      13.58        -       7.14       3
  19    5    8      29.55        -      10.03       3
  19    5    9      37.12        -       2.61       3
  19    6    0      59.70        -       4.39     126
  19    6    1     141.59        -      17.32      48
  19    6    2      62.00        -       8.78      33
  19    6    3     138.68        -      23.12      22
  19    6    4     143.29        -      25.49      24
  19    6    5      40.13        -       5.50      11
  19    6    6      41.56        -      21.00       6
  19    6    8      26.72        -       8.19       3
  19    7    0      66.37        -       6.55     136
  19    7    1     171.35        -      21.65      38
  19    7    2      69.14        -      10.16      38
  19    7    3     118.14        -      17.26      24
  19    7    4     106.09        -      18.41      28
  19    7    5      50.10        -       9.15      11
  19    7    6      21.71        -       4.96       6
  19    7    7     147.52        -     103.11       3
  19    7    9      12.62        -       1.01       3
  19    7   10      25.17        -       2.98       3
  19    8    0     170.62        -      19.51     127
  19    8    1      96.86        -      13.25      34
  19    8    2     212.82        -      30.67      31
  19    8    3     209.22        -      24.16      31
  19    8    4      53.41        -       8.62      29
  19    8    5      21.96        -       3.86      12
  19    8    6      60.67        -      19.05       4
  19    8    7       5.58        -      15.22       3
  19    8   12      11.79        -       2.65       3
  19    9    0      39.15        -       4.90     107
  19    9    1      25.20        -       2.67      30
  19    9    2     129.93        -      18.04      37
  19    9    3      89.97        -      12.85      35
  19    9    4      28.18        -       4.24      23
  19    9    5     206.01        -      46.81      14
  19    9    6      27.10        -       4.85       5
  19    9    7      43.83        -      11.37       4
  19    9    9      13.80        -       8.41       4
  19   10    0      99.65        -      12.14     115
  19   10    1     108.62        -      19.25      28
  19   10    2     101.69        -      10.81      55
  19   10    3      28.12        -       4.15      40
  19   10    4      30.64        -       3.95      24
  19   10    5      20.79        -       5.65      15
  19   10    6      70.55        -      19.10       6
  19   10   16      19.35        -       3.20       3
  19   11    0      48.08        -       4.90     118
  19   11    1     194.27        -      29.31      31
  19   11    2     146.41        -      14.70      35
  19   11    3     426.14        -      60.53      35
  19   11    4      37.22        -       3.91      32
  19   11    5      37.75        -       9.86      13
  19   11    6      48.27        -       9.58       5
  19   11    7      15.69        -      11.33       3
  19   11   13      21.24        -       7.12       3
  19   12    0      36.52        -       3.44     105
  19   12    1      75.72        -       9.40      20
  19   12    2      99.37        -      16.36      30
  19   12    3      43.24        -       4.20      31
  19   12    4      30.52        -       6.59      31
  19   12    5      49.29        -      10.97      13
  19   12    6      53.27        -      10.91       7
  19   12    7      52.69        -      19.58       5
  19   12   11      32.32        -       8.67       3
  19   13    0      35.48        -       3.41     101
  19   13    1      88.42        -      15.74      23
  19   13    2      41.37        -       5.16      27
  19   13    3      17.88        -       2.45      40
  19   13    4      38.99        -       4.75      38
  19   13    5     116.02        -      19.45      14
  19   13    6      23.36        -       5.73       5
  19   13    8      35.56        -      10.11       4
  19   13   12      27.27        -       4.44       4
  19   14    0      30.83        -       3.08      90
  19   14    1      47.55        -       7.57      27
  19   14    2      50.67        -       6.33      30
  19   14    3      52.83        -       6.64      32
  19   14    4      97.65        -      13.30      34
  19   14    5      27.77        -       4.66      15
  19   14    6      32.01        -       7.18       7
  19   14    7      20.99        -       3.71       7
  19   14    8      19.15        -       2.33       3
  19   14   10      19.66        -       8.20       6
  19   14   11      16.01        -       3.74       3
  19   14   12      21.66        -       5.64       4
  19   14   13      29.88        -      11.96       3
  19   14   14      12.51        -       3.62       3
  19   14   15      17.36        -       7.19       3
  19   15    0      47.51        -       5.68      91
  19   15    1     101.54        -      14.37      28
  19   15    2      47.78        -       6.29      21
  19   15    3      26.31        -       3.32      42
  19   15    4      48.12        -       6.81      38
  19   15    5      31.57        -       5.57      19
  19   15    6      23.34        -       9.02       6
  19   15    7      25.01        -       7.90       6
  19   15    8      14.65        -       7.54       3
  19   15    9      38.33        -       7.03       4
  19   15   10      15.49        -       4.31       4
  19   15   11      28.84        -       8.07       4
  19   16    0      47.76        -       5.10      87
  19   16    1      43.95        -       6.16      33
  19   16    2      48.23        -       6.40      33
  19   16    3      19.86        -       2.57      42
  19   16    4      56.28        -       8.73      37
  19   16    5      21.47        -       3.86      20
  19   16    6      58.18        -      18.48      10
  19   16    7      44.66        -       7.39      10
  19   16    8      20.92        -       5.64       4
  19   16   11      23.43        -       3.70       3
  19   16   12       5.44        -       1.73       3
  19   17    0      57.47        -       6.47      83
  19   17    1      79.66        -      12.56      25
  19   17    2      58.62        -       6.87      38
  19   17    3      39.49        -       4.18      52
  19   17    4      48.26        -       4.99      46
  19   17    5      41.93        -       4.63      30
  19   17    6      28.49        -       6.93      10
  19   17    7      40.11        -      15.17       7
  19   17    8      39.12        -      17.41       3
  19   17    9      22.70        -       5.78       4
  19   17   11      24.94        -       6.40       5
  19   17   13       5.34        -       4.68       4
  19   17   14      11.93        -       6.52       3
  19   17   15      13.94        -       3.17       4
  19   18    0      65.18        -       7.08      79
  19   18    1      35.99        -       6.73      31
  19   18    2      27.11        -       3.39      30
  19   18    3     123.52        -      16.07      34
  19   18    4      38.94        -       4.44      36
  19   18    5      44.53        -       6.79      19
  19   18    6      36.11        -       8.49       8
  19   18    7      34.97        -       6.95       6
  19   18    8      21.55        -       2.78       4
  19   18    9      48.54        -      11.29       3
  19   18   11      16.89        -       4.94       4
  19   18   12       4.21        -       4.81       3
  19   19    0      47.26        -       5.88      39
  19   19    1     223.22        -      38.52      29
  19   19    2      14.64        -       1.53      39
  19   19    3      21.69        -       2.14      39
  19   19    4      45.16        -       6.28      36
  19   19    5      20.14        -       2.80      20
  19   19    6      14.78        -       3.89      11
  19   19    7       8.15        -       3.21       8
  19   19    8      14.28        -       2.97       8
  19   19    9      19.91        -       3.71       9
  19   19   10      21.78        -       3.58       7
  19   19   11      19.70        -       2.94       7
  19   19   12      15.39        -       5.21       7
  19   19   13      11.88        -       3.56       5
  19   19   14      18.70        -       2.37       4
  19   19   15      17.39        -       1.31       3
  19   20    1      44.42        -       5.02      25
  19   20    2      73.49        -      12.70      24
  19   20    3      22.02        -       2.64      29
  19   20    4      28.33        -       4.52      31
  19   20    5      24.57        -       2.79      33
  19   20    6      18.19        -       3.61      13
  19   20    7      22.79        -       4.40       6
  19   20    8      10.89        -       5.16       5
  19   20    9       9.22        -       2.75       3
  19   20   10      20.49        -       3.33       4
  19   20   14      13.26        -       4.35       4
  19   21    1      18.68        -       3.32      16
  19   21    2      54.71        -       6.29      33
  19   21    3      23.54        -       3.09      30
  19   21    4      41.38        -       7.83      27
  19   21    5      21.00        -       2.60      30
  19   21    6      28.95        -       6.12      14
  19   21    7      13.43        -       4.52       6
  19   21    8      18.85        -       4.61       3
  19   21    9      16.15        -       1.98       4
  19   21   12      45.73        -      15.56       3
  19   21   13      29.03        -      17.38       3
  19   22    1      19.69        -       2.69      22
  19   22    2      15.11        -       1.80      28
  19   22    3      17.12        -       2.31      30
  19   22    4      25.57        -       2.84      32
  19   22    5      21.21        -       2.92      23
  19   22    6      21.21        -       3.69      11
  19   22    7      80.83        -      11.31      10
  19   22    8      18.90        -       2.54       7
  19   22    9      15.31        -       2.59       4
  19   23    1      12.75        -       2.03      15
  19   23    2      37.00        -       6.64      20
  19   23    3      16.84        -       1.97      33
  19   23    4      25.39        -       3.23      21
  19   23    5      21.15        -       1.86      21
  19   23    6      20.61        -       3.41      13
  19   23    7      30.12        -       4.60       4
  19   23    8      31.08        -       8.75       3
  19   23   10      23.64        -       3.27       3
  19   23   12      11.28        -       1.58       3
  19   24    1      33.27        -       6.07      12
  19   24    2      62.32        -      12.34      18
  19   24    3      51.86        -       8.32      23
  19   24    4      16.35        -       2.78      24
  19   24    5      13.91        -       3.07      21
  19   24    6      15.44        -       3.82       8
  19   24    7      12.52        -       5.16       6
  19   24    8      10.74        -       4.09       4
  19   24    9      12.99        -       4.28       5
  19   25    1      20.76        -       2.26      16
  19   25    2      15.54        -       2.69      25
  19   25    3      48.71        -       8.15      23
  19   25    4      22.73        -       2.67      30
  19   25    5      21.86        -       2.95      24
  19   25    6      14.06        -       2.16      10
  19   25    7      16.19        -       4.17      12
  19   25    8      41.72        -      19.65       4
  19   25    9      14.88        -       3.31       8
  19   25   10      29.92        -       9.25       4
  19   26    1      19.59        -       6.12      12
  19   26    2      19.33        -       4.70      13
  19   26    3      24.28        -       2.66      18
  19   26    4      18.32        -       2.64      15
  19   26    5      19.33        -       3.18      20
  19   26    6      16.56        -       2.55      16
  19   26    7      14.97        -       2.28       6
  19   26    9      19.68        -       5.04       4
  19   27    1      12.29        -       3.60      16
  19   27    2      18.53        -       3.33      17
  19   27    3      21.10        -       4.73       8
  19   27    4      21.59        -       3.66      21
  19   27    5      16.06        -       2.64      16
  19   27    6      17.93        -       4.48       9
  19   27    7      20.99        -       6.50       6
  19   27    8      12.67        -       3.31       6
  19   28    1      45.74        -       9.71      12
  19   28    2      27.30        -       4.17      12
  19   28    3      36.32        -       6.30      14
  19   28    4      18.59        -       3.21      16
  19   28    5      16.22        -       3.07      12
  19   28    6      10.08        -       3.98       9
  19   28    7      14.82        -       7.62       5
  19   28    8      10.24        -       5.06       6
  19   28   10      37.10        -       8.29       3
  19   29    1      19.78        -       2.22      11
  19   29    2      14.33        -       3.24      12
  19   29    3      55.46        -      11.31       6
  19   29    4      15.66        -       3.73      13
  19   29    5      17.93        -       2.59      14
  19   29    6      11.79        -       2.78      19
  19   29    7      11.87        -       1.95       7
  19   29    8      16.20        -       0.96       4
  19   30    1      27.91        -       4.10       6
  19   30    2      13.62        -       2.38       9
  19   30    3      25.95        -       8.00       7
  19   30    4      29.37        -       5.13      18
  19   30    5      25.82        -       4.04      12
  19   30    6      19.69        -       3.32       6
  19   30    8      13.63        -       1.76       3
  19   31    1      22.50        -       5.15       9
  19   31    2      16.42        -       3.43      11
  19   31    3      14.74        -       2.42       8
  19   31    4      25.55        -       5.14      14
  19   31    5      17.47        -       3.28      16
  19   31    6      12.84        -       3.65       8
  19   31    7      12.24        -       3.83       4
  19   31    8       4.11        -       1.22       4
  19   31    9      20.31        -       8.03       3
  19   32    1      21.13        -       2.36       8
  19   32    2      33.38        -       4.63      17
  19   32    3      18.79        -       3.19      14
  19   32    4      18.07        -       4.65      10
  19   32    5      12.31        -       1.44       8
  19   32    6      32.55        -       6.81       5
  19   32    7       9.75        -       1.63      10
  19   32    8      13.78        -       4.77       4
  19   33    1      14.72        -       3.25       6
  19   33    2      19.99        -       4.16       9
  19   33    3      18.40        -       2.88      13
  19   33    4      18.51        -       3.71      13
  19   33    5      14.53        -       3.06       7
  19   33    6       9.24        -       2.08       7
  19   33    7      13.11        -       4.13       6
  19   34    1      13.53        -       2.55       5
  19   34    2      13.67        -       3.98      10
  19   34    3      17.10        -       4.58      10
  19   34    4      19.80        -       5.27      10
  19   34    5      13.41        -       1.61       5
  19   34    6       7.27        -       6.84       3
  19   34    7       7.33        -       4.30       6
  19   35    1      11.36        -       4.72       6
  19   35    2      15.06        -       2.78      10
  19   35    3      22.95        -       4.35       6
  19   35    4      11.25        -       1.67      12
  19   35    5       8.84        -       4.48       4
  19   35    6       9.27        -       1.46       7
  19   35    8      17.88        -       3.80       3
  19   35    9       9.23        -       5.47       3
  19   35   10      15.40        -       1.37       3
  19   36    1      23.12        -       4.51       8
  19   36    2      18.65        -       1.55       9
  19   36    3      11.10        -       3.78       4
  19   36    4      16.10        -       4.18      10
  19   36    6      11.54        -       2.67       7
  19   36    8      13.76        -       8.28       3
  19   36    9       7.72        -       4.20       3
  19   37    2       9.90        -       3.77       4
  19   37    3      14.51        -       3.33       6
  19   37    4      16.63        -       2.18       8
  19   37    6      -0.15        -       5.61       3
  19   38    1      19.77        -       1.98       5
  19   38    2      15.50        -       2.69      10
  19   38    3       5.16        -       2.13       4
  19   38    4       8.19        -       2.76       6
  19   39    1      11.72        -       5.95       3
  19   39    2      16.27        -       3.38       5
  19   39    4      14.24        -       2.87       5
  19   39    7       5.13        -       2.72       3
  19   40    1       8.67        -       1.89       4
  19   40    4       9.97        -       3.08       5
  19   41    1       9.85        -       2.43       4
  20    0    0     263.92        -      42.67      72
  20    0    1      29.01        -       3.82      43
  20    0    2      32.22        -       4.94      24
  20    0    3     196.36        -      30.38      31
  20    0    4      75.71        -      11.39      18
  20    0    5      27.31        -       3.85      17
  20    0    6      18.91        -       9.04       5
  20    0    7      29.22        -       7.87       5
  20    0    8      29.64        -       5.40       4
  20    1    0      46.40        -       6.15     150
  20    1    1      29.26        -       2.29      57
  20    1    2     204.06        -      35.85      25
  20    1    3      32.02        -       7.11      31
  20    1    4      49.91        -       7.51      24
  20    1    5      35.00        -       9.46      10
  20    1    6      22.53        -       8.69       5
  20    1    7      71.10        -      41.52       3
  20    2    0      52.99        -       6.27     130
  20    2    1     118.21        -      12.39      46
  20    2    2      75.48        -       8.57      34
  20    2    3      27.00        -       5.76      19
  20    2    4      29.60        -       6.33      18
  20    2    5      32.16        -       3.20      14
  20    2    6      35.87        -       4.13       5
[truncated: 304,742 more chars]
