# Supplementary material for: Serial protein crystallography in an electron microscope
Source: Nat Commun. 2020 Feb 21;11:996. doi: 10.1038/s41467-020-14793-0 (PMC7035385; doi:10.1038/s41467-020-14793-0)
Supplement: Supplementary file 4 — Supplementary Data 2 [file 41467_2020_14793_MOESM4_ESM.zip › cumfrom0to2_nograd_nonan.stream]

CrystFEL stream format 2.3
Generated by CrystFEL 0.8.0+accc6f9b
/opts/dev/crystfel_eminus_dev/build_split_integrate/indexamajig -g geom_set3.geom -i all_cumfrom0.lst -o pink_stream/all_cumfrom0_nograd.stream -j 96 -p lyso_set3.cell --max-res=350 --min-peaks=25 --peaks=cxi --hdf5-peaks=/%/data --no-half-pixel-shift --indexing=debug --no-revalidate --no-cell-combinations --integration=prof2d-cen-nograd-rescut --no-refine --no-multi --no-check-cell --no-retry --no-check-peaks --overpredict --push-res=2 --int-radius=3,4,6
Indexing methods selected: debug
----- Begin geometry file -----
photon_energy = 495937
adu_per_photon = 2
photon_energy_bandwidth = 0.001
clen = 1.570
res = 18181.8181818181818181
mask = /%/data/pxmask_centered
mask_good = 0x01
mask_bad = 0x00
rigid_group_p0 = p0
rigid_group_collection_p0 = p0
data = /%/data/centered
dim0 = %
dim1 = ss
dim2 = fs
p0/min_ss = 0
p0/max_ss = 615
p0/min_fs = 0
p0/max_fs = 1555
p0/corner_y = -302.564251
p0/corner_x = -777.943489
p0/fs = +x
p0/ss = +0.9823182711198428y
----- End geometry file -----
----- Begin unit cell -----
CrystFEL unit cell file version 1.0

lattice_type = tetragonal
unique_axis = c
centering = P
a = 79.10 A
b = 79.10 A
c = 38.00 A
al = 90.00 deg
be = 90.00 deg
ga = 90.00 deg
; Please note: this is the target unit cell.
; The actual unit cells produced by indexing depend on many other factors.
----- End unit cell -----
----- Begin chunk -----
Image filename: proc_data_v2/LysoS1_001_00000_all_nobg_cumfrom0.h5
Event: entry//2
Image serial number: 3
hit = 0
indexed_by = none
photon_energy_eV = 495937.000000
beam_divergence = 0.00e+00 rad
beam_bandwidth = 1.00e-08 (fraction)
average_camera_length = 1.570000 m
num_peaks = 14
num_saturated_peaks = 0
peak_resolution = 4.653284 nm^-1 or 2.149020 A
Peaks from peak search
  fs/px   ss/px (1/d)/nm^-1   Intensity  Panel
 651.08   23.43       4.30      579.97   p0
 951.02   24.84       4.59       35.00   p0
 954.70   23.56       4.63       15.48   p0
 993.01   27.00       4.90       21.20   p0
 985.46   35.29       4.75       17.12   p0
 975.44   39.11       4.62       48.36   p0
 965.35   39.98       4.53       28.30   p0
 979.00   38.94       4.65       15.63   p0
 980.02   44.26       4.60       20.45   p0
 888.67  135.38       2.84       17.80   p0
 952.64  228.96       2.68       18.04   p0
 622.00  244.01       2.36       15.66   p0
 627.97  427.66       2.67       18.24   p0
 807.67  509.04       2.80       15.62   p0
End of peak list
----- End chunk -----
----- Begin chunk -----
Image filename: proc_data_v2/LysoS1_001_00000_all_nobg_cumfrom0.h5
Event: entry//12
Image serial number: 13
hit = 1
indexed_by = none
photon_energy_eV = 495937.000000
beam_divergence = 0.00e+00 rad
beam_bandwidth = 1.00e-08 (fraction)
average_camera_length = 1.570000 m
num_peaks = 43
num_saturated_peaks = 0
peak_resolution = 4.311942 nm^-1 or 2.319141 A
Peaks from peak search
  fs/px   ss/px (1/d)/nm^-1   Intensity  Panel
 769.00   66.95       3.32       17.50   p0
 665.02  105.55       3.20       37.58   p0
1009.34  107.32       4.26       17.04   p0
 670.37  110.67       3.11       22.65   p0
 680.03  128.98       2.82       42.78   p0
 929.24  131.08       3.23       35.05   p0
 937.48  148.87       3.13      131.59   p0
 688.82  148.84       2.52       57.76   p0
 696.51  168.01       2.24       31.44   p0
 828.87  179.90       1.90      131.26   p0
 712.02  192.31       1.84     1538.49   p0
 514.35  189.06       4.04       18.12   p0
 676.02  193.00       2.13       25.28   p0
 602.32  210.18       2.81      260.05   p0
 975.70  216.73       3.04      108.02   p0
 852.42  223.67       1.56      167.80   p0
 477.69  246.67       4.29       16.13   p0
 617.96  247.71       2.39       25.16   p0
 867.44  248.29       1.50      181.96   p0
 633.21  274.36       2.08       63.75   p0
 648.34  297.77       1.82       67.91   p0
 472.36  312.71       4.28       18.45   p0
 906.64  316.99       1.81      102.59   p0
 903.67  316.35       1.77       29.44   p0
 671.91  341.40       1.56      571.52   p0
 928.99  357.00       2.22       21.89   p0
 687.20  365.60       1.50       98.75   p0
 936.66  366.85       2.37       65.96   p0
 578.30  383.55       2.98       41.86   p0
 542.72  384.68       3.46       21.25   p0
 585.52  388.48       2.91       24.20   p0
 951.30  391.01       2.68       27.76   p0
1090.68  401.01       4.57       15.12   p0
 836.69  418.68       1.73       24.24   p0
 842.61  421.57       1.81       42.70   p0
 600.38  427.49       2.98       81.60   p0
1100.29  444.00       4.89       18.02   p0
 615.24  451.99       3.02       28.77   p0
 756.47  483.80       2.44      640.57   p0
 761.97  488.38       2.49       30.15   p0
 889.41  495.96       3.02       27.92   p0
 771.50  508.84       2.77      139.61   p0
 555.68  524.67       4.31       17.46   p0
End of peak list
----- End chunk -----
----- Begin chunk -----
Image filename: proc_data_v2/LysoS1_001_00000_all_nobg_cumfrom0.h5
Event: entry//42
Image serial number: 43
hit = 1
indexed_by = debug-nolatt-nocell
n_indexing_tries = 1
photon_energy_eV = 495937.000000
beam_divergence = 0.00e+00 rad
beam_bandwidth = 1.00e-08 (fraction)
average_camera_length = 1.570000 m
num_peaks = 85
num_saturated_peaks = 0
peak_resolution = 3.997952 nm^-1 or 2.501281 A
Peaks from peak search
  fs/px   ss/px (1/d)/nm^-1   Intensity  Panel
 752.28   64.39       3.38       45.08   p0
 896.00   74.25       3.63       30.09   p0
 691.30   82.84       3.33       53.44   p0
 842.82   88.85       3.16       88.35   p0
 834.54   92.82       3.07       41.54   p0
 780.83  107.07       2.77      205.34   p0
 772.88  110.25       2.73       63.14   p0
 931.72  113.24       3.45       20.67   p0
 923.99  117.09       3.34       59.23   p0
 734.28  118.39       2.69       22.76   p0
 718.63  124.54       2.66       54.43   p0
 870.78  130.84       2.77      118.54   p0
 664.75  138.79       2.82       29.91   p0
1013.76  140.65       4.04       46.27   p0
 657.00  143.13       2.83      123.76   p0
 648.65  146.71       2.87       22.06   p0
 594.34  161.77       3.27       41.27   p0
 684.92  184.57       2.14      189.22   p0
 844.91  187.16       1.92      390.76   p0
 622.93  203.19       2.61      858.86   p0
 614.31  205.96       2.69       19.02   p0
 775.30  208.62       1.37       37.09   p0
 934.60  211.76       2.57       34.65   p0
 926.68  214.82       2.45       70.89   p0
 918.41  218.99       2.33       33.77   p0
 573.33  222.00       3.10       19.50   p0
 721.24  223.48       1.41      359.35   p0
 712.66  225.33       1.46       25.99   p0
 873.00  230.04       1.72       28.20   p0
1011.97  230.00       3.46       15.43   p0
 650.96  245.17       1.98      194.03   p0
 811.13  247.55       0.96      377.60   p0
 588.60  263.10       2.72       67.84   p0
 580.51  267.28       2.82      386.30   p0
 741.13  269.39       0.74      200.65   p0
 900.84  272.05       1.80     1968.67   p0
 687.24  281.70       1.32      168.83   p0
 839.67  289.66       0.91       40.97   p0
 982.27  299.76       2.87       52.30   p0
 617.27  305.35       2.25       28.58   p0
 608.28  308.97       2.37       29.69   p0
 920.82  317.82       2.01       88.17   p0
 555.26  323.66       3.12       40.03   p0
 715.05  326.08       0.91      104.10   p0
 707.33  330.02       1.03       38.88   p0
 866.86  331.83       1.29      823.87   p0
1055.25  331.27       3.90       58.63   p0
 858.46  336.31       1.20      228.44   p0
 653.23  344.02       1.81      603.98   p0
1001.49  345.45       3.18      127.78   p0
 645.01  347.69       1.93      970.27   p0
 796.54  353.52       0.67      297.42   p0
 743.20  368.00       0.95      398.37   p0
 734.70  371.65       1.06       43.69   p0
1083.68  373.03       4.38       18.35   p0
 886.55  378.44       1.81      139.04   p0
 672.77  389.66       1.85      635.22   p0
 504.61  391.31       3.99       33.34   p0
 664.82  392.75       1.96       52.21   p0
 550.00  394.98       3.40       17.23   p0
 656.00  397.00       2.10       27.69   p0
 764.04  398.04       1.25       31.98   p0
 906.41  423.51       2.40      157.03   p0
 709.03  428.03       1.91       37.32   p0
 700.66  431.65       2.01       27.21   p0
 531.77  433.75       3.85       20.96   p0
 852.13  437.71       2.06       86.06   p0
 844.23  441.54       2.06      175.99   p0
 996.00  448.12       3.61       24.25   p0
 638.40  449.83       2.76       48.22   p0
 631.00  453.99       2.87       19.87   p0
 790.72  456.21       2.04      507.64   p0
 622.36  457.61       2.99       34.95   p0
 782.10  459.41       2.08      190.65   p0
 925.61  469.05       3.03       33.64   p0
 728.81  474.01       2.38      450.32   p0
 720.48  477.90       2.47      548.49   p0
 712.48  481.32       2.55       24.56   p0
 810.21  501.80       2.70      467.31   p0
 683.03  502.31       2.98       17.65   p0
 800.30  504.95       2.72       56.47   p0
 954.23  511.08       3.73       30.39   p0
 757.40  516.20       2.87       30.43   p0
 927.69  527.35       3.67       17.42   p0
 678.69  542.65       3.51       13.66   p0
End of peak list
--- Begin crystal
Cell parameters 7.88803 7.91910 3.80029 nm, 89.97272 90.00694 90.01068 deg
astar = +0.1161448 -0.0503248 +0.0070378 nm^-1
bstar = +0.0487148 +0.1054406 -0.0495484 nm^-1
cstar = +0.0287697 +0.1001107 +0.2416438 nm^-1
lattice_type = triclinic
centering = P
unique_axis = ?
profile_radius = 0.00000 nm^-1
predict_refine/det_shift x = 0.019 y = -0.023 mm
diffraction_resolution_limit = 3.89 nm^-1 or 2.57 A
num_reflections = 422
num_saturated_reflections = 0
num_implausible_reflections = 0
Reflections measured after indexing
   h    k    l          I   sigma(I)       peak background  fs/px  ss/px panel
 -46   -1    1       7.73       9.41       3.74       0.42  392.9  477.2 p0
 -46    4    2       3.99       5.67       2.98      -0.07  412.3  527.8 p0
 -45    4    2       7.72       5.57       3.60      -0.01  424.6  512.2 p0
 -43  -15   -2       0.94       6.66       2.98      -0.05  362.9  334.2 p0
 -43  -10   -1      18.92       4.95       3.94      -0.26  386.3  377.8 p0
 -42  -15   -2       7.26       7.47       3.80      -0.12  370.2  330.5 p0
 -42  -10   -1       9.76       8.98       4.46       0.05  391.6  381.1 p0
 -41  -15   -2      16.28       5.30       4.17      -0.28  380.5  334.9 p0
 -41  -10   -1      14.85       4.24       5.20      -1.21  395.9  372.5 p0
 -41   -5    0      16.97       5.56       4.41      -0.29  418.3  426.0 p0
 -40  -10   -1       5.85       7.69       3.40       0.02  411.2  374.8 p0
 -40   -5    0       8.93       8.70       6.02       0.05  433.6  419.4 p0
 -40    0    1       9.27       9.23       4.42      -0.21  452.1  462.0 p0
 -39   -5    0      10.78       8.33       2.81      -0.22  437.9  415.7 p0
 -39    0    1       4.08      10.11       3.89       0.35  461.4  460.3 p0
 -39    5    2       7.65       8.66       5.26       0.75  479.8  507.9 p0
 -38  -24   -4       8.07       6.85       3.38      -0.31  374.9  237.4 p0
 -38   -5    0      -0.64      11.85       4.85       0.25  443.2  409.1 p0
 -38    0    1       9.07      10.22       6.44       0.34  468.7  456.6 p0
 -38    5    2      15.02      11.16       5.08       0.67  485.1  497.2 p0
 -38   10    3      -1.14       5.45       3.01       0.50  501.5  542.8 p0
 -37  -24   -4      11.57       8.05       4.15      -0.04  376.2  228.8 p0
 -37  -19   -3      28.42       6.99       3.09      -0.51  400.7  279.3 p0
 -37    0    1      17.73       8.34       3.55      -0.41  473.0  456.0 p0
 -37    5    2       6.01       6.94       4.34      -0.23  497.4  496.6 p0
 -37   10    3       7.53       9.73       4.62       0.71  515.8  543.1 p0
 -36  -24   -4       9.06       8.00       3.26      -0.30  389.5  228.1 p0
 -36  -19   -3      18.32       8.46       4.23      -0.32  405.0  270.7 p0
 -36    5    2      16.58       9.07       5.29       0.05  499.7  497.9 p0
 -36   10    3      22.16       7.22       5.70      -0.35  517.1  542.5 p0
 -35  -19   -3      13.96       7.23       4.38      -0.63  412.3  265.0 p0
 -35  -14   -2      23.53       8.67       3.50      -0.54  432.7  315.6 p0
 -35   10    3       2.53      10.87       7.02       0.62  531.4  538.8 p0
 -34  -19   -3       6.28       8.91       2.77      -0.20  425.6  263.4 p0
 -34  -14   -2       3.33      12.36       4.10       0.41  445.0  312.0 p0
 -34   -9   -1      24.91      10.87       6.95      -0.57  459.4  358.5 p0
 -33  -14   -2      26.04       8.52       3.69      -0.36  449.3  307.3 p0
 -33   -9   -1      10.34      11.77       5.16      -0.36  468.7  352.9 p0
 -32  -28   -5      26.40       8.76       4.27      -0.09  406.7  174.6 p0
 -32  -14   -2       8.89       9.88       4.59      -0.02  457.6  306.6 p0
 -32   -9   -1      18.26      11.58       6.29      -0.25  476.0  352.2 p0
 -32   -4    0       8.25       8.95       4.47       0.72  503.4  397.8 p0
 -31  -28   -5      10.61       5.63       3.73      -0.12  418.0  174.9 p0
 -31   -9   -1      27.90      10.22       7.90      -0.30  485.3  349.6 p0
 -31   -4    0      68.48      14.80       9.80      -0.24  504.7  391.1 p0
 -31    1    1      21.02       8.18       4.18      -0.70  531.2  438.7 p0
 -30  -28   -5       9.03       7.32       4.43      -0.12  426.3  168.3 p0
 -30  -23   -4      25.14       8.50       4.46      -0.17  437.7  212.8 p0
 -30   -4    0      18.26       9.73       4.86      -0.50  518.0  384.5 p0
 -30    1    1      53.55      14.81       7.10      -0.01  531.5  433.1 p0
 -30    6    2      39.70      11.71       6.40      -0.25  553.9  480.6 p0
 -30   11    3      18.46       9.50       4.67      -0.06  574.3  529.2 p0
 -29  -28   -5      15.89       7.85       4.18      -0.02  432.6  166.6 p0
 -29  -23   -4      18.98      13.84       5.95       0.30  449.0  209.2 p0
 -29   -4    0      14.86      12.01       5.82       0.05  521.3  383.8 p0
 -29    1    1      16.18      12.54       6.46      -0.62  544.8  427.4 p0
 -29    6    2      16.55       8.76       6.10      -0.47  563.2  475.0 p0
 -29   11    3      27.38      10.81       5.46      -0.77  579.6  521.6 p0
 -28  -23   -4      22.09      13.33       4.94      -0.25  457.3  204.5 p0
 -28  -18   -3      18.45       8.11       3.07      -0.67  480.8  250.1 p0
 -28    1    1       8.30      13.12       5.58       0.41  548.0  427.7 p0
 -28    6    2       4.97       9.91       4.97       0.24  566.5  470.3 p0
 -28   11    3      48.94      13.10       8.27      -0.18  588.9  518.9 p0
 -27  -23   -4      27.75       9.14       4.58      -0.34  469.6  203.9 p0
 -27  -18   -3       8.62       6.67       4.10       0.66  490.1  250.4 p0
 -27  -13   -2      14.45      12.44       6.21      -0.11  501.5  295.0 p0
 -27    6    2      13.44      16.01       6.29       0.33  579.8  467.7 p0
 -27   11    3      15.23      13.86       6.43       0.13  600.2  513.2 p0
 -26  -32   -6      11.08       6.93       3.41       0.43  438.5  119.7 p0
 -26  -18   -3      23.94       8.84       5.04      -0.65  489.4  244.8 p0
 -26  -13   -2       8.97       8.51       2.65      -0.48  514.8  289.4 p0
 -25  -32   -6       2.25      10.39       3.27       0.11  445.8  112.1 p0
 -25  -18   -3      34.79      15.37       6.77      -0.35  502.6  241.1 p0
 -25   -8   -1      25.71      11.86       5.24      -0.44  537.5  334.3 p0
 -24  -32   -6       7.66      11.20       3.26       0.12  456.1  107.4 p0
 -24  -27   -5      17.25       8.01       4.83      -0.50  476.5  158.0 p0
 -24  -13   -2      12.98       8.65       3.07      -0.46  530.4  277.1 p0
 -24   -8   -1      33.92      17.43       8.01       0.15  549.8  326.6 p0
 -24   -3    0      28.51      13.95       6.96      -0.85  567.2  376.2 p0
 -23  -32   -6      15.21       6.40       4.13      -0.32  461.4  108.8 p0
 -23  -27   -5      27.34      10.42       7.62      -0.71  479.8  152.3 p0
 -23   -8   -1      97.09      17.44      20.46       0.34  556.1  325.0 p0
 -23   -3    0      10.60      14.06       5.41      -0.63  576.5  373.5 p0
 -23    2    1      29.50      14.61       7.10       0.37  593.0  415.1 p0
 -22  -27   -5      18.44       7.51       4.51      -0.53  495.1  147.7 p0
 -22  -22   -4      11.02       9.96       4.15      -0.35  513.5  188.2 p0
 -22   -8   -1       9.16      12.39       5.08       1.20  563.4  321.3 p0
 -22   -3    0      -3.80      13.71       6.12       0.62  584.8  370.9 p0
 -22    2    1       9.85      10.51       6.82      -0.43  603.3  417.5 p0
 -22    7    2      78.69      20.91      11.85       1.00  623.7  457.0 p0
 -22   12    3       2.68      13.70       4.24       0.56  641.1  502.6 p0
 -21  -27   -5      15.79      12.22       5.48      -0.22  501.4  141.0 p0
 -21  -22   -4       9.20      11.66       6.04      -0.05  521.8  187.6 p0
 -21   -3    0      13.91      14.04       8.51       0.12  590.1  366.2 p0
 -21    2    1      40.07      21.45       8.23       0.31  611.5  406.8 p0
 -21    7    2      75.51      21.46      13.44       0.65  632.0  454.4 p0
 -21   12    3      50.34      16.29      10.38      -0.26  652.4  501.0 p0
 -21   17    4       8.72       8.53       5.10      -0.45  672.8  539.5 p0
 -20  -36   -7       6.26       9.07       3.14      -0.20  473.3   57.8 p0
 -20  -22   -4      47.92      16.85       7.05      -0.22  526.1  184.9 p0
 -20  -17   -3       1.24      11.76       6.10       0.97  548.6  234.5 p0
 -20    2    1      12.75      13.92       6.10       0.22  623.8  406.1 p0
 -20    7    2     110.80      22.41      13.71      -0.18  639.3  450.7 p0
 -20   12    3      52.29      19.71       9.85      -0.66  659.7  496.3 p0
 -20   17    4      30.88      12.43       8.38       0.11  679.1  543.9 p0
 -19  -36   -7      13.81       8.96       5.99      -0.31  482.6   56.2 p0
 -19  -22   -4       7.61       7.46       5.25       0.39  534.4  186.3 p0
 -19  -17   -3      59.74      14.98       9.13      -0.14  552.8  225.9 p0
 -19    7    2      23.91      10.90       5.87      -1.03  651.6  442.1 p0
 -19   12    3      31.79      19.03       6.64      -0.30  667.0  490.6 p0
 -19   17    4      58.19      15.72       8.82       0.04  687.4  537.2 p0
 -18  -36   -7      11.08       9.90       4.12      -0.22  488.9   47.6 p0
 -18  -31   -6       3.65       7.64       3.52       0.31  507.3   89.1 p0
 -18  -17   -3      23.27      15.71       7.69       0.38  564.1  221.2 p0
 -18  -12   -2     412.97      45.66      46.76       3.08  580.6  267.8 p0
 -18   17    4      10.39      10.80       5.03       0.54  694.7  529.6 p0
 -17  -36   -7      18.10       7.81       5.38      -0.54  497.2   49.9 p0
 -17  -31   -6       1.11      12.20       5.78       0.96  521.6   89.5 p0
 -17  -17   -3      34.29      12.37       6.00      -0.63  573.4  222.5 p0
 -17  -12   -2     121.60      17.24      17.40       1.33  589.9  263.1 p0
 -17   -7   -1      82.28      23.90      13.65       0.79  609.3  309.7 p0
 -16  -31   -6       9.46       7.60       4.92       0.21  530.9   87.8 p0
 -16  -12   -2       4.51      23.88       9.19       1.11  600.2  262.5 p0
 -16   -7   -1     135.92      23.97      15.66      -0.42  617.6  306.0 p0
 -16   -2    0      25.37      14.38      12.99       1.88  641.0  348.6 p0
 -15  -31   -6       8.52       8.62       4.78       0.04  528.2   80.2 p0
 -15  -26   -5      17.15       8.35       3.85      -0.32  548.6  128.7 p0
 -15   -7   -1      59.03      11.21       6.92      -2.27  622.9  300.4 p0
 -15   -2    0    1101.02      85.85     122.29       3.76  645.3  349.0 p0
 -15    3    1     102.41      23.08      15.51       1.75  665.7  393.5 p0
 -14  -21   -4      36.03      15.48       5.44      -0.27  582.3  170.7 p0
 -14   -7   -1      -1.58      14.53       5.29       0.64  638.2  302.7 p0
 -14   -2    0     769.28      69.04      93.27       4.71  653.6  344.3 p0
 -14    3    1     815.00      62.29     114.18       1.99  673.0  390.9 p0
 -14    8    2      24.91      20.01       9.15       1.18  692.5  438.5 p0
 -14   13    3      30.29      25.37      10.99       2.47  712.9  482.0 p0
 -13  -26   -5      14.05       9.48       4.68      -0.26  574.2  122.4 p0
 -13  -21   -4      43.30      17.56       6.55       0.01  588.6  166.0 p0
 -13   -2    0      13.36      18.82       9.60       1.01  660.9  338.6 p0
 -13    3    1      38.20      15.12      10.47      -0.52  687.3  386.2 p0
 -13    8    2     103.96      23.87      14.00      -0.23  701.8  432.8 p0
 -13   13    3     609.92      81.13      69.24       3.33  721.2  477.4 p0
 -13   18    4      30.75      15.11       5.72       0.60  740.6  526.9 p0
 -12  -35   -7      30.59      12.63       5.99      -0.46  542.1   34.3 p0
 -12  -21   -4     101.28      22.16      14.28       0.36  595.9  162.4 p0
 -12  -16   -3      -0.55      14.46       9.02       3.49  619.3  203.9 p0
 -12    3    1      15.63      16.66       9.30       1.23  692.6  378.6 p0
 -12    8    2      88.09      28.68      13.64       1.29  709.1  428.1 p0
 -12   13    3     622.67      42.62      68.75       2.33  729.5  474.7 p0
 -12   18    4      12.59      15.44       7.07       0.57  749.9  515.3 p0
 -11  -35   -7      14.06       9.75       4.48       0.11  550.4   33.6 p0
 -11  -21   -4      11.11      16.98       5.60       0.00  605.2  157.7 p0
 -11  -16   -3     960.78      57.99     108.62       3.65  623.6  203.3 p0
 -11  -11   -2      22.31      14.65       6.36      -0.67  647.1  246.8 p0
 -11   13    3      30.89      12.26       8.33       0.44  737.8  475.0 p0
 -11   18    4      90.14      21.04       9.97       0.72  757.2  516.6 p0
 -10  -30   -6      13.46      13.04       5.95       0.44  580.1   71.5 p0
 -10  -16   -3      27.11       9.87       7.81       0.94  628.9  198.6 p0
 -10  -11   -2     310.74      30.75      39.61       2.41  651.4  245.2 p0
  -9  -30   -6      23.82      13.25       5.82       0.93  584.4   67.9 p0
  -9  -11   -2       1.90      16.11       5.95       0.47  660.7  247.5 p0
  -9   -6   -1      22.59      18.99      12.11       0.87  685.1  291.1 p0
  -8  -30   -6      31.08      11.69       7.92      -0.12  593.7   61.2 p0
  -8  -25   -5      44.64      15.27       6.37       0.01  614.1  109.8 p0
  -8  -11   -2      36.95      22.55       8.81      -0.96  671.9  240.9 p0
  -8   -6   -1     217.15      41.88      53.26       3.75  688.4  282.5 p0
  -8   -1    0     130.35      41.33      26.31       0.91  708.8  330.0 p0
  -8    4    1      21.91      18.41      15.14       0.72  722.2  373.6 p0
  -7  -30   -6      11.20      14.53       5.26      -0.01  603.0   61.6 p0
  -7  -25   -5      15.76      10.66       5.49       0.04  625.4  108.2 p0
  -7   -6   -1      46.18      27.99      10.19       0.17  696.7  281.8 p0
  -7   -1    0     249.25      49.20      37.20      -0.19  715.1  326.4 p0
  -7    4    1     135.46      30.26      18.25       0.19  734.5  372.9 p0
  -7    9    2      45.01      23.61      11.89       0.31  757.0  416.5 p0
  -6  -25   -5      -1.28       9.93       3.88       0.69  634.7  100.5 p0
  -6  -20   -4      71.31      18.24       9.57       0.59  649.1  147.1 p0
  -6   -1    0     140.31      46.77      25.07       0.66  723.4  322.7 p0
  -6    4    1     557.70      55.25      67.05       1.48  743.8  368.3 p0
  -6    9    2      17.97      18.03      15.49       2.64  761.3  418.9 p0
  -6   14    3     250.22      44.24      30.39       1.36  783.7  459.4 p0
  -6   19    4      74.59      22.90      11.17       1.23  801.1  505.0 p0
  -5  -25   -5      16.35       9.80       4.23      -0.33  636.0   96.8 p0
  -5  -20   -4     197.58      28.79      35.00       1.67  657.4  143.4 p0
  -5  -15   -3      54.30      19.91      10.90       0.24  676.8  190.0 p0
  -5    4    1      34.32      42.49      20.63       3.03  750.1  364.6 p0
  -5    9    2      89.26      31.49      11.94      -0.30  771.5  410.2 p0
  -5   14    3     631.12      44.61      75.52       2.52  792.0  456.8 p0
  -5   19    4     483.38      77.00      61.68       4.10  811.4  501.4 p0
  -4  -20   -4      71.19      19.46      12.41       0.15  665.7  140.8 p0
  -4  -15   -3     285.54      28.75      37.38       0.77  685.1  185.3 p0
  -4    9    2      29.87      33.35       8.33      -0.37  778.8  406.5 p0
  -4   14    3      13.27      15.04       8.32       1.11  799.3  455.1 p0
  -4   24    5      51.72      16.51      18.91       1.37  838.1  543.3 p0
  -3  -15   -3      19.90      12.92       8.48      -1.00  692.4  187.7 p0
  -3  -10   -2     118.58      25.91      13.26      -1.33  713.9  225.3 p0
  -3   24    5      17.92      11.91       5.93       0.12  849.4  537.6 p0
  -2  -29   -6      26.73      13.87       6.75       0.42  645.9   49.0 p0
  -2  -15   -3      15.62      14.55       8.05      -0.47  700.7  175.0 p0
  -2  -10   -2     497.33      55.28      54.03       0.57  721.1  224.6 p0
  -2   -5   -1     423.31      70.35      43.21       0.37  742.6  269.2 p0
  -1  -29   -6      21.76      10.49       5.80       0.09  660.2   44.3 p0
  -1  -10   -2      34.55      20.65      11.18      -0.54  735.4  221.9 p0
  -1   -5   -1      72.22      36.51      16.45      -1.52  755.9  267.5 p0
  -1    0    0     764.46     501.80     300.81     103.44  772.3  313.1 p0
   0  -29   -6      23.17       9.61       5.34      -0.70  663.5   46.7 p0
   0  -24   -5      23.22      13.55       7.23       0.21  688.9   89.2 p0
   0   -5   -1     259.65      69.63      31.89      -2.89  758.2  263.9 p0
   0    5    1     542.58      71.20      65.32       1.27  797.0  354.0 p0
   1  -24   -5      71.58      18.51      11.16       1.11  692.2   83.6 p0
   1  -19   -4      57.18      24.09      11.32       0.91  711.6  129.1 p0
   1    0    0    1557.01     486.98     205.50    -135.15  782.9  304.8 p0
   1    5    1       2.56      45.31      14.71       1.55  808.3  352.4 p0
   1   10    2      50.46      30.62      14.77      -0.53  824.8  397.9 p0
   1   15    3     273.70      33.10      33.50       2.17  844.2  442.5 p0
   1   20    4      29.87      11.21       7.63      -1.09  865.6  482.1 p0
   1   25    5      11.02      13.91       5.63       0.13  882.1  530.7 p0
   2  -24   -5      -3.15      10.56       5.12      -0.02  698.5   83.9 p0
   2  -19   -4      82.50      28.52      17.59       1.40  720.9  125.5 p0
   2    5    1     331.10      50.06      29.56      -1.14  814.6  346.7 p0
   2   10    2      68.96      25.04      12.73       0.73  833.0  394.3 p0
   2   15    3     155.31      28.04      16.55       0.34  853.5  437.8 p0
   2   20    4      22.76      18.16       9.98       0.47  873.9  486.4 p0
   2   25    5      -2.34      11.03       4.10       1.07  893.4  534.0 p0
   3  -19   -4      39.44      17.63       6.69       0.35  728.2  122.8 p0
   3  -14   -3      44.74      25.50       9.02      -0.37  746.6  168.4 p0
   3   10    2      21.36      28.33      11.28       0.31  842.3  388.6 p0
   3   15    3      15.54      13.55       7.61       0.51  865.8  433.2 p0
   3   20    4       9.56      15.90       6.01       0.34  881.2  476.8 p0
   3   25    5      12.69      13.72       7.48       0.45  897.6  524.3 p0
   4  -14   -3      20.03      19.61       8.65       0.78  756.9  163.8 p0
   4   -9   -2     189.14      34.96      17.03      -2.07  776.4  209.3 p0
   5  -28   -6      34.73      14.29       9.64      -0.21  707.4   30.0 p0
   5  -14   -3      64.84      21.84       8.06      -0.93  765.2  161.1 p0
   5   -9   -2      74.15      29.06      14.29      -0.22  783.6  204.7 p0
   5   -4   -1      18.66      23.17      14.64       0.93  801.1  258.2 p0
   6  -28   -6      11.04       9.08       4.54       0.55  718.7   33.4 p0
   6   -9   -2      51.79      19.30      11.20      -1.40  790.9  207.0 p0
   6   -4   -1     575.13      53.54      70.48       0.10  811.4  248.6 p0
   6    1    0     171.63      44.38      26.52       1.40  831.8  293.2 p0
   7  -23   -5      21.68      11.77       5.85      -0.05  745.4   67.3 p0
   7    1    0     239.15      43.11      32.99       0.49  840.1  290.5 p0
   7    6    1     308.95      45.16      39.62       5.08  858.5  336.1 p0
   7   11    2      33.15      21.84       9.53      -0.49  878.0  379.7 p0
   7   16    3      19.12      15.53       7.44       0.30  899.4  432.2 p0
   8  -23   -5      82.40      18.96      12.67       0.36  753.7   64.6 p0
   8  -18   -4     140.97      21.32      19.58      -0.49  773.1  110.2 p0
   8    6    1    1124.92      66.22     135.11       6.77  867.8  332.4 p0
   8   11    2     196.24      29.05      32.90       1.44  887.3  379.0 p0
   8   16    3     270.85      32.57      30.49       0.85  906.7  424.6 p0
   8   21    4      74.83      18.68      11.90       0.43  926.1  470.1 p0
   8   26    5      20.82      10.60       4.77       0.03  949.6  515.7 p0
   9  -23   -5       6.22       9.62       4.52       0.20  767.0   66.0 p0
   9  -18   -4     269.37      36.38      29.72       0.64  781.4  106.6 p0
   9  -13   -3      26.06      17.20       6.79      -0.71  800.8  150.1 p0
   9    6    1      47.38      21.30      13.19       4.34  871.1  328.8 p0
   9   11    2      71.78      20.60      10.83      -0.54  895.5  374.3 p0
   9   16    3      72.55      17.85      14.89       1.31  916.0  420.9 p0
   9   21    4       9.15      17.78       5.96       0.47  933.4  464.5 p0
   9   26    5      61.43      17.25       9.58       0.21  954.9  512.1 p0
  10  -18   -4      -0.20      14.99      10.33       1.12  792.7  100.9 p0
  10  -13   -3      11.59      13.05       6.16      -0.92  809.1  155.5 p0
  10   16    3      28.76      13.97       7.39      -1.36  918.3  416.3 p0
  10   21    4      19.78      12.20       6.10       0.79  944.7  465.8 p0
  10   26    5       9.98      14.62       4.61      -0.11  962.1  507.4 p0
  11  -13   -3      36.63      15.67       5.36      -2.11  813.4  145.8 p0
  11   -8   -2      37.29      24.75       9.76       0.63  838.9  194.4 p0
  12  -13   -3      74.60      23.81      13.56      -0.78  824.7  142.2 p0
  12   -8   -2     507.61      72.90      59.77       0.88  846.1  187.7 p0
  12   -3   -1      47.82      25.01      14.41      -0.17  867.6  234.3 p0
  12    2    0      42.13      21.14      10.90       2.29  883.0  279.9 p0
  13  -22   -5      19.66      12.35       5.93      -0.05  798.6   53.0 p0
  13   -8   -2      34.11      15.58       9.56       1.58  850.4  187.1 p0
  13   -3   -1      80.09      23.11      11.70       0.58  873.9  229.7 p0
  13    2    0      27.76      25.08      11.07       2.45  895.3  275.2 p0
  13    7    1      48.51      19.85       9.36      -0.14  912.7  319.8 p0
  14  -22   -5      20.80      15.44       6.36      -0.21  807.9   53.4 p0
  14   -3   -1      74.09      24.11      12.48      -0.17  882.2  226.0 p0
  14    2    0    2157.12     108.56     254.88       7.49  901.6  272.6 p0
  14    7    1     182.99      27.40      19.22      -1.36  921.0  317.1 p0
  14   12    2      47.10      21.65       9.16      -0.45  940.5  363.7 p0
  14   17    3      24.44      11.07       7.01      -0.82  963.9  411.3 p0
  14   22    4       8.84      15.82       6.60       0.71  977.3  455.9 p0
  14   27    5      11.44      12.02       6.65       0.50  999.8  497.5 p0
  15  -22   -5      62.24      13.04      11.64      -0.25  815.2   47.7 p0
  15  -17   -4      81.47      22.10      11.52      -0.23  834.6   93.3 p0
  15    2    0      83.60      22.00      23.12       1.83  905.9  271.9 p0
  15    7    1      50.69      14.11       6.60      -0.91  932.3  315.5 p0
  15   12    2      82.83      19.14      11.08      -0.02  949.8  360.1 p0
  15   17    3      25.12      10.61       4.77      -0.77  964.2  408.6 p0
  15   22    4      54.91      14.70       8.88      -0.21  989.6  452.2 p0
  15   27    5      19.45      11.36       4.29      -0.24 1007.1  499.8 p0
  15   32    6      12.22       8.20       2.69      -0.13 1026.5  543.4 p0
  16  -22   -5      19.55       8.61       4.51      -1.01  828.5   45.1 p0
  16  -17   -4     162.30      25.58      17.20      -0.12  844.9   88.6 p0
  16  -12   -3      42.62      21.75      11.53      -0.70  861.3  137.2 p0
  16   12    2      38.25      16.96       7.21      -1.27  956.0  358.4 p0
  16   17    3      42.22      19.85       6.43       0.27  976.5  403.0 p0
  16   22    4      72.61      19.29      14.61       0.51  996.9  448.6 p0
  16   27    5      16.64       8.49       5.19       0.23 1018.4  495.1 p0
  16   32    6       3.63       8.61       3.32      -0.04 1034.8  542.7 p0
  17  -17   -4       6.35      19.18       7.61       1.02  851.2   89.0 p0
  17  -12   -3     164.62      31.89      21.05      -0.44  871.6  132.5 p0
  17   -7   -2      22.30      12.88       9.87      -0.63  895.1  179.1 p0
  18  -12   -3      -3.67      18.74       7.89       0.67  880.9  128.9 p0
  18   -7   -2      12.20      12.88       7.07      -0.22  903.4  174.5 p0
  18   -2   -1      88.86      20.18      13.79       0.46  918.8  218.0 p0
  19   -7   -2      78.69      20.75       9.17       0.12  906.6  170.8 p0
  19   -2   -1     146.23      23.61      16.01      -0.17  927.1  215.4 p0
  19    3    0      55.26      19.81       8.36      -0.24  946.5  261.0 p0
  20  -21   -5      18.62       7.89       4.09      -0.74  861.1   33.1 p0
  20   -2   -1      99.61      21.74      15.38       0.05  934.4  212.7 p0
  20    3    0      28.33      12.97       7.27      -0.63  959.8  260.3 p0
  20    8    1      24.79      13.91       9.23      -0.36  976.2  301.9 p0
  20   13    2      40.86      19.17       6.86      -0.50  990.7  349.4 p0
  20   18    3      33.06      16.15       6.23       0.11 1012.1  396.0 p0
  20   33    6      17.66       8.88       5.31       0.22 1073.4  534.8 p0
  21  -21   -5      50.40      12.05       6.00      -0.24  868.4   31.4 p0
  21  -16   -4      -0.43      10.14       4.19       0.68  886.8   85.0 p0
  21    3    0      19.20      19.18       6.53       0.48  961.1  255.6 p0
  21    8    1      99.90      19.52      12.63      -0.39  982.5  300.2 p0
  21   13    2     181.71      32.41      25.58       1.23 1003.0  345.8 p0
  21   18    3      32.79       8.56       5.85      -1.23 1019.4  387.4 p0
  21   23    4      19.35      12.50       5.25       0.02 1043.8  436.9 p0
  21   28    5      19.89      10.05       4.62      -0.55 1062.3  483.5 p0
  22  -21   -5      27.78       9.66       7.28      -0.96  879.7   28.8 p0
  22  -16   -4      93.03      15.06      11.93       0.28  896.1   74.3 p0
  22    8    1      19.73      11.58       6.53      -0.65  990.8  292.6 p0
  22   13    2      27.46      19.41       6.98       0.80 1008.2  343.1 p0
  22   18    3      17.07       9.65       3.61      -1.00 1032.7  389.7 p0
  22   23    4      12.44       9.63       3.22      -0.33 1050.1  435.3 p0
  22   28    5      10.63       7.54       5.81       0.40 1062.6  477.9 p0
  22   33    6      21.46       9.68       4.58      -0.26 1090.0  525.4 p0
  23  -16   -4      27.18      11.21       8.58       0.28  906.4   68.7 p0
  23  -11   -3     101.41      18.65      11.81       0.14  924.8  117.3 p0
  23   23    4      10.18      10.32       4.43      -0.43 1060.4  428.6 p0
  23   28    5      12.84       8.73       3.95      -0.27 1072.8  476.2 p0
  24  -11   -3      20.71      19.00       9.91       1.06  932.1  113.6 p0
  24   -6   -2      41.22      16.70       7.39       0.13  955.6  160.2 p0
  24   -1   -1      25.16      12.48       6.67      -0.53  975.0  204.8 p0
  25   -6   -2      23.07      16.23       7.02       0.54  961.8  158.5 p0
  25   -1   -1       1.68      16.56       9.30       1.65  978.3  198.1 p0
  25    4    0      37.73      16.37       7.35      -0.71 1000.7  245.7 p0
  26   -6   -2      47.65      11.60       7.56      -1.07  968.1  149.9 p0
  26   -1   -1      22.72      11.99       5.81       0.71  987.6  202.4 p0
  26    4    0       2.74      11.83       4.47       0.16 1004.0  247.0 p0
  26    9    1      -1.81      10.84       4.21       0.67 1030.5  290.6 p0
  26   14    2      21.01       8.60       4.59      -0.67 1042.9  336.2 p0
  27    4    0      -3.26      12.82       4.71       0.50 1017.3  244.4 p0
  27   14    2      98.82      16.16      10.69      -0.35 1055.2  331.5 p0
  27   19    3      10.29       9.66       5.33       0.00 1073.6  374.1 p0
  27   24    4      -4.46      13.50       5.43       0.95 1091.1  425.7 p0
  27   29    5       1.35       5.82       3.50       0.54 1114.5  463.2 p0
  27   34    6      10.17       5.06       4.76      -0.17 1137.9  517.8 p0
  28  -15   -4      33.20      13.54       6.10       0.25  950.3   60.1 p0
  28    9    1       8.52       8.18       2.80      -0.93 1045.0  280.3 p0
  28   14    2      12.51       9.32       5.35      -0.19 1059.5  330.9 p0
  28   19    3      67.64      14.50       9.76      -0.08 1085.9  373.4 p0
  28   24    4      12.99      10.92       5.10       0.12 1100.3  422.0 p0
  28   29    5      12.66      10.59       6.13       0.30 1124.8  465.6 p0
  28   34    6       9.85       8.08       3.84      -0.16 1140.2  514.2 p0
  29  -15   -4      23.12      11.08       3.91      -0.29  956.6   57.4 p0
  29  -10   -3       4.47       8.88       4.20      -0.05  981.1  103.0 p0
  29   24    4      14.37       8.83       5.69      -0.07 1113.6  412.3 p0
  29   29    5       3.97       8.97       3.90       0.23 1132.1  462.9 p0
  30  -15   -4      20.83       9.61       4.38      -0.05  969.9   57.8 p0
  30  -10   -3      77.90      14.22       9.27      -0.50  986.3   98.3 p0
  30   -5   -2      24.66      11.45       7.03      -0.20 1008.8  144.9 p0
  31  -10   -3      31.26      15.39       5.68       0.16  994.6   97.7 p0
  31   -5   -2      76.97      15.44       9.96       0.36 1014.1  141.2 p0
  31    0   -1      25.96       9.18       4.06      -0.39 1034.5  191.8 p0
  31    5    0      30.59      14.64       7.12       0.16 1051.9  232.4 p0
  32   -5   -2       7.95      10.92       5.45       1.28 1018.3  135.6 p0
  32    0   -1      15.78      10.41       6.29       0.11 1044.8  187.2 p0
  32    5    0      12.61      12.91       6.68       0.54 1058.2  233.7 p0
  32   15    2      13.63      13.46       4.86       0.31 1100.1  323.9 p0
  32   20    3      20.05       7.67       3.89      -1.15 1120.6  362.5 p0
  33    5    0      28.19      10.25       4.86      -0.22 1070.5  224.1 p0
  33   10    1      16.84       6.56       5.72       0.46 1087.0  277.7 p0
  33   15    2      24.03      10.02       5.57       0.10 1107.4  321.2 p0
  33   20    3      36.22      12.38       5.82      -0.16 1124.8  361.8 p0
  33   25    4      11.16       7.09       5.11       0.02 1147.3  404.4 p0
  33   30    5       6.64       7.43       3.00      -0.01 1169.7  454.0 p0
  34  -14   -4       8.52       7.67       4.34       1.40  998.5   48.8 p0
  34   10    1       5.50      13.62       5.29       0.18 1098.2  266.0 p0
  34   15    2      28.63       9.02       5.34      -0.72 1117.7  314.6 p0
  34   20    3      17.20       8.81       5.15       0.20 1139.1  362.2 p0
  34   25    4      15.27       6.67       4.62      -0.14 1151.6  401.7 p0
  34   30    5      10.55       6.12       2.89      -0.27 1176.0  449.3 p0
  35  -14   -4       7.17       6.79       3.78       0.21 1013.8   38.1 p0
  35   -9   -3      19.19      10.30       6.20      -0.41 1031.3   86.7 p0
  36   -9   -3      20.69       8.03       6.63       0.08 1041.6   81.0 p0
  36   -4   -2      14.69       9.00       5.48      -0.33 1062.0  135.6 p0
  36    1   -1       4.20       5.41       3.50      -0.20 1076.4  181.2 p0
  37   -9   -3      10.94       9.81       3.99       0.23 1047.8   80.4 p0
  37   -4   -2      13.58      12.43       4.59      -0.07 1068.3  128.0 p0
  37    1   -1       7.14       6.59       4.96      -0.07 1088.7  168.5 p0
  37    6    0      25.35       7.96       3.90      -0.55 1103.2  216.1 p0
  38    1   -1      24.36       9.04       4.89      -0.77 1097.0  168.9 p0
  38    6    0       8.89       8.72       5.99       0.10 1116.4  212.5 p0
  38   11    1      33.23      10.24       4.49      -0.73 1135.9  261.0 p0
  38   16    2      26.35       7.85       4.51      -0.56 1154.3  304.6 p0
  38   21    3       7.42       9.67       5.20       0.14 1169.8  355.2 p0
  39    6    0       5.17      11.66       4.25      -0.01 1119.7  211.8 p0
  39   11    1      10.47       9.11       4.28       0.38 1141.2  261.4 p0
  39   16    2       9.85       5.45       3.49      -0.34 1156.6  303.0 p0
  39   21    3      11.05       7.95       4.56       0.24 1184.1  351.5 p0
  40  -13   -4       1.82      10.34       2.52      -0.05 1055.8   34.5 p0
  40   16    2       6.47       4.69       2.63      -0.20 1164.9  298.3 p0
  40   21    3      11.60       7.53       3.46      -0.16 1186.3  347.9 p0
  41  -13   -4      10.48       5.99       2.33      -0.67 1061.0   30.8 p0
  41   -8   -3       9.45       7.75       3.76      -0.51 1083.5   75.4 p0
  42   -8   -3       5.77       7.69       3.60      -0.02 1091.8   69.8 p0
  42   -3   -2       8.21       9.12       4.99       0.26 1116.2  120.3 p0
  42    2   -1      21.08       9.00       5.73      -0.54 1133.7  161.9 p0
  43   -3   -2       7.82       5.75       3.74       0.12 1121.5  108.7 p0
  43    2   -1      14.58       9.57       3.66      -0.01 1138.9  161.3 p0
  43    7    0      27.67       8.88       3.99      -0.69 1162.4  205.8 p0
  43   12    1       0.64       9.39       2.73      -0.20 1176.8  250.4 p0
  44    2   -1       8.02       5.71       3.83      -0.07 1145.2  161.6 p0
  44    7    0      -4.08       9.47       4.90       0.74 1165.7  198.2 p0
  44   12    1       5.37       6.02       3.89      -0.17 1191.1  249.8 p0
  45    7    0       6.54      10.14       2.84       0.25 1175.9  197.5 p0
End of reflections
--- End crystal
----- End chunk -----
----- Begin chunk -----
Image filename: proc_data_v2/LysoS1_001_00000_all_nobg_cumfrom0.h5
Event: entry//102
Image serial number: 103
hit = 1
indexed_by = none
photon_energy_eV = 495937.000000
beam_divergence = 0.00e+00 rad
beam_bandwidth = 1.00e-08 (fraction)
average_camera_length = 1.570000 m
num_peaks = 35
num_saturated_peaks = 0
peak_resolution = 3.404053 nm^-1 or 2.937675 A
Peaks from peak search
  fs/px   ss/px (1/d)/nm^-1   Intensity  Panel
 683.38   48.31       3.81       15.82   p0
 798.48   87.51       3.05       34.55   p0
 811.40  113.72       2.72       41.24   p0
 823.00  139.03       2.41       25.04   p0
 644.65  171.05       2.65       21.80   p0
 713.58  177.17       2.01      404.70   p0
 657.72  195.83       2.29      113.59   p0
 873.67  202.99       1.97       20.75   p0
 602.00  214.04       2.78       18.22   p0
 808.09  236.68       1.07       93.33   p0
 614.99  240.48       2.47      182.20   p0
 946.02  260.12       2.45      437.23   p0
 820.19  262.51       0.86      108.00   p0
 697.00  273.02       1.23       33.09   p0
 764.37  280.85       0.42      703.45   p0
 958.61  286.13       2.55      155.60   p0
 709.70  300.08       0.96      523.59   p0
 845.70  314.39       0.95      233.84   p0
 972.36  312.34       2.72       22.92   p0
 790.63  332.87       0.39      751.71   p0
 666.02  343.96       1.64       47.23   p0
 736.29  351.29       0.83      108.64   p0
 929.30  356.96       2.23      181.05   p0
 747.73  378.40       1.06       60.72   p0
 635.70  386.32       2.27       21.14   p0
 886.52  401.34       1.99      266.60   p0
 956.46  417.72       2.92       37.51   p0
 899.77  427.47       2.37       89.79   p0
 585.98  430.65       3.18       17.40   p0
 651.11  450.43       2.65       54.54   p0
 719.96  457.54       2.21      180.10   p0
 664.62  476.00       2.81       92.77   p0
 871.82  507.34       3.04      189.11   p0
 539.97  508.00       4.32       17.47   p0
 716.71  547.33       3.40       18.36   p0
End of peak list
----- End chunk -----
----- Begin chunk -----
Image filename: proc_data_v2/LysoS1_001_00000_all_nobg_cumfrom0.h5
Event: entry//112
Image serial number: 113
hit = 1
indexed_by = none
photon_energy_eV = 495937.000000
beam_divergence = 0.00e+00 rad
beam_bandwidth = 1.00e-08 (fraction)
average_camera_length = 1.570000 m
num_peaks = 27
num_saturated_peaks = 0
peak_resolution = 3.453391 nm^-1 or 2.895705 A
Peaks from peak search
  fs/px   ss/px (1/d)/nm^-1   Intensity  Panel
 675.12   80.00       3.45       19.97   p0
 955.68  103.91       3.75       17.62   p0
 596.65  123.68       3.59       16.63   p0
 909.00  167.03       2.67       23.22   p0
 713.28  177.01       2.02      155.56   p0
 656.68  194.97       2.30       19.46   p0
 659.31  195.99       2.27       21.08   p0
 586.41  225.69       2.91       21.84   p0
 806.11  236.35       1.06       74.94   p0
 614.90  240.53       2.47       42.51   p0
 945.50  260.27       2.44      179.14   p0
 819.68  262.68       0.86       50.36   p0
 585.31  272.36       2.74       21.78   p0
 765.01  280.76       0.42      417.19   p0
 959.00  285.92       2.56       23.52   p0
 709.52  299.97       0.97      288.71   p0
 846.01  314.34       0.96      131.45   p0
 790.96  333.15       0.39      326.00   p0
 667.36  345.01       1.63       23.12   p0
 929.11  357.39       2.22       53.57   p0
 886.48  400.95       1.99       84.11   p0
 899.08  428.03       2.37       88.86   p0
 651.35  450.29       2.64       23.56   p0
 719.97  457.35       2.21       49.98   p0
 663.22  475.01       2.81       30.70   p0
 645.10  490.00       3.12       24.91   p0
 871.77  507.65       3.05       50.01   p0
End of peak list
----- End chunk -----
----- Begin chunk -----
Image filename: proc_data_v2/LysoS1_001_00000_all_nobg_cumfrom0.h5
Event: entry//52
Image serial number: 53
hit = 1
indexed_by = debug-nolatt-nocell
n_indexing_tries = 1
photon_energy_eV = 495937.000000
beam_divergence = 0.00e+00 rad
beam_bandwidth = 1.00e-08 (fraction)
average_camera_length = 1.570000 m
num_peaks = 55
num_saturated_peaks = 0
peak_resolution = 4.431017 nm^-1 or 2.256818 A
Peaks from peak search
  fs/px   ss/px (1/d)/nm^-1   Intensity  Panel
 915.30   75.67       3.74       18.14   p0
1010.31   89.66       4.44       15.79   p0
 983.42   93.22       4.13       23.77   p0
 659.03  112.50       3.18       31.65   p0
 759.76  119.40       2.62      179.91   p0
 867.47  122.97       2.85       32.61   p0
 858.63  126.31       2.75       67.39   p0
 903.03  125.70       3.07       21.53   p0
 592.70  172.61       3.20       20.83   p0
 826.22  173.73       1.98       99.26   p0
 852.65  178.98       2.07       29.55   p0
 684.79  182.98       2.17       37.62   p0
 793.09  186.29       1.70       30.45   p0
 901.51  190.91       2.37      171.50   p0
 784.34  190.32       1.63       29.91   p0
 644.22  233.42       2.15      163.52   p0
 635.61  237.24       2.23      151.79   p0
 618.95  243.75       2.40      137.05   p0
 492.94  245.00       4.09       19.82   p0
 842.89  247.90       1.23      440.12   p0
 611.04  247.69       2.49       23.08   p0
 728.01  247.68       1.10       36.15   p0
 951.41  247.98       2.57       60.79   p0
 601.97  250.29       2.60       29.69   p0
 507.03  254.32       3.87       17.47   p0
 774.75  254.74       0.75       88.58   p0
 925.92  261.82       2.17      106.09   p0
 936.98  267.13       2.30       42.61   p0
1008.68  275.34       3.26       18.76   p0
 669.34  304.68       1.53      108.20   p0
 660.42  307.65       1.65      145.77   p0
 877.98  313.02       1.40       28.68   p0
 906.65  312.70       1.80       30.75   p0
 879.00  316.00       1.42       31.20   p0
 869.10  318.34       1.28       77.50   p0
 969.19  325.33       2.69      134.09   p0
 960.14  328.79       2.56      130.35   p0
 781.20  360.26       0.71      146.67   p0
1101.00  361.04       4.58       16.52   p0
 711.93  368.98       1.25      163.42   p0
 568.51  376.80       3.08       43.76   p0
 911.96  382.58       2.13      115.49   p0
 669.51  383.51       1.84       32.45   p0
 651.77  389.41       2.09       42.77   p0
 653.69  394.97       2.11       24.36   p0
 976.60  402.87       3.07       59.99   p0
 968.65  405.48       2.98       74.59   p0
 852.94  421.06       1.87       26.00   p0
 641.95  424.35       2.49       24.50   p0
 736.34  439.47       1.89       56.92   p0
 728.98  442.13       1.96      225.90   p0
 920.65  457.67       2.86       24.05   p0
 668.71  464.28       2.63       35.13   p0
 902.15  466.44       2.78       48.96   p0
1036.29  511.59       4.57       18.26   p0
End of peak list
--- Begin crystal
Cell parameters 7.81931 7.86549 3.77833 nm, 90.14131 89.92247 90.15019 deg
astar = -0.1200729 +0.0438951 -0.0033654 nm^-1
bstar = +0.0387607 +0.1019943 -0.0652607 nm^-1
cstar = -0.0405068 -0.1292750 -0.2273689 nm^-1
lattice_type = triclinic
centering = P
unique_axis = ?
profile_radius = 0.00000 nm^-1
predict_refine/det_shift x = -0.016 y = -0.041 mm
diffraction_resolution_limit = 3.19 nm^-1 or 3.14 A
num_reflections = 363
num_saturated_reflections = 0
num_implausible_reflections = 0
Reflections measured after indexing
   h    k    l          I   sigma(I)       peak background  fs/px  ss/px panel
 -40   -1    1      17.33      12.19       6.40       0.04 1114.4  167.4 p0
 -40    6   -1      10.74      11.39       5.30      -0.58 1139.5  237.1 p0
 -39   -8    3      14.10       9.31       7.29       0.41 1086.6   97.9 p0
 -39    6   -1      12.85       9.42       5.18       0.15 1131.9  244.2 p0
 -38   -8    3      34.35      13.22       7.21       0.22 1073.1   98.1 p0
 -38   -1    1       7.62      11.28       4.67       0.44 1100.2  166.8 p0
 -38    6   -1      15.01      11.49       5.14       0.26 1123.4  238.4 p0
 -37   -8    3      16.94      12.30       5.09       0.18 1063.5  105.3 p0
 -37   -1    1      17.21      11.86       5.29       0.70 1094.7  178.0 p0
 -37    6   -1       7.51       7.27       6.21       1.11 1117.8  239.6 p0
 -37   13   -3       5.37      11.08       5.25       0.07 1143.0  319.3 p0
 -36  -15    5      25.56       8.71       3.82       0.03 1033.8   35.8 p0
 -36   -8    3       0.71      11.33       5.66       1.52 1056.9  111.5 p0
 -35  -15    5      39.07       6.72       5.16      -0.57 1023.2   35.0 p0
 -34   -5    2      -4.41      14.01       7.03       0.51 1052.0  141.5 p0
 -34    2    0      66.39      12.02       6.53      -0.66 1073.1  213.2 p0
 -34    9   -2       4.19       7.85       4.23       0.31 1095.3  284.8 p0
 -34   16   -4      17.37      15.90       5.12      -0.11 1124.4  356.5 p0
 -33  -12    4      37.09      10.67       5.94      -0.48 1014.3   78.0 p0
 -33   -5    2      31.45      14.87       5.29      -0.05 1042.4  146.7 p0
 -33    2    0      29.57      12.29       7.14      -0.64 1063.6  219.4 p0
 -33   16   -4      26.78      10.43       4.81      -1.05 1118.8  355.7 p0
 -32  -12    4       3.82      10.94       3.92       0.26 1011.7   77.2 p0
 -32   -5    2      17.90      10.68       4.12      -0.49 1036.8  149.9 p0
 -32    2    0      13.64      11.50       6.59      -0.30 1064.0  225.5 p0
 -32    9   -2       9.62      11.30       4.71      -0.16 1083.1  296.2 p0
 -31  -12    4      19.91      11.69       9.17       0.59 1001.1   87.4 p0
 -31   -5    2       7.64      15.76       8.18       0.76 1026.3  157.1 p0
 -31    2    0      11.54      13.88       5.89       0.19 1051.4  223.7 p0
 -31    9   -2      17.90      10.07       4.04      -0.91 1078.6  295.4 p0
 -31   16   -4      11.88      11.14       5.67       0.50 1101.7  361.0 p0
 -31   23   -6      23.86       9.15       7.58      -0.42 1127.9  433.7 p0
 -30  -12    4      20.07       6.69       4.44      -0.33  988.6   92.6 p0
 -30   -5    2      42.57      16.48       8.64      -1.22 1018.7  156.3 p0
 -30    2    0      20.68      14.78       5.39      -0.33 1041.9  227.9 p0
 -30    9   -2      26.10      11.32       4.97      -1.19 1065.0  303.6 p0
 -30   16   -4       8.63      12.14       4.39       0.29 1093.1  366.2 p0
 -30   23   -6      32.65      10.39       4.31      -0.71 1115.3  437.9 p0
 -29  -12    4      47.77      12.77       6.38      -0.20  984.0   93.8 p0
 -28  -12    4      28.24      14.77       4.75      -0.53  976.4   93.0 p0
 -27   -2    1      26.04      15.76       8.30       0.18  997.2  197.5 p0
 -27    5   -1      11.94       7.83       5.87       0.34 1032.3  272.1 p0
 -27   12   -3      14.72      13.16       6.33       0.17 1051.5  341.8 p0
 -26   -9    3      14.04      12.36       6.06       0.01  968.5  135.0 p0
 -26   -2    1      14.20      11.38       6.87      -0.28  997.6  205.6 p0
 -26    5   -1      29.61      11.55       6.72      -0.41 1013.8  272.3 p0
 -26   12   -3      27.05      18.07       6.65       0.40 1043.9  343.0 p0
 -26   19   -5       9.86      13.35       4.41      -0.04 1071.0  414.6 p0
 -25  -16    5      28.34      17.74       7.33       0.07  932.7   64.5 p0
 -25   -9    3      -0.91      13.10       8.10       2.08  956.9  130.2 p0
 -25   -2    1      51.74      19.23       9.30      -0.14  983.0  202.8 p0
 -25    5   -1      84.39      24.11      11.76       1.04 1008.2  275.5 p0
 -25   12   -3      14.95      11.39       6.93      -0.25 1036.3  351.1 p0
 -25   19   -5      28.93      11.34       4.71      -0.00 1060.5  419.8 p0
 -25   26   -7      60.86      12.89       4.81      -1.58 1084.6  484.4 p0
 -24  -16    5      19.96      12.23       6.79       0.59  923.2   72.7 p0
 -24   -9    3      68.66      19.57      11.51       0.05  951.3  137.4 p0
 -24   -2    1      49.58      20.88       6.92       0.25  976.5  208.0 p0
 -24    5   -1      17.73      11.19       6.85      -0.16  998.6  284.7 p0
 -24   12   -3      29.32      15.91       7.31      -0.30 1026.8  352.3 p0
 -24   19   -5       9.15      13.71       4.71      -0.56 1052.9  422.0 p0
 -24   26   -7      18.12      10.68       3.99      -0.24 1074.1  489.6 p0
 -23  -16    5      33.89      12.74       8.89      -0.21  915.6   75.9 p0
 -23   -9    3      17.20       9.47       5.59      -0.20  937.8  138.6 p0
 -23   -2    1      30.46      16.93      10.34       0.37  971.9  210.2 p0
 -23    5   -1      21.49      13.67       7.69      -0.04  990.1  286.9 p0
 -23   12   -3      26.03      14.17       7.38       0.07 1019.2  356.5 p0
 -23   19   -5      45.90      12.32       7.88      -0.28 1044.3  421.2 p0
 -23   26   -7      10.74      12.16       5.96       0.81 1065.5  496.8 p0
 -22  -16    5      20.23       9.98       6.60      -0.51  903.0   71.1 p0
 -22   -9    3      55.58      16.98       9.72      -0.65  934.2  147.7 p0
 -22   19   -5       5.37      14.00       5.12       0.12 1035.8  426.4 p0
 -22   26   -7      14.70      11.20       5.84       0.25 1058.9  502.0 p0
 -21  -16    5      26.49      16.30       6.00      -0.47  898.5   75.3 p0
 -21   26   -7      27.65      13.28       5.55      -0.46 1052.4  502.2 p0
 -20  -16    5      36.08      12.48       4.79      -1.05  893.9   77.5 p0
 -20    1    0     158.81      21.24      23.86       0.33  952.4  248.4 p0
 -20    8   -2      48.51      17.88      10.28      -0.52  977.5  326.1 p0
 -19   -6    2      41.50      18.43      10.66      -0.13  915.7  185.9 p0
 -19    1    0      11.95      19.64      12.72       2.27  941.8  259.6 p0
 -19    8   -2     197.91      36.81      24.36       0.90  970.0  326.2 p0
 -19   15   -4      24.68      17.52       7.14       0.58  993.1  394.9 p0
 -18  -13    4      31.52      23.51       9.25       0.49  885.0  119.5 p0
 -18   -6    2      52.14      26.94      10.70       1.08  909.1  186.1 p0
 -18    1    0      35.13      14.34       7.52      -0.65  935.2  254.8 p0
 -18    8   -2     210.89      39.36      24.82       1.75  960.4  329.4 p0
 -18   15   -4      23.41      16.12       8.80       0.07  986.5  405.1 p0
 -18   22   -6      27.43      18.00       5.50      -0.37 1009.7  470.7 p0
 -17  -13    4      64.65      20.90       9.59       0.30  875.4  119.7 p0
 -17   -6    2     204.46      49.70      23.66       1.35  902.5  192.3 p0
 -17    1    0     187.61      35.81      20.75       0.02  925.7  263.0 p0
 -17    8   -2      21.64      20.26      10.68       0.55  953.8  335.6 p0
 -17   15   -4     123.51      31.76      19.71       1.66  978.0  404.3 p0
 -17   22   -6      23.19       8.97       6.21       0.51  998.1  475.9 p0
 -16  -13    4      93.74      23.01      12.02       0.91  868.8  123.9 p0
 -16   -6    2      41.37      19.38      11.27       1.44  894.0  192.5 p0
 -16    1    0      19.89      25.94      10.44       0.92  919.1  267.2 p0
 -16    8   -2      35.95      22.71       8.95       0.51  946.3  335.8 p0
 -16   15   -4     171.74      27.44      19.86       0.01  969.4  405.5 p0
 -16   22   -6      26.71      15.15       5.38       0.01  994.5  477.1 p0
 -16   29   -8      19.68       8.43       3.70      -1.21 1015.7  546.8 p0
 -15  -20    6       6.19      11.05       5.37       1.46  834.1   61.4 p0
 -15  -13    4     153.16      28.72      18.43       0.52  859.2  126.0 p0
 -15   -6    2      18.78      21.11       8.05       0.97  887.4  200.7 p0
 -15    1    0      19.48      23.54      11.03       1.32  912.5  272.3 p0
 -15    8   -2      -6.71      24.95       8.66       1.13  935.7  343.0 p0
 -15   15   -4      19.63      17.90      11.10       0.72  962.8  412.7 p0
 -15   22   -6      25.70       9.39       4.56      -0.80  988.0  476.3 p0
 -14  -20    6      40.08      15.42       7.80      -0.88  827.5   56.6 p0
 -14  -13    4      55.73      16.66      10.85       0.94  852.7  131.2 p0
 -14   -6    2      -0.65      16.66       7.96       1.94  874.8  206.9 p0
 -14   22   -6      28.15      14.01       8.31       0.95  980.4  481.5 p0
 -13  -20    6      25.34      15.06       4.77      -0.37  816.0   61.8 p0
 -13  -13    4      40.38      16.01      10.52      -0.39  844.1  133.4 p0
 -13   22   -6      -1.40      14.48       6.81       1.36  972.8  486.7 p0
 -12  -20    6      -4.74      18.71       8.04       1.24  805.4   64.9 p0
 -12    4   -1      64.11      19.31      15.94       0.86  894.0  314.5 p0
 -12   11   -3      17.87      17.78       9.13       0.84  917.2  383.2 p0
 -11  -20    6      26.77      14.73       6.23       0.03  803.8   72.1 p0
 -11   -3    1      92.38      24.18      13.10      -0.50  859.3  239.1 p0
 -11    4   -1       9.97      21.06      13.45       2.25  886.4  318.7 p0
 -11   11   -3     176.06      37.89      22.62       3.18  912.6  383.4 p0
 -11   18   -5      45.09      26.10       8.88       0.54  936.7  453.0 p0
 -10  -10    3     160.06      31.99      22.30       0.99  827.6  173.6 p0
 -10   -3    1     115.15      29.28      19.15       0.79  853.7  242.3 p0
 -10    4   -1      81.71      37.52      19.44       4.96  876.9  315.9 p0
 -10   11   -3      38.66      17.99       9.56       0.40  901.0  389.6 p0
 -10   18   -5      21.21      14.98       8.83       0.93  933.2  458.2 p0
  -9  -10    3      71.72      24.25       7.41      -0.31  819.0  176.8 p0
  -9   -3    1     434.92      54.38      84.77       5.25  844.2  247.4 p0
  -9    4   -1     215.10      48.63      39.95       7.55  869.3  318.1 p0
  -9   11   -3      61.17      32.98      14.91       1.57  894.5  389.8 p0
  -9   18   -5      84.85      17.45       9.13      -0.25  920.6  458.4 p0
  -9   25   -7      19.29       7.23       8.13       0.52  943.7  537.1 p0
  -8  -17    5      66.55      21.04       8.15      -0.16  785.3  109.3 p0
  -8  -10    3      48.59      26.79       9.58      -0.09  811.5  182.0 p0
  -8   -3    1      56.19      28.05      11.01       0.17  834.6  251.6 p0
  -8    4   -1      27.38      31.16      14.84       4.63  861.7  326.3 p0
  -8   11   -3      88.54      27.14      11.09       0.54  886.9  392.9 p0
  -8   18   -5      16.84      14.13      10.22       1.47  914.0  459.6 p0
  -8   25   -7      24.66      17.94       5.47      -0.13  936.2  534.2 p0
  -7  -17    5      29.08      16.51       6.89       0.13  781.7  115.5 p0
  -7  -10    3      74.20      22.61      10.06      -1.16  800.9  185.2 p0
  -7   -3    1      69.94      44.71      18.98      -0.05  827.0  255.8 p0
  -7    4   -1      71.40      29.35      20.91       5.21  851.2  328.5 p0
  -7   11   -3      68.54      29.63      12.04       0.71  878.3  395.1 p0
  -7   18   -5     117.12      22.59      13.47       0.88  903.5  466.8 p0
  -7   25   -7      29.92      18.46       7.10       0.56  925.6  538.4 p0
  -6  -24    7      15.52      10.80       7.22       0.01  747.0   49.1 p0
  -6  -17    5      24.80      16.79       9.72      -0.16  766.2  113.7 p0
  -6  -10    3     124.87      26.45      17.09       0.08  794.3  186.4 p0
  -6   -3    1      60.48      40.54      14.40       0.18  818.5  258.0 p0
  -6   11   -3      26.09      19.16      11.38       0.02  865.8  397.3 p0
  -6   18   -5      50.40      27.47       9.13       0.62  894.9  471.0 p0
  -6   25   -7      10.49      12.85       5.59       0.26  915.0  541.6 p0
  -5  -24    7      -8.97      14.45       4.34       1.46  737.5   47.2 p0
  -5  -17    5     237.76      40.76      29.38       1.16  759.6  120.9 p0
  -5  -10    3      71.15      24.58      10.72      -1.19  784.7  190.5 p0
  -5   25   -7      28.60      15.57       5.90       0.34  912.5  544.8 p0
  -4  -24    7       2.18      13.00       5.06       1.09  730.9   53.4 p0
  -4  -17    5      34.37      13.76       7.97       0.02  755.0  122.1 p0
  -4   25   -7      24.18      14.55       7.01      -0.44  901.9  547.0 p0
  -3  -24    7      22.89      10.90       5.06      -0.14  713.3   53.6 p0
  -3  -17    5       8.22      16.97       8.45       0.51  745.5  129.3 p0
  -3    0    0      38.93      78.40      47.26      18.57  806.9  301.2 p0
  -3    7   -2     118.72      38.78      19.04       0.26  830.1  368.9 p0
  -3   14   -4      37.61      15.32       5.89      -2.07  855.2  437.5 p0
  -2  -24    7      -0.64      15.50       5.32       0.74  708.7   56.8 p0
  -2   -7    2      17.47      28.88      10.75      -0.70  768.2  229.7 p0
  -2    0    0     673.08     137.65     105.68      18.36  793.4  303.4 p0
  -2    7   -2      64.57      32.00      10.46      -1.32  822.5  371.0 p0
  -2   14   -4      36.30      11.86       7.50      -1.84  843.7  440.7 p0
  -1  -24    7      10.76      16.03       4.17       0.01  700.2   62.0 p0
  -1   -7    2      40.10      32.52      14.51      -0.04  764.7  238.9 p0
  -1    0    0     436.99     366.96     274.71     114.39  784.8  311.6 p0
  -1    7   -2      21.08      25.96      16.78       3.02  811.9  371.2 p0
  -1   14   -4      57.54      25.03      12.60       0.73  837.1  446.9 p0
  -1   21   -6      87.04      22.43      12.70       1.62  863.2  517.5 p0
   0  -24    7       9.11       7.69       5.09       0.43  687.6   63.2 p0
   0  -14    4       2.63      17.69       5.60       0.10  728.9  163.5 p0
   0   -7    2      31.95      21.70      13.47      -3.45  757.1  242.1 p0
   0    7   -2      23.68      33.10      14.83       2.53  803.4  376.4 p0
   0   14   -4      63.21      27.89       9.70      -0.33  829.5  450.1 p0
   0   21   -6      12.88      19.47       7.56       0.35  853.7  519.7 p0
   1  -14    4      15.93      23.81       8.92       0.18  721.4  169.7 p0
   1   -7    2      97.17      31.28      14.61      -0.35  745.5  240.3 p0
   1    0    0     740.74     289.26     112.63     -74.95  775.7  315.0 p0
   1    7   -2      73.20      37.90      14.32       2.08  794.8  381.6 p0
   1   14   -4      23.18      15.08      12.62       0.96  819.0  459.3 p0
   1   21   -6       0.22      12.52       5.46       1.73  844.1  526.9 p0
   2  -21    6      16.47       9.32       6.90       0.12  683.7  109.2 p0
   2  -14    4      18.11      14.93       4.98      -1.04  712.8  179.8 p0
   2   -7    2      87.12      35.16      11.45      -2.05  738.0  244.5 p0
   2    0    0      12.99     101.83       4.87     -27.44  762.1  320.1 p0
   2    7   -2       6.55      39.25      12.04       0.07  785.2  387.8 p0
   2   14   -4      37.47      15.30      10.65       0.82  816.4  459.5 p0
   2   21   -6      17.08      19.07       8.78       0.53  835.5  524.1 p0
   3  -21    6      -5.54      14.92       6.08       0.32  680.1  108.4 p0
   3  -14    4      19.95      13.23       6.85      -0.36  698.2  173.0 p0
   3   -7    2     142.23      37.41      20.41      -0.19  728.4  248.7 p0
   3    0    0      47.96      42.61      24.34      -1.58  747.5  316.3 p0
   3    7   -2     126.14      33.02      14.57       0.96  778.7  388.0 p0
   3   14   -4       7.85      21.25      10.42       2.18  807.8  460.6 p0
   3   21   -6      20.61      10.26       5.13      -1.47  828.0  536.3 p0
   4  -21    6      22.90      18.34       4.80      -0.12  668.5  109.6 p0
   4  -14    4      36.42      24.23       9.13      -0.67  694.7  182.2 p0
   4   -7    2      71.85      24.79      12.40      -3.51  723.8  252.9 p0
   4   21   -6      40.03      12.34       9.31      -0.53  816.4  536.5 p0
   5  -21    6      95.68      19.71      11.77      -0.15  660.0  113.8 p0
   5  -14    4     104.91      27.26      10.24      -0.64  685.1  182.4 p0
   5   21   -6      54.10      16.84       7.80      -0.11  812.8  537.7 p0
   6  -28    8      19.97       8.04       8.37      -0.57  625.2   51.3 p0
   6  -21    6      47.48      19.18       7.32      -1.10  651.4  114.9 p0
   6  -14    4      39.97      22.36       9.27       0.56  679.5  188.6 p0
   7  -28    8       3.47      11.58       5.81       0.67  616.7   44.5 p0
   7  -21    6      26.29      19.10       4.85      -0.19  643.8  119.1 p0
   7   -4    1      47.66      20.41       8.00      -4.71  702.3  295.1 p0
   7    3   -1      85.70      24.95      14.63      -3.07  727.4  359.7 p0
   7   10   -3      20.88      27.42       8.03       0.26  754.6  432.4 p0
   8  -28    8       7.33      11.70       6.18       0.88  612.1   55.7 p0
   8  -21    6      29.49      13.15       5.72      -1.09  636.2  126.3 p0
   8   -4    1      79.13      30.78       9.51      -2.24  697.7  298.3 p0
   8    3   -1      34.56      16.32      11.88      -0.20  726.9  368.9 p0
   8   10   -3      10.78      18.37      11.26       0.98  741.0  434.6 p0
   8   17   -5      18.67      16.87      10.98       0.91  773.2  511.2 p0
   9  -28    8      22.41       6.37       4.09      -0.95  603.5   51.9 p0
   9  -21    6      53.41      19.22       7.18      -0.44  625.7  125.5 p0
   9  -11    3      15.31      16.32       7.53      -0.22  666.0  226.8 p0
   9   -4    1      28.63      29.41       9.30      -0.71  684.2  300.4 p0
   9    3   -1     314.31      40.67      37.55       1.06  712.3  368.1 p0
   9   10   -3     131.40      30.82      18.08       0.61  737.4  440.7 p0
   9   17   -5      41.92      26.00       9.44       0.84  763.6  510.4 p0
  10  -28    8      21.04      11.07       6.16      -0.15  592.0   59.0 p0
  10  -11    3      24.84      24.74       6.72      -0.11  655.4  231.0 p0
  10   -4    1      95.99      31.11      15.29      -0.66  679.6  300.6 p0
  10    3   -1      82.99      26.38      14.43      -0.56  706.7  373.3 p0
  10   10   -3     380.00      44.42      45.19       1.21  729.9  442.9 p0
  10   17   -5      40.02      25.41       8.22       0.31  754.0  514.6 p0
  11  -28    8      16.10       8.18       4.68      -0.64  584.4   59.2 p0
  11  -11    3     252.79      39.04      37.12       1.08  644.9  234.2 p0
  11   -4    1     195.76      33.96      26.18       0.32  670.0  304.8 p0
  11    3   -1      77.63      27.29      13.99       2.18  695.2  377.5 p0
  11   10   -3      45.37      19.68      10.14       0.51  720.3  443.1 p0
  11   17   -5      22.94      15.18       8.25       0.15  749.5  520.8 p0
  12  -28    8      12.65      11.29       6.27      -0.27  577.8   69.4 p0
  12  -18    5      27.16      18.48       6.52      -0.87  614.2  166.7 p0
  12  -11    3     193.44      41.49      26.53       3.12  635.3  236.4 p0
  12   -4    1     175.00      46.30      20.05      -0.77  662.5  309.0 p0
  12    3   -1      85.32      36.59      16.48       0.96  686.6  378.7 p0
  12   10   -3      23.93      10.44       7.27      -0.62  714.7  445.3 p0
  12   17   -5      33.75      14.41      10.13       0.90  734.9  519.0 p0
  13  -28    8      20.34      14.04       5.72      -0.08  565.2   65.6 p0
  13  -18    5      44.24      19.40       8.65       0.41  601.6  172.9 p0
  13  -11    3      -1.36      21.30       8.73       1.49  632.7  242.5 p0
  13   -4    1      67.60      21.31      10.36      -0.93  652.9  309.2 p0
  13    3   -1      24.98      18.99       9.20       0.12  675.0  385.8 p0
  13   10   -3      -6.88      30.12      10.86       1.08  704.2  452.5 p0
  13   17   -5      27.19      15.19       8.03       0.24  730.3  519.2 p0
  14  -18    5      71.15      22.27      12.29       0.15  593.0  172.1 p0
  14  -11    3     239.96      31.79      30.29       1.21  619.2  243.7 p0
  14   -4    1      31.85      16.12       7.06      -1.44  649.3  315.4 p0
  14    3   -1      68.17      24.68      10.81       0.97  669.5  383.0 p0
  14   10   -3      50.32      26.92      14.05       1.26  695.6  456.7 p0
  14   17   -5      23.53      18.64       6.89       0.59  721.7  525.3 p0
  15  -25    7      21.70      12.98       4.98      -0.19  561.3  102.6 p0
  15  -18    5      18.03      15.99       7.90       0.84  583.5  178.3 p0
  15  -11    3      65.98      23.22       8.38       0.29  612.6  248.9 p0
  15   17   -5      11.33      15.62       5.89       0.35  713.2  527.5 p0
  16  -25    7      21.34      13.12       4.78      -0.73  550.7  107.8 p0
  16  -18    5      41.75      16.08       6.04       0.34  577.9  178.5 p0
  16  -11    3     123.02      28.11      17.99       0.27  602.0  250.1 p0
  17  -25    7      24.26      10.47       6.05      -0.76  546.2  115.0 p0
  17  -18    5      16.90      12.55       5.37      -0.13  572.3  184.6 p0
  18  -25    7      44.50      16.64       6.27      -0.65  533.6  114.2 p0
  18  -18    5      21.49       7.05       7.27      -0.55  562.7  180.8 p0
  18   -1    0      -2.63      17.15       7.03       0.98  617.2  358.8 p0
  18    6   -2      67.34      16.20       8.76      -0.69  646.4  426.4 p0
  19  -25    7       3.43      11.16       4.50       0.15  522.0  120.4 p0
  19  -18    5       8.20      13.76       4.99      -0.19  548.2  191.0 p0
  19   -1    0      24.87      17.15       6.91      -0.67  611.7  359.9 p0
  19    6   -2      19.56      19.51       8.97      -0.29  637.8  435.6 p0
  19   13   -4      68.66      19.42      11.72      -0.66  664.9  503.3 p0
  20  -25    7      11.68       8.36       3.76      -0.23  522.5  121.6 p0
  20   -8    2      31.17       7.23       6.34      -2.82  574.9  293.5 p0
  20   -1    0      46.75      13.91      12.34       0.90  605.1  369.1 p0
  20    6   -2      46.96      23.17      12.00       0.30  629.2  434.8 p0
  20   13   -4      12.21      16.42       6.31      -0.57  655.4  504.4 p0
  21  -25    7      35.59      11.26       7.14      -0.23  506.9  127.7 p0
  21   -8    2      42.96      24.76      10.09      -0.89  572.4  297.7 p0
  21   -1    0       6.18      16.60       8.20       0.39  599.5  369.3 p0
  21    6   -2      50.72      23.18      10.93       0.31  621.7  439.0 p0
  21   13   -4      13.80      12.84       7.50       1.04  641.8  508.6 p0
  22  -25    7       5.76       9.04       4.41       0.64  502.3  123.9 p0
  22  -15    4      36.73      11.18       5.06      -0.51  539.7  233.2 p0
  22   -8    2      14.20      15.04       9.39      -0.25  567.8  304.9 p0
  22    6   -2      19.63      16.08       8.33      -0.63  612.1  447.2 p0
  22   13   -4      28.85      10.77       6.12      -1.05  638.2  508.8 p0
  23  -25    7      13.82      12.08       4.59       0.02  492.7  127.1 p0
  23  -15    4      26.81      17.36       6.93      -0.15  529.1  232.4 p0
  23   -8    2      10.77      10.62       4.38      -0.68  554.2  299.1 p0
  23   -1    0      14.06      19.23       7.68       0.08  577.4  372.7 p0
  23    6   -2      20.59      13.67       5.91       0.32  600.5  442.4 p0
  23   13   -4      41.71      14.58       7.11      -0.98  631.7  517.0 p0
  24  -15    4      21.11      11.11       5.56      -0.82  520.5  240.6 p0
  24   -8    2      70.53      20.00      10.03      -0.50  543.7  309.2 p0
  24   -1    0      99.36      26.08      10.75       0.89  569.8  377.9 p0
  24    6   -2      61.74      22.35      10.51      -0.30  594.0  449.6 p0
  24   13   -4      16.08      18.78       6.09       0.67  620.1  519.2 p0
  25  -15    4      17.38       7.65       4.13      -0.45  510.0  245.8 p0
  25   -8    2      13.39      19.09       7.21       0.49  535.1  307.4 p0
  25   -1    0      28.09      12.63       6.86      -0.99  562.2  386.1 p0
  25   13   -4      17.24      17.39       6.55      -0.07  611.5  521.4 p0
  26  -22    6      16.25       7.96       3.60      -0.49  475.2  176.3 p0
  26  -15    4      39.47      17.03       6.30      -0.47  503.4  244.0 p0
  26   -8    2      16.60      15.87       6.02      -0.60  525.5  316.6 p0
  26   -1    0      37.80      22.79       9.75       0.63  552.7  385.3 p0
  26    6   -2      21.89      17.10       5.43      -0.20  578.8  454.9 p0
  26   13   -4      48.68      14.37       6.14      -0.80  602.0  528.6 p0
  27  -22    6       4.79       9.81       4.43      -0.06  473.7  176.5 p0
  27  -15    4      24.66      19.93       6.39       0.11  492.8  245.2 p0
  27   -8    2      68.64      20.25       8.97      -0.55  519.9  317.8 p0
  27   -1    0       2.36      13.60       7.48       1.36  540.1  385.5 p0
  27    6   -2      16.40      13.32       7.93      -0.16  568.2  454.1 p0
  27   13   -4      11.41      14.20       8.04       0.71  596.4  526.8 p0
  28  -22    6      15.33      10.29       6.91       0.39  464.1  180.7 p0
  28  -15    4      25.18      11.79       6.45      -0.06  483.2  246.3 p0
  28   -8    2      21.93      15.22       8.36       0.92  513.4  323.0 p0
  29  -22    6      13.13      10.27       5.91       0.16  454.5  177.9 p0
  29  -15    4      20.75      10.13       5.29      -0.16  473.7  250.5 p0
  29   -8    2      18.32      10.31       5.19       0.20  504.8  328.2 p0
  30  -22    6      32.11      15.09       6.75       0.22  442.9  186.1 p0
  30  -15    4      40.47      12.73       7.97      -0.50  467.1  259.7 p0
  31  -22    6      21.57       6.91       4.20      -0.51  433.4  184.3 p0
  31  -15    4      24.08      13.62       5.24      -0.42  462.5  260.9 p0
  32  -15    4      33.58      12.24       5.76      -0.27  451.9  261.1 p0
  32    2   -1       7.61       8.15       5.58       1.45  518.4  438.0 p0
  32    9   -3      15.00      16.36       3.70       0.50  536.6  506.7 p0
  33   -5    1       8.26       9.43       4.93      -0.35  484.7  370.6 p0
  33    2   -1      35.73      14.94       6.26      -0.55  503.9  437.2 p0
  33    9   -3       2.59      12.04       5.70       0.62  533.0  508.9 p0
  34   -5    1      12.09       8.57       5.44      -0.40  475.2  374.8 p0
  34    2   -1      27.90      17.64       8.02      -0.16  495.3  441.4 p0
  34    9   -3      42.57      17.77       9.17      -0.09  521.5  511.1 p0
  35   -5    1       7.59      15.61       5.22       0.03  459.6  373.9 p0
  35    2   -1      35.26      17.07       6.86       0.16  487.7  445.6 p0
  35    9   -3      20.95      13.40       5.15      -0.03  509.9  516.3 p0
  36  -12    3      20.89      12.16       5.22      -0.14  425.9  308.5 p0
  36   -5    1      24.94      12.93       6.75       0.21  452.0  378.1 p0
  36    2   -1      13.60      15.26       7.41       0.42  480.2  446.8 p0
  36    9   -3       4.06      11.50       3.64       0.09  504.3  516.4 p0
  37  -12    3      11.51      12.84       5.47       0.22  416.3  311.7 p0
  37   -5    1       4.29      14.44       4.71       0.03  442.4  380.3 p0
  37    2   -1      12.83      12.32       7.01       0.34  470.6  453.0 p0
  37    9   -3      26.80       9.98       6.57      -0.54  492.7  524.6 p0
  38  -12    3      24.37      11.71       7.24       0.13  408.7  316.9 p0
  38   -5    1      26.95      13.52       4.79      -0.42  436.9  382.5 p0
  38    2   -1       9.76      13.27       4.88       0.28  461.0  457.2 p0
  38    9   -3       5.58       9.25       4.82       0.70  487.2  529.8 p0
  39   -5    1      10.62      10.57       4.74      -0.09  427.3  391.7 p0
  39    2   -1      14.89       8.79       3.79      -0.19  457.4  458.4 p0
  39    9   -3      17.74      11.74       5.95       0.16  478.6  532.0 p0
  40   -5    1      10.75       8.76       4.18      -0.40  423.7  393.9 p0
  40    2   -1      12.89      12.37       5.56       0.13  441.9  460.6 p0
End of reflections
--- End crystal
----- End chunk -----
----- Begin chunk -----
Image filename: proc_data_v2/LysoS1_001_00000_all_nobg_cumfrom0.h5
Event: entry//122
Image serial number: 123
hit = 1
indexed_by = none
photon_energy_eV = 495937.000000
beam_divergence = 0.00e+00 rad
beam_bandwidth = 1.00e-08 (fraction)
average_camera_length = 1.570000 m
num_peaks = 37
num_saturated_peaks = 0
peak_resolution = 3.331837 nm^-1 or 3.001347 A
Peaks from peak search
  fs/px   ss/px (1/d)/nm^-1   Intensity  Panel
 842.00   52.06       3.64       16.01   p0
 735.67   95.99       2.98       18.58   p0
 619.69  127.35       3.33       17.25   p0
 894.35  156.38       2.65       72.54   p0
 644.76  171.25       2.65       41.02   p0
 713.27  177.80       2.01      479.04   p0
 975.31  189.71       3.21       24.02   p0
 657.32  196.26       2.29      131.05   p0
1019.01  196.66       3.71       15.48   p0
 988.95  216.49       3.21       28.38   p0
 670.99  222.37       1.91      104.83   p0
 615.14  240.85       2.46      127.47   p0
 946.32  260.26       2.45      213.94   p0
 820.24  263.03       0.86      132.10   p0
 696.28  274.65       1.23       81.47   p0
 765.09  281.66       0.40      545.98   p0
 959.13  287.14       2.56      111.00   p0
 833.67  290.00       0.82       50.81   p0
 709.22  300.89       0.97      470.04   p0
 972.63  312.92       2.73       47.88   p0
 846.70  315.15       0.97      536.31   p0
 790.98  333.35       0.39      451.64   p0
 985.38  338.55       2.94       70.94   p0
 667.32  345.66       1.63       26.30   p0
 735.96  352.47       0.85      125.91   p0
 929.39  357.29       2.23       76.32   p0
 942.25  383.64       2.53       50.54   p0
 887.01  402.47       2.01      109.59   p0
 830.99  419.66       1.71       23.34   p0
 900.08  428.02       2.38      174.14   p0
 842.37  437.29       2.00       26.31   p0
 776.49  439.50       1.81       38.64   p0
 582.68  443.38       3.31       18.04   p0
 652.21  450.41       2.64       37.70   p0
 911.99  454.00       2.75       22.28   p0
 720.12  458.40       2.22      195.68   p0
 664.02  476.83       2.82       66.99   p0
End of peak list
----- End chunk -----
----- Begin chunk -----
Image filename: proc_data_v2/LysoS1_001_00000_all_nobg_cumfrom0.h5
Event: entry//62
Image serial number: 63
hit = 1
indexed_by = debug-nolatt-nocell
n_indexing_tries = 1
photon_energy_eV = 495937.000000
beam_divergence = 0.00e+00 rad
beam_bandwidth = 1.00e-08 (fraction)
average_camera_length = 1.570000 m
num_peaks = 81
num_saturated_peaks = 0
peak_resolution = 3.988197 nm^-1 or 2.507399 A
Peaks from peak search
  fs/px   ss/px (1/d)/nm^-1   Intensity  Panel
 868.69  102.19       3.09       25.51   p0
 865.02  102.65       3.07       17.76   p0
 859.83  106.75       2.99       61.12   p0
 576.67  113.33       3.88       16.09   p0
 816.92  121.89       2.61      152.62   p0
 807.73  125.39       2.53      179.05   p0
 800.09  129.05       2.47      324.96   p0
1032.62  129.69       4.32       14.64   p0
 774.65  137.98       2.33       56.35   p0
 748.53  148.33       2.22       68.03   p0
 740.57  152.15       2.19      109.85   p0
 728.41  158.73       2.15       37.53   p0
 714.01  188.29       1.86       33.83   p0
 950.96  194.98       2.87       27.07   p0
 511.67  205.66       3.98       14.73   p0
 916.97  208.51       2.37       49.14   p0
 636.27  223.04       2.29       39.94   p0
 643.81  234.13       2.13      595.84   p0
 634.74  237.69       2.22      280.66   p0
 932.22  239.95       2.35       84.82   p0
 948.46  240.87       2.56      115.80   p0
 617.98  244.24       2.40      187.90   p0
 868.66  243.35       1.54       28.39   p0
 931.32  247.91       2.30      472.91   p0
 600.45  250.57       2.60      263.91   p0
 592.05  253.10       2.71       34.04   p0
 867.68  256.64       1.44       27.26   p0
 575.11  260.29       2.91       53.41   p0
 863.37  274.99       1.28       90.03   p0
 791.61  277.22       0.45      148.16   p0
 811.99  294.73       0.51      606.74   p0
 580.54  303.03       2.76       57.41   p0
 564.31  309.19       2.99       35.65   p0
 555.34  312.06       3.12       75.60   p0
 593.65  313.00       2.58       24.42   p0
 760.22  313.67       0.26      534.35   p0
 743.56  320.37       0.51      391.72   p0
 710.33  323.32       0.97       38.12   p0
 647.07  326.87       1.85       81.72   p0
 505.01  334.24       3.84       20.62   p0
 763.60  337.34       0.46      270.65   p0
 523.34  337.67       3.59       15.39   p0
 968.68  352.37       2.75       22.49   p0
 565.69  373.00       3.11       42.19   p0
 867.02  377.73       1.59       54.61   p0
 691.32  385.67       1.63       27.09   p0
 994.78  392.68       3.26       36.35   p0
 978.21  398.93       3.08       52.38   p0
 654.69  398.73       2.14       29.55   p0
 969.42  402.88       2.99      193.52   p0
 915.34  403.96       2.34       95.18   p0
 638.08  405.57       2.38      211.23   p0
 922.00  405.98       2.44       17.90   p0
 943.05  412.37       2.73       85.50   p0
 612.70  415.33       2.75       21.56   p0
 921.95  417.05       2.53       19.48   p0
 926.69  419.28       2.60      284.40   p0
 918.07  422.43       2.53      363.87   p0
 909.48  425.70       2.47      630.16   p0
 901.54  429.10       2.42      160.12   p0
 973.39  430.68       3.23       20.97   p0
 900.96  434.00       2.46       20.32   p0
 884.03  435.85       2.32       71.34   p0
 652.97  443.34       2.57       24.14   p0
 858.10  444.96       2.21      170.27   p0
 849.84  448.55       2.20      214.46   p0
 840.97  452.49       2.19       68.39   p0
 593.34  457.67       3.31       16.67   p0
 707.39  458.20       2.30       44.90   p0
 815.04  462.01       2.20       87.03   p0
 824.33  467.66       2.31       97.64   p0
1066.00  472.00       4.63       14.27   p0
 640.93  475.53       3.01       29.34   p0
 863.67  487.01       2.76       19.92   p0
 810.47  498.02       2.67       31.42   p0
 821.19  503.81       2.78       42.84   p0
 798.01  512.00       2.84       20.30   p0
 770.27  523.72       2.99       56.08   p0
 795.74  527.33       3.04       40.26   p0
 736.00  537.32       3.23       17.96   p0
 787.00  541.00       3.22       18.18   p0
End of peak list
--- Begin crystal
Cell parameters 7.83924 7.94639 3.76732 nm, 89.39823 89.31205 90.06348 deg
astar = +0.1190410 -0.0458365 +0.0017431 nm^-1
bstar = -0.0386297 -0.1030765 -0.0610023 nm^-1
cstar = +0.0470811 +0.1223755 -0.2308340 nm^-1
lattice_type = triclinic
centering = P
unique_axis = ?
profile_radius = 0.00000 nm^-1
predict_refine/det_shift x = 0.007 y = 0.059 mm
diffraction_resolution_limit = 3.22 nm^-1 or 3.11 A
num_reflections = 357
num_saturated_reflections = 0
num_implausible_reflections = 0
Reflections measured after indexing
   h    k    l          I   sigma(I)       peak background  fs/px  ss/px panel
 -40    3   -1      11.64       9.70       4.68      -0.10  425.4  405.8 p0
 -40    7   -2      17.06       8.94       4.56      -0.63  416.0  374.9 p0
 -39   -8    2      14.86      11.53       5.12       0.14  476.2  516.5 p0
 -39    3   -1      16.82      11.68       4.53      -0.25  435.9  408.4 p0
 -39    7   -2       7.54       5.29       4.70       0.31  415.5  364.6 p0
 -38  -12    3      11.20       9.53       5.42       0.39  497.1  547.0 p0
 -38   -8    2      24.06      10.67       5.28      -0.48  488.7  513.2 p0
 -38    3   -1       5.67       8.47       4.32       0.47  441.4  408.1 p0
 -38    7   -2      26.43      11.71       6.61      -0.56  433.0  364.3 p0
 -37  -12    3       9.27       8.04       6.27      -0.35  509.6  541.7 p0
 -37   -8    2       9.66      12.62       5.44       0.35  492.2  504.8 p0
 -37    3   -1       3.10       8.72       3.20      -0.15  448.9  401.8 p0
 -37    7   -2       4.22      10.14       3.79       0.06  438.5  364.9 p0
 -36  -12    3      25.26       7.98       5.29      -1.26  516.1  538.3 p0
 -36   -8    2      19.90       8.70       4.92      -0.25  502.7  499.5 p0
 -36    3   -1      15.03      12.83       4.82       0.41  462.4  393.4 p0
 -36    7   -2      16.92      12.49       8.36       0.88  447.9  360.6 p0
 -35  -12    3      24.17      12.49       5.05      -0.62  522.6  539.0 p0
 -35   -8    2      27.57       6.76       4.97      -0.30  514.2  501.2 p0
 -35    7   -2      13.90      10.52       5.36      -0.07  457.4  350.3 p0
 -35   11   -3       7.83      10.22       7.05       0.34  444.0  317.4 p0
 -34  -12    3      24.11      10.00       5.84      -0.08  531.1  542.7 p0
 -34   -8    2      13.29      11.07       5.24       0.31  513.7  497.8 p0
 -34    7   -2      28.40      11.53       7.39      -0.66  459.9  350.9 p0
 -34   11   -3      14.37       9.41       5.56      -0.46  451.5  315.1 p0
 -33  -12    3      21.62       8.81       4.01      -1.30  536.6  533.3 p0
 -33   -8    2      21.89       6.55       5.56      -0.52  530.2  498.5 p0
 -33    7   -2      -4.22      12.23       4.65       0.44  472.4  351.6 p0
 -33   11   -3      17.55       9.49       5.36      -0.49  454.0  309.8 p0
 -32  -12    3      33.57      14.33       7.36      -0.15  549.1  531.0 p0
 -32   -8    2      16.39      14.86       6.18      -0.05  535.7  491.2 p0
 -32    7   -2      17.05      12.21       6.32      -0.48  482.9  348.3 p0
 -32   11   -3      25.32       9.45       5.56       0.29  461.5  301.4 p0
 -31  -12    3      24.33      15.77       5.82      -0.22  555.6  527.7 p0
 -31   -8    2      16.20       9.08       5.22      -0.25  538.2  485.8 p0
 -31    7   -2      25.45       7.60       4.62      -1.43  493.4  343.9 p0
 -31   11   -3       7.88      14.39       2.98      -0.92  474.0  300.1 p0
 -30  -12    3      10.66      11.17       7.03       0.76  571.1  527.4 p0
 -30   -8    2      25.90       9.78       4.78      -1.31  547.7  481.5 p0
 -30    7   -2      16.05      16.18       5.91       0.14  498.9  336.6 p0
 -30   11   -3      14.78       9.88       3.37      -1.00  486.5  298.8 p0
 -29  -12    3      24.96      11.63       7.61      -0.06  579.6  519.0 p0
 -29   -8    2      16.84      17.08       6.65       0.55  563.2  480.2 p0
 -29    7   -2      45.17      12.88       8.26      -2.34  501.4  331.3 p0
 -29   11   -3      36.97      11.91       3.48      -1.33  491.0  296.4 p0
 -28  -12    3      18.11       9.26       5.86       0.74  582.1  514.7 p0
 -28   -8    2      19.62      15.35       4.69      -0.37  568.7  475.9 p0
 -28    7   -2       8.48      13.58       4.98      -0.56  516.9  329.0 p0
 -27  -12    3      -0.90      10.16       7.39       2.38  593.6  508.4 p0
 -27   -8    2      13.31      17.44       6.06       0.33  579.2  473.5 p0
 -27    7   -2      28.60      16.99       9.47       0.01  525.4  327.6 p0
 -27   11   -3       6.45       8.59       4.01       0.10  504.0  286.8 p0
 -26  -12    3       1.86       9.30       6.07       1.01  606.1  513.0 p0
 -26    7   -2      31.09      12.48       6.88      -0.12  530.9  320.3 p0
 -26   11   -3      39.65      13.35       6.33      -0.84  515.5  281.5 p0
 -25   -8    2      13.78       8.88       4.78      -1.64  592.2  474.9 p0
 -25    7   -2      54.53      17.14       8.07      -0.03  540.4  319.0 p0
 -25   11   -3      19.13      11.59       5.89      -1.09  525.0  286.1 p0
 -24   -8    2      70.76      16.69       7.59      -1.09  602.7  465.5 p0
 -24    7   -2      34.73      19.35       7.66      -0.71  547.9  318.6 p0
 -24   11   -3      46.24      15.64       8.25      -0.63  536.5  280.8 p0
 -23   -8    2      13.11      12.37       5.40      -0.26  607.2  463.2 p0
 -23    7   -2     104.89      27.49      14.49       0.71  555.4  313.3 p0
 -23   11   -3      29.63      14.20       8.11       0.27  542.0  278.5 p0
 -22   -8    2      22.20      10.98       6.27      -0.27  622.7  453.9 p0
 -22    7   -2      91.49      23.85      17.24       0.74  565.9  310.0 p0
 -22   11   -3      36.84      14.98       7.40      -0.98  553.5  274.1 p0
 -22   30   -8       3.50       9.51       3.38      -0.17  485.3   83.4 p0
 -21   -8    2      79.18      27.01      16.06       0.30  627.2  454.5 p0
 -21    7   -2      54.44      18.41      10.57      -0.26  573.4  305.6 p0
 -21   11   -3      14.35      19.45       7.57       0.07  559.0  266.8 p0
 -20   -8    2      48.39      23.85      11.47       0.28  635.7  451.2 p0
 -20    7   -2     110.93      26.56      19.22      -0.28  581.9  304.3 p0
 -20   11   -3      17.49      13.01       8.08       0.26  571.5  261.5 p0
 -19   -8    2      73.80      24.08      10.23       0.74  646.2  450.9 p0
 -19    7   -2      20.12      12.10       4.73      -0.79  594.4  298.0 p0
 -19   11   -3      96.56      28.92      13.45       0.87  577.0  261.1 p0
 -19   15   -4       3.12      11.08       6.24       1.12  563.6  216.3 p0
 -18   -8    2      82.78      22.44      11.38       0.64  653.7  443.5 p0
 -18   -4    1     300.62      48.51      35.11       0.93  638.3  406.7 p0
 -18    7   -2      30.38       9.64       9.59      -2.13  594.9  294.7 p0
 -18   11   -3      46.53      13.43       9.13      -0.82  582.5  256.8 p0
 -18   15   -4      10.57      11.06       4.68      -0.55  567.1  217.0 p0
 -17  -19    5      15.24       9.09       5.98       0.08  705.6  547.3 p0
 -17   -8    2      10.48      15.84      10.14       0.55  658.2  438.2 p0
 -17   -4    1      75.24      30.51      13.31       0.34  648.8  402.4 p0
 -17   11   -3      68.55      26.83      15.21       2.39  593.0  254.5 p0
 -17   15   -4      -2.06      14.74       6.93       1.13  576.6  219.6 p0
 -16  -19    5      21.40      17.31       6.54      -0.02  713.1  546.9 p0
 -16   -8    2      66.82      20.06       9.34      -0.84  672.7  438.9 p0
 -16   -4    1      70.73      27.03      14.39       1.08  655.3  399.0 p0
 -16   11   -3     326.94      40.42      39.12       2.37  601.5  251.2 p0
 -16   15   -4      22.82      12.71       4.66      -0.81  589.1  211.3 p0
 -15  -19    5      41.68      14.32       6.80      -0.52  717.6  543.6 p0
 -15   -8    2      42.72      23.16       7.16      -0.30  680.2  435.6 p0
 -15   -4    1      55.73      15.37      10.81      -2.21  670.8  397.7 p0
 -15   11   -3      17.34      24.86       7.98       1.37  610.0  248.8 p0
 -15   15   -4      73.06      21.16       8.98      -1.64  595.6  210.0 p0
 -14  -19    5      12.05      14.11       6.97       0.17  732.1  543.3 p0
 -14   -8    2      25.61      22.14       9.41      -0.96  691.7  432.2 p0
 -14   -4    1      52.34      23.42      14.27      -0.14  670.3  393.4 p0
 -14   11   -3     242.93      36.46      29.01       3.29  618.5  244.5 p0
 -14   15   -4      36.81      15.83       7.29      -0.63  606.1  203.6 p0
 -13  -19    5      90.27      18.63       9.51       0.46  736.6  537.9 p0
 -13   -8    2      41.49      15.39       7.92      -2.06  692.2  425.9 p0
 -13   -4    1      27.04      14.22      10.14      -0.12  680.8  394.1 p0
 -13   11   -3      13.51      14.59       9.57       1.48  631.0  238.2 p0
 -13   15   -4      17.85      13.46       6.78       0.23  615.6  197.3 p0
 -12  -19    5      32.70      22.76       8.23      -0.27  745.1  534.6 p0
 -12   -8    2      36.61      15.12       6.39      -2.08  703.6  421.6 p0
 -12   -4    1     134.77      26.66      14.71       0.33  691.3  386.7 p0
 -12   11   -3     294.77      42.32      31.82       1.59  635.5  238.8 p0
 -12   15   -4      15.56      13.57       6.28      -0.00  626.1  201.0 p0
 -11  -19    5      45.85      19.06      10.41      -0.56  753.5  532.3 p0
 -11   -8    2      21.00      11.66       9.00       0.44  716.1  416.2 p0
 -11   -4    1      13.35      19.83       7.86      -0.87  700.8  386.4 p0
 -11   11   -3     665.86      57.11      71.19       5.60  645.0  234.5 p0
 -11   15   -4      30.60      18.66      11.66      -0.70  631.6  199.7 p0
 -10  -19    5       9.32      17.54       7.72       0.53  765.0  528.0 p0
 -10   -4    1      47.65      18.37      15.01      -0.81  712.3  381.1 p0
 -10   11   -3      39.32      28.45      11.45       1.95  652.5  231.2 p0
 -10   15   -4      15.41      14.89       8.65       0.29  638.1  188.3 p0
 -10   19   -5      16.44      17.20       6.26      -0.49  623.7  155.5 p0
  -9  -19    5      99.93      22.43      12.45       1.22  770.5  524.6 p0
  -9   -4    1      48.94      27.87      11.26      -1.80  714.7  372.7 p0
  -9   11   -3      79.42      26.41      10.25       0.14  662.0  227.8 p0
  -9   15   -4      31.66      17.04       7.59       0.52  643.6  190.0 p0
  -9   19   -5       3.43      17.58       6.16       0.87  629.2  153.1 p0
  -8  -19    5       3.52      13.30       8.06       1.81  778.0  526.3 p0
  -8   -4    1      27.76      23.12      12.11      -1.71  720.2  372.4 p0
  -8   15   -4       6.64      15.77       5.30      -0.80  657.1  188.7 p0
  -8   19   -5       8.53      20.42       8.10       0.45  639.7  145.8 p0
  -7  -19    5      34.02      15.69       7.98       0.64  791.5  519.0 p0
  -7   -4    1      67.21      31.14      15.56      -2.58  731.7  365.1 p0
  -7    0    0       6.96      29.20      11.10      -0.41  715.3  327.2 p0
  -7   15   -4      12.56       9.89       4.38      -1.72  666.6  176.3 p0
  -7   19   -5       0.36      10.86       4.85       0.01  644.2  140.5 p0
  -6  -19    5      42.17      21.90       9.93       0.64  797.0  512.6 p0
  -6   -4    1      38.85      27.66      10.57       0.06  745.2  367.7 p0
  -6    0    0      60.99      45.53      10.89      -4.35  730.8  326.9 p0
  -6   15   -4      14.18      20.09       4.70      -0.85  674.1  179.0 p0
  -6   19   -5       1.49      11.71       5.08      -0.16  661.7  144.2 p0
  -5  -19    5      12.59      20.44       9.28       0.43  807.5  512.3 p0
  -5  -15    4      66.82      24.52      11.97      -0.79  789.1  473.5 p0
  -5   -4    1      64.65      32.81      22.75       1.41  749.7  367.4 p0
  -5    0    0      72.52      39.97      15.21      -6.21  739.3  321.6 p0
  -5   15   -4      36.87       9.40       6.43      -2.27  683.5  171.7 p0
  -5   19   -5      40.77      16.73       7.54      -0.80  663.2  138.8 p0
  -4  -19    5      40.11      21.11       7.59       0.52  813.0  509.0 p0
  -4  -15    4      32.42      21.76       8.79      -0.25  799.6  470.1 p0
  -4   -4    1      43.55      48.17      15.26      -3.04  756.2  358.1 p0
  -4    0    0     803.39     110.20      94.30      -1.98  744.8  321.2 p0
  -4   15   -4      38.77      13.64      13.24      -1.69  690.0  167.4 p0
  -4   19   -5      19.51      16.36       5.60      -0.35  673.7  136.5 p0
  -4   23   -6       6.56      12.61       5.47      -0.74  656.3   93.7 p0
  -3  -19    5       3.97      13.84       8.97       1.88  817.5  502.6 p0
  -3  -15    4      75.24      21.09      12.18       0.14  807.1  466.8 p0
  -3   -4    1      38.25      43.48      18.30       1.86  769.7  353.8 p0
  -3    0    0      23.04      54.53      11.59      -6.54  753.3  322.9 p0
  -3   15   -4      38.01      26.30       8.74       0.45  697.5  169.0 p0
  -3   19   -5       9.87      13.09       5.68      -1.11  686.2  127.2 p0
  -3   23   -6       8.66      10.19       4.77       0.30  673.8   90.3 p0
  -2  -19    5      22.94      25.24      10.38       1.14  830.0  500.3 p0
  -2  -15    4     158.65      29.80      22.90       1.14  815.6  462.5 p0
  -2   -4    1     115.21      38.32      10.41      -4.31  772.2  351.4 p0
  -2    0    0    1608.52     173.99     130.88     -24.03  761.8  313.6 p0
  -2   15   -4      67.62      23.50       9.02      -0.41  705.0  165.7 p0
  -2   19   -5      42.61      14.89       8.90      -1.18  695.6  129.8 p0
  -2   23   -6      17.24      13.58       6.52      -0.46  678.3   84.0 p0
  -1  -15    4      61.25      24.63      11.40       0.92  825.1  458.1 p0
  -1    0    0     310.70     175.68      -7.85    -100.86  767.3  316.2 p0
  -1   19   -5       0.50      21.48       7.39      -0.10  701.1  123.5 p0
  -1   23   -6      11.89      11.41       4.47      -0.38  682.8   81.7 p0
   0  -15    4      24.10      18.81       7.73       0.05  836.6  456.8 p0
   0   19   -5      27.62      19.74       9.57       0.18  711.6  120.2 p0
   0   23   -6      65.86      12.42       8.79      -1.89  696.2   77.3 p0
   1  -15    4     146.64      23.55      21.80      -0.30  841.1  453.5 p0
   1    0    0      21.98     489.66     319.75     103.59  786.3  303.6 p0
   1    4   -1     -36.25      49.88      17.01       4.30  776.9  266.7 p0
   1   19   -5      43.63      17.93       5.47      -1.55  715.1  115.9 p0
   1   23   -6      17.74      20.27       7.09      -0.10  703.7   78.0 p0
   1   27   -7      10.75      11.55       5.22      -0.01  692.4   37.1 p0
   2  -15    4     331.51      34.68      40.36       2.87  850.6  449.1 p0
   2    0    0    2040.83     264.52     222.97      40.95  795.8  300.3 p0
   2    4   -1      19.60      32.92      13.84      -1.36  786.4  264.4 p0
   2   19   -5      17.18      14.88       6.74      -0.89  722.6  114.5 p0
   2   23   -6      14.18      10.95       4.97      -1.40  716.2   78.7 p0
   2   27   -7      19.13       6.82       5.18      -1.15  692.8   33.8 p0
   3  -15    4     251.96      33.38      33.20       2.07  858.1  445.8 p0
   3    0    0     -37.12     114.12      60.83      24.39  803.3  296.9 p0
   3    4   -1      35.34      29.96      16.42       1.02  788.9  254.1 p0
   3   19   -5      28.25      12.12       6.87      -0.90  737.1  107.2 p0
   3   23   -6      15.39      18.14       5.93      -0.42  720.7   70.3 p0
   3   27   -7      -7.31      12.78       5.23       1.35  702.3   35.5 p0
   4  -26    7      15.70      10.87       4.59      -0.57  907.0  546.5 p0
   4  -15    4      36.31      17.93       8.96       1.57  869.6  443.5 p0
   4  -11    3      23.14      19.76       7.87       0.10  851.2  404.6 p0
   4    0    0     883.64      73.16     164.99      20.35  812.8  294.6 p0
   4    4   -1      55.99      40.02      16.00       1.01  799.4  254.8 p0
   4   23   -6      24.97      14.94       8.10      -0.32  725.2   65.0 p0
   5  -26    7      15.08       9.71       4.89      -0.49  918.5  548.2 p0
   5  -15    4      88.99      26.50      13.13       1.74  874.1  438.2 p0
   5  -11    3      30.00      23.50      17.76       0.69  860.7  395.3 p0
   5    4   -1     124.08      32.20      20.50      -2.01  806.9  247.4 p0
   5   23   -6      44.56      16.77       8.37      -1.60  735.7   62.7 p0
   6  -26    7       0.16      10.61       3.76       0.40  928.0  542.9 p0
   6  -15    4     149.72      29.24      21.84       2.99  885.6  436.8 p0
   6  -11    3      -3.13      18.58       7.35       0.91  865.2  398.0 p0
   6    0    0      72.34      34.09      15.26       1.33  827.8  285.9 p0
   6    4   -1      50.01      31.91      11.50      -0.63  816.4  250.1 p0
   6   23   -6      36.45      12.42       6.74      -1.33  747.2   58.4 p0
   7  -26    7      -8.90      12.66       5.86       0.84  930.5  537.5 p0
   7  -15    4      24.57      18.85      14.57       2.59  894.1  428.5 p0
   7  -11    3      26.73      16.25       9.24      -0.03  882.7  396.7 p0
   7    4   -1      69.76      27.43      13.36       0.47  822.9  247.8 p0
   7    8   -2       7.94      28.30       8.89       0.08  807.5  206.9 p0
   7   23   -6      28.05       9.90       6.41      -0.37  759.7   60.0 p0
   8  -26    7       9.51      13.70       6.74       0.50  946.0  539.2 p0
   8  -11    3      29.14      20.72       8.96       0.75  884.2  387.3 p0
   8    4   -1      38.35      29.09      14.77      -0.90  835.4  239.4 p0
   8    8   -2      57.86      29.04      11.10      -0.04  817.0  201.6 p0
   8   23   -6      11.76      11.94       5.98       0.32  760.2   60.7 p0
   9  -26    7      17.40       9.56       5.90      -0.54  948.5  540.9 p0
   9  -11    3      41.46      16.76      11.21      -0.02  894.7  392.0 p0
   9    4   -1     -10.15      23.16      11.05       3.91  839.9  243.1 p0
   9    8   -2      27.03      12.69       9.68       1.18  827.5  193.3 p0
  10  -26    7       9.95      12.83       4.18       0.14  956.0  532.6 p0
  10  -22    6      10.17      13.10       6.30       1.38  941.6  487.7 p0
  10  -11    3      -3.24      18.74       7.88       1.35  900.2  381.7 p0
  10    4   -1      26.42      15.40       9.14       0.78  854.4  238.8 p0
  10    8   -2      49.52      16.98       6.10      -1.01  832.0  194.9 p0
  11  -26    7       9.07      10.56       4.81       0.33  962.5  527.2 p0
  11  -22    6      41.41      17.50       7.48      -0.63  954.1  488.4 p0
  11  -11    3      77.24      23.44      11.34       0.64  910.7  379.3 p0
  11   -7    2      17.86      19.71      10.76       0.61  898.3  344.5 p0
  11    4   -1       2.29      26.46       8.65      -0.24  859.9  232.4 p0
  11    8   -2      42.75      15.87       6.28      -0.72  840.5  193.6 p0
  12  -22    6      11.61       8.50       6.01       0.50  956.6  482.1 p0
  12  -11    3      24.03      12.75       8.08      -0.55  924.2  380.0 p0
  12   -7    2      25.68      22.88       9.83       1.19  903.8  336.2 p0
  12    4   -1      36.13      18.97       8.22       0.02  863.4  232.1 p0
  12    8   -2     -12.69      23.40       8.76       1.00  854.0  191.3 p0
  13  -22    6      23.84      12.05       5.31      -0.29  972.1  484.7 p0
  13  -11    3      72.14      23.89      10.91       0.44  930.7  374.7 p0
  13   -7    2       4.69      19.57       8.46       1.44  916.3  337.8 p0
  13    8   -2      32.31      15.64       6.10      -1.99  863.5  189.9 p0
  14  -22    6      22.81      16.35       6.89      -0.03  977.6  480.4 p0
  14  -11    3      12.10      12.75       8.43       1.28  936.2  375.3 p0
  14   -7    2      21.57      12.45       8.37       0.42  918.8  329.5 p0
  14    8   -2      38.45      18.90       7.73      -0.86  871.0  179.6 p0
  14   12   -3      15.65      14.46       7.43      -0.03  859.6  146.8 p0
  15  -22    6      11.49      13.35       7.92       0.06  986.1  471.1 p0
  15   -7    2       0.86      17.97       7.80       1.02  928.3  330.2 p0
  15    8   -2      -7.53      27.86       9.84       0.85  877.5  177.3 p0
  15   12   -3       9.27      16.44       5.88      -0.37  865.1  142.4 p0
  16  -22    6       8.55      13.34       7.13       0.68  990.6  471.7 p0
  16   -7    2      16.33      18.05       7.69      -0.84  939.8  327.8 p0
  16    8   -2      25.69      21.06       5.61      -0.94  883.0  178.0 p0
  16   12   -3      20.60      10.94       5.85      -0.58  867.6  133.1 p0
  17  -22    6      32.26      14.96       6.61      -0.53 1004.0  467.4 p0
  17   -7    2      29.59      16.42       8.05      -0.97  945.3  323.5 p0
  17    8   -2      46.31      20.66       7.32      -0.91  894.5  174.6 p0
  17   12   -3     -17.48      17.26       6.32       1.70  881.1  129.8 p0
  17   16   -4      40.20      17.50       6.21      -0.82  865.7   97.9 p0
  18  -22    6      38.46      13.82       8.34      -0.38 1010.5  467.1 p0
  18  -18    5      14.87      11.03       4.45      -0.08  994.2  429.2 p0
  18   -7    2      33.59      19.05       6.74      -0.93  959.7  318.2 p0
  18   -3    1      47.31      12.36      11.58      -1.32  943.4  273.3 p0
  18   12   -3       0.27      15.93       6.59       1.61  883.6  131.4 p0
  18   16   -4      11.04      14.52       7.63       0.12  870.2   88.6 p0
  19  -22    6       2.36      10.58       6.23       0.23 1021.0  467.7 p0
  19  -18    5      11.65      20.20       5.85       0.36 1005.7  422.9 p0
  19   -7    2      36.85      22.09       9.07      -0.23  967.2  314.8 p0
  19   -3    1     -16.10      18.67       6.96       1.02  953.9  277.0 p0
  19   12   -3       3.07      12.54       5.66       0.01  899.1  122.1 p0
  19   16   -4     -15.75      13.21       4.39       1.25  877.7   86.3 p0
  20  -18    5       3.02      11.48       5.26       0.45 1012.2  417.6 p0
  20   -7    2      10.71      18.48       9.43       0.29  970.7  309.5 p0
  20   -3    1      18.54      12.59       7.64      -0.31  963.4  269.7 p0
  20   12   -3      39.27      20.75       6.78      -0.45  902.6  123.8 p0
  20   16   -4       4.94      12.67       6.06       0.91  887.2   87.9 p0
  21  -29    8      14.63      13.14       6.28       0.01 1060.1  525.3 p0
  21  -18    5      17.54      11.77       8.65       0.01 1021.6  421.2 p0
  21   -3    1      41.46      14.25       7.30      -1.16  966.9  272.3 p0
  21   12   -3       7.53      18.08       6.54       0.21  915.1  122.5 p0
  21   16   -4       0.28      15.00       4.27      -0.23  898.7   78.6 p0
  21   20   -5       2.15      13.61       5.83       0.56  881.3   42.8 p0
  22  -29    8      12.61       8.66       4.39      -0.65 1071.6  528.0 p0
  22  -18    5       7.12      11.36       3.65      -0.20 1032.1  416.9 p0
  22   -3    1      25.66      13.52       7.79      -0.17  978.3  269.0 p0
  22   16   -4       3.91      12.42       4.90       0.40  910.2   82.3 p0
  22   20   -5      18.52      11.03       4.93      -0.36  895.8   42.4 p0
  23  -29    8      13.60       9.29       5.65      -0.31 1085.1  521.6 p0
  23  -18    5      18.02      10.40       6.56       0.11 1044.6  409.6 p0
  23   -3    1      21.89      10.11       6.41      -1.02  983.8  268.7 p0
  23    1    0       1.27      18.36       7.21       1.18  970.5  219.8 p0
  23   16   -4      33.59      10.57       9.81      -0.52  911.7   73.9 p0
  23   20   -5      24.94      11.18       5.70      -0.45  898.3   38.1 p0
  24  -29    8      16.47      10.51       5.22       0.02 1092.6  514.3 p0
  24  -18    5      34.39       9.66       6.06      -0.20 1052.1  405.2 p0
  24  -14    4      20.87      15.40       3.90      -0.61 1031.8  367.4 p0
  24   -3    1      15.63      14.17       6.84      -0.56  995.3  263.4 p0
  24    1    0      -8.53      17.03       7.95       1.65  981.0  216.5 p0
  24   16   -4      11.09      12.75       3.86      -1.01  922.2   75.6 p0
  24   20   -5      16.36      10.37       4.92      -0.50  915.8   35.8 p0
  25  -18    5      23.97       9.36       4.99      -0.88 1054.6  400.9 p0
  25  -14    4      14.53      11.04       6.10      -0.83 1041.2  369.1 p0
  25   -3    1      26.61      15.13       6.68      -0.40 1006.8  255.0 p0
  25    1    0       9.21      11.59       6.17       0.25  986.4  222.2 p0
  25   16   -4      21.26      11.78       6.45       0.14  933.7   73.3 p0
  26  -18    5      14.31      11.59       4.66      -0.27 1067.1  401.6 p0
  26  -14    4      11.12      13.19       3.91      -0.47 1050.7  357.7 p0
  26   -3    1      37.38      14.77       8.95      -0.59 1009.3  254.7 p0
  26    1    0      35.46      12.67       7.50      -0.47  998.9  216.8 p0
  27  -14    4      14.59      10.14       5.34       0.33 1063.2  356.4 p0
  27    1    0      26.40      12.67       4.57      -1.69 1002.4  215.5 p0
  27    5   -1       8.88      14.93      10.04      -0.08  987.1  167.7 p0
  28  -25    7     -12.99       9.37       4.07       1.10 1108.2  463.1 p0
  28  -14    4      42.33       8.54       8.15      -0.35 1068.7  359.1 p0
  28    1    0      31.99      11.55       6.12      -0.63 1009.9  206.2 p0
  28    5   -1      27.00      14.44       7.22      -0.35 1002.6  166.3 p0
  29  -25    7       2.99      11.19       6.23       0.66 1117.7  465.8 p0
  29  -14    4      17.78       9.54       5.26      -0.14 1081.2  354.7 p0
  29    1    0      11.92       9.35       5.19      -0.22 1016.4  201.9 p0
  29    5   -1      15.62      10.44       4.07      -0.37 1010.0  167.0 p0
  30  -14    4      -2.41      11.91       5.04       1.28 1084.7  353.4 p0
  30  -10    3      14.82      11.70       5.13      -0.14 1067.3  305.6 p0
  30    1    0      26.39      11.85       6.17      -1.05 1030.9  203.5 p0
  30    5   -1      19.54      10.28       7.74       0.52 1013.5  165.7 p0
  31  -14    4      -0.30      11.30       3.53       0.46 1094.2  348.1 p0
  31  -10    3      14.21      17.26       5.16       0.34 1078.8  304.2 p0
  31    5   -1      36.12       8.22       7.55      -1.21 1027.0  153.4 p0
  31    9   -2      19.18      11.38       7.27       0.02 1006.7  120.5 p0
  32  -10    3       2.02      14.34       5.34      -0.22 1089.3  301.9 p0
  32    5   -1       6.00      10.08       5.30       0.42 1038.5  157.0 p0
  32    9   -2      13.10      12.79       5.10       0.06 1017.2  117.2 p0
  33  -10    3      14.62      13.78       6.16      -0.35 1096.8  297.6 p0
  33    5   -1      12.63      10.92       5.16       0.05 1038.0  151.7 p0
  33    9   -2      21.84      18.28       6.41       0.42 1026.6  112.8 p0
  34    5   -1      21.19      12.93       7.70      -0.03 1046.5  148.4 p0
  34    9   -2      10.74      14.14       7.76       0.07 1035.1  112.5 p0
  35   -6    2      22.45      12.40       5.80       0.18 1099.4  256.1 p0
  35    9   -2       4.27      11.85       4.60       0.75 1040.6  107.2 p0
  35   13   -3      12.87       9.47       4.38      -0.36 1027.3   63.3 p0
  36  -10    3       6.72       9.11       5.40      -0.02 1122.3  287.6 p0
  36    9   -2      -0.94       8.63       4.42       0.13 1055.1   99.9 p0
  36   13   -3      26.54      13.14       7.07       0.34 1035.8   65.0 p0
  37   -6    2      -1.03      13.10       4.06       0.23 1116.4  247.4 p0
  37    9   -2       9.85       9.58       4.35       0.08 1063.6  102.5 p0
  37   13   -3       4.65      10.37       5.20       0.36 1043.2   56.7 p0
  38   -6    2      -2.61      14.26       6.10       1.54 1125.9  239.1 p0
  38    9   -2      31.54      11.14       3.81      -0.53 1069.1   94.2 p0
  38   13   -3      11.67       6.91       3.68      -0.27 1059.7   55.3 p0
  39   -6    2      25.78       9.40       4.44      -0.19 1129.4  241.8 p0
  39   -2    1      16.26       8.27       5.79      -0.63 1123.0  203.9 p0
  40   -6    2      21.83      11.26       7.36      -0.54 1142.9  241.4 p0
  40   -2    1      30.91      10.64       5.99      -0.87 1125.5  200.6 p0
End of reflections
--- End crystal
----- End chunk -----
----- Begin chunk -----
Image filename: proc_data_v2/LysoS1_001_00000_all_nobg_cumfrom0.h5
Event: entry//32
Image serial number: 33
hit = 1
indexed_by = debug-nolatt-nocell
n_indexing_tries = 1
photon_energy_eV = 495937.000000
beam_divergence = 0.00e+00 rad
beam_bandwidth = 1.00e-08 (fraction)
average_camera_length = 1.570000 m
num_peaks = 87
num_saturated_peaks = 0
peak_resolution = 4.092479 nm^-1 or 2.443507 A
Peaks from peak search
  fs/px   ss/px (1/d)/nm^-1   Intensity  Panel
 726.37   34.92       3.84       18.43   p0
 747.94   51.00       3.57       21.80   p0
 639.07   57.32       3.97       17.48   p0
 778.70   74.30       3.22       91.08   p0
 798.83   88.68       3.04       44.33   p0
 809.34   97.05       2.94       26.07   p0
 810.20  106.59       2.82       39.01   p0
 830.28  111.88       2.81      205.91   p0
 525.25  117.61       4.41       20.19   p0
 853.59  136.47       2.60      177.29   p0
 863.36  144.25       2.56      671.57   p0
 873.50  151.34       2.54      683.05   p0
 883.95  159.23       2.54      120.68   p0
 597.09  160.33       3.25       40.45   p0
 588.80  162.14       3.33       48.12   p0
 893.93  165.58       2.55      128.64   p0
 904.97  173.87       2.57      112.75   p0
 628.69  179.04       2.75       18.47   p0
 628.75  183.06       2.71      133.12   p0
 906.39  183.06       2.49      155.68   p0
 902.66  186.68       2.42       22.02   p0
 916.65  191.16       2.53      459.06   p0
 629.94  192.53       2.62      435.44   p0
 640.44  200.32       2.44      124.33   p0
 937.74  206.15       2.65      213.03   p0
 650.98  207.91       2.26      552.57   p0
 948.14  213.23       2.72      127.60   p0
 661.20  215.35       2.08      439.63   p0
 670.30  213.88       1.99      150.19   p0
 677.98  219.24       1.86       31.18   p0
 658.66  219.65       2.07       22.35   p0
 671.47  223.42       1.90      489.99   p0
 662.33  224.29       1.99       26.81   p0
 463.65  228.68       4.54       17.40   p0
 682.04  230.78       1.72       48.30   p0
 692.69  238.10       1.54      237.18   p0
 970.38  238.27       2.86      522.76   p0
 975.31  240.70       2.92       18.15   p0
 703.16  245.76       1.36      661.83   p0
 980.97  245.15       2.98      103.70   p0
 734.67  267.36       0.83       63.78   p0
 756.45  292.93       0.37     2015.25   p0
1046.70  310.10       3.77       32.89   p0
 798.45  323.29       0.35      913.49   p0
 800.13  331.74       0.45      191.40   p0
1068.85  334.47       4.09       86.25   p0
 676.68  335.70       1.47       34.56   p0
 811.95  340.60       0.65       71.24   p0
 513.70  343.67       3.73       19.52   p0
 820.48  347.65       0.80      607.53   p0
 524.67  351.00       3.60       52.29   p0
 862.69  371.67       1.47       27.50   p0
 556.44  373.95       3.23       65.15   p0
 864.14  387.10       1.62     1033.48   p0
 854.62  388.34       1.54       30.04   p0
 874.37  394.83       1.80     1002.53   p0
 880.52  395.81       1.87       24.79   p0
 884.30  402.17       1.97      987.04   p0
 597.20  404.03       2.85       69.26   p0
 588.45  404.99       2.97       35.95   p0
 875.22  404.90       1.90       34.90   p0
 599.37  412.66       2.88       72.83   p0
 609.40  420.70       2.82      783.08   p0
 907.37  427.01       2.44       94.98   p0
 620.08  428.41       2.76      267.50   p0
 917.41  433.98       2.61      768.06   p0
 908.28  435.81       2.53      142.22   p0
 641.09  442.77       2.66       40.58   p0
 651.46  451.18       2.64       85.10   p0
 643.02  452.65       2.74       21.32   p0
 940.81  456.93       3.06       51.81   p0
 662.27  458.57       2.62       61.79   p0
 542.26  459.50       3.90       23.62   p0
 652.42  459.02       2.72       46.31   p0
 673.36  475.33       2.72      360.84   p0
 684.58  482.80       2.73      273.70   p0
 962.21  482.96       3.53       50.97   p0
 694.76  490.47       2.76      107.64   p0
 705.09  498.01       2.80      137.70   p0
 982.85  497.87       3.88      194.19   p0
 706.78  506.73       2.90       30.68   p0
 627.67  513.33       3.52       18.04   p0
 716.03  515.00       2.97       22.37   p0
 911.01  515.00       3.40       18.11   p0
 746.35  517.65       2.91       27.04   p0
 728.23  522.18       3.02      200.66   p0
 737.66  529.86       3.10      298.48   p0
End of peak list
--- Begin crystal
Cell parameters 7.88828 7.92192 3.80117 nm, 90.18156 90.02169 89.26460 deg
astar = -0.1239926 +0.0179812 -0.0193880 nm^-1
bstar = +0.0220993 +0.1231963 -0.0164806 nm^-1
cstar = +0.0344406 -0.0398067 -0.2577586 nm^-1
lattice_type = triclinic
centering = P
unique_axis = ?
profile_radius = 0.00000 nm^-1
predict_refine/det_shift x = -0.001 y = -0.031 mm
diffraction_resolution_limit = 3.94 nm^-1 or 2.54 A
num_reflections = 445
num_saturated_reflections = 0
num_implausible_reflections = 0
Reflections measured after indexing
   h    k    l          I   sigma(I)       peak background  fs/px  ss/px panel
 -45   -7    4      32.12       9.34       4.08      -0.64 1175.0  175.6 p0
 -45    8    3       4.10      11.68       4.05       0.27 1198.2  314.7 p0
 -45    9    3      11.17       5.54       4.20      -0.34 1193.8  321.7 p0
 -44   -8    4      22.26      11.12       4.35      -0.27 1165.6  165.9 p0
 -44    7    3       0.79       9.38       4.03       0.12 1189.7  305.1 p0
 -44    8    3      16.34       7.99       5.80      -0.33 1190.3  318.0 p0
 -43  -10    4      13.45       7.18       5.50       0.42 1157.5  150.3 p0
 -43   -9    4       9.35       7.49       3.61      -0.37 1156.1  163.3 p0
 -43    6    3      -8.98      11.62       3.99       0.57 1175.3  294.4 p0
 -42  -11    4       4.56      12.48       4.18      -0.23 1141.1  143.7 p0
 -42    5    3      35.90       7.71       4.70      -0.84 1164.9  293.8 p0
 -41  -12    4       7.35       7.47       4.23      -0.03 1136.7  134.0 p0
 -41    3    3      -1.50       8.80       5.08       0.83 1150.9  270.2 p0
 -41   19    2      -0.80      12.48       4.22       0.19 1176.7  421.3 p0
 -41   20    2       1.29       7.21       3.16      -0.27 1181.3  430.3 p0
 -40  -13    4      11.81       9.61       3.82      -0.16 1119.3  130.4 p0
 -40    2    3      24.36      10.32       5.66      -0.31 1145.5  265.6 p0
 -40   18    2      21.37       8.48       5.99      -0.06 1162.2  414.7 p0
 -39  -15    4      13.21       9.10       4.48      -0.42 1109.2  114.8 p0
 -39  -14    4      27.03      10.17       5.63      -0.23 1113.8  118.7 p0
 -39    1    3       8.00      10.22       4.11       0.40 1135.0  257.9 p0
 -39   17    2       2.57       9.06       3.94      -0.12 1151.8  403.0 p0
 -38  -16    4      10.80       6.65       4.16      -0.04 1095.8  108.2 p0
 -38   -1    3       1.08      11.68       3.72      -0.23 1121.0  238.3 p0
 -38    0    3      17.45      10.23       5.34      -0.13 1118.6  252.3 p0
 -38   15    2       9.75      10.93       4.60      -0.02 1146.8  386.4 p0
 -38   16    2      14.39      11.42       5.71       0.47 1142.4  394.4 p0
 -37  -17    4      14.56       9.82       4.18      -0.09 1086.4   95.5 p0
 -37   -2    3      11.23       4.89       3.15      -0.89 1107.6  238.7 p0
 -37   -1    3      22.50      11.45       6.25      -0.28 1113.2  246.6 p0
 -37   14    2       7.62      11.28       5.77       0.29 1128.4  381.8 p0
 -36  -18    4      10.55      11.70       4.19      -0.11 1080.0   91.9 p0
 -36   -3    3      -1.24      11.60       5.80       0.37 1095.2  224.0 p0
 -36   13    2      32.31       8.15       6.65      -0.94 1119.0  375.1 p0
 -36   29    1       3.22       7.37       3.28       0.17 1148.7  516.2 p0
 -35  -20    4       6.83      14.15       6.15       0.48 1066.0   72.3 p0
 -35  -19    4       9.83      10.15       7.17       0.47 1066.6   86.2 p0
 -35   -4    3      19.84      12.89       4.53      -0.06 1089.7  221.4 p0
 -35   11    2      14.29      10.98       6.70       0.29 1114.9  354.5 p0
 -35   12    2      24.33       9.36       5.21      -0.38 1114.5  361.5 p0
 -35   28    1      -1.66       7.20       3.19       0.23 1132.3  507.6 p0
 -34  -21    4      14.33       8.72       3.44      -1.55 1052.5   61.6 p0
 -34  -20    4      20.98      12.80       7.35       0.53 1056.1   71.6 p0
 -34   -6    3      28.95      12.22       7.16       0.14 1075.7  205.8 p0
 -34   -5    3      11.85       7.85       4.32      -0.40 1074.3  208.7 p0
 -34   10    2      -5.31      11.04       5.87       1.05 1096.5  351.9 p0
 -34   11    2      27.18       6.39       4.09      -1.56 1100.1  361.8 p0
 -34   26    1      14.51       9.92       4.10      -0.15 1120.3  498.0 p0
 -34   27    1      15.44      11.05       5.02      -0.02 1126.9  506.0 p0
 -33  -22    4      17.73      12.39       4.22       0.09 1045.1   58.0 p0
 -33   -7    3      41.02      17.81       6.88      -0.19 1067.3  194.1 p0
 -33   -6    3       9.81       7.33       4.00      -0.54 1071.9  199.1 p0
 -33    9    2      -0.11      14.49       5.75       0.31 1088.1  342.2 p0
 -33   25    1     -10.15       9.09       5.00       1.58 1114.9  482.3 p0
 -33   26    1       8.54       9.22       4.63      -0.19 1117.5  494.3 p0
 -32  -23    4      16.84       9.32       3.48      -0.40 1033.7   51.3 p0
 -32   -8    3      -2.95      12.94       4.23       0.38 1056.9  189.5 p0
 -32    7    2      27.30      15.06       6.30      -0.52 1077.1  325.6 p0
 -32    8    2      43.41      12.30       6.43      -1.06 1078.7  329.6 p0
 -32   24    1      10.06       6.82       4.60       0.30 1100.4  480.7 p0
 -31  -24    4      10.12       9.66       3.50      -0.44 1026.3   39.7 p0
 -31   -9    3      28.44      10.10       4.09      -1.85 1045.5  183.9 p0
 -31    6    2      30.80      13.00       5.99      -0.75 1070.7  315.0 p0
 -31    7    2      14.00      12.62       7.37       0.32 1069.2  330.0 p0
 -31   22    1      20.99      10.08       6.42      -0.62 1086.4  465.1 p0
 -31   23    1      16.77       8.89       6.78      -0.55 1086.0  469.1 p0
 -30  -26    4      19.08       8.91       3.48      -0.49 1014.3   24.1 p0
 -30  -25    4       8.66      10.99       4.48       0.30 1015.8   32.1 p0
 -30  -11    3      -1.45      10.32       4.56       0.95 1033.4  158.3 p0
 -30  -10    3       0.37       9.09       4.17       0.02 1033.0  175.2 p0
 -30    5    2      -5.91      11.44       6.20       0.70 1060.2  311.4 p0
 -30   21    1      16.19      12.75       4.68      -0.20 1081.0  455.5 p0
 -30   22    1      29.66      10.66       3.93      -0.72 1079.6  466.4 p0
 -29  -26    4      -0.17       9.98       3.57      -0.01 1004.4   24.4 p0
 -29  -12    3      10.87       7.99       5.29      -0.23 1028.0  157.6 p0
 -29  -11    3       7.31      12.07       7.31       0.25 1021.6  160.6 p0
 -29    4    2      17.29      17.50       9.98       0.82 1044.8  301.7 p0
 -29   20    1      17.24      10.34       6.25       0.19 1072.6  446.8 p0
 -28  -13    3       4.77      14.47       5.79      -0.01 1011.6  146.0 p0
 -28    2    2      21.21       4.93       6.45      -1.62 1039.8  287.1 p0
 -28    3    2      29.62      17.36       6.18       0.06 1036.4  292.1 p0
 -28   18    1       8.97      13.43       4.36      -0.56 1054.6  432.2 p0
 -28   19    1      18.19      12.13       6.27       0.21 1059.2  436.2 p0
 -27  -14    3      15.15      12.56       4.00      -0.25 1004.2  141.3 p0
 -27    1    2      14.74       8.75       5.45      -0.60 1020.4  278.5 p0
 -27    2    2      20.26      14.27       6.19      -0.02 1027.0  288.4 p0
 -27   17    1      12.70       8.71       5.04      -0.49 1051.1  426.6 p0
 -27   18    1      -2.75      14.83       6.97       0.68 1050.7  431.5 p0
 -26  -15    3      53.69      36.91      39.35       1.37  994.8  128.7 p0
 -26    0    2      26.11      14.83       6.54      -0.80 1014.9  272.8 p0
 -26   16    1      20.18       8.61       6.67      -1.95 1039.7  411.9 p0
 -25  -17    3       9.61      18.98       6.98       0.67  979.7  115.1 p0
 -25  -16    3      -1.51      13.30       4.38       0.49  979.3  127.0 p0
 -25   -1    2      40.67      11.77       7.53      -0.94 1001.5  257.2 p0
 -25   15    1      33.43      16.16       5.81      -0.64 1025.3  407.3 p0
 -24  -18    3      20.29      12.05       6.82       0.00  973.3  108.5 p0
 -24  -17    3       4.00      12.44       4.94       0.60  968.9  120.4 p0
 -24   -3    2      31.85      18.64       6.71       0.05  992.5  244.6 p0
 -24   -2    2      34.23      22.97      10.35       0.05  991.1  251.5 p0
 -24   13    1       2.19      16.50       6.44      -0.05 1014.3  394.7 p0
 -24   14    1      19.94       9.43       4.71      -0.58 1017.9  395.6 p0
 -23  -19    3      23.59      10.53       5.84      -0.54  963.9  100.8 p0
 -23   -4    2      47.32      20.19      10.82       1.36  978.1  238.0 p0
 -23   -3    2     210.38      34.69      28.14       2.31  981.7  245.9 p0
 -23   12    1      22.31       8.23       6.76      -0.75 1000.9  388.0 p0
 -23   28    0       9.59      10.77       5.56      -0.22 1028.6  531.1 p0
 -23   29    0       1.52      10.89       5.77       0.10 1029.2  539.1 p0
 -22  -20    3       3.75      14.50       8.35       1.45  953.5   93.2 p0
 -22   -5    2      65.91      18.68      10.18       0.94  968.7  232.3 p0
 -22   11    1      13.75      17.41       6.83       0.40  989.4  374.4 p0
 -22   27    0      37.95      11.28       6.04      -0.92 1013.2  523.5 p0
 -22   28    0      15.72      10.75       5.73       0.08 1014.8  531.5 p0
 -21  -21    3      24.10      12.44       7.66      -0.56  941.0   86.5 p0
 -21   -6    2      58.82      20.67       8.00      -0.62  959.2  223.7 p0
 -21    9    1      -4.86      15.16       5.06      -0.65  979.4  360.8 p0
 -21   10    1      42.27      18.04       7.09      -1.29  984.0  369.8 p0
 -21   26    0      12.84      12.38       5.26      -0.41 1005.8  516.9 p0
 -20  -22    3      11.29      11.16       4.57      -0.07  928.6   81.9 p0
 -20   -7    2     241.61      37.33      34.68       1.58  948.8  214.0 p0
 -20    8    1      27.61      17.15      10.77       0.20  966.0  350.2 p0
 -20    9    1      41.68      14.47       6.87      -2.13  968.6  358.1 p0
 -20   25    0      32.29      10.83       5.56      -0.52  992.4  508.2 p0
 -19  -24    3      -1.59      13.86       6.03       0.76  917.6   62.3 p0
 -19  -23    3       8.52      10.44       7.11      -0.33  913.2   70.2 p0
 -19   -9    2      44.54      18.17      11.86       0.45  939.8  200.4 p0
 -19   -8    2     335.89      27.22      42.40       1.95  938.4  206.4 p0
 -19    7    1      33.93      20.71       7.19      -0.93  962.6  343.5 p0
 -19   23    0      27.21      17.00       7.42       1.06  983.4  487.6 p0
 -19   24    0     267.76      35.62      29.76       1.50  984.9  498.6 p0
 -18  -25    3      18.38      11.98       5.30      -0.58  907.2   56.6 p0
 -18  -24    3      31.45      10.07       4.85      -0.44  909.8   60.6 p0
 -18  -10    2      38.24      18.57      12.74       2.09  923.4  193.8 p0
 -18   -9    2       8.64      15.13       9.51       1.76  924.0  195.7 p0
 -18    6    1      18.19      17.51       8.57      -0.74  948.2  338.9 p0
 -18   22    0      11.43      16.62       5.15       0.08  972.9  481.0 p0
 -17  -26    3      17.94      12.41       4.11       0.11  894.8   48.0 p0
 -17  -11    2      38.31      16.46      11.39       2.28  913.0  185.1 p0
 -17    5    1       2.98      17.46       7.54       0.50  937.7  331.2 p0
 -17   21    0      17.68      12.98       8.65       0.25  961.5  470.3 p0
 -16  -27    3      12.47      11.30       5.43      -0.28  886.3   34.3 p0
 -16  -12    2     195.56      28.35      25.81       1.78  905.5  174.5 p0
 -16    3    1      -4.74      16.76       3.85      -0.81  925.7  313.6 p0
 -16    4    1      44.79      20.47      10.24      -0.68  930.3  317.6 p0
 -16   19    0      21.38      16.63       6.64       0.25  950.5  454.7 p0
 -16   20    0      39.76      13.99       7.73      -0.92  955.1  465.7 p0
 -15  -28    3      11.26      16.00       5.64       0.22  874.9   30.7 p0
 -15  -13    2     195.55      37.78      28.30       3.01  895.1  167.9 p0
 -15    2    1      24.55      15.46       7.84      -0.58  915.3  309.0 p0
 -15    3    1      33.78      16.17      10.79       0.44  916.9  309.9 p0
 -15   18    0      22.81      16.18       7.78      -0.41  940.1  448.1 p0
 -15   19    0     121.74      18.77      13.47      -0.43  940.7  458.0 p0
 -14  -29    3       2.08      10.14       4.57       0.54  862.5   25.1 p0
 -14  -15    2      46.96      16.89      11.49       1.32  881.1  153.3 p0
 -14  -14    2     288.47      31.01      41.82       2.54  884.7  159.2 p0
 -14    1    1      16.14      18.97      10.18       1.29  903.9  293.4 p0
 -14   17    0      31.82      20.32       8.07      -0.20  929.7  445.4 p0
 -13  -16    2      29.21      23.75      11.74       2.88  870.7  142.6 p0
 -13  -15    2     774.60      83.61      92.51       5.87  874.3  152.6 p0
 -13    0    1       1.41      22.48       9.35       0.94  897.5  293.7 p0
 -13   16    0     923.41      62.62     100.39       5.13  917.2  434.8 p0
 -12  -17    2      63.41      21.69       9.98       0.72  860.2  136.0 p0
 -12  -16    2     870.12      44.61     103.91       5.18  863.8  144.9 p0
 -12   -2    1      19.54      27.90      11.22       0.63  881.4  271.1 p0
 -12   14    0      66.10      16.16      11.59      -1.18  906.2  421.2 p0
 -12   15    0     172.81      30.06      29.19       2.90  907.8  427.2 p0
 -11  -18    2      18.72      22.55       9.69       0.35  850.8  128.3 p0
 -11   -3    1      50.57      14.89      13.55      -0.54  869.0  267.5 p0
 -11   -2    1      28.09      23.52      11.43       0.46  871.6  272.4 p0
 -11   13    0      24.40      11.41      11.82       2.24  893.8  415.6 p0
 -11   14    0      33.81      19.61      14.73       1.80  896.4  424.5 p0
 -10  -19    2      24.20      15.85      12.04       1.88  840.4  118.7 p0
 -10   -4    1     -16.75      22.77       7.16      -0.64  861.6  255.8 p0
 -10   12    0    1036.39      73.38     115.66       8.32  885.4  402.9 p0
  -9  -20    2     289.66      38.14      27.05       1.06  832.0  112.0 p0
  -9   -5    1      25.08      20.60       8.88      -0.85  855.2  247.2 p0
  -9   11    0    1007.14     117.73     116.29       9.11  875.9  394.3 p0
  -8  -21    2      14.09      21.22       7.87       0.86  823.5  105.4 p0
  -8   -6    1       3.76      22.87      12.78       1.75  840.7  241.5 p0
  -8    9    0      28.60      28.39      15.39       3.42  863.9  375.7 p0
  -8   10    0    1200.21      58.51     141.43       7.93  864.5  387.6 p0
  -8   26   -1      33.07      11.69       4.73       0.35  884.3  532.7 p0
  -7  -23    2      40.47      17.80       8.69      -0.54  806.5   89.8 p0
  -7  -22    2      84.16      25.09      11.57       0.70  809.1   97.7 p0
  -7   -7    1      33.81      20.34       8.47      -1.04  831.3  238.9 p0
  -7    8    0      99.18      25.73      18.66       2.18  851.5  370.0 p0
  -7    9    0      -8.27      25.57      14.20       3.28  854.1  380.0 p0
  -7   24   -1      45.93      20.46       6.37       0.17  876.3  517.1 p0
  -7   25   -1      21.06      16.02       6.77       0.03  879.9  526.1 p0
  -6  -24    2      24.04      21.41       7.56       0.58  799.1   81.2 p0
  -6  -23    2     110.54      22.12      18.20       1.39  799.7   88.1 p0
  -6   -9    1      28.31      26.32      12.57       0.60  816.3  217.3 p0
  -6   -8    1      60.33      15.07       9.56      -2.84  824.9  222.3 p0
  -6    7    0       9.90      19.57      11.24       2.16  838.1  365.4 p0
  -6   23   -1      30.96      21.13       8.84       0.18  863.9  509.5 p0
  -6   24   -1      26.90      14.41       7.34       0.17  869.5  520.4 p0
  -5  -25    2       9.50      12.51       8.37       0.28  784.7   75.5 p0
  -5  -24    2     100.50      22.32      12.64      -0.68  788.3   81.5 p0
  -5  -10    1      39.25      21.79       6.70      -1.74  812.9  210.7 p0
  -5   -9    1     -16.79      25.27       7.67      -0.51  809.5  220.6 p0
  -5    6    0      50.04      39.67      21.71       7.31  831.7  353.8 p0
  -5   22   -1      24.46      13.29       4.79      -0.58  857.4  501.8 p0
  -4  -26    2      22.28      15.90      12.06       1.07  777.3   67.9 p0
  -4  -11    1      42.74      19.71       6.07      -1.92  800.5  205.0 p0
  -4    5    0     816.93      94.31     109.30       8.76  821.2  348.1 p0
  -3  -27    2      38.86      17.68      13.18      -0.29  770.8   57.2 p0
  -3  -12    1       6.92      10.94       5.06       0.36  793.0  198.4 p0
  -3    3    0     120.86      55.38      41.88       6.74  809.2  335.5 p0
  -3    4    0     274.81      60.76      33.82       7.58  811.8  340.5 p0
  -3   19   -1      57.92      18.38       9.99      -1.19  829.0  478.6 p0
  -3   20   -1      38.53      12.77       6.47      -1.74  829.6  486.6 p0
  -2  -28    2       5.71       9.62       6.36       1.09  752.4   46.6 p0
  -2  -13    1      24.09      17.69       7.03      -1.09  781.6  186.7 p0
  -2    2    0    1719.72     136.69     228.18      24.74  798.8  323.9 p0
  -2    3    0     401.12     102.85      64.22      12.74  800.4  333.8 p0
  -2   18   -1      53.02      14.18       8.44      -1.70  821.6  475.0 p0
  -2   19   -1      13.17      23.42       8.22      -0.41  824.2  479.9 p0
  -1  -29    2      20.35      12.60       5.78       0.63  748.0   38.9 p0
  -1  -14    1      22.54      15.24       8.65      -0.82  766.2  175.1 p0
  -1    1    0    1932.46     306.97     331.81      65.64  788.4  316.2 p0
  -1   17   -1      15.17      14.73       6.77      -0.52  815.2  462.3 p0
   0  -30    2      27.81      10.79       5.49       0.32  735.6   32.3 p0
   0  -16    1      31.81      16.11       3.60      -1.89  756.2  160.5 p0
   0  -15    1      17.41      16.39       7.61      -0.02  759.8  175.4 p0
   0   16   -1      10.42      16.12       6.41       1.19  797.7  457.7 p0
   1  -31    2       6.09       8.94       5.14      -0.23  721.1   30.6 p0
   1  -17    1      20.08      22.71       5.44      -0.52  745.8  154.9 p0
   1  -16    1      34.44      15.81      10.01      -0.04  742.3  164.8 p0
   1   -1    0    2434.63     289.77     186.75     -58.96  767.5  300.9 p0
   1   14   -1      41.46      18.26      10.18      -0.30  793.7  440.1 p0
   1   15   -1      26.36      10.41       8.40      -0.72  795.3  450.0 p0
   2  -18    1      -6.00      15.61       5.01      -0.08  734.3  144.2 p0
   2  -17    1       3.22      17.91       7.35       0.57  739.9  157.1 p0
   2   -3    0     -47.30      61.14      33.32       4.35  759.5  288.3 p0
   2   -2    0    2872.13     205.19     279.62       1.82  756.1  293.3 p0
   2   13   -1      12.16      20.59      11.42       0.98  778.3  427.4 p0
   2   14   -1       7.58      16.85       8.19       0.94  781.9  436.4 p0
   3  -19    1      17.65      12.94       4.52      -1.79  728.9  141.6 p0
   3   -4    0     131.59      44.84      19.54      -3.19  744.1  276.7 p0
   3   -3    0      83.67      50.05      12.64      -5.14  747.7  288.7 p0
   3   12   -1      34.06      22.77       8.32      -0.34  769.9  423.8 p0
   3   13   -1      10.32      25.32       5.79      -0.31  769.5  431.7 p0
   4  -20    1       6.39      15.75       4.24      -1.22  712.5  134.9 p0
   4   -5    0     208.37      52.03      24.54      -0.19  735.7  268.1 p0
   4   11   -1       7.11      20.83       7.49       1.25  758.5  412.2 p0
   5  -21    1       0.17      13.82       5.11      -0.87  703.1  128.3 p0
   5   -6    0       9.17      30.93      13.85       1.35  721.3  260.4 p0
   5   10   -1      59.38      16.62       7.41      -1.87  750.0  410.5 p0
   6  -22    1      39.24       9.58       8.61      -3.05  690.6  121.6 p0
   6   -7    0      94.47      40.24      22.63       0.88  714.8  253.8 p0
   6    8   -1      44.08      18.33       8.38      -1.73  732.0  387.9 p0
   6    9   -1      15.83      32.28      13.17       0.06  738.6  400.9 p0
   7  -23    1      16.82      13.19       5.33      -0.74  679.2  108.0 p0
   7   -8    0     901.37      58.19      93.54       3.74  703.4  246.1 p0
   7    7   -1      28.36      31.58       9.84      -0.33  726.6  386.3 p0
   7    8   -1      57.73      14.01       8.97      -2.69  730.2  389.2 p0
   7   24   -2      12.38      17.89       9.25       2.11  749.0  539.3 p0
   8  -24    1      21.15      12.13       6.45      -0.80  673.8   98.3 p0
   8   -9    0     409.12      52.43      44.17       2.15  694.0  239.5 p0
   8    6   -1      12.35      21.59       7.18      -3.04  710.2  373.6 p0
   8    7   -1       5.54      27.88       6.50      -0.09  716.8  384.6 p0
   8   22   -2       4.66      15.89       9.85       1.70  742.0  522.7 p0
   8   23   -2     426.08      30.90      52.38       2.84  738.5  530.7 p0
   9  -26    1       3.00      14.27       5.09      -0.03  661.8   86.7 p0
   9  -25    1      14.54      12.00       5.37      -0.88  658.3   97.7 p0
   9  -11    0      81.65      20.61      14.56       0.67  679.0  219.9 p0
   9  -10    0     150.21      28.51      19.98       1.65  682.6  230.8 p0
   9    5   -1      14.12      15.75       8.33      -1.50  707.8  364.0 p0
   9   21   -2      16.78      18.58       7.33       0.30  726.5  516.1 p0
   9   22   -2     268.64      26.13      33.49       1.10  727.1  522.0 p0
  10  -27    1      25.69      10.73       5.62      -1.55  646.4   81.1 p0
  10  -26    1      25.65      11.29       7.02      -1.45  654.9   87.0 p0
  10  -12    0     165.78      35.64      26.42       4.62  670.6  213.2 p0
  10  -11    0     633.74      45.17      75.56       4.44  672.1  223.2 p0
  10    4   -1      32.29      23.63      11.35      -1.87  693.3  364.3 p0
  10   20   -2      20.04      18.02      10.36       0.30  713.1  507.4 p0
  11  -28    1       4.45      11.34       7.07       0.45  643.9   67.5 p0
  11  -27    1      21.07      16.17       5.86      -0.60  641.5   79.4 p0
  11  -13    0     -19.24      27.20       9.06       2.96  660.1  206.6 p0
  11  -12    0     544.82      50.56      59.51       5.61  661.7  215.5 p0
  11    3   -1      38.67      22.22      12.02      -1.22  685.9  354.7 p0
  11   19   -2     268.51      34.94      32.49       1.63  706.7  498.8 p0
  12  -29    1      -1.49      13.49       4.67      -0.16  630.5   62.8 p0
  12  -28    1      -4.81       8.87       3.25       0.52  628.1   67.7 p0
  12  -14    0      -6.32      25.64       9.40       3.20  649.7  199.0 p0
  12    1   -1      23.40      18.59       7.46      -1.60  669.9  332.1 p0
  12    2   -1      48.60      20.31      10.96      -2.53  670.5  349.1 p0
  12   17   -2      18.67      17.54       8.22       0.99  691.7  481.2 p0
  12   18   -2     190.23      29.03      27.95       1.50  695.2  491.1 p0
  13  -30    1       1.79      10.72       5.46      -0.15  615.1   55.2 p0
  13  -29    1       4.70      13.05       5.24       0.79  621.6   67.1 p0
  13  -15    0      21.44      13.51       9.82       1.80  636.3  195.3 p0
  13    0   -1      38.12      10.16       8.70      -1.45  665.5  328.5 p0
  13    1   -1      44.61      17.78       7.13      -0.98  661.0  340.4 p0
  13   16   -2      38.47      22.41      13.39       1.88  683.2  474.5 p0
  13   17   -2     435.33      33.79      52.61       2.59  684.8  483.5 p0
  14  -31    1       3.92      12.34       5.70       0.08  606.6   43.5 p0
  14  -16    0     252.90      32.38      34.63       2.37  629.8  183.7 p0
  14   -1   -1      29.05      16.77       8.94      -0.39  654.0  322.8 p0
  14    0   -1      26.91      18.78       5.70      -1.54  652.6  332.8 p0
  14   15   -2      90.99      25.01      15.89       0.81  673.8  466.9 p0
  14   16   -2     422.72      37.81      45.42       2.45  674.4  475.9 p0
  15  -32    1       8.27       9.15       5.68       0.81  593.2   37.9 p0
  15  -17    0      60.72      21.67      11.45       0.21  619.4  175.0 p0
  15   -2   -1      24.68      16.70       5.69      -0.47  640.6  310.2 p0
  15   14   -2     122.06      27.90      14.84       0.97  663.4  458.3 p0
  16  -33    1      11.56       7.69       3.74       0.23  591.8   34.2 p0
  16  -18    0      -5.19      19.80       7.08       1.29  611.0  169.4 p0
  16   -3   -1      31.80      14.88       7.41      -1.46  634.2  308.5 p0
  16   13   -2     181.02      26.30      20.94       2.38  653.0  451.6 p0
  17  -34    1      11.89       8.03       4.71      -0.12  577.4   28.6 p0
  17  -19    0     109.05      22.37      12.67       0.86  598.6  160.7 p0
  17   -4   -1      31.87      15.95       8.35      -0.67  621.8  295.9 p0
  17   12   -2     121.43      23.42      19.30       2.02  641.5  444.0 p0
  18  -20    0       3.86      12.63       4.72       0.91  590.1  154.1 p0
  18   -5   -1       2.29      17.51       5.98      -0.77  611.3  288.2 p0
  18   10   -2       4.85      20.92      11.26       1.18  630.5  431.4 p0
  18   11   -2      24.48      14.29       7.24      -0.01  635.1  435.3 p0
  19  -22    0       1.23      11.85       5.06       0.60  576.1  140.5 p0
  19  -21    0      34.57       9.95       8.29      -0.86  580.7  143.4 p0
  19    9   -2      40.73      17.61      10.22       1.25  616.1  419.7 p0
  19   10   -2     428.45      35.87      52.55       2.94  620.7  428.7 p0
  20  -23    0      24.12      12.76       4.80      -0.33  563.7  130.9 p0
  20  -22    0      14.23       9.92       4.60       0.61  570.3  140.8 p0
  20   -8   -1      11.58      14.53       6.12      -0.46  587.9  263.0 p0
  20   -7   -1      54.25      18.37       6.14      -2.01  589.5  275.0 p0
  20    8   -2      21.18      21.57      10.40       1.40  606.7  411.1 p0
  20    9   -2     903.64      94.73     103.95       4.92  610.3  421.1 p0
  21  -24    0       7.18      13.33       4.31       0.41  555.3  123.2 p0
  21  -23    0      25.26      15.09       5.97      -0.07  554.9  133.2 p0
  21   -9   -1       7.97      14.77       4.90      -0.18  576.5  262.4 p0
  21   -8   -1      -2.42      17.98       7.79      -0.82  575.1  266.3 p0
  21    7   -2     173.29      28.13      27.79       1.81  597.3  404.5 p0
  22  -25    0      28.96      14.86       8.50       0.16  546.9  113.6 p0
  22  -24    0      12.99      12.31       5.96       0.00  546.4  125.5 p0
  22  -10   -1      27.15      12.88       8.10      -0.86  562.1  254.7 p0
  22   -9   -1      10.19      15.56       5.10      -0.61  569.6  258.7 p0
  22    6   -2      52.46      23.11      11.64       1.95  588.8  397.8 p0
  23  -26    0       6.74       8.94       5.28      -0.17  537.4  107.9 p0
  23  -25    0      13.46       9.65       5.02      -0.70  540.0  114.9 p0
  23  -11   -1      11.02      15.91       4.76      -0.66  556.6  244.1 p0
  23  -10   -1      10.84      15.68       5.03      -0.51  555.2  250.0 p0
  23    5   -2      32.67      23.89      11.44       1.40  578.4  389.2 p0
  23   21   -3       2.23      12.20       4.75       0.66  598.2  536.3 p0
  24  -27    0      20.53      13.25       4.80      -0.91  521.0   99.3 p0
  24  -26    0       8.68      10.04       5.47      -0.30  523.6  111.2 p0
  24  -12   -1      23.27      13.11       4.42      -1.07  544.2  239.4 p0
  24    4   -2      25.56      19.00       9.27       1.11  565.0  383.5 p0
  24   20   -3       5.50      10.82       3.60      -0.07  590.8  528.6 p0
  25  -28    0      13.30       7.56       5.54      -0.35  508.6   88.6 p0
  25  -13   -1      30.32      15.98       8.55      -0.12  536.8  228.8 p0
  25    2   -2      32.05      17.15       6.80      -0.23  555.0  364.9 p0
  25    3   -2      98.83      27.80      15.39       1.28  558.6  374.9 p0
  25   18   -3       7.77      12.47       6.78      -0.29  579.8  513.0 p0
  25   19   -3      17.51      10.96       6.29      -0.03  580.3  524.0 p0
  26  -29    0      27.26       9.07       7.31      -0.20  501.1   87.0 p0
  26  -14   -1      11.51      12.17       5.66      -0.77  520.4  224.1 p0
  26    1   -2      -1.64      16.11       7.25       1.77  548.6  359.3 p0
  26    2   -2      15.50      21.28       8.22       0.67  547.1  366.2 p0
  26   17   -3       1.04       9.60       4.64       0.43  571.3  507.4 p0
  26   18   -3       8.69      13.65       5.17       0.80  567.9  510.3 p0
  27  -30    0      -3.02       7.36       4.34       1.08  488.7   80.3 p0
  27  -15   -1      21.56      10.24       6.05      -1.13  516.9  213.5 p0
  27    0   -2      23.75      14.29       7.04      -0.32  537.1  349.6 p0
  27    1   -2      18.55      13.70       5.14      -0.22  537.7  356.6 p0
  27   16   -3      28.51       7.55       5.03      -0.49  553.9  493.7 p0
  27   17   -3      32.19      15.64       6.10      -0.88  559.5  507.7 p0
  28  -31    0      14.30       8.91       4.54       0.14  484.3   70.7 p0
  28  -16   -1      12.09      12.31       4.45      -0.51  499.5  206.8 p0
  28   -1   -2      40.74      11.46       5.33      -1.32  526.7  341.0 p0
  28    0   -2     114.11      25.68      16.56       1.44  525.3  351.9 p0
  28   15   -3       4.05       9.00       4.71      -0.35  551.5  491.1 p0
  29  -32    0     -10.05      11.27       5.41       0.57  468.9   60.0 p0
  29  -17   -1      18.54      13.89       5.39       0.27  491.1  196.2 p0
  29   -2   -2      41.88      13.66       6.42      -0.48  511.3  333.4 p0
  29   14   -3      15.50       7.66       3.43      -1.31  540.0  478.5 p0
  30  -33    0      25.04      10.10       5.93      -0.52  458.4   54.4 p0
  30  -18   -1      33.72      10.67       6.43      -0.58  485.6  191.6 p0
  30   -3   -2       1.25      14.35       5.16      -0.06  503.8  324.7 p0
  30   13   -3      29.40      15.14       6.98      -0.28  525.6  471.8 p0
  31  -34    0      18.91      11.70       5.54       0.02  450.0   45.8 p0
  31  -19   -1      10.44      14.25       4.66      -0.45  472.2  182.9 p0
  31   -4   -2     -14.61      14.47       4.26       0.78  494.4  317.1 p0
  31   12   -3      10.08      10.62       7.09       0.82  520.2  468.2 p0
  32  -20   -1       5.58      12.18       3.86      -0.05  462.8  174.3 p0
  32   -5   -2      11.10       9.78       4.80      -0.34  479.0  314.4 p0
  32   10   -3      11.42       7.56       4.35      -0.74  508.2  450.6 p0
  32   11   -3      14.61      13.86       5.35      -0.09  505.8  460.5 p0
  33  -21   -1       0.08       9.93       4.07       0.43  447.4  165.6 p0
  33   -6   -2       8.51      18.51       5.46       0.51  472.6  304.8 p0
  33    9   -3       1.99      13.16       5.23       0.48  496.8  441.9 p0
  33   10   -3      17.40       9.85       5.17      -0.19  490.3  446.9 p0
  34  -22   -1       5.84       7.81       5.08       0.39  443.9  163.0 p0
  34   -7   -2       3.52      12.29       6.78       1.00  457.1  295.1 p0
  34    8   -3      24.41      11.22       5.22      -0.94  481.3  429.3 p0
  34    9   -3      10.94       9.81       3.46       0.01  486.9  441.2 p0
  35  -24   -1      16.43       8.02       3.44       0.18  425.9  144.4 p0
  35  -23   -1      33.90       7.89       4.47      -0.73  432.5  154.3 p0
  35   -8   -2       9.96      10.86       7.77       0.40  448.7  291.5 p0
  35    7   -3       8.19       9.84       4.67      -1.03  468.9  425.6 p0
  35    8   -3       8.12       9.59       3.94      -0.41  478.5  436.6 p0
  36  -25   -1      14.75       5.95       3.99      -0.65  414.5  138.7 p0
  36  -24   -1      25.01       9.22       6.49      -0.53  417.1  141.7 p0
  36  -10   -2      15.95       9.48       3.31      -0.62  437.7  275.9 p0
  36    6   -3      41.79      14.97       7.12      -1.12  460.5  422.0 p0
  37  -26   -1      12.21       7.72       2.98      -0.42  404.1  123.1 p0
  37  -25   -1      14.17       6.70       2.78      -0.66  412.6  140.0 p0
  37  -11   -2       8.96      10.67       3.46      -0.19  431.3  263.2 p0
  37  -10   -2       0.19      12.96       4.17       0.01  431.8  273.2 p0
  37    5   -3       0.97      10.53       4.27       0.59  447.1  410.3 p0
  38  -26   -1      17.47      12.28       4.89      -0.04  398.2  127.4 p0
  38  -12   -2      -1.71      11.06       4.05       0.14  420.9  259.6 p0
  38  -11   -2       2.01      14.32       6.04      -0.10  418.4  266.6 p0
  38    4   -3       3.48      10.64       4.29      -0.23  441.6  400.7 p0
  39  -13   -2       9.71       9.65       4.38      -0.56  410.4  246.0 p0
  39  -12   -2      12.02       9.20       5.15      -0.19  414.0  260.9 p0
  39    3   -3      14.98       7.12       5.24       0.09  434.2  399.1 p0
  39   19   -4      18.84       4.63       3.55      -0.17  451.0  538.2 p0
  40  -14   -2      22.01       9.43       4.74      -0.41  401.0  239.3 p0
  40  -13   -2       2.06      10.73       3.68      -0.31  396.6  250.3 p0
  40    2   -3      16.69      10.97       4.62       0.02  417.8  388.4 p0
  40   18   -4      12.43       8.12       2.99      -0.25  441.5  535.5 p0
  41  -15   -2       5.02       7.88       2.81      -0.20  388.6  236.7 p0
  41  -14   -2       1.59      10.23       3.46       0.06  389.1  241.6 p0
  41    1   -3       4.52      10.18       4.59       0.41  413.3  379.8 p0
  41   17   -4      14.99       5.74       5.51      -1.15  427.1  523.9 p0
  42  -16   -2      16.69      10.31       4.25       0.47  377.1  224.0 p0
  42  -15   -2      14.43      10.09       4.73      -0.14  375.7  237.0 p0
  42   -1   -3      22.55      12.85       4.46      -0.27  397.4  364.2 p0
  42    0   -3      14.76       9.30       3.86      -0.25  399.9  376.1 p0
  42   15   -4       6.59       9.20       5.09       0.63  422.1  506.3 p0
  42   16   -4      -2.23      10.87       3.20       0.41  419.7  519.2 p0
  43  -17   -2       1.32       7.92       4.76       0.67  362.7  218.4 p0
  43  -16   -2      18.67       6.94       4.62      -0.76  364.3  225.3 p0
  43   -2   -3      14.71      10.42       4.61       0.07  385.9  358.5 p0
  43   -1   -3      10.44       8.16       3.98      -0.14  388.5  360.5 p0
  43   14   -4      21.23       8.06       4.26      -0.28  406.7  504.6 p0
  43   15   -4       4.74       8.05       4.19       0.33  415.2  513.6 p0
  44   -3   -3      16.24       8.60       6.39       0.06  379.5  343.9 p0
  44   -2   -3      14.12      11.32       5.60      -0.18  380.0  357.8 p0
  44   13   -4       4.74       9.90       4.00       0.09  399.3  492.0 p0
  44   14   -4       5.51       7.94       4.52       0.66  399.8  509.0 p0
  45   -4   -3      14.98       9.53       4.00      -0.17  365.1  336.2 p0
  45   -3   -3       8.04       8.41       4.15       0.09  365.6  351.2 p0
  46   -5   -3      20.84       9.26       5.18      -0.22  352.6  333.6 p0
  46   -4   -3      22.17      11.81       6.69      -0.19  355.2  340.6 p0
End of reflections
--- End crystal
----- End chunk -----
----- Begin chunk -----
Image filename: proc_data_v2/LysoS1_001_00000_all_nobg_cumfrom0.h5
Event: entry//22
Image serial number: 23
hit = 1
indexed_by = debug-nolatt-nocell
n_indexing_tries = 1
photon_energy_eV = 495937.000000
beam_divergence = 0.00e+00 rad
beam_bandwidth = 1.00e-08 (fraction)
average_camera_length = 1.570000 m
num_peaks = 65
num_saturated_peaks = 0
peak_resolution = 3.934114 nm^-1 or 2.541868 A
Peaks from peak search
  fs/px   ss/px (1/d)/nm^-1   Intensity  Panel
 815.61   75.10       3.27       20.78   p0
 606.92   81.34       3.94       19.45   p0
 901.30   96.63       3.40       20.69   p0
 752.50  101.91       2.88      281.11   p0
 777.36  117.28       2.64       77.17   p0
 899.13  121.11       3.10       34.11   p0
 607.32  129.67       3.44       17.54   p0
 801.52  131.87       2.46      231.24   p0
 714.10  143.83       2.44      220.73   p0
 826.75  147.52       2.33       36.96   p0
 626.64  155.04       3.00      141.16   p0
 956.68  155.26       3.28       89.32   p0
 651.11  170.39       2.61      130.20   p0
 763.74  174.04       1.87      205.46   p0
 884.13  179.97       2.32      210.43   p0
 796.35  191.37       1.64      135.15   p0
 588.18  197.67       3.07      125.01   p0
 917.40  197.30       2.49       92.60   p0
 700.31  200.71       1.84       93.74   p0
 612.73  212.57       2.67      373.10   p0
 942.01  212.23       2.66       90.38   p0
 758.64  233.77       1.07      495.25   p0
 669.90  244.73       1.75      244.58   p0
 903.04  254.24       1.91      160.42   p0
 694.80  259.48       1.35      103.10   p0
1034.04  262.06       3.65       36.99   p0
 937.22  271.05       2.30      336.74   p0
 840.05  283.00       0.95       61.36   p0
 552.90  300.36       3.15       22.94   p0
 995.04  303.79       3.05      113.89   p0
 689.34  319.02       1.24      632.57   p0
 602.22  330.77       2.48      316.35   p0
 714.67  334.24       0.95      474.04   p0
1053.66  336.67       3.89       16.27   p0
 514.05  342.46       3.72       33.24   p0
1051.34  349.34       3.88       16.88   p0
 747.75  351.93       0.72       90.67   p0
 683.73  377.44       1.62       36.84   p0
 519.66  381.27       3.75       24.24   p0
 918.64  387.07       2.25       29.54   p0
 596.79  390.04       2.77       77.60   p0
 709.19  393.45       1.50      600.72   p0
 904.31  399.00       2.16       28.26   p0
 516.36  400.71       3.87       20.35   p0
 621.50  405.30       2.56      620.72   p0
 854.16  413.78       1.80      325.06   p0
 631.68  419.69       2.55       23.75   p0
 645.36  420.27       2.40       26.68   p0
 566.32  434.40       3.43       20.22   p0
 678.97  437.22       2.24       42.96   p0
 791.80  440.76       1.82      515.10   p0
 460.31  443.33       4.81       15.91   p0
 799.27  443.47       1.87       28.80   p0
 921.48  449.34       2.79       39.82   p0
 704.11  452.64       2.23     1129.39   p0
 711.79  454.54       2.20       42.85   p0
 946.33  463.68       3.18       21.71   p0
 728.60  467.10       2.28       52.89   p0
 737.05  469.68       2.28      271.19   p0
 859.32  475.17       2.56       42.18   p0
 760.62  483.72       2.41       26.70   p0
 786.38  499.21       2.62       35.32   p0
 492.00  514.67       4.90       16.35   p0
 671.37  532.69       3.42       18.13   p0
 845.33  532.34       3.21       19.69   p0
End of peak list
--- Begin crystal
Cell parameters 7.85344 7.88676 3.81171 nm, 91.05644 89.56557 90.23293 deg
astar = +0.0257124 -0.1174687 +0.0418903 nm^-1
bstar = +0.1222914 +0.0309075 +0.0131215 nm^-1
cstar = -0.0418118 +0.0807588 +0.2461387 nm^-1
lattice_type = triclinic
centering = P
unique_axis = ?
profile_radius = 0.00000 nm^-1
predict_refine/det_shift x = 0.020 y = -0.066 mm
diffraction_resolution_limit = 3.85 nm^-1 or 2.60 A
num_reflections = 427
num_saturated_reflections = 0
num_implausible_reflections = 0
Reflections measured after indexing
   h    k    l          I   sigma(I)       peak background  fs/px  ss/px panel
 -28  -26    6       8.63      10.78       5.12       0.68  480.4  522.0 p0
 -28  -25    6      23.52      14.41       7.47      -0.05  489.1  527.3 p0
 -27  -29    6      29.67      12.56       4.44      -0.64  458.0  510.8 p0
 -26  -33    6       5.62      10.84       7.02       1.26  423.9  497.2 p0
 -26  -32    6       6.13       9.24       5.00       0.27  432.7  499.5 p0
 -26  -13    5      17.24      11.31       7.74       0.66  605.5  534.3 p0
 -26  -12    5      21.88      10.68       5.61      -0.45  608.2  536.5 p0
 -25  -36    6      17.41      11.22       5.08       0.07  399.6  475.0 p0
 -25  -35    6      10.15       7.14       4.50      -0.33  409.3  484.2 p0
 -25  -16    5      23.52      12.48       5.49      -0.38  577.1  512.0 p0
 -25  -15    5      19.95      11.51       5.40      -0.20  583.9  516.2 p0
 -24  -19    5      13.27       8.67       6.69       0.14  550.8  496.7 p0
 -24    0    4       9.88      11.85       8.85       0.17  718.6  537.5 p0
 -24    1    4       5.53      13.90       7.39       1.55  730.3  536.8 p0
 -23  -23    5       3.48      16.52       5.53       0.48  517.7  483.2 p0
 -23  -22    5      14.42       9.33       3.84      -0.72  530.4  489.5 p0
 -23   -3    4      37.03      18.92       8.37      -0.78  697.3  522.3 p0
 -23   -2    4       4.67      17.97       5.96       0.41  708.0  524.5 p0
 -22  -26    5      30.18      12.92       4.49      -0.44  493.4  467.9 p0
 -22  -25    5       9.22       9.38       4.78       0.28  506.1  475.2 p0
 -22   -6    4      38.10      11.80      10.72      -0.26  676.9  504.0 p0
 -22   -5    4      13.48      17.63       7.06      -0.41  684.6  509.2 p0
 -21  -29    5      20.69       7.70       5.71       0.31  468.0  449.7 p0
 -21  -28    5      18.47      14.33       4.99      -0.51  479.8  453.9 p0
 -21   -9    4      30.13      11.94       7.78      -0.23  645.6  494.7 p0
 -21   -8    4      28.91      14.59      11.44       0.11  657.3  489.9 p0
 -21   10    3      -3.26      18.03       8.01       1.66  817.4  532.5 p0
 -20  -33    5       7.43      11.72       4.94      -0.28  440.9  435.2 p0
 -20  -32    5      18.25      12.37       4.19      -0.54  448.7  439.4 p0
 -20  -13    4       2.81      16.24       5.38       0.52  615.5  478.2 p0
 -20  -12    4      37.89      16.57       7.09      -0.79  623.2  479.4 p0
 -20    6    3      -6.95      18.93       6.39       1.18  787.3  514.0 p0
 -20    7    3      20.15      12.55       4.55      -1.26  796.0  516.2 p0
 -19  -36    5      12.11       5.97       3.82       0.22  410.6  416.9 p0
 -19  -35    5      17.80      10.33       4.45      -0.19  425.3  426.1 p0
 -19  -16    4      19.67      11.79       5.37      -1.04  595.1  455.9 p0
 -19  -15    4      24.63      11.95       7.05      -0.00  603.9  463.2 p0
 -19    3    3      60.82      21.15      11.81      -1.46  763.9  494.7 p0
 -19    4    3      30.45       9.37       6.94      -0.93  764.7  500.0 p0
 -19   21    2      18.26      14.18       8.35       0.81  922.0  527.3 p0
 -19   22    2      50.42      14.58       8.13      -0.72  927.8  532.5 p0
 -18  -40    5      11.94       8.58       6.24       0.00  384.5  406.4 p0
 -18  -39    5       5.74       9.13       4.72       0.10  385.2  404.6 p0
 -18  -19    4      23.12      15.66      10.02      -0.30  568.8  447.7 p0
 -18  -18    4      20.56      12.68       5.31      -0.12  572.5  446.9 p0
 -18    0    3      43.07      12.78       7.18      -2.09  738.6  485.4 p0
 -18    1    3      35.82      15.19       9.33       0.18  745.3  479.7 p0
 -18   19    2     -13.31      17.20       6.14       1.43  901.4  516.2 p0
 -17  -23    4      12.57      12.52       4.66       0.69  536.7  425.1 p0
 -17  -22    4      33.63      14.61       5.56      -0.27  542.4  427.4 p0
 -17   -3    3      22.04      18.09      10.71       0.58  715.3  467.2 p0
 -17   -2    3      26.09      13.59       7.55       0.62  717.0  467.4 p0
 -17   16    2      19.77      13.68      10.18       0.10  878.1  499.0 p0
 -17   33    1      20.61      14.67       7.17       0.35 1032.4  534.3 p0
 -17   34    1      -0.03       9.83       5.26       0.52 1043.1  537.5 p0
 -16  -26    4      17.12      11.06       7.93       0.19  513.4  407.9 p0
 -16  -25    4      12.81      12.23       5.55      -0.80  518.1  409.1 p0
 -16   -6    3      12.33      10.09       7.18       1.63  683.9  448.9 p0
 -16   -5    3      32.38      19.36       9.79       1.78  700.6  452.1 p0
 -16   13    2      23.76      16.30       7.00      -0.75  858.7  485.7 p0
 -16   30    1      -4.92      15.10       5.30       1.09 1009.1  521.0 p0
 -16   31    1      10.84       9.66       5.50       0.76 1018.8  525.3 p0
 -15  -29    4      12.47      16.60       7.13      -0.33  487.0  397.6 p0
 -15  -28    4      25.04      14.99       8.40      -0.03  495.8  398.8 p0
 -15   -9    3      30.74      17.59       8.28      -1.22  666.6  436.6 p0
 -15   -8    3      12.35      12.86       9.33       1.86  667.3  440.9 p0
 -15   10    2      47.73      19.91       7.19      -0.72  832.4  473.4 p0
 -15   27    1      39.15      10.81       9.28      -0.66  979.7  505.7 p0
 -15   28    1      33.96       9.88       7.28      -0.84  994.4  510.0 p0
 -14  -33    4      32.63      10.73       5.82      -0.30  449.9  376.1 p0
 -14  -32    4      12.27      14.23       6.92       0.67  460.7  382.3 p0
 -14  -13    3      -2.39      26.56       8.56       2.06  627.5  417.1 p0
 -14  -12    3      52.03      21.81       7.89       0.42  638.2  420.4 p0
 -14    6    2      39.09      12.68      11.66       0.70  797.3  449.9 p0
 -14    7    2     -13.39      21.33       8.63       1.50  809.0  454.2 p0
 -14   24    1      18.08      10.26       7.44       0.37  954.4  491.5 p0
 -14   25    1      20.14      14.42       8.93       0.06  963.1  490.7 p0
 -14   41    0      42.40      10.09       5.93      -0.47 1112.7  523.8 p0
 -14   42    0       0.53      10.10       3.82       0.36 1119.5  521.0 p0
 -13  -36    4      35.88      11.58       4.35      -0.56  427.6  364.8 p0
 -13  -35    4       5.93      10.64       4.92       0.14  440.3  366.1 p0
 -13  -16    3      35.38      14.78       8.52      -0.45  603.1  399.9 p0
 -13  -15    3      50.12      19.13      18.12       1.73  618.9  403.1 p0
 -13    3    2      38.88      17.39      11.74      -0.73  771.9  442.6 p0
 -13    4    2      24.11      15.11      10.26       1.06  779.7  444.9 p0
 -13   21    1       3.36      15.19       6.06       0.34  930.0  475.2 p0
 -13   22    1      10.78      16.71       6.16       1.25  940.7  475.4 p0
 -13   39    0      10.91       6.75       3.71      -0.45 1090.1  506.8 p0
 -12  -40    4      19.29      12.85       3.85      -0.45  394.5  346.3 p0
 -12  -39    4      37.11       7.31       4.73      -0.85  400.2  350.5 p0
 -12  -19    3      16.12      14.38       8.53      -0.79  576.8  388.6 p0
 -12  -18    3      -8.95      15.77       7.60       2.45  591.5  384.8 p0
 -12    0    2      18.10      19.89       6.20      -1.19  749.6  428.4 p0
 -12    1    2       0.80      16.34       8.62       2.30  763.3  422.6 p0
 -12   18    1      10.05      26.51      11.96       1.27  908.7  458.9 p0
 -12   19    1      32.49      14.07       7.44      -0.13  915.4  461.2 p0
 -12   36    0       8.32       9.52       3.58      -0.17 1073.8  490.5 p0
 -11  -44    4       9.75       8.58       3.97      -0.15  359.4  325.8 p0
 -11  -43    4      17.61      10.73       2.78      -0.38  370.2  329.0 p0
 -11  -23    3      22.33      15.03       8.35       0.47  549.7  374.1 p0
 -11  -22    3      20.80      13.29       5.78      -0.66  556.4  368.3 p0
 -11   -3    2      55.88      25.67      10.86      -2.01  725.2  405.1 p0
 -11   -2    2      19.36      28.76      12.16       1.00  733.0  411.3 p0
 -11   15    1      16.47      18.20       7.59       0.15  888.3  443.7 p0
 -11   16    1      22.15      16.44       9.04       0.87  891.0  442.9 p0
 -11   33    0      -2.09       7.85       4.44       1.03 1043.4  472.2 p0
 -11   34    0      38.45      11.24       8.21      -0.31 1054.1  476.5 p0
 -10  -26    3      18.25      11.88       6.04      -0.87  528.4  353.8 p0
 -10  -25    3       9.80      11.90       6.17       0.41  534.1  360.0 p0
 -10   -6    2       9.19      23.34      10.22       0.29  698.9  392.8 p0
 -10   -5    2     674.08      50.25      71.84       5.64  709.6  393.1 p0
 -10   12    1     -28.08      20.82       8.01       2.97  861.0  424.4 p0
 -10   13    1      26.64      24.21       8.76       1.28  871.7  429.6 p0
 -10   30    0      21.30       8.41       4.88      -0.36 1019.1  457.9 p0
 -10   31    0       4.79       9.72       3.68       0.06 1027.8  467.2 p0
  -9  -29    3       8.26      10.89       6.71       0.95  500.0  343.5 p0
  -9   -9    2     -14.18      23.16       9.42       1.41  678.6  373.6 p0
  -9    9    1      24.45      23.38      13.78       1.61  841.6  412.1 p0
  -9   10    1      28.18      25.34      13.39       1.07  844.4  413.4 p0
  -9   27    0      14.81       8.47       3.30      -0.14  999.7  451.7 p0
  -9   28    0      -5.14       8.54       3.87       1.37 1001.4  452.9 p0
  -9   44   -1      -4.49      12.43       6.34       1.60 1150.1  485.0 p0
  -9   45   -1      10.67       8.15       2.99      -0.26 1159.8  478.2 p0
  -8  -33    3       5.47      14.91       6.17       0.38  465.9  323.0 p0
  -8  -32    3      23.87      13.83       9.52       0.15  474.7  320.3 p0
  -8  -13    2      90.08      20.18      14.23      -2.10  642.5  358.0 p0
  -8  -12    2      81.86      16.98      11.25      -2.56  654.2  366.3 p0
  -8    6    1      21.22      23.84      11.83       0.82  813.3  393.8 p0
  -8   24    0      25.82       9.87       6.29      -1.79  968.4  432.4 p0
  -8   25    0      21.74      12.08       6.64       0.51  983.1  437.6 p0
  -8   41   -1      32.15      12.07       5.73      -0.16 1122.7  461.7 p0
  -8   42   -1      10.21       9.21       6.71      -0.05 1134.4  472.0 p0
  -7  -37    3      22.94      10.58       8.88      -0.48  432.8  308.5 p0
  -7  -36    3      13.40       8.84       6.00       0.09  438.6  307.7 p0
  -7  -16    2      11.98      11.84       5.86      -0.00  623.1  345.8 p0
  -7  -15    2      44.28      20.86      10.33      -0.17  630.9  349.0 p0
  -7    3    1      37.86      27.37      13.81       2.11  790.9  381.6 p0
  -7    4    1      99.29      28.73      12.22      -0.90  797.7  381.8 p0
  -7   21    0      13.54      14.80       6.86      -0.95  944.0  415.1 p0
  -7   22    0      20.54      22.17       5.60      -0.36  957.7  418.4 p0
  -7   38   -1      38.73      10.43       6.09      -0.49 1100.4  445.4 p0
  -7   39   -1      19.23      16.43       6.26       0.24 1108.1  451.7 p0
  -6  -40    3      15.92      11.16       4.01      -0.57  411.5  289.2 p0
  -6  -39    3      12.23       7.21       4.20      -0.71  422.2  290.5 p0
  -6  -19    2      11.55      13.23       8.31       0.97  598.8  334.5 p0
  -6    0    1      55.28      21.52      15.85       0.29  766.6  371.3 p0
  -6    1    1      28.76      29.25      15.82      -0.33  768.3  370.5 p0
  -6   18    0      39.78      19.37      10.36      -0.24  920.7  404.9 p0
  -6   19    0      34.60      21.09       8.13       1.04  934.4  405.1 p0
  -5  -44    3      26.97      11.16       5.98      -0.33  372.4  269.7 p0
  -5  -43    3       9.25       9.89       4.30       0.22  381.2  274.9 p0
  -5  -22    2      56.65      22.29       6.17      -1.11  570.4  314.2 p0
  -5   -3    1      60.02      42.35      14.51      -0.89  738.2  351.0 p0
  -5   -2    1     202.86      50.60      36.11       2.06  749.0  351.3 p0
  -5   15    0      27.53      15.80      10.83       2.12  903.3  389.6 p0
  -5   16    0       9.27      22.94       9.93       2.18  910.0  390.8 p0
  -5   33   -1      24.65       9.82       6.74      -0.45 1056.4  418.1 p0
  -4  -26    2      38.36       9.68       9.14      -0.90  535.4  293.7 p0
  -4  -25    2      54.43      15.81       7.13      -0.63  548.1  301.0 p0
  -4   -6    1     562.07      53.78      82.68       6.57  714.9  334.8 p0
  -4   12    0      25.86      13.64       8.91       2.17  873.0  366.3 p0
  -4   13    0      13.53      24.41      11.21       1.67  880.7  373.6 p0
  -4   30   -1       5.07      17.25       4.94       0.52 1035.1  406.9 p0
  -3  -29    2      13.36       9.92       3.76      -1.52  515.0  286.5 p0
  -3  -10    1      27.11      20.02      12.42       0.68  679.8  322.2 p0
  -3   -9    1     701.77      52.88      82.04       3.79  689.5  319.5 p0
  -3    9    0      18.19      19.04      14.11       1.31  848.6  350.0 p0
  -3   10    0      49.84      36.57      16.84       2.60  861.3  357.3 p0
  -3   27   -1       9.81       9.32       4.55       0.27 1007.7  393.6 p0
  -3   28   -1      14.49      15.17       5.67      -0.52 1017.4  392.8 p0
  -3   44   -2       2.10       9.50       4.27       0.29 1161.1  425.9 p0
  -2  -33    2       9.98      11.40       5.19       0.57  482.9  268.9 p0
  -2  -32    2      19.50      11.06       6.19      -0.30  485.7  269.2 p0
  -2  -13    1      27.01      17.62       8.80      -0.71  659.5  308.0 p0
  -2  -12    1      11.73      20.44       7.42      -0.19  669.2  304.2 p0
  -2    6    0      78.51      34.14      23.61       2.79  826.3  338.8 p0
  -2    7    0      98.00      36.04      17.14       1.76  838.0  342.0 p0
  -2   24   -1      20.37      12.37       6.59      -0.50  991.4  374.3 p0
  -2   25   -1      38.65      11.22       6.42      -0.88  996.1  379.6 p0
  -2   41   -2       7.04       8.41       4.60       0.15 1134.7  407.6 p0
  -2   42   -2       5.71       7.97       3.74       0.03 1142.4  410.9 p0
  -1  -37    2       3.18      10.17       5.58       0.67  447.8  242.4 p0
  -1  -36    2      11.32       8.15       4.78      -0.68  455.6  244.7 p0
  -1  -16    1      24.08      17.25       6.87      -0.86  634.1  284.7 p0
  -1    3    0      88.44      92.85      41.40       7.07  800.9  324.5 p0
  -1    4    0      51.32      49.29      28.38       5.44  810.7  331.7 p0
  -1   21   -1      35.24      18.23       5.87      -0.46  961.0  357.1 p0
  -1   22   -1      19.83      10.10       4.52      -1.05  974.7  357.3 p0
  -1   38   -2      19.89      11.47       5.16       0.12 1117.4  392.4 p0
  -1   39   -2      14.69      11.61       4.15      -0.35 1120.1  392.6 p0
   0  -41    2      20.84       8.38       3.85      -0.57  414.8  225.9 p0
   0  -40    2       4.70      11.96       5.58      -0.05  421.5  234.1 p0
   0  -39    2       2.46       9.95       3.87       0.71  427.2  233.4 p0
   0  -20    1      52.75      24.60      10.25      -0.40  600.0  271.2 p0
   0  -19    1      20.08      22.61       8.82      -0.85  610.8  272.4 p0
   0   18   -1      63.95      18.14       9.14      -1.66  937.7  346.8 p0
   0   19   -1      -3.73      17.75       5.06      -0.60  943.4  345.0 p0
   0   35   -2      10.97      12.21       6.04      -0.09 1090.0  373.1 p0
   0   36   -2       5.37      12.36       4.58       0.20 1098.7  380.3 p0
   1  -44    2       9.37       9.19       5.27      -0.03  388.4  217.6 p0
   1  -43    2      14.39       6.82       4.35      -1.06  395.2  220.9 p0
   1  -23    1      40.48      15.61       9.07      -0.77  576.7  258.9 p0
   1  -22    1      41.11      20.49       8.19      -0.05  585.4  256.2 p0
   1   -4    0     104.21      50.12      23.04      -2.87  746.5  294.7 p0
   1   -3    0     142.11      53.49      31.93      -6.69  756.2  299.0 p0
   1   15   -1     -14.54      21.85       7.41       1.33  917.3  327.5 p0
   1   16   -1      -4.00      16.79       7.05       0.66  918.0  331.8 p0
   1   32   -2      16.10       8.99       3.93       0.06 1061.7  360.8 p0
   1   33   -2      25.74       9.81       5.16      -0.72 1077.4  361.1 p0
   2  -27    1       8.22      12.69       4.47      -0.28  545.6  241.4 p0
   2  -26    1      22.58      14.53       8.25       0.47  548.4  242.6 p0
   2   -7    0      11.95      19.74      10.53       1.26  717.2  275.4 p0
   2   -6    0     109.12      25.30      11.60      -6.95  729.9  275.7 p0
   2   12   -1      57.43      16.18       9.25      -2.47  888.0  317.2 p0
   2   13   -1      26.11      26.22      10.66       0.97  896.7  315.5 p0
   2   29   -2       0.41      11.54       4.56       0.55 1042.3  349.5 p0
   2   30   -2       6.77      14.09       7.13       0.90 1051.0  344.8 p0
   3  -30    1      12.16      11.51       4.91      -0.35  521.3  226.1 p0
   3  -29    1      39.78      11.49       5.50      -1.37  525.0  227.4 p0
   3  -10    0     212.62      34.86      29.13      -0.11  695.8  260.2 p0
   3   -9    0      18.67      24.81       8.28      -1.31  703.5  262.4 p0
   3    9   -1      51.68      21.20      12.79      -0.07  866.6  295.0 p0
   3   26   -2       7.65      15.37       5.42       0.03 1014.0  331.3 p0
   3   27   -2      32.91      12.97       5.91      -0.57 1027.7  329.5 p0
   3   43   -3       4.53       7.39       3.59      -0.06 1168.4  367.6 p0
   3   44   -3      19.13       9.39       4.85      -0.10 1175.1  361.8 p0
   4  -34    1      26.20      12.80       5.30      -0.45  487.2  205.6 p0
   4  -33    1       4.22       8.25       4.20      -0.21  499.9  205.9 p0
   4  -13    0     283.65      31.10      29.88       2.31  670.5  245.9 p0
   4    6   -1     198.32      37.95      34.59       2.10  841.3  283.7 p0
   4   23   -2      16.10      19.89       7.27       0.54  990.6  314.0 p0
   4   24   -2      18.73      15.09       8.93      -0.22 1003.3  313.3 p0
   4   41   -3       5.25       7.95       3.89      -0.29 1155.7  354.6 p0
   5  -37    1      47.68      12.66       6.08      -0.34  460.8  192.3 p0
   5  -36    1      12.47      12.87       6.56      -0.18  472.6  192.6 p0
   5  -17    0      37.39      21.79       6.90      -0.31  640.4  230.4 p0
   5  -16    0      46.05      18.88       7.65      -1.54  648.1  227.6 p0
   5    2   -1     145.71      48.73      21.57      -1.97  807.2  263.2 p0
   5    3   -1      51.64      26.18      15.12      -4.75  815.9  272.4 p0
   5   20   -2      36.77      14.44       9.21      -1.04  963.3  301.7 p0
   5   21   -2      19.64      16.14       4.85      -0.73  980.0  304.0 p0
   5   38   -3       6.12      11.59       4.22      -0.02 1127.4  338.3 p0
   6  -41    1      12.65       8.82       4.67      -0.03  432.8  170.8 p0
   6  -40    1       7.08       9.45       3.43      -0.16  439.5  176.1 p0
   6  -20    0     416.05      50.03      50.49       2.10  613.0  213.1 p0
   6  -19    0      21.18      13.90       7.65      -1.17  626.8  218.4 p0
   6   -1   -1      51.50      34.86      16.70      -3.19  785.8  248.9 p0
   6    0   -1       5.76      27.10      12.51      -1.31  795.6  257.2 p0
   6   17   -2       2.73      20.62       6.53      -0.09  941.9  285.5 p0
   6   18   -2       7.26      18.63       9.90       2.58  956.6  286.7 p0
   6   35   -3      27.11      11.90       6.12       0.06 1106.0  321.0 p0
   7  -45    1      13.13       9.68       4.91      -0.40  396.7  156.3 p0
   7  -44    1      12.33       7.68       3.87       0.04  405.4  152.6 p0
   7  -24    0      26.71      15.08       7.15      -0.10  580.0  195.6 p0
   7  -23    0     192.05      25.90      26.69       1.29  588.7  198.8 p0
   7   -4   -1     554.79      57.94      57.99       3.60  758.5  233.6 p0
   7   -3   -1      -0.70      29.13      12.44       2.24  765.2  239.9 p0
   7   14   -2      37.74      25.76      11.93      -0.31  919.6  269.2 p0
   7   15   -2      22.54      15.99       8.68      -0.43  928.3  276.4 p0
   7   32   -3     -11.48      11.01       3.79       0.50 1077.7  302.7 p0
   7   33   -3      28.36       8.39       4.80      -1.26 1086.4  303.0 p0
   8  -27    0      27.16      14.04       4.25      -0.41  557.6  180.3 p0
   8  -26    0      27.58      11.26       5.05      -1.15  567.4  183.6 p0
   8   -7   -1      25.10      25.36      10.50       0.38  737.2  217.4 p0
   8   11   -2      14.84      20.59       6.93       0.67  892.2  257.9 p0
   8   12   -2     241.37      34.78      35.04       0.21  905.0  254.2 p0
   8   29   -3       0.25      16.02       6.34       0.72 1051.3  289.5 p0
   8   30   -3      -2.03      13.60       6.27       1.31 1066.0  293.7 p0
   9  -31    0      13.28      15.68       8.34       0.54  526.5  163.8 p0
   9  -30    0      42.17      12.58       8.84      -0.74  535.3  168.1 p0
   9  -11   -1     148.69      34.45      17.36       0.47  701.1  202.9 p0
   9  -10   -1      47.17      17.84      10.08      -3.04  713.8  207.1 p0
   9    8   -2       5.57      22.87       7.05      -0.26  868.9  237.7 p0
   9    9   -2      32.81      17.07       7.93      -1.18  878.6  245.9 p0
   9   26   -3       1.89      11.50       4.97       0.90 1033.0  269.2 p0
   9   27   -3       9.47       7.83       6.23       1.20 1034.7  276.5 p0
   9   43   -4      15.18      10.50       5.28       0.09 1180.3  308.5 p0
   9   44   -4      16.97       9.55       3.15      -0.47 1191.0  305.8 p0
  10  -34    0      27.53      12.50       4.56      -0.74  498.2  145.5 p0
  10  -33    0      36.24      11.66       4.53      -0.74  506.9  152.8 p0
  10  -14   -1      20.72      10.24       8.06      -0.19  679.7  192.6 p0
  10  -13   -1      18.46      23.34       9.41       0.30  683.5  188.8 p0
  10    5   -2      38.57      13.87      11.66      -1.54  840.5  227.4 p0
  10    6   -2      53.57      18.77       8.07      -1.35  852.3  228.6 p0
  10   23   -3      31.76      15.54       6.03      -0.72 1005.6  261.9 p0
  10   24   -3      16.70      19.53       6.54       0.72 1012.3  259.2 p0
  10   40   -4      15.92       8.01       4.87      -0.61 1160.0  295.2 p0
  10   41   -4      16.36      12.00       4.52      -0.16 1164.7  292.5 p0
  11  -38    0       8.24      11.29       4.28       0.19  470.1  131.0 p0
  11  -37    0      16.97      13.29       5.85       0.13  475.8  132.3 p0
  11  -17   -1     182.22      29.54      24.79       1.82  651.4  170.3 p0
  11    2   -2      24.29      11.51       8.06       0.06  819.2  205.1 p0
  11    3   -2      42.52      17.78       8.68      -2.87  827.9  214.4 p0
  11   20   -3      21.85      11.76       5.37      -0.83  979.3  238.7 p0
  11   21   -3      34.43      10.44       9.26      -0.57  988.0  240.9 p0
  11   37   -4      -0.40       9.65       5.35       0.44 1136.6  272.0 p0
  11   38   -4      17.91       4.17       5.82      -0.25 1146.4  276.2 p0
  12  -42    0      14.29       7.72       4.51      -0.28  436.0  110.5 p0
  12  -41    0       7.11       9.91       2.55      -0.38  440.8  117.7 p0
  12  -21   -1      30.47      14.21       6.39      -1.26  619.3  158.8 p0
  12  -20   -1     186.49      23.03      24.43       2.64  626.0  155.0 p0
  12   -1   -2     158.32      38.97      21.59       1.74  798.8  191.8 p0
  12   17   -3      15.50      13.99       7.91       0.39  954.9  229.4 p0
  12   18   -3      38.44      10.10       5.99      -1.84  963.6  225.6 p0
  12   34   -4       5.24      13.19       6.72       0.30 1107.3  264.7 p0
  12   35   -4      34.19      12.60       6.87      -0.31 1118.0  264.9 p0
  13  -44    0      16.68       7.16       5.03      -0.37  415.4   95.5 p0
  13  -24   -1      20.32      13.54       6.29      -0.48  598.0  142.5 p0
  13  -23   -1      15.07      11.07       4.81      -0.64  602.7  144.8 p0
  13   -5   -2     266.66      37.06      28.19       1.78  764.8  174.3 p0
  13   -4   -2      29.75      20.34       9.75       0.16  771.5  179.6 p0
  13   14   -3      17.79      22.83       7.56       0.54  934.6  212.1 p0
  13   15   -3      85.49      29.56      16.01       1.63  944.3  213.4 p0
  13   32   -4       8.75      10.37       4.83       0.49 1089.7  246.7 p0
  14  -28   -1      13.29       7.14       1.89      -1.39  559.9  123.0 p0
  14  -27   -1      32.21      11.87       4.12      -1.47  572.6  127.3 p0
  14   -8   -2       1.11      13.00       6.48       0.10  744.4  157.1 p0
  14   -7   -2      -6.95      15.86       6.43       0.29  746.1  165.3 p0
  14   11   -3      29.12      19.27       9.53       1.15  912.2  197.9 p0
  14   28   -4      13.37      10.11       6.50      -0.01 1056.6  227.2 p0
  14   29   -4       9.44      12.40       6.16       0.93 1066.3  235.4 p0
  15  -31   -1      16.73      15.72       6.69       0.94  536.5  103.7 p0
  15  -30   -1       6.93      12.76       7.09       1.17  542.3  110.0 p0
  15  -11   -2     295.06      34.05      34.99       1.34  714.1  143.8 p0
  15    8   -3     236.63      34.34      31.75       2.84  884.9  180.6 p0
  15   25   -4       6.71      13.00       7.33       0.97 1031.2  218.9 p0
  15   26   -4      16.08      13.01       5.66      -0.33 1048.0  219.1 p0
  15   42   -5      17.06       9.99       5.48      -0.52 1182.6  248.2 p0
  16  -35   -1      18.64      10.67       3.43      -0.62  504.4   90.2 p0
  16  -34   -1      15.46       7.24       4.66      -0.98  518.2   90.5 p0
  16  -15   -2      10.68      12.14       4.80       0.15  687.0  125.3 p0
  16  -14   -2      92.63      24.36      10.40      -0.25  689.7  130.5 p0
  16    4   -3      32.50      20.68       8.92       0.84  849.8  161.1 p0
  16    5   -3     100.81      21.02      13.51      -0.53  860.5  164.3 p0
  16   22   -4      20.07      10.36       7.43       0.34 1015.9  195.6 p0
  16   23   -4      13.69      17.98       7.68       0.20 1017.6  201.9 p0
  16   39   -5      11.14       9.44       5.27      -0.25 1166.3  229.9 p0
  16   40   -5      17.50      10.61       4.70       0.03 1169.0  232.2 p0
  17  -39   -1      14.38      11.70       4.64       0.11  469.4   71.7 p0
  17  -38   -1      12.83       6.58       4.39      -0.25  482.1   78.9 p0
  17  -18   -2      27.99      16.06       6.49       0.12  659.6  113.0 p0
  17  -17   -2       7.66      15.29       6.18       0.71  664.4  112.3 p0
  17    1   -3      70.75      29.02      15.31       0.43  828.5  148.8 p0
  17    2   -3      24.94      17.19       6.59      -0.97  834.2  149.0 p0
  17   19   -4      36.48      13.07       6.97      -0.97  983.5  184.3 p0
  17   20   -4       7.22      16.39       5.69      -0.30  995.3  182.6 p0
  17   37   -5      15.65       8.27       4.23      -0.26 1145.6  221.9 p0
  18  -42   -1      18.60       8.92       3.58      -0.34  445.0   56.4 p0
  18  -41   -1       8.16       6.66       3.85      -0.53  454.8   62.7 p0
  18  -22   -2      11.02      13.03       6.64       0.44  628.6   92.5 p0
  18  -21   -2      27.00      13.01       6.11      -0.32  632.3  101.7 p0
  18   -2   -3     317.98      35.23      49.71       1.40  802.1  132.5 p0
  18   -1   -3      26.12      13.03       9.22       0.19  808.8  132.8 p0
  18   16   -4      40.94      15.21       5.97      -0.47  963.2  170.1 p0
  18   17   -4      33.55      13.02       6.31      -1.05  972.9  174.3 p0
  18   34   -5      14.50      11.95       4.87       0.44 1124.3  205.6 p0
  19  -25   -2      27.26      17.58       8.21       0.13  601.2   80.2 p0
  19  -24   -2      55.28      17.26       7.37      -0.01  607.0   81.5 p0
  19   -5   -3     159.47      21.00      20.66       0.13  778.8  117.3 p0
  19   13   -4      10.48      19.15       7.85       1.06  938.8  154.8 p0
  19   14   -4      54.30      18.13      12.05       0.13  948.6  151.1 p0
  19   31   -5       5.09       7.96       4.24       0.14 1096.9  182.4 p0
  20  -29   -2      20.37      10.47       5.64       0.60  566.1   59.7 p0
  20  -28   -2      11.80       7.74       3.62       0.12  578.9   69.9 p0
  20   -9   -3      38.57      11.74       7.51      -0.06  748.7  103.7 p0
  20   -8   -3     311.79      37.89      33.64       2.94  753.4  103.0 p0
  20   10   -4      45.43      15.78      10.85       0.37  914.5  141.5 p0
  20   11   -4      35.54      17.34       7.85       0.31  920.2  137.8 p0
  20   28   -5      22.68       9.67       4.73      -0.63 1076.6  169.1 p0
  21  -32   -2      13.01       7.51       5.29      -0.88  539.8   50.4 p0
  21  -31   -2      17.17      14.13       7.84      -0.03  554.5   49.7 p0
  21  -12   -3      26.87      19.55       7.17      -0.28  718.3   84.5 p0
  21  -11   -3      13.36      15.21       6.11      -0.20  733.1   88.7 p0
  21    7   -4       6.05      12.48       5.81       0.19  885.1  123.3 p0
  21    8   -4      57.92      20.25       8.77       0.99  898.9  123.5 p0
  21   25   -5      31.03      12.97       5.18      -0.23 1049.2  154.8 p0
  22  -36   -2      25.94       7.54       5.40      -0.62  507.7   32.9 p0
  22  -35   -2      20.13      11.18       4.39      -0.16  519.4   29.1 p0
  22  -16   -3      16.57       7.22       4.49      -1.32  687.3   73.9 p0
  22  -15   -3      16.02      13.16       6.80      -0.65  693.0   71.2 p0
  22    4   -4      47.69      18.89       7.03      -1.01  865.8  107.0 p0
  22   22   -5      24.72      13.48       6.48      -0.03 1024.9  139.5 p0
  23  -19   -3      27.52       8.27       8.46      -0.41  662.9   48.7 p0
  23  -18   -3      36.95       9.23       5.61      -1.32  670.6   50.9 p0
  23    0   -4      44.21      14.53       9.85      -0.87  829.7   92.5 p0
  23    1   -4      37.99      13.61       6.74       0.04  838.4   94.7 p0
  23   18   -5      18.60      10.88       5.38      -0.82  996.8  123.0 p0
  23   19   -5       1.34      12.20       5.31       0.85 1005.5  125.3 p0
  23   36   -6      -5.78      13.80       4.31       0.61 1149.9  158.6 p0
  24  -23   -3      28.49       9.21       6.40      -1.27  627.8   39.1 p0
  24  -22   -3      43.68      14.45       5.91      -0.75  638.6   36.4 p0
  24   -3   -4      -2.53      17.00       9.01       1.35  812.4   74.2 p0
  24   -2   -4      41.76      20.13       8.29      -0.16  815.1   76.5 p0
  24   15   -5      22.72      16.95       7.61       0.95  969.5  110.7 p0
  24   16   -5      17.48      14.06       5.33       0.08  975.2  110.0 p0
  24   33   -6      10.61      12.32       4.94      -0.01 1126.6  143.3 p0
  25  -25   -3      10.70       6.76       4.09      -0.58  617.2   27.1 p0
  25   -6   -4      21.12      14.76       5.74       0.45  784.0   56.9 p0
  25   -5   -4      24.10      10.59       8.92       0.80  795.8   65.2 p0
  25   12   -5       8.84      14.30       7.94       0.99  946.1   95.5 p0
  25   13   -5      22.15      10.93       6.62      -0.36  955.8  100.7 p0
  25   30   -6      13.99      15.48       5.50       0.29 1104.2  127.0 p0
  26  -10   -4      34.71      17.28       8.34      -0.49  750.9   44.4 p0
  26   -9   -4      40.78      11.45       6.62      -0.80  761.7   46.7 p0
  26    9   -5      29.24      15.77       5.61      -0.52  919.8   77.2 p0
  26   10   -5      23.08      12.27       4.68      -0.51  925.5   79.5 p0
  27  -13   -4       3.93      15.03       7.62       0.86  728.6   27.1 p0
  27  -12   -4      15.49      14.33       6.90       0.91  731.3   25.4 p0
  27    6   -5       8.12       8.64       5.69       0.59  899.4   59.9 p0
  27    7   -5      25.06      10.39       5.79      -0.03  899.1   66.2 p0
  27   24   -6      16.44       7.60       3.61      -1.11 1057.5   94.5 p0
  28    3   -5      15.15      10.69       5.76      -0.48  872.1   52.7 p0
  28   21   -6      20.35       6.62       6.14      -0.67 1035.1   79.2 p0
  29   -1   -5      20.43      14.41       5.56      -0.22  837.0   32.1 p0
  29    0   -5      14.61       9.65       5.12      -0.23  848.7   36.4 p0
  29   18   -6      24.77      13.86       7.39      -0.25 1005.8   64.9 p0
  30   14   -6       6.85       8.91       4.39       0.72  976.7   54.4 p0
  30   15   -6      23.72       9.48       4.39      -0.98  978.4   55.7 p0
  31   11   -6      23.12      11.23       4.38      -1.01  952.4   36.2 p0
  31   12   -6      13.62      14.62       6.78       0.29  957.1   38.4 p0
  31   29   -7      -0.06      12.50       5.44       0.51 1107.5   67.7 p0
  31   30   -7      -6.52       9.75       4.16       0.45 1116.2   69.0 p0
  32    9   -6      13.29       7.53       3.10      -0.34  931.8   25.1 p0
  32   26   -7       1.56       5.34       2.10      -0.65 1086.1   52.4 p0
  32   27   -7       6.43       8.42       5.51       0.44 1089.8   58.7 p0
  33   23   -7      19.62      10.47       4.01      -0.40 1059.8   36.2 p0
  34   20   -7      15.93       9.83       7.14       0.21 1038.4   25.9 p0
End of reflections
--- End crystal
----- End chunk -----
----- Begin chunk -----
Image filename: proc_data_v2/LysoS1_001_00000_all_nobg_cumfrom0.h5
Event: entry//142
Image serial number: 143
hit = 1
indexed_by = none
photon_energy_eV = 495937.000000
beam_divergence = 0.00e+00 rad
beam_bandwidth = 1.00e-08 (fraction)
average_camera_length = 1.570000 m
num_peaks = 50
num_saturated_peaks = 0
peak_resolution = 3.781948 nm^-1 or 2.644140 A
Peaks from peak search
  fs/px   ss/px (1/d)/nm^-1   Intensity  Panel
 807.68  104.73       2.83       77.07   p0
 636.41  107.29       3.40       19.41   p0
 815.68  112.32       2.75       19.21   p0
 833.44  118.38       2.72      475.91   p0
 927.32  132.00       3.20       19.55   p0
 754.34  133.86       2.42       78.51   p0
 674.66  148.36       2.63      104.25   p0
 988.34  155.31       3.62       15.77   p0
 822.78  167.66       2.03       76.73   p0
 745.09  182.45       1.79      138.80   p0
 746.06  190.00       1.68       25.33   p0
 770.77  197.18       1.53       43.87   p0
 999.32  200.01       3.44       15.58   p0
 894.66  201.63       2.20       23.76   p0
1079.29  201.33       4.47       17.74   p0
 919.39  213.71       2.37       35.83   p0
 815.37  216.77       1.36      167.17   p0
 611.49  227.00       2.59       35.49   p0
 945.69  228.29       2.59       52.33   p0
 637.40  239.85       2.18      257.86   p0
1075.99  240.47       4.28       21.52   p0
 761.02  245.31       0.90       45.36   p0
 787.90  259.00       0.69       63.42   p0
 910.32  264.68       1.95       27.62   p0
 583.58  269.30       2.78       22.04   p0
 831.47  279.09       0.85      520.35   p0
 935.73  278.14       2.25      146.38   p0
 961.57  291.16       2.58      602.09   p0
 856.78  292.71       1.12      334.19   p0
 652.67  301.01       1.76       23.29   p0
 698.01  322.99       1.14      156.71   p0
 803.00  321.61       0.40      138.75   p0
 723.57  336.42       0.86      867.93   p0
 951.93  340.05       2.48      137.48   p0
 644.07  350.80       1.97       52.05   p0
 819.48  384.22       1.20       49.08   p0
 844.73  397.65       1.55       81.50   p0
 739.57  399.10       1.36      281.20   p0
 684.99  427.27       2.10       64.63   p0
 587.54  435.68       3.19      151.88   p0
 711.51  440.81       2.05      249.00   p0
 558.33  457.34       3.70       14.02   p0
 861.10  459.45       2.39       35.36   p0
 554.66  462.37       3.78       17.95   p0
 990.99  472.31       3.75       16.61   p0
 682.43  483.50       2.76       35.83   p0
 833.00  501.98       2.78       24.89   p0
 658.37  506.67       3.21       17.62   p0
 753.00  517.16       2.90      106.85   p0
 778.29  530.67       3.06       21.35   p0
End of peak list
----- End chunk -----
----- Begin chunk -----
Image filename: proc_data_v2/LysoS1_001_00000_all_nobg_cumfrom0.h5
Event: entry//72
Image serial number: 73
hit = 1
indexed_by = debug-nolatt-nocell
n_indexing_tries = 1
photon_energy_eV = 495937.000000
beam_divergence = 0.00e+00 rad
beam_bandwidth = 1.00e-08 (fraction)
average_camera_length = 1.570000 m
num_peaks = 87
num_saturated_peaks = 0
peak_resolution = 3.889900 nm^-1 or 2.570760 A
Peaks from peak search
  fs/px   ss/px (1/d)/nm^-1   Intensity  Panel
 903.01   86.22       3.52       21.35   p0
 911.45  113.99       3.26       68.63   p0
 901.12  120.09       3.11       65.94   p0
 911.69  122.69       3.16       20.89   p0
 959.59  151.26       3.33       48.29   p0
 947.45  157.21       3.15       27.91   p0
 936.48  163.69       2.98       77.24   p0
 924.77  169.42       2.80      303.82   p0
 907.34  171.33       2.61       20.98   p0
 913.47  174.76       2.64      123.28   p0
 902.12  180.76       2.47      213.23   p0
 868.10  198.32       1.97      108.28   p0
 856.52  204.96       1.79       90.56   p0
 845.00  210.88       1.63       37.18   p0
 961.42  212.81       2.89      180.91   p0
 949.71  218.61       2.70      390.66   p0
 821.99  222.25       1.33       35.12   p0
1074.96  223.22       4.32       27.82   p0
 938.58  224.67       2.53       63.91   p0
 926.82  230.61       2.34      201.90   p0
 798.49  233.53       1.06       59.52   p0
 915.08  236.35       2.16      886.90   p0
 919.74  238.43       2.21       26.87   p0
1025.68  237.35       3.61       17.35   p0
 903.75  242.46       1.98      719.98   p0
 892.50  247.96       1.81      532.80   p0
 857.82  266.03       1.26      458.02   p0
 611.65  266.00       2.40       21.29   p0
 729.05  269.56       0.86      163.26   p0
 846.54  272.25       1.08       66.49   p0
 600.95  273.00       2.52      122.26   p0
 834.96  277.68       0.90      688.87   p0
 706.13  281.08       1.07      148.06   p0
 822.20  283.63       0.70     2251.03   p0
 812.07  289.01       0.54      682.84   p0
 554.68  297.00       3.13       38.80   p0
 800.59  297.57       0.35     1903.94   p0
 672.22  298.72       1.48       66.61   p0
 660.36  304.18       1.65       56.61   p0
1042.77  303.23       3.71       29.11   p0
 648.75  310.50       1.81       35.13   p0
 754.10  319.29       0.37     8675.30   p0
1019.29  315.63       3.39       16.72   p0
 636.91  316.37       1.98       49.68   p0
 625.40  321.70       2.14       29.33   p0
 743.27  325.03       0.54     1113.38   p0
 731.43  330.86       0.72     3496.63   p0
 614.91  328.67       2.30       42.99   p0
 602.59  334.47       2.48      263.33   p0
 719.81  336.92       0.91      668.15   p0
 591.44  340.31       2.65      123.35   p0
 707.21  342.54       1.10       77.59   p0
 579.84  346.34       2.82       72.21   p0
 962.52  345.27       2.64       31.50   p0
 696.77  348.44       1.27      403.13   p0
 939.04  355.69       2.36       73.68   p0
 662.68  366.63       1.81      337.03   p0
 650.53  372.04       1.99      411.59   p0
 639.09  377.97       2.17      441.80   p0
 628.92  384.72       2.34       52.85   p0
 605.38  396.38       2.71       44.63   p0
 963.53  405.04       2.93       31.97   p0
 952.30  411.32       2.83       44.83   p0
 928.92  423.25       2.65      166.53   p0
 917.78  428.88       2.58       76.02   p0
 906.23  434.89       2.51       86.02   p0
 964.61  443.30       3.22       20.05   p0
 882.82  446.86       2.42      172.46   p0
 871.35  453.00       2.39      543.26   p0
 743.61  455.89       2.10       91.42   p0
 859.63  458.86       2.38      618.44   p0
 848.26  464.31       2.37      598.94   p0
 720.15  467.97       2.35       67.28   p0
 836.80  470.36       2.39      467.44   p0
 696.96  479.52       2.62       52.52   p0
 813.83  482.32       2.46       39.79   p0
 685.45  485.51       2.77       37.21   p0
 802.40  487.77       2.50      166.23   p0
 673.97  491.37       2.92      175.03   p0
 790.48  493.79       2.57      116.10   p0
 779.08  499.65       2.64       91.65   p0
 756.00  510.67       2.81       23.19   p0
 744.33  517.71       2.93       27.63   p0
 616.28  520.89       3.71       45.15   p0
 631.30  534.69       3.74       17.04   p0
 964.65  537.66       4.11       16.41   p0
 927.68  545.98       3.90       15.64   p0
End of peak list
--- Begin crystal
Cell parameters 7.86878 7.90273 3.78119 nm, 89.83742 90.42910 89.71583 deg
astar = -0.1184774 -0.0345927 +0.0303020 nm^-1
bstar = +0.0420912 -0.1154764 +0.0301006 nm^-1
cstar = +0.0383244 +0.0797678 +0.2492298 nm^-1
lattice_type = triclinic
centering = P
unique_axis = ?
profile_radius = 0.00000 nm^-1
predict_refine/det_shift x = 0.011 y = 0.024 mm
diffraction_resolution_limit = 3.70 nm^-1 or 2.70 A
num_reflections = 383
num_saturated_reflections = 0
num_implausible_reflections = 0
Reflections measured after indexing
   h    k    l          I   sigma(I)       peak background  fs/px  ss/px panel
 -43    9    4      23.93       9.71       4.42       0.01 1177.3  366.3 p0
 -42   -9    6       8.43       6.41       2.94      -0.29 1124.3  529.4 p0
 -42    0    5      24.34       7.09       3.67      -0.93 1143.5  443.1 p0
 -42    8    4      25.46       8.18       3.32      -0.89 1166.9  370.2 p0
 -41  -10    6      -2.77      10.64       4.60       0.63 1112.8  531.3 p0
 -41   -1    5      15.31       6.12       5.60       0.03 1137.1  454.0 p0
 -41    7    4       5.05       9.24       5.81      -0.02 1155.4  370.1 p0
 -41   15    3      15.28       8.18       3.47      -0.19 1176.7  300.2 p0
 -40  -11    6      11.38      10.13       4.60       0.24 1098.4  539.2 p0
 -40   -2    5      37.93       9.89       4.53      -0.60 1126.6  453.9 p0
 -40    6    4      33.22      12.92       6.02      -0.19 1145.9  379.9 p0
 -40   14    3       1.90       5.49       3.26      -0.20 1161.2  311.0 p0
 -39   -3    5      21.28       9.85       7.24      -0.72 1109.2  462.7 p0
 -39    5    4      23.84      11.28       6.25       0.01 1136.5  385.8 p0
 -39   13    3       6.21       9.51       4.88      -0.11 1152.8  314.9 p0
 -39   21    2       6.07       5.77       3.66      -0.51 1174.1  237.0 p0
 -38   -4    5      13.81       7.08       4.98      -0.36 1096.7  467.6 p0
 -38    4    4       7.47       8.08       4.69       0.04 1121.0  388.7 p0
 -38   12    3      17.59       9.52       4.30       0.04 1141.3  317.8 p0
 -37   -5    5       4.97       5.64       3.31       0.10 1091.3  467.5 p0
 -37    3    4      -4.13      15.12       4.78       0.33 1111.6  399.6 p0
 -37   11    3      13.35       9.78       4.30       0.14 1130.9  329.7 p0
 -36   -6    5       6.02       8.52       5.80       0.96 1083.8  475.4 p0
 -36    2    4      27.30      11.07       4.14      -0.32 1101.1  406.4 p0
 -35   -7    5       6.85       6.74       4.20      -0.82 1061.3  486.2 p0
 -35   18    2      20.75      11.05       4.58      -0.40 1134.2  257.1 p0
 -35   26    1      12.07       7.46       3.69      -0.17 1152.5  186.2 p0
 -34   -8    5       9.09       8.72       5.63      -0.30 1050.9  491.1 p0
 -34    0    4      16.65       6.42       4.49      -0.26 1074.2  411.2 p0
 -34   17    2      33.32      10.78       7.27      -0.28 1124.8  260.0 p0
 -34   25    1      13.29      11.02       4.80       0.03 1142.1  187.1 p0
 -33   -9    5      17.28      12.94       7.36       0.35 1043.4  499.0 p0
 -33   -1    4      45.98      10.67       5.78      -0.64 1066.7  419.1 p0
 -33   16    2      12.51       8.91       5.77      -0.17 1105.3  269.9 p0
 -33   24    1      20.29      13.01       3.96      -0.02 1129.6  194.9 p0
 -32  -10    5     -11.21       9.46       3.98       1.05 1031.0  505.9 p0
 -32   -2    4      19.38      11.32       4.99      -0.61 1055.3  431.0 p0
 -32    7    3      -0.16      10.42       4.82       1.22 1077.5  342.6 p0
 -32   15    2      15.44      14.04       6.58       0.49 1096.8  276.7 p0
 -32   23    1      16.44       9.34       3.09      -0.38 1117.1  201.8 p0
 -32   31    0      29.47       8.04       4.55      -0.73 1144.5  125.9 p0
 -31  -11    5      -5.88      11.50       4.87       0.63 1022.5  503.7 p0
 -31    6    3       9.23       8.86       5.16      -0.28 1067.1  349.5 p0
 -31   22    1      32.58      10.12       5.02      -0.28 1109.7  209.7 p0
 -31   30    0      13.70       9.18       3.67      -0.61 1133.0  135.8 p0
 -30  -12    5     -13.85      10.33       4.10       1.11 1009.0  509.6 p0
 -30    5    3       4.28      10.18       5.54       0.04 1059.6  355.4 p0
 -30   13    2     -13.63      12.39       5.05       0.66 1078.9  286.5 p0
 -30   21    1      20.35      12.94       5.48      -0.02 1095.2  214.6 p0
 -30   29    0       6.77      12.81       6.08       0.57 1119.5  141.7 p0
 -29  -13    5      29.98      16.45       8.66       0.75 1001.6  518.5 p0
 -29    4    3      -3.63      15.02       4.51       0.20 1043.2  363.3 p0
 -29   12    2       8.14       7.58       4.84      -0.16 1062.5  286.4 p0
 -29   20    1      18.71       4.76       3.75      -1.59 1083.8  215.5 p0
 -29   28    0      -7.56      14.15       6.28       0.54 1108.1  143.5 p0
 -28  -14    5      13.03       8.54       5.14      -0.65  985.1  529.4 p0
 -28    3    3      13.97      13.14       5.81      -0.53 1035.7  370.2 p0
 -28   11    2      30.47       7.03       6.23      -1.14 1057.0  298.2 p0
 -28   19    1      54.62      15.16       6.11      -0.28 1074.3  223.3 p0
 -28   27    0      22.55       7.51       3.78      -0.43 1099.6  156.4 p0
 -27  -15    5      20.42       6.95       5.67      -0.97  973.7  525.2 p0
 -27    2    3      32.71      16.02       5.52      -0.19 1021.2  377.0 p0
 -27   10    2      69.11      17.14      11.03       0.30 1042.5  304.1 p0
 -27   18    1      16.11      13.12       4.19      -0.33 1063.9  233.2 p0
 -27   26    0      30.63       8.23       4.03      -0.59 1082.2  159.3 p0
 -27   34   -1      18.44       6.93       4.15      -0.18 1107.5   89.4 p0
 -26  -16    5      51.22      14.39       7.17       0.06  965.2  537.1 p0
 -26    1    3      13.42      14.57       5.65      -0.10 1010.8  383.9 p0
 -26    9    2      46.52      15.00       7.34      -0.25 1032.1  309.0 p0
 -26   17    1      23.84      13.79       4.68       0.39 1054.4  236.1 p0
 -26   25    0      16.95       9.17       3.94      -0.35 1075.7  165.2 p0
 -26   33   -1      17.04       7.11       3.05      -0.96 1092.0   94.2 p0
 -25  -17    5      21.22      10.24       6.43      -0.45  948.7  543.0 p0
 -25    0    3      32.75      16.01       4.96      -0.64  999.3  388.8 p0
 -25    8    2      66.25      17.07       9.16       0.45 1019.6  315.9 p0
 -25   16    1      13.24      11.15       5.49      -0.40 1040.9  247.0 p0
 -25   24    0      18.55      15.82       5.80       0.34 1062.2  170.0 p0
 -24  -18    5      13.43      10.51       5.37       0.94  943.3  549.9 p0
 -24   -1    3      96.81      20.61      10.89      -0.35  986.9  394.7 p0
 -24    7    2       7.99      15.16       5.97       0.15 1010.2  322.7 p0
 -24   15    1      28.58      10.46       5.71      -1.06 1027.5  244.8 p0
 -23   -2    3      15.30      12.82       5.55      -0.63  970.4  401.5 p0
 -23    6    2      16.10      11.69       5.78      -0.58  998.7  323.6 p0
 -23   14    1       5.35      14.82       7.49       0.15 1016.0  257.7 p0
 -23   38   -2      -2.00       6.78       2.40       0.48 1078.9   38.9 p0
 -22   -3    3      96.46      19.91      10.11       0.01  965.0  405.4 p0
 -22    5    2      83.87      24.50      11.59       0.27  986.3  332.5 p0
 -21   -4    3     100.04      23.99      14.09       0.36  952.5  412.3 p0
 -21    4    2      41.82      20.21       7.14      -0.09  974.8  338.4 p0
 -20   -5    3      23.82      14.21       9.01       1.04  937.0  415.2 p0
 -20    3    2      82.20      24.55      13.57       0.87  964.3  344.3 p0
 -20   28   -1      13.81      10.38       4.90       0.11 1032.2  118.1 p0
 -19   -6    3     236.64      31.88      24.94       0.44  929.6  424.0 p0
 -19    2    2      26.21      20.54       8.66       0.67  950.9  348.1 p0
 -19   19    0     -11.98      11.85       4.77       0.86  994.5  191.9 p0
 -19   27   -1      10.83       6.81       3.84       0.34 1021.8  121.0 p0
 -19   35   -2      13.29       8.94       5.73      -0.44 1038.1   45.1 p0
 -18   -7    3     142.33      33.94      22.66       0.29  917.1  430.9 p0
 -18    1    2     215.82      27.67      22.85       1.00  940.4  356.0 p0
 -18   18    0      37.16      18.13       6.04      -0.49  984.0  201.8 p0
 -18   26   -1      10.82      14.42       6.13       0.55 1002.3  129.9 p0
 -18   34   -2      19.28       8.05       6.41      -0.21 1029.6   53.0 p0
 -17   -8    3     167.72      26.75      23.91       1.37  906.7  435.8 p0
 -17    0    2      -8.37      25.69       8.46       0.89  927.0  360.9 p0
 -17   17    0      33.99      13.84       7.65       0.61  974.5  211.7 p0
 -17   25   -1      16.41      12.44       7.28       1.13  993.8  131.8 p0
 -17   33   -2      13.50      10.35       4.48       0.21 1019.1   61.8 p0
 -16   -9    3      90.76      16.85       9.67      -0.55  897.2  442.7 p0
 -16   -1    2      68.99      28.62      12.38       0.72  916.5  366.8 p0
 -16    8    1      -6.08      15.03       4.57      -0.60  939.8  289.5 p0
 -16   16    0     273.30      28.31      29.01       0.70  962.1  213.5 p0
 -16   24   -1       3.93      16.53       5.76       0.72  983.4  143.6 p0
 -16   32   -2      67.43      13.93       9.44      -0.46 1004.7   65.7 p0
 -15  -10    3     302.57      32.74      38.53       1.27  883.7  447.5 p0
 -15   -2    2      50.16      19.14       7.24       0.11  907.0  375.6 p0
 -15    7    1      16.26      13.31       8.35      -1.20  925.3  288.3 p0
 -15   15    0     448.61      54.82      57.01       2.80  950.6  218.4 p0
 -15   23   -1       6.95      16.69       9.06       0.76  969.9  148.5 p0
 -15   31   -2      23.60      10.69       5.32      -0.73  995.2   72.6 p0
 -14  -11    3     660.57      81.53      78.91       3.02  871.3  453.4 p0
 -14   -3    2      25.67      19.09       9.26      -1.03  890.6  377.5 p0
 -14    6    1      13.80      14.76       5.71      -1.01  915.9  302.2 p0
 -14   14    0     150.23      25.10      19.55       0.32  939.2  224.3 p0
 -14   22   -1     123.73      23.43      14.66       0.23  959.5  152.4 p0
 -14   30   -2      16.70      15.44       5.13      -0.05  981.8   80.5 p0
 -13  -12    3     794.82      76.95     100.67       4.07  860.8  459.3 p0
 -13    5    1      30.09      18.23      13.73       0.23  910.4  301.1 p0
 -13   13    0     291.18      36.43      29.79       1.51  927.7  231.2 p0
 -13   21   -1      62.37      19.92       9.55       1.20  948.0  157.3 p0
 -13   29   -2      24.98      12.31       4.47      -0.24  969.3   84.4 p0
 -12  -13    3     737.05      63.98     103.03       3.62  849.4  465.2 p0
 -12    4    1      32.25      21.17      10.52       0.35  898.0  312.0 p0
 -12   12    0     917.73      93.68     106.99       5.22  915.2  236.1 p0
 -12   20   -1     146.35      26.48      22.50       0.85  937.5  163.1 p0
 -12   28   -2      13.03       9.76       5.50      -0.08  954.8   93.2 p0
 -11  -14    3     587.66      61.14      80.02       2.88  837.9  470.0 p0
 -11    3    1      17.49      17.15      13.79       2.06  880.5  311.8 p0
 -11   11    0     853.00      56.10      95.18       3.59  904.8  242.9 p0
 -11   19   -1     381.95      42.37      35.83       1.21  926.1  170.0 p0
 -11   27   -2       1.24      12.20       4.52       0.34  943.4   95.1 p0
 -10    2    1      30.08      24.97      15.20       4.39  873.0  325.7 p0
 -10   10    0     638.86      65.89      70.19       4.69  892.3  248.8 p0
 -10   18   -1     256.53      25.66      26.70       1.91  914.6  175.9 p0
 -10   26   -2      13.50      16.66       6.50       0.25  936.9  104.0 p0
  -9  -16    3     138.74      22.58      15.57      -0.12  816.0  482.8 p0
  -9    1    1       8.37      39.12      16.94       5.77  859.6  327.6 p0
  -9    9    0      86.50      24.83      14.17       0.33  884.9  254.7 p0
  -9   17   -1     295.78      42.19      36.43       2.56  902.2  181.8 p0
  -9   25   -2      33.21      16.00       9.23       0.34  924.5  107.9 p0
  -9   33   -3      34.49       9.22       5.18      -1.46  948.8   38.9 p0
  -8  -17    3     282.28      29.97      31.66       1.56  803.5  488.7 p0
  -8   -9    2      -4.94      15.71       8.56       0.62  823.8  413.8 p0
  -8    0    1     100.47      38.43      20.55       3.09  845.1  332.5 p0
  -8    8    0     113.62      27.40      14.45       0.53  869.4  260.6 p0
  -8   16   -1      69.45      24.70      12.50       0.84  891.7  187.6 p0
  -8   24   -2     150.39      24.46      21.52       0.97  912.0  114.7 p0
  -8   32   -3      13.41      12.51       5.49      -0.10  935.3   41.8 p0
  -7  -18    3     192.17      36.50      28.20       1.17  791.1  493.6 p0
  -7  -10    2      14.58      13.91       5.99      -0.42  812.4  416.6 p0
  -7   -1    1      71.96      25.43      17.54       0.08  838.7  343.3 p0
  -7    7    0     676.59      53.80      80.70       2.07  859.0  266.4 p0
  -7   15   -1      78.24      23.53      10.89       0.12  881.3  193.5 p0
  -7   23   -2     154.33      29.57      18.68      -0.25  901.6  119.6 p0
  -7   31   -3      38.97      15.02       8.15       0.00  922.9   48.7 p0
  -6  -19    3     219.55      27.50      27.72       0.33  779.6  500.4 p0
  -6  -11    2      67.26      26.16      10.20       0.15  802.9  426.5 p0
  -6   -2    1      33.48      22.34      14.53      -3.36  821.2  347.2 p0
  -6    6    0     188.12      40.26      28.23       3.30  846.5  273.3 p0
  -6   14   -1     210.21      34.03      21.63       0.61  868.8  199.4 p0
  -6   22   -2      57.78      23.02       9.24       0.43  890.1  125.5 p0
  -6   30   -3      19.24      10.45       4.83       0.02  911.4   57.6 p0
  -5  -20    3      36.99      16.09       6.42      -1.19  765.1  503.3 p0
  -5  -12    2      20.13      20.99       7.57      -0.66  791.4  434.4 p0
  -5   -3    1      32.35      32.01      15.25       0.45  816.7  347.1 p0
  -5    5    0     877.99      75.26     103.81       7.50  835.0  278.2 p0
  -5   13   -1     163.00      38.98      26.91       0.70  856.3  205.3 p0
  -5   21   -2      25.84      19.03       7.21      -0.92  878.6  131.4 p0
  -5   29   -3      25.45      10.53       4.82       0.23  903.9   59.4 p0
  -4  -21    3      94.29      17.94       9.06      -0.11  756.7  510.2 p0
  -4  -13    2      72.89      26.93      13.70       0.04  779.0  439.3 p0
  -4   -4    1      25.63      27.56      17.18       1.15  799.3  353.0 p0
  -4    4    0    2539.84     277.89     437.50       9.69  823.6  284.1 p0
  -4   12   -1     106.73      32.46      16.89       0.83  845.9  210.2 p0
  -4   20   -2      11.89      19.16       9.93       0.67  868.2  141.2 p0
  -4   28   -3      -1.07      16.63       6.52       0.05  886.5   66.3 p0
  -3  -22    3      69.74      23.10      11.20      -0.25  745.2  518.1 p0
  -3  -14    2      75.29      23.21      10.34      -0.91  766.5  446.1 p0
  -3   -5    1      27.09      33.56      11.57      -1.96  795.8  363.8 p0
  -3    3    0     863.50     107.02     140.83      11.45  812.1  290.9 p0
  -3   11   -1     101.47      26.38      12.60      -1.79  835.4  217.0 p0
  -3   19   -2      38.91      19.66       6.18      -0.91  854.7  144.1 p0
  -3   27   -3       9.48      15.03       6.38       0.28  873.0   71.2 p0
  -2  -23    3      -4.72      19.61       6.14       0.84  732.8  524.9 p0
  -2  -15    2      17.35      18.80       9.89       1.83  752.1  452.0 p0
  -2   -6    1      85.04      47.27      17.40      -0.49  779.4  367.7 p0
  -2    2    0    3255.02     251.62     479.16      38.14  801.7  297.8 p0
  -2   10   -1     109.49      26.83      18.63       0.71  823.0  222.9 p0
  -2   18   -2      49.63      22.56       9.05       0.13  843.3  150.0 p0
  -2   26   -3      20.55      11.22       7.23       0.09  869.6   76.1 p0
  -1  -24    3       8.74      10.88       7.92       1.19  717.3  531.8 p0
  -1  -16    2     206.02      29.98      21.12       0.05  744.6  457.9 p0
  -1   -7    1      25.95      37.85      12.28      -2.66  769.9  377.6 p0
  -1    1    0    1970.94     324.46     238.47      19.24  789.2  302.7 p0
  -1    9   -1      -3.91      26.45      14.11       0.90  806.5  229.8 p0
  -1   17   -2      17.14       9.83       6.63      -0.61  837.8  153.9 p0
   0  -25    3      40.47      18.18       7.41      -0.46  711.9  534.7 p0
   0  -17    2     -14.07      19.85      10.68       0.83  734.1  459.8 p0
   0   -8    1      25.75      33.06      11.34      -1.03  759.4  380.5 p0
   0    8   -1      98.85      44.47      24.11       2.57  798.0  234.7 p0
   0   16   -2       1.27      19.40       8.46      -0.39  819.3  164.7 p0
   1  -26    3       7.10      12.18       7.05       0.11  696.4  541.6 p0
   1  -18    2     151.60      34.71      18.32       0.09  720.7  469.7 p0
   1   -9    1      57.12      32.01      13.14      -1.59  743.0  386.3 p0
   1   -1    0    1519.83     315.56     158.63      -7.82  766.3  314.4 p0
   1    7   -1      21.44      24.47      11.64      -1.15  792.6  240.5 p0
   1   15   -2      32.77      14.62       7.48      -1.72  812.9  164.6 p0
   2  -27    3      30.68      10.05       4.27      -0.51  687.9  542.4 p0
   2  -19    2      11.05      20.55       7.39       1.03  711.2  477.5 p0
   2  -10    1      71.15      22.31      11.22      -1.51  735.5  395.2 p0
   2   -2    0    9716.58     334.51     743.04      41.64  755.8  319.3 p0
   2    6   -1      81.98      59.99      21.57      -1.95  776.1  247.4 p0
   3  -20    2     128.74      20.72      12.55       0.07  697.8  480.4 p0
   3  -11    1      42.00      20.55      11.22      -0.20  718.1  396.1 p0
   3   -3    0    1358.38     118.36     167.01       9.61  743.4  325.2 p0
   3    5   -1      77.28      44.87      19.38      -1.45  767.7  254.3 p0
   4  -21    2      79.62      28.77      14.19       0.12  685.3  485.3 p0
   4   -4    0    3927.08     400.65     442.21      19.34  731.9  331.1 p0
   4    4   -1     -10.23      37.10      12.95      -2.01  756.2  257.2 p0
   5  -22    2     290.49      36.65      36.92       1.46  674.9  492.2 p0
   5   -5    0     954.84      78.23     110.64       5.54  720.4  337.9 p0
   5    3   -1      45.69      36.62      12.57      -5.07  740.7  268.0 p0
   6  -23    2      -0.41      13.45       6.99       1.59  664.4  493.0 p0
   6   -6    0      87.57      39.44      15.77       0.60  708.0  344.8 p0
   6    2   -1     282.26      68.67      32.18      -1.07  730.3  271.9 p0
   7  -24    2      39.44      14.50       6.29      -0.86  653.9  503.9 p0
   7   -7    0     655.91      65.10      67.19       2.24  697.5  349.7 p0
   7    1   -1      56.43      44.28      15.89       0.06  718.8  277.8 p0
   8  -25    2      61.05      18.00      10.68       0.23  641.5  509.8 p0
   8   -8    0      83.97      27.84      12.89       0.30  685.1  355.6 p0
   8    0   -1     309.49      46.92      29.02      -0.13  706.4  281.7 p0
   9  -26    2      43.92      10.64       7.81      -1.08  631.0  511.7 p0
   9  -18    1     -15.53      11.83       6.42       2.75  649.3  437.8 p0
   9   -9    0     111.07      29.39      15.94       0.82  674.6  361.5 p0
   9   -1   -1      45.54      19.11      14.36       0.45  700.9  287.5 p0
  10  -27    2      86.16      17.03      13.99       0.63  616.6  521.5 p0
  10  -19    1      18.24      14.36       5.44       0.20  636.8  446.6 p0
  10  -10    0     533.53      51.02      57.91       3.02  663.2  366.3 p0
  10    6   -2      81.19      23.04      12.13      -0.56  707.7  219.5 p0
  11  -28    2      19.17       8.70       7.32      -0.72  609.1  532.4 p0
  11  -20    1       5.43      15.23       6.47       1.09  625.4  453.5 p0
  11  -11    0     594.63      52.48      72.59       4.25  651.7  372.2 p0
  11   -3   -1     187.18      36.83      28.29      -0.93  673.0  299.3 p0
  11    5   -2      -4.52      16.01       7.38       0.80  694.3  223.4 p0
  12  -29    2       7.13      12.42       3.91      -0.56  593.6  532.3 p0
  12  -21    1       0.20      12.29       7.43       1.06  620.9  456.4 p0
  12  -12    0     555.60      57.24      62.63       3.43  639.2  378.1 p0
  12   -4   -1     142.79      33.03      16.69      -0.27  660.5  305.2 p0
  12    4   -2      17.82       6.91       5.83      -1.93  680.8  227.3 p0
  13  -30    2       3.96       8.70       3.64       0.20  587.2  537.2 p0
  13  -22    1       3.22      12.71       4.83       0.15  603.5  461.3 p0
  13  -13    0     121.41      29.09      16.93       1.76  628.8  386.0 p0
  13   -5   -1     140.09      27.21      11.34      -1.19  649.1  311.0 p0
  13    3   -2      -2.19      17.19       7.72      -0.34  676.4  238.1 p0
  13   20   -4      11.56      11.56       4.62      -0.15  715.0   81.9 p0
  14  -23    1      45.83      21.83       8.49      -0.02  593.0  471.1 p0
  14  -14    0      39.25      21.89       7.92       0.46  617.3  390.8 p0
  14   -6   -1     173.70      23.83      16.68      -0.74  638.6  316.9 p0
  14    2   -2       6.98      15.08       5.11      -1.51  663.9  248.0 p0
  14   19   -4      51.54      16.43       8.68      -0.31  709.5   88.8 p0
  15  -24    1      39.00      13.22       6.55      -0.30  579.6  478.0 p0
  15   -7   -1      82.69      27.59      13.23      -0.01  626.2  322.8 p0
  15    1   -2      10.17      18.49       6.95       0.36  648.4  252.9 p0
  15   18   -4      11.36      13.73       6.20       0.08  697.0   99.7 p0
  16  -25    1      11.06      10.89       3.86      -0.52  571.1  484.9 p0
  16   -8   -1      96.61      24.80      15.16      -0.14  614.7  328.7 p0
  16    0   -2      60.24      20.04       8.04       0.02  636.0  257.8 p0
  17  -26    1      15.02      14.14       7.58       0.83  556.6  487.8 p0
  17   -9   -1     415.31      35.98      46.24       1.95  603.2  334.6 p0
  17   -1   -2      22.02      23.42       6.50      -0.16  625.5  262.6 p0
  17   24   -5      19.82       8.03       4.31      -0.32  690.4   38.5 p0
  18  -27    1       1.90      12.38       7.78       0.64  549.2  497.6 p0
  18  -10   -1     148.19      27.04      17.63       1.13  591.8  340.4 p0
  18   -2   -2      61.26      24.51       9.60       0.50  615.1  266.5 p0
  18   23   -5       4.77      12.76       3.23      -0.44  680.0   39.4 p0
  19  -28    1      56.47      14.13       8.18      -0.24  533.7  500.5 p0
  19  -20    0       8.67      16.78       7.80       0.32  556.0  427.6 p0
  19  -11   -1     203.28      29.85      21.09       0.83  581.3  347.3 p0
  19   -3   -2     199.31      32.31      25.19      -0.44  601.6  272.4 p0
  19   22   -5      19.74       6.64       3.37      -0.67  672.5   43.3 p0
  20  -29    1      25.59       8.92       9.65       0.18  519.3  509.4 p0
  20  -21    0       5.36       9.20       5.70       0.36  551.5  432.5 p0
  20  -12   -1      86.27      19.60      12.06      -0.50  570.9  352.2 p0
  20   -4   -2      16.78      22.44       8.69       0.53  591.2  279.3 p0
  20   21   -5      13.79       9.57       3.91       0.44  656.0   48.2 p0
  21  -30    1      25.82       9.60       4.87      -0.80  515.8  509.3 p0
  21  -22    0       7.02      11.16       4.42      -0.24  534.1  444.4 p0
  21  -13   -1      71.77      21.05      10.39       0.51  557.4  359.1 p0
  21   -5   -2       7.75      11.76       5.45       0.78  584.7  284.1 p0
  21    3   -3       7.83      12.84       7.06       0.48  599.0  207.2 p0
  21   20   -5      28.59      10.52       4.61      -0.39  644.6   60.0 p0
  22  -23    0       8.73      10.35       4.36      -0.20  525.6  442.2 p0
  22  -14   -1      32.35      15.75       7.47      -0.47  550.9  365.9 p0
  22    2   -3      35.32      16.43       7.96      -0.20  593.5  217.1 p0
  22   19   -5      30.51       9.55       5.23      -1.02  633.1   67.9 p0
  23  -24    0      32.20       9.22       5.24      -0.94  513.2  447.1 p0
  23  -15   -1       5.35      11.24       5.95       0.77  538.5  375.8 p0
  23   -7   -2     106.18      18.33      21.98       0.47  555.8  297.9 p0
  23    1   -3      19.92      11.88       6.24       0.64  575.1  224.0 p0
  24  -25    0       9.75      15.92       6.81       0.68  499.7  460.0 p0
  24   -8   -2      57.57      20.73       9.77       1.07  543.3  303.8 p0
  25  -35    1       8.21       8.31       4.08       0.71  466.9  541.2 p0
  25  -26    0      -6.99      13.89       6.53       0.33  489.3  460.9 p0
  25   -9   -2      17.67      15.67       5.37      -0.54  532.9  307.7 p0
  25   -1   -3       9.66      12.47       7.02      -0.01  551.1  236.7 p0
  26  -36    1       0.52       8.67       3.19      -0.06  452.5  549.1 p0
  26  -27    0       3.17       8.19       4.39      -0.07  482.8  466.7 p0
  26  -10   -2      58.32      14.28       8.30      -0.61  521.4  315.5 p0
  26   -2   -3       0.70      12.71       5.62       0.38  543.7  238.6 p0
  27  -28    0      12.87       9.23       3.36      -0.55  462.3  476.6 p0
  27  -20   -1      10.05      10.32       6.39      -0.80  490.6  406.7 p0
  27  -11   -2      10.44      11.37       5.65       0.13  514.9  324.4 p0
  27   -3   -3      14.83      12.02       5.91       0.30  532.2  252.5 p0
  27    5   -4      26.68      12.43       6.00      -0.48  557.5  176.6 p0
  28  -29    0      11.00      10.15       5.24      -0.05  451.9  477.5 p0
  28  -21   -1      45.30      11.96       7.48       0.17  473.2  408.6 p0
  28  -12   -2       1.71      12.09       3.90      -0.08  502.5  327.3 p0
  28   -4   -3      10.10       9.09       4.37       0.06  524.8  259.4 p0
  28    4   -4      -2.82      16.61       6.86       0.89  541.1  183.5 p0
  29  -30    0      16.17       8.66       5.88       0.22  442.4  490.4 p0
  29  -22   -1      21.31      11.21       5.90       0.05  464.7  417.5 p0
  29  -13   -2       0.96      14.85       6.18       0.68  486.0  333.2 p0
  29   -5   -3      39.54      17.48       7.17       0.32  508.3  257.2 p0
  29    3   -4      25.75      12.96       5.74      -0.26  533.6  190.3 p0
  30  -23   -1      23.67      10.66       4.57      -0.62  449.2  420.3 p0
  30  -14   -2       1.52       7.26       3.81       0.45  473.6  341.0 p0
  30   -6   -3       8.73       8.89       5.98       0.11  493.9  268.1 p0
  30    2   -4      28.86      13.40       4.64      -0.38  520.1  192.2 p0
  31  -24   -1      39.31      12.18       6.25      -0.01  438.8  424.2 p0
  31   -7   -3       2.61      13.28       6.16       0.07  486.4  274.0 p0
  31    1   -4      33.06       8.69       6.61       0.38  504.7  196.1 p0
  32  -25   -1       9.34      10.04       6.73       0.83  431.3  427.1 p0
  32   -8   -3      32.20      12.76       4.76      -0.90  472.9  276.9 p0
  32    0   -4      13.52       9.46       3.50      -0.81  493.2  202.0 p0
  32    8   -5      12.44       8.35       4.68      -0.08  516.5  127.0 p0
  33  -26   -1       3.99       7.53       5.06       0.27  422.9  436.0 p0
  33  -18   -2       9.61       8.97       3.94      -0.58  439.2  360.1 p0
  33   -9   -3      18.02      13.06       5.65      -0.38  464.5  280.8 p0
  33   -1   -4      17.71      11.72       6.14       0.08  484.8  206.8 p0
  33    7   -5      -0.31      12.62       5.38       0.54  505.1  138.9 p0
  34  -27   -1       6.75       6.16       3.06      -0.05  409.4  447.8 p0
  34  -19   -2      21.32       9.16       6.07      -0.04  427.7  374.9 p0
  34  -10   -3      17.81       9.54       3.58      -0.65  452.0  290.6 p0
  34   -2   -4       8.50       7.97       3.03      -0.46  478.3  213.7 p0
  34    6   -5      24.29      10.68       5.02      -0.39  494.6  140.8 p0
  35  -20   -2      25.23      10.27       6.63      -0.56  420.2  376.8 p0
  35   -3   -4      15.94      12.41       4.06      -0.32  460.8  223.6 p0
  35    5   -5       8.94       7.99       4.01      -0.22  485.1  145.7 p0
  36  -21   -2      22.47       7.66       5.48      -0.79  407.8  386.7 p0
  36   -4   -4      -1.85      11.82       4.16       0.70  449.4  230.5 p0
  36    4   -5      18.19      15.46       6.94      -0.34  472.7  155.5 p0
  36   12   -6      27.78       7.38       4.39      -1.53  495.0   87.6 p0
  37  -22   -2       1.71       5.79       2.76      -0.34  398.3  388.6 p0
  37   -5   -4       4.44      10.72       6.70       0.82  436.9  237.3 p0
  37    3   -5      13.38       6.27       3.21      -0.93  465.2  161.4 p0
  37   11   -6      16.34      11.69       6.95       0.07  481.5   84.5 p0
  38  -23   -2      39.67       7.63       7.13      -0.60  385.9  391.4 p0
  38   -6   -4      14.41      10.07       4.63       0.20  424.5  241.2 p0
  38    2   -5      25.59      10.07       4.52      -0.43  452.8  168.3 p0
  38   10   -6       1.62       7.55       4.71       0.08  475.0   93.4 p0
  39  -16   -3      15.11       6.06       3.23       0.09  391.7  322.4 p0
  39   -7   -4      20.41      11.91       4.27      -0.46  416.0  247.1 p0
  39    1   -5      23.03       9.37       4.86       0.08  433.3  173.2 p0
  39    9   -6      18.31       9.12       3.99      -0.39  456.6   97.3 p0
  40  -17   -3      18.67       4.49       3.20      -0.37  381.2  328.3 p0
  40   -8   -4       2.42       9.85       3.13      -0.26  403.6  252.0 p0
  40    0   -5      26.31      12.70       6.43      -0.40  426.8  178.1 p0
  40    8   -6      25.14       6.99       4.33      -0.51  449.1  101.1 p0
  41   -9   -4       0.76       8.20       3.95       0.14  390.1  258.8 p0
  41   -1   -5      24.77       7.21       4.00      -0.68  415.4  189.9 p0
  41    7   -6       4.55       4.99       3.81      -0.34  441.7  109.0 p0
  42   -2   -5      14.61       6.11       3.65      -0.56  404.9  194.8 p0
  42    6   -6       6.17       8.33       4.26       0.11  422.2  114.9 p0
  43   -3   -5      11.40      11.31       4.33      -0.18  391.5  196.7 p0
End of reflections
--- End crystal
----- End chunk -----
----- Begin chunk -----
Image filename: proc_data_v2/LysoS1_001_00000_all_nobg_cumfrom0.h5
Event: entry//82
Image serial number: 83
hit = 1
indexed_by = debug-nolatt-nocell
n_indexing_tries = 1
photon_energy_eV = 495937.000000
beam_divergence = 0.00e+00 rad
beam_bandwidth = 1.00e-08 (fraction)
average_camera_length = 1.570000 m
num_peaks = 83
num_saturated_peaks = 0
peak_resolution = 3.620726 nm^-1 or 2.761877 A
Peaks from peak search
  fs/px   ss/px (1/d)/nm^-1   Intensity  Panel
 884.74   91.22       3.33       43.90   p0
 894.33   98.00       3.31       13.88   p0
 904.24   98.01       3.38       20.10   p0
 664.35  112.36       3.12       19.58   p0
 924.96  113.66       3.37       17.80   p0
 675.25  118.46       2.98      189.24   p0
 934.32  120.37       3.38      110.99   p0
 685.63  126.26       2.81       62.04   p0
 705.01  132.01       2.62       19.31   p0
 742.65  134.90       2.43       23.76   p0
 715.13  139.61       2.47      236.92   p0
 973.43  143.76       3.55       29.98   p0
 734.47  145.98       2.31      471.17   p0
 744.66  154.00       2.17       21.06   p0
 763.32  159.69       2.05       24.38   p0
 775.36  167.32       1.93       62.31   p0
 973.93  168.68       3.34       21.10   p0
 785.06  174.70       1.83      516.30   p0
 815.02  187.75       1.73      125.76   p0
 825.02  195.89       1.67       92.79   p0
1014.00  201.02       3.62       15.84   p0
 567.41  203.17       3.28       77.32   p0
 614.69  211.94       2.64       21.66   p0
 865.54  217.67       1.74      120.92   p0
 616.73  222.99       2.54      697.49   p0
 607.86  224.64       2.64      162.63   p0
 875.75  225.03       1.78       96.70   p0
1037.66  231.01       3.79       16.26   p0
 905.73  238.66       2.02      240.99   p0
 657.64  243.21       1.91       69.72   p0
 916.07  246.24       2.11      163.79   p0
 877.99  245.67       1.64       27.07   p0
 667.46  251.75       1.73      432.13   p0
 927.00  253.88       2.21       24.16   p0
 677.73  258.84       1.56      148.69   p0
 937.13  261.83       2.32      143.49   p0
 947.71  268.32       2.44       24.17   p0
 707.37  273.34       1.10      325.15   p0
1002.01  273.00       3.17       20.35   p0
 966.76  275.50       2.68       57.93   p0
 727.25  279.02       0.81      151.73   p0
 737.06  286.76       0.64     1386.38   p0
 988.16  290.00       2.95       46.18   p0
 747.87  293.43       0.47      470.58   p0
 807.37  322.21       0.46      496.17   p0
 798.04  323.06       0.35      486.05   p0
 530.10  323.22       3.48       21.62   p0
 817.41  329.50       0.63     1345.08   p0
 559.33  336.33       3.09       22.09   p0
 827.95  337.61       0.81      334.43   p0
 849.27  341.46       1.10       49.96   p0
 589.39  349.99       2.71      155.84   p0
1027.33  347.66       3.54       16.31   p0
 877.89  357.03       1.55       85.66   p0
 599.67  358.09       2.60      134.23   p0
 878.53  365.85       1.62      455.30   p0
 619.33  364.29       2.36       24.31   p0
 629.82  371.69       2.26      156.91   p0
 888.84  373.83       1.80       43.57   p0
 640.12  378.88       2.17      138.88   p0
 900.23  381.77       1.99       31.60   p0
 659.97  385.01       1.97       58.55   p0
 670.19  392.68       1.91      412.46   p0
 938.86  393.23       2.54      102.38   p0
 929.03  395.56       2.44       59.12   p0
 680.11  400.31       1.87      224.91   p0
 939.85  402.54       2.62      393.33   p0
 710.25  414.02       1.75       53.69   p0
 720.36  421.62       1.77       94.34   p0
 739.98  427.84       1.74       55.05   p0
 750.11  435.37       1.80      101.01   p0
 761.16  442.14       1.87      121.50   p0
1020.57  445.33       3.89       30.22   p0
 771.27  450.44       1.97      150.30   p0
 801.03  464.37       2.18      301.54   p0
 820.17  470.17       2.31       77.64   p0
 811.34  472.35       2.32       19.51   p0
 841.23  485.37       2.60      132.28   p0
 861.89  500.53       2.90      121.57   p0
 882.05  506.78       3.10       27.36   p0
 623.83  514.35       3.57       45.06   p0
 633.57  521.67       3.58       25.45   p0
 900.34  527.67       3.48       17.01   p0
End of peak list
--- Begin crystal
Cell parameters 7.90131 7.93017 3.79957 nm, 89.55868 90.38735 89.62253 deg
astar = -0.1244020 +0.0198413 +0.0122334 nm^-1
bstar = -0.0203375 -0.1235352 -0.0151156 nm^-1
cstar = +0.0185528 -0.0328453 +0.2604846 nm^-1
lattice_type = triclinic
centering = P
unique_axis = ?
profile_radius = 0.00000 nm^-1
predict_refine/det_shift x = -0.010 y = 0.023 mm
diffraction_resolution_limit = 3.53 nm^-1 or 2.83 A
num_reflections = 394
num_saturated_reflections = 0
num_implausible_reflections = 0
Reflections measured after indexing
   h    k    l          I   sigma(I)       peak background  fs/px  ss/px panel
 -43    2    2      27.96      12.74       5.08      -0.12 1159.6  222.9 p0
 -42    3    2      21.05       6.35       6.60      -1.03 1154.3  216.3 p0
 -41  -14    1       6.65       7.60       3.50       0.14 1163.8  375.7 p0
 -41  -13    1      32.05       8.91       3.34      -0.71 1162.4  364.8 p0
 -41    3    2      35.40       9.21       6.31      -0.62 1137.4  216.8 p0
 -41    4    2       7.00       9.30       5.72       0.05 1136.0  207.8 p0
 -40  -13    1       2.22       7.30       3.48       0.31 1157.5  367.2 p0
 -40    4    2      12.44      12.54       4.17      -0.06 1130.1  208.3 p0
 -40    5    2      23.25       8.18       4.47      -0.40 1129.7  196.3 p0
 -39  -12    1       8.49       8.42       4.59      -0.23 1140.1  355.7 p0
 -39    5    2      14.18       5.58       2.88      -0.71 1116.8  198.7 p0
 -38  -12    1      17.92       6.97       5.33      -0.59 1130.2  355.1 p0
 -38  -11    1      11.76       9.60       3.82      -0.08 1131.8  352.1 p0
 -38    5    2      14.77       7.53       4.39      -0.50 1109.9  199.2 p0
 -38    6    2       2.24      10.33       5.15       0.34 1109.5  198.2 p0
 -37  -11    1      20.25      10.58       3.44      -0.51 1124.9  349.6 p0
 -37  -10    1       6.68      12.66       4.66       0.17 1124.5  342.6 p0
 -37    6    2       6.11       6.53       4.70       0.30 1102.6  191.6 p0
 -37    7    2      27.02       8.22       5.69      -0.55 1101.1  183.6 p0
 -36  -10    1      23.09      10.56       5.59      -0.20 1111.6  345.1 p0
 -36    7    2      12.23       5.69       3.10      -0.80 1087.2  184.1 p0
 -35  -26    0      21.23       8.64       3.66      -0.45 1129.6  493.5 p0
 -35  -10    1      15.42      14.03       4.25      -0.09 1103.7  344.5 p0
 -35   -9    1      12.55      10.10       4.35      -0.06 1106.3  333.5 p0
 -35    8    2      17.11       4.46       4.58      -0.83 1075.9  177.6 p0
 -34  -25    0       2.76       9.98       4.35       0.47 1114.3  484.0 p0
 -34   -8    1       8.09       5.97       3.84      -0.01 1089.9  327.0 p0
 -34    8    2      -2.95      12.24       6.73       1.00 1069.0  186.0 p0
 -34    9    2      11.18       9.79       5.28      -0.14 1074.6  173.0 p0
 -33  -25    0      16.35      10.52       4.42      -0.20 1109.4  486.4 p0
 -33  -24    0      11.28       7.44       3.99      -0.14 1104.0  478.4 p0
 -33   -8    1      23.84      10.02       3.94      -0.37 1087.0  330.4 p0
 -33    9    2      27.50       8.72       6.29      -0.38 1058.7  171.5 p0
 -33   10    2      17.88      12.84       8.37      -0.06 1061.3  164.5 p0
 -32  -24    0      12.55       8.38       5.75       0.03 1098.1  480.9 p0
 -32   -8    1      15.04       7.77       4.18      -0.95 1077.2  326.9 p0
 -32   -7    1      16.00       6.48       2.82      -0.78 1077.7  319.9 p0
 -32   10    2       6.33       8.32       4.90       0.41 1055.4  169.9 p0
 -31  -23    0       4.55      11.09       4.70       0.20 1085.7  471.3 p0
 -31   -7    1       6.27      12.33       6.34       0.52 1065.8  328.3 p0
 -31   -6    1       2.05      10.52       2.71      -0.01 1064.4  312.4 p0
 -31   11    2      -4.58      13.28       4.04       0.15 1041.0  158.4 p0
 -30  -23    0      12.40       8.95       4.79      -0.15 1076.9  474.8 p0
 -30  -22    0       9.97       3.92       3.30      -0.84 1080.4  457.8 p0
 -30   -6    1      10.56      11.50       5.00      -0.23 1056.5  313.8 p0
 -30   11    2       2.50      12.53       4.05       0.06 1031.1  160.8 p0
 -30   12    2       9.44      12.85       6.18       0.34 1029.7  149.9 p0
 -29  -22    0      11.53      10.88       5.67       0.57 1069.5  460.2 p0
 -29   -5    1      48.21      14.26       6.68      -0.44 1046.2  309.3 p0
 -29   12    2      17.95      12.07       6.09      -0.21 1023.8  156.3 p0
 -29   13    2      12.23       5.16       4.29       0.16 1024.4  148.3 p0
 -28  -21    0      33.50      12.77       4.90      -0.50 1057.2  457.7 p0
 -28   -5    1      29.64       9.26       4.49      -0.77 1039.3  312.7 p0
 -28   -4    1      -9.83      11.26       4.39       0.26 1032.8  304.7 p0
 -28   13    2      25.70      13.16       4.27      -0.40 1011.5  143.8 p0
 -27  -21    0      33.24      10.00       5.20      -0.53 1047.3  458.1 p0
 -27  -20    0      13.53       9.53       6.70      -0.50 1050.9  451.2 p0
 -27   -4    1      20.08       8.50       5.68      -0.55 1022.0  304.2 p0
 -27   -3    1      37.45      10.60       5.70      -1.00 1026.5  292.2 p0
 -27   14    2      -0.99       7.57       2.73      -0.06 1002.2  135.2 p0
 -26  -20    0      14.34      10.63       3.82      -0.32 1037.0  447.6 p0
 -26  -19    0      16.71      11.15       5.51       0.12 1037.5  445.6 p0
 -26   -3    1       2.94       7.78       3.54       0.26 1014.6  294.6 p0
 -26   14    2      25.76      10.70       6.14      -0.43  987.3  140.7 p0
 -26   15    2       4.12      10.21       6.41       1.79  994.8  134.7 p0
 -25  -19    0      17.46      12.97       5.61      -0.07 1029.7  442.1 p0
 -25   -2    1      32.42      12.13       7.39       0.36 1002.3  290.1 p0
 -25   15    2      11.27       9.83       3.75      -0.64  980.0  130.2 p0
 -25   16    2       2.52      10.52       4.69       0.91  978.5  127.2 p0
 -24  -18    0      20.52      12.87       5.53       0.05 1018.3  432.5 p0
 -24   -2    1      19.54      17.97       8.65       1.69  995.4  291.6 p0
 -24   -1    1      23.55      11.79       6.92       0.17  995.0  275.6 p0
 -24   16    2      10.78       9.83       5.03      -0.25  973.6  127.6 p0
 -23  -18    0      14.77      11.03       8.58       0.91 1005.4  433.0 p0
 -23  -17    0       6.69      13.07       5.57       0.90 1003.0  427.0 p0
 -23   -1    1      19.61      13.26       8.20       0.52  989.1  283.0 p0
 -23    0    1      13.09      11.43       7.03       1.55  979.6  270.0 p0
 -23   17    2      31.33      10.05       4.82      -1.58  964.3  120.1 p0
 -22  -17    0       5.41      11.19       5.45       0.92 1001.1  428.4 p0
 -22    0    1      24.91      15.51       7.20       0.86  978.8  273.5 p0
 -22   17    2      25.12      13.52       5.47       0.39  952.4  116.5 p0
 -22   18    2       9.26      10.84       3.50      -0.34  953.0  108.5 p0
 -21  -16    0     -26.01      17.76       6.73       2.41  985.8  418.9 p0
 -21    1    1      46.19      15.94       8.37      -0.66  965.4  270.0 p0
 -21   18    2      23.55      12.09       7.75       0.68  944.1  115.0 p0
 -21   19    2      33.10      16.39       7.52      -0.05  939.6  101.0 p0
 -20  -16    0      -5.15       9.71       4.61       0.45  982.9  425.3 p0
 -20  -15    0      43.95      19.31       7.48      -0.06  977.5  415.4 p0
 -20    1    1      16.18      11.60       6.12      -0.19  959.6  269.4 p0
 -20    2    1     -21.05      19.00       8.26       2.25  955.1  254.4 p0
 -20   19    2      33.89      13.90       7.13      -0.09  933.8  102.5 p0
 -20   20    2      15.04      12.73       7.59       0.59  932.3   97.5 p0
 -19  -15    0      34.83      18.76       9.45       0.98  970.6  416.8 p0
 -19  -14    0      18.92      10.46       4.81      -1.06  969.1  401.8 p0
 -19    2    1      80.34      19.66      13.11       0.66  947.2  260.9 p0
 -19    3    1      26.29      10.82       9.16      -0.58  940.8  255.9 p0
 -19   20    2       8.03      16.08       6.46       0.29  921.4   97.9 p0
 -18  -30   -1      10.60       7.27       3.21      -0.31  976.2  553.3 p0
 -18  -14    0      17.36      11.79       6.87      -0.32  961.2  411.3 p0
 -18    3    1      41.60      22.50      10.10       0.68  936.9  253.3 p0
 -18   21    2      25.70      12.54       6.02      -0.06  910.1   85.4 p0
 -17  -30   -1      -1.50       6.43       3.89       0.61  967.3  551.7 p0
 -17  -29   -1       9.89       7.13       5.41      -0.30  966.8  550.7 p0
 -17  -13    0      51.69      17.77      10.21       1.49  946.9  402.8 p0
 -17    4    1      51.14      19.45      11.95       0.27  922.6  247.8 p0
 -17   21    2      -3.03      16.22       6.05       0.71  899.2   89.8 p0
 -17   22    2       8.64       6.99       6.33       0.72  896.8   86.9 p0
 -16  -29   -1      16.34       9.05       5.00       0.22  957.9  547.2 p0
 -16  -13    0     465.14      43.44      57.22       2.50  940.0  402.2 p0
 -16  -12    0     193.87      27.06      25.06       1.58  938.6  394.2 p0
 -16    4    1     291.26      25.02      37.91       1.34  916.7  246.2 p0
 -16    5    1      22.52      15.19      11.07       2.09  911.2  241.3 p0
 -16   22    2       8.00      10.29       5.54       0.76  895.9   86.3 p0
 -16   23    2       6.68      14.08       5.76       0.03  889.4   74.3 p0
 -15  -28   -1      30.21      12.71       5.01      -0.64  952.6  541.7 p0
 -15  -12    0     103.09      20.65      13.65       1.44  930.7  395.7 p0
 -15  -11    0      34.20      10.03       8.87      -0.59  924.3  388.7 p0
 -15    5    1     310.61      41.48      37.97       2.45  905.4  239.7 p0
 -15    6    1       5.18      17.65       6.94       0.79  901.9  233.7 p0
 -15   23    2      13.96      13.73       5.09      -0.19  880.6   72.8 p0
 -15   24    2      15.81      10.71       7.03      -0.12  878.1   62.8 p0
 -14  -28   -1      33.50      10.67       5.09      -0.70  943.7  538.1 p0
 -14  -27   -1      31.23       9.58       8.65       0.01  941.3  528.1 p0
 -14  -11    0      26.53      13.11       7.67       0.09  922.4  387.1 p0
 -14    6    1      76.30      24.07       9.28       0.17  895.0  232.2 p0
 -14    7    1      41.53      19.25       8.48       0.71  892.6  220.2 p0
 -14   24    2      21.67      10.38       5.49      -0.51  874.2   67.2 p0
 -14   25    2      12.83       9.32       4.78      -0.52  873.8   58.2 p0
 -13  -27   -1      27.91      10.32       4.77      -0.28  934.4  535.6 p0
 -13  -26   -1       7.62       9.29       5.32       0.39  927.0  527.6 p0
 -13  -10    0      61.58      22.94      10.39       1.75  908.1  380.6 p0
 -13    7    1      16.88      21.48       9.72      -0.07  888.7  224.6 p0
 -13   25    2      14.73      10.54       4.69      -0.24  863.9   62.7 p0
 -12  -26   -1      21.43      14.93       6.07       0.41  921.1  524.0 p0
 -12  -10    0     105.47      27.91      17.73       1.39  899.2  380.0 p0
 -12   -9    0      37.22      24.80       8.72       0.30  898.7  371.1 p0
 -12    8    1      22.62      12.70      10.13       0.11  877.4  211.1 p0
 -12   26    2       9.32       9.46       6.28       0.96  854.6   56.2 p0
 -11  -25   -1      23.38      13.94       4.04      -0.98  910.7  518.5 p0
 -11   -9    0      71.77      26.77      12.88       2.00  890.8  373.5 p0
 -11   -8    0      40.47      22.20      11.15       2.33  886.4  365.5 p0
 -11    8    1     237.90      32.19      26.34       2.00  866.5  218.5 p0
 -11    9    1      18.68      17.45       8.86       0.44  868.0  210.6 p0
 -11   26    2      30.73       8.21       4.80      -0.69  842.7   50.6 p0
 -11   27    2       8.58       7.19       3.99      -0.20  844.2   46.6 p0
 -10  -25   -1      46.43      18.41       8.75      -0.60  902.9  522.9 p0
 -10  -24   -1      31.60      12.74       5.69      -0.12  900.4  509.0 p0
 -10   -8    0     431.17      63.51      55.18       5.08  878.5  367.0 p0
 -10    9    1      77.80      25.86      12.67       1.03  855.2  209.0 p0
 -10   10    1      -3.30      18.15       6.66       0.51  855.7  202.0 p0
 -10   27    2       7.26       6.36       3.07      -0.68  830.4   43.1 p0
  -9  -24   -1      59.48      17.41       7.86      -0.14  891.5  513.4 p0
  -9  -23   -1      20.62      11.38       6.33       0.90  887.1  501.4 p0
  -9   -7    0       9.29      19.27      12.68       0.63  864.2  359.4 p0
  -9   10    1      50.41      25.85       9.62      -0.88  845.8  203.5 p0
  -9   11    1      55.24      27.32       7.36      -1.70  843.4  193.5 p0
  -9   28    2      13.43       7.55       4.82      -0.40  821.0   42.5 p0
  -8  -23   -1      67.83      17.85      13.80       0.62  882.2  508.9 p0
  -8   -7    0      35.63      36.71      11.66       0.66  859.3  359.9 p0
  -8   -6    0       9.87      24.57      12.58       1.94  855.9  347.9 p0
  -7  -22   -1       9.13      12.00       7.82       0.76  867.9  501.3 p0
  -7   -6    0      56.32      29.98      11.09       1.06  851.0  352.3 p0
  -7   -5    0      75.76      33.61      23.59       3.05  850.5  340.4 p0
  -7   12    1       5.22      18.39       7.17       0.18  820.2  190.4 p0
  -6  -22   -1     222.26      24.37      28.01       1.15  863.0  501.8 p0
  -6  -21   -1     -15.80      16.94       7.48       1.92  857.6  489.8 p0
  -6   -5    0       4.40      27.28      18.00       5.83  839.6  340.8 p0
  -6   12    1     278.40      28.73      26.46       0.43  815.3  188.9 p0
  -6   13    1      24.71      23.91       7.77      -0.22  811.8  180.9 p0
  -5  -21   -1      -9.59      17.35       9.75       3.16  855.7  489.2 p0
  -5  -20   -1      17.40      13.14       7.76       0.44  854.2  482.3 p0
  -5   -4    0     517.40      53.06      67.55       6.68  828.3  337.3 p0
  -5   13    1      37.24      18.62       9.89      -0.84  809.0  184.3 p0
  -5   14    1      33.37      15.11       9.91      -0.78  808.5  172.3 p0
  -4  -20   -1     217.13      30.12      29.14       1.56  842.3  485.7 p0
  -4   -3    0    1760.62     128.07     204.89      12.25  819.0  329.7 p0
  -4   14    1      38.98      18.24       9.50      -0.57  792.6  175.8 p0
  -4   15    1       9.29      22.60       7.58       0.46  792.2  163.8 p0
  -3  -19   -1       0.43       9.89       5.10       1.27  830.0  473.2 p0
  -3   -3    0     173.15      79.81      34.65       5.02  810.1  329.2 p0
  -3   -2    0     964.51     135.89     137.56      20.06  807.7  321.2 p0
  -3   15    1      60.08      11.47       7.34      -3.25  785.3  162.3 p0
  -2  -19   -1      49.25      16.48       7.10      -0.25  822.1  480.6 p0
  -2  -18   -1     128.58      25.79      18.22       1.32  821.7  470.6 p0
  -2   -2    0     691.69     127.07     118.06      23.62  798.8  324.7 p0
  -2   -1    0     317.80     113.86      54.78       4.41  796.3  316.7 p0
  -2   16    1       7.46      17.20       6.76       0.15  772.0  163.7 p0
  -1  -18   -1      48.87      19.62       9.05       1.30  810.8  473.1 p0
  -1  -17   -1      35.87      14.02       8.39      -0.63  806.4  459.1 p0
  -1   -1    0    1170.09     325.53     196.08      35.90  788.5  316.1 p0
  -1   16    1      42.29      22.26       9.46       1.13  763.1  160.2 p0
  -1   17    1      29.22      13.23       8.64      -1.13  766.7  155.2 p0
   0  -17   -1     342.64      46.34      44.48       2.94  802.5  464.5 p0
   0   17    1      31.24      23.47      10.07       0.62  754.8  153.6 p0
   0   18    1      16.40      11.16       5.09      -0.90  757.3  147.7 p0
   1  -16   -1      28.67      14.79      10.22       0.65  795.1  459.0 p0
   1    1    0     474.45     247.91      70.47     -51.17  769.8  302.1 p0
   1   18    1      23.27      16.71       6.59       0.13  742.4  144.1 p0
   1   19    1      49.35      23.75       8.95      -0.25  742.0  137.1 p0
   2  -16   -1      20.36      13.56       9.39       2.30  778.3  454.4 p0
   2  -15   -1      31.15      18.62       9.41       0.22  780.8  450.5 p0
   2    1    0     181.50     106.35      33.75     -43.69  763.9  301.5 p0
   2    2    0     267.60      87.91      52.04      -0.71  757.5  293.5 p0
   2   19    1      36.44      16.10      10.73       1.17  733.1  142.6 p0
   2   20    1      21.51      16.61       7.91       0.66  729.7  129.6 p0
   3  -15   -1     221.34      25.75      28.02       1.24  771.9  450.9 p0
   3  -14   -1      90.91      25.47      12.85       0.01  769.5  442.9 p0
   3    2    0     823.86      71.80     150.92      -3.97  748.6  295.0 p0
   3    3    0     121.39      53.72      18.35      -7.31  750.1  284.0 p0
   3   20    1      30.72       8.37       6.18      -0.26  719.8  128.0 p0
   3   21    1      11.77      14.63       7.76       1.10  718.3  120.0 p0
   4  -14   -1     199.77      28.06      21.78       0.31  761.6  443.4 p0
   4  -13   -1      16.87      14.64       6.71      -0.24  764.2  434.4 p0
   4    3    0    1996.32     130.45     243.60       2.42  737.3  287.4 p0
   4    4    0     151.85      52.97      24.42      -2.41  737.8  278.5 p0
   4   21    1      24.70      15.75       8.13      -0.04  717.5  124.5 p0
   5  -13   -1     139.90      27.71      19.59       2.02  750.3  436.8 p0
   5    4    0     333.80      41.48      35.96      -1.87  727.9  279.9 p0
   5   22    1      -4.83      18.58       4.72       0.20  701.1  117.0 p0
   6  -12   -1     132.53      30.52      14.56       0.67  742.0  427.3 p0
   6    5    0       4.09      37.92      10.19      -0.58  716.6  273.4 p0
   6   22    1      18.12      10.68       7.26      -0.88  699.3  120.4 p0
   6   23    1       7.37      11.95       5.80       0.12  697.8  106.4 p0
   7  -12   -1      57.41      26.78      14.10       2.08  731.1  430.8 p0
   7  -11   -1      12.19      22.65      12.94       0.79  727.6  416.8 p0
   7    5    0     452.72      55.13      60.83       1.44  708.7  273.8 p0
   7    6    0      35.84      22.82       8.87      -2.50  704.3  263.8 p0
   7   23    1      19.43       8.52       4.49      -0.47  681.9  105.9 p0
   7   24    1      30.61      11.16       7.39      -0.59  680.5   97.9 p0
   8  -11   -1     156.66      31.08      17.25       0.26  721.7  422.2 p0
   8  -10   -1      10.61      22.22       8.87       0.38  718.3  412.3 p0
   8    6    0      14.11      30.90      12.14      -0.85  696.4  266.3 p0
   8    7    0      37.62      15.93       7.00      -1.18  696.9  252.3 p0
   8   24    1      36.00      10.54       5.87      -0.75  673.6   98.3 p0
   8   25    1       5.87       9.47       3.24       0.28  676.1   92.4 p0
   9  -10   -1     187.39      27.53      32.01       0.49  710.4  414.7 p0
   9   -9   -1      56.68      13.03      12.37      -0.97  711.0  399.7 p0
   9    7    0      17.93      18.32       8.51      -1.20  689.1  254.7 p0
   9    8    0      13.20      21.82       6.80      -0.08  687.6  251.8 p0
   9   25    1      18.39      12.86       6.02      -0.14  661.3   92.8 p0
   9   26    1      17.70       7.37       4.82      -0.76  664.8   89.8 p0
  10  -25   -2       1.22      10.70       6.19       0.18  719.0  548.1 p0
  10   -9   -1      67.57      24.65       7.47      -1.05  700.1  405.2 p0
  10    8    0      78.94      25.32      12.11       0.33  676.7  251.2 p0
  10    9    0      11.33      21.42      11.09       1.85  678.3  245.2 p0
  10   26    1       7.87       9.19       5.15      -0.51  656.9   83.3 p0
  10   27    1      29.34      13.36       4.50      -0.76  652.5   76.3 p0
  11  -25   -2       7.93      14.52       6.18       0.13  713.1  552.6 p0
  11  -24   -2       1.11      13.18       4.50       0.29  716.7  541.6 p0
  11   -8   -1      17.59      14.01       9.61       0.00  688.8  402.6 p0
  11    9    0      72.05      22.64       9.44      -0.08  667.4  242.7 p0
  11   27    1      13.15      16.84       5.99       0.32  644.6   77.7 p0
  11   28    1      16.04      11.98       6.32      -0.05  639.1   70.7 p0
  12  -24   -2       5.61      12.28       5.77       0.30  706.8  548.1 p0
  12   -8   -1     308.43      29.76      37.90       1.24  680.9  400.1 p0
  12   -7   -1      79.10      20.83       9.53      -0.64  679.4  392.1 p0
  12   10    0      55.10      20.92      11.25       0.29  655.1  235.1 p0
  12   28    1      12.53      12.39       5.41       0.54  631.3   69.2 p0
  12   29    1      20.10       8.28       4.60       0.14  633.8   59.2 p0
  13  -23   -2      11.65      14.63       5.38       0.08  692.4  539.5 p0
  13   -7   -1     580.37      49.52      62.78       1.32  670.6  393.5 p0
  13   -6   -1      36.44      19.50       7.43      -0.80  673.1  381.6 p0
  13   11    0      31.96      18.06       7.57      -0.07  647.7  225.6 p0
  13   29    1       9.40       8.03       4.90      -0.36  617.9   60.7 p0
  14  -22   -2      33.25      14.10       6.13      -1.48  685.1  532.0 p0
  14   -6   -1     186.09      23.62      31.38      -0.69  660.2  386.0 p0
  14   -5   -1      33.19      19.20       7.19      -0.33  659.8  372.0 p0
  14   11    0      64.38      14.56       8.17      -1.09  640.9  227.0 p0
  14   12    0      27.81      17.01       7.62      -0.62  638.4  222.1 p0
  14   30    1      -3.83      10.05       3.05       0.37  609.6   56.1 p0
  15  -22   -2      26.14       9.90       4.85      -1.18  674.2  536.4 p0
  15  -21   -2      26.42      12.21       6.79      -0.85  669.8  524.5 p0
  15   -5   -1       0.19      20.71       7.89       0.74  653.9  375.5 p0
  15   -4   -1      18.01       8.77       5.75       0.18  645.4  364.5 p0
  15   12    0      26.63      18.93       6.84       0.92  629.5  221.5 p0
  15   13    0      25.54      14.43       5.93       0.25  628.1  211.5 p0
  15   31    1      27.27       6.11       4.14      -1.42  598.3   45.6 p0
  16  -21   -2      17.22      16.64       7.21       0.54  665.9  523.9 p0
  16  -20   -2      30.78      11.62       7.86       0.16  660.5  512.9 p0
  16   -4   -1      38.02      18.77       8.48       0.55  640.6  371.9 p0
  16   13    0      31.45      21.77       9.93       0.16  618.2  213.0 p0
  16   14    0      38.73      12.68      11.42       0.17  620.8  207.0 p0
  16   32    1      -3.01       8.87       4.72       0.95  588.9   40.1 p0
  17  -20   -2      28.35      10.99       5.55      -0.67  651.6  514.4 p0
  17   -3   -1     -10.94      14.19       8.06       1.51  634.2  364.4 p0
  17   14    0      28.13      14.74       7.16      -0.60  608.9  210.4 p0
  17   15    0      16.69       9.26       4.70      -0.04  609.4  194.5 p0
  17   32    1      26.02       9.13       6.70      -0.70  579.1   46.5 p0
  18  -19   -2      34.96      13.64       8.71      -0.63  642.2  505.8 p0
  18   -2   -1      71.67      11.96       9.11      -1.18  619.9  357.9 p0
  18   15    0      40.18      16.08      10.09      -1.29  595.6  201.9 p0
  18   16    0       2.70      10.00       3.87       0.01  595.1  186.9 p0
  19  -18   -2       8.88      10.57       5.51       0.87  636.9  498.3 p0
  19   -2   -1      22.07      18.93       5.82      -0.47  612.0  354.3 p0
  19   -1   -1      12.76      22.12       5.47      -0.69  609.6  347.3 p0
  19   16    0      17.70      11.82       5.30      -0.26  588.2  189.4 p0
  19   17    0      29.25      13.13       6.62      -0.54  587.8  181.4 p0
  20  -18   -2      28.38      11.13       5.10      -0.06  624.0  507.7 p0
  20  -17   -2      12.72      11.89       4.68      -0.31  620.6  496.8 p0
  20   -1   -1      14.61      18.34       8.57      -0.36  601.7  348.8 p0
  20    0   -1      29.62      15.88       6.34      -1.21  596.2  339.8 p0
  20   17    0      15.82       8.60       2.18      -0.54  579.9  183.8 p0
  21  -17   -2      20.65      14.17       4.33      -0.02  615.7  495.2 p0
  21  -16   -2      26.20      11.86       5.71       0.00  611.3  483.2 p0
  21    0   -1      22.63      15.83       9.04       1.09  594.4  340.2 p0
  21    1   -1      10.06      11.87       5.44       0.25  585.9  332.3 p0
  21   18    0       4.28      10.98       5.38       0.46  564.6  172.3 p0
  22  -16   -2       9.70      12.12       5.61      -0.52  604.4  491.7 p0
  22  -15   -2      11.75      10.80       4.39      -0.08  599.9  481.7 p0
  22    1   -1      32.48      12.19       8.61      -0.09  583.0  329.7 p0
  22    2   -1       7.65      17.25       5.18       0.22  580.6  323.7 p0
  22   19    0       7.39      11.43       3.93      -0.02  554.2  172.8 p0
  23  -15   -2      23.51      12.57       5.27      -0.65  594.1  480.1 p0
  23    2   -1      12.31       9.81       8.54       1.33  570.7  322.2 p0
  23   20    0      27.41      15.67       6.62       0.16  545.9  160.2 p0
  24  -14   -2       8.67      12.07       5.59       0.60  583.7  477.6 p0
  24    3   -1      33.32      13.05       6.04      -0.70  556.4  320.6 p0
  24   20    0      38.21       8.83       4.97      -0.62  537.0  159.7 p0
  24   21    0      27.21      13.25       7.45       0.39  536.6  151.7 p0
  25  -13   -2       9.87       9.79       4.85      -0.31  570.4  466.1 p0
  25    4   -1      26.57      11.17       4.13      -0.57  550.0  312.1 p0
  25   21    0       9.93       8.46       5.61       0.61  521.7  153.2 p0
  25   22    0      33.17      10.83       6.33      -0.27  526.2  145.2 p0
  26  -13   -2      15.82      10.67       7.03       0.56  568.5  469.5 p0
  26  -12   -2      17.22       6.77       4.48      -0.80  563.1  462.5 p0
  26    4   -1      16.66      15.78       5.27      -0.27  539.2  314.5 p0
  26    5   -1      17.85      10.75       2.50      -0.80  538.7  303.6 p0
  26   22    0      34.85       8.52       6.11      -0.83  512.4  145.6 p0
  26   23    0      17.65      12.78       4.68       0.06  515.9  138.6 p0
  27  -12   -2      16.66      13.65       4.64      -0.15  553.2  458.0 p0
  27  -11   -2      20.17      15.58       5.40       0.12  554.7  450.0 p0
  27    5   -1      14.65      13.28       6.59      -0.30  534.8  303.0 p0
  27    6   -1       7.24       8.01       3.43      -0.76  525.4  291.0 p0
  27   23    0      23.15       7.68       4.83      -0.34  504.0  136.1 p0
  27   24    0      24.94       9.41       5.86      -0.66  503.6  134.1 p0
  28  -11   -2      33.27      12.93       4.98      -0.34  543.9  453.4 p0
  28  -10   -2      35.29      12.74       7.66      -0.43  544.4  442.5 p0
  28    7   -1      12.83      10.69       5.89      -0.53  514.0  287.5 p0
  28   24    0      15.32      10.37       4.94      -0.46  498.7  134.5 p0
  28   25    0       8.10       8.97       4.31      -0.04  496.2  125.6 p0
  29  -10   -2      24.50      13.22       5.26      -0.07  532.5  445.9 p0
  29   -9   -2      26.68       9.97       5.52      -0.40  527.1  435.9 p0
  29    7   -1      42.80      13.69       7.38      -0.13  511.2  290.9 p0
  29    8   -1       5.06      11.62       3.74      -0.22  510.7  280.0 p0
  29   25    0       2.89       9.24       4.44       0.76  487.4  129.0 p0
  29   26    0      17.44       5.96       4.14      -0.71  479.9  119.0 p0
  30   -9   -2      24.72       8.82       6.40       0.13  526.2  437.4 p0
  30    8   -1      24.85       9.43       4.31      -0.85  501.8  279.4 p0
  30    9   -1      35.84       9.82       5.68      -0.76  495.4  270.4 p0
  30   26    0       7.50       8.27       4.36       0.44  478.0  117.5 p0
  30   27    0      21.93      11.51       5.68       0.22  475.6  108.5 p0
  31   -8   -2      18.24       9.74       5.30      -0.42  508.9  428.8 p0
  31    9   -1      15.23       7.42       4.14      -0.98  493.5  277.9 p0
  31   10   -1      26.18       9.36       2.80      -0.97  489.1  262.9 p0
  31   27    0      11.82       8.38       5.70       0.22  466.7  113.9 p0
  31   28    0      11.12       8.49       4.64       0.05  462.2  106.0 p0
  32   -7   -2      15.17      12.16       4.52      -0.16  499.5  422.3 p0
  32   10   -1      19.74      10.10       5.10      -0.04  476.2  264.3 p0
  32   28    0      19.50       9.40       4.17       0.02  451.4  105.4 p0
  32   29    0       8.33       5.91       3.30       0.09  456.9   92.4 p0
  33   -7   -2      17.16       9.50       2.77      -0.14  494.7  422.7 p0
  33   -6   -2      14.74       9.36       5.50       0.06  487.2  416.8 p0
  33   11   -1       9.28       9.52       5.37       0.39  469.9  262.8 p0
  34   -6   -2       3.17      13.18       5.28       0.60  481.3  417.2 p0
  34   -5   -2      15.81      14.21       4.06       0.23  480.9  406.2 p0
  34   12   -1      11.59      10.43       4.92       0.09  460.5  251.3 p0
  35   -5   -2       3.51      11.67       4.45       0.25  475.0  409.7 p0
  35   -4   -2       1.77      11.81       5.17       0.21  470.5  401.7 p0
  35   13   -1      31.95      12.30       7.38      -0.34  450.2  246.7 p0
  36  -20   -3      16.18       7.60       6.89       0.48  480.6  549.2 p0
  36   -4   -2       1.63      12.03       4.52       0.23  463.7  400.2 p0
  36   -3   -2      16.51      10.17       3.33      -0.56  460.2  394.2 p0
  36   14   -1      10.96       8.60       5.89       0.06  436.9  241.2 p0
  37  -20   -3       9.95       9.76       4.48       0.12  471.7  547.6 p0
  37  -19   -3       9.91       8.05       4.64      -0.04  473.2  542.6 p0
  37   -3   -2      34.79      11.42       6.38      -0.63  452.3  391.6 p0
  37   -2   -2      25.34      11.13       6.12      -0.05  447.9  386.6 p0
  37   15   -1       7.68       8.03       2.75      -0.20  424.5  230.7 p0
  38  -19   -3      37.07       8.65       6.49      -0.40  463.4  538.0 p0
  38  -18   -3       4.20       7.77       4.54       0.19  465.9  535.1 p0
  38   -2   -2      16.60       9.78       6.59      -0.43  443.0  389.1 p0
  38   -1   -2      18.99       9.99       4.30       0.58  437.5  375.1 p0
  38   15   -1      -6.18       9.37       4.47       1.16  415.7  227.1 p0
  38   16   -1      25.37       6.41       5.19      -0.38  418.2  225.1 p0
  39  -18   -3      10.66       7.78       3.62      -0.07  455.0  537.5 p0
  39  -17   -3      10.82       5.99       4.14      -0.30  448.5  520.6 p0
  39   -1   -2       1.17       7.62       3.65       0.22  427.7  381.6 p0
  39   16   -1      23.61       6.73       4.18      -0.77  408.3  219.6 p0
  39   17   -1      13.20       8.61       3.13      -0.58  404.9  213.6 p0
  40    0   -2       5.53       8.42       2.72      -0.27  419.3  368.0 p0
  40   17   -1      12.43       6.90       3.21      -0.32  400.0  219.1 p0
  41    1   -2      -0.07       8.40       4.98       0.92  405.0  359.5 p0
  42    2   -2       5.48       6.76       3.25       0.25  396.7  353.0 p0
  43    3   -2      10.82       6.73       4.36       0.06  385.3  344.4 p0
End of reflections
--- End crystal
----- End chunk -----
----- Begin chunk -----
Image filename: proc_data_v2/LysoS1_001_00000_all_nobg_cumfrom0.h5
Event: entry//92
Image serial number: 93
hit = 1
indexed_by = debug-nolatt-nocell
n_indexing_tries = 1
photon_energy_eV = 495937.000000
beam_divergence = 0.00e+00 rad
beam_bandwidth = 1.00e-08 (fraction)
average_camera_length = 1.570000 m
num_peaks = 56
num_saturated_peaks = 0
peak_resolution = 3.630508 nm^-1 or 2.754435 A
Peaks from peak search
  fs/px   ss/px (1/d)/nm^-1   Intensity  Panel
 842.61   52.60       3.64       47.07   p0
 692.98  100.66       3.10       16.71   p0
 881.10  130.83       2.84       53.61   p0
 947.00  131.01       3.40       19.00   p0
 952.63  147.65       3.30       19.39   p0
 894.06  156.93       2.65      295.00   p0
 626.66  158.67       2.95       20.79   p0
 768.32  159.99       2.05       27.93   p0
 962.00  164.45       3.25       28.04   p0
 643.84  170.39       2.67       61.32   p0
 712.63  177.58       2.02      688.47   p0
 646.95  181.31       2.53       20.36   p0
 975.45  190.10       3.21       44.00   p0
 657.02  196.10       2.29      299.08   p0
 725.66  203.68       1.62       30.48   p0
 919.64  208.94       2.41      113.55   p0
 793.75  211.25       1.36       35.42   p0
 601.55  215.52       2.78       31.61   p0
 987.73  217.29       3.20       23.62   p0
 669.42  222.14       1.93      118.45   p0
 932.72  235.19       2.39      132.46   p0
 806.93  237.03       1.06      126.84   p0
 614.07  241.15       2.47      388.07   p0
 682.68  248.01       1.57       78.84   p0
 945.57  260.97       2.44      750.82   p0
 558.02  260.26       3.15       23.50   p0
 819.71  262.99       0.86       78.69   p0
 695.97  274.49       1.24       84.04   p0
 764.28  282.02       0.41     1025.08   p0
 958.07  286.92       2.54      353.06   p0
 708.59  300.72       0.98      961.71   p0
 584.03  311.53       2.72       26.35   p0
 971.53  313.48       2.72       87.15   p0
 845.87  315.36       0.96      607.59   p0
 652.76  319.97       1.76       45.31   p0
 790.34  334.25       0.40     1114.04   p0
 597.08  337.00       2.56       22.82   p0
 984.65  339.82       2.93       43.51   p0
 666.09  344.89       1.64       95.30   p0
 735.07  352.50       0.85      156.46   p0
 928.34  357.59       2.22      324.55   p0
 747.43  378.28       1.05       89.95   p0
 942.10  383.56       2.52       94.48   p0
 623.64  389.44       2.43       57.35   p0
 886.25  402.02       1.99      315.17   p0
 761.36  404.00       1.34       60.32   p0
 899.02  428.41       2.37      243.75   p0
 842.49  438.41       2.01       56.17   p0
 582.13  443.08       3.31       82.56   p0
 650.71  450.89       2.65       23.29   p0
 719.19  457.88       2.22       52.13   p0
 548.00  463.00       3.86       15.16   p0
 662.82  476.89       2.82      120.18   p0
 869.82  507.73       3.03       77.56   p0
 787.04  535.64       3.13       18.31   p0
 952.64  541.97       4.04       16.54   p0
End of peak list
--- Begin crystal
Cell parameters 7.93534 7.87611 3.79994 nm, 90.13189 90.12607 90.01973 deg
astar = +0.0202144 +0.1237188 -0.0128764 nm^-1
bstar = +0.1196759 -0.0153964 +0.0395112 nm^-1
cstar = +0.0778028 -0.0379869 -0.2485129 nm^-1
lattice_type = triclinic
centering = P
unique_axis = ?
profile_radius = 0.00000 nm^-1
predict_refine/det_shift x = 0.009 y = -0.019 mm
diffraction_resolution_limit = 3.41 nm^-1 or 2.93 A
num_reflections = 377
num_saturated_reflections = 0
num_implausible_reflections = 0
Reflections measured after indexing
   h    k    l          I   sigma(I)       peak background  fs/px  ss/px panel
 -33  -24   -2      -3.57       8.51       2.89       0.34  513.1   42.1 p0
 -32  -24   -2      32.56      10.71       6.61      -0.47  517.5   50.1 p0
 -31  -17   -1      13.02      13.49       5.13       0.12  583.3   49.5 p0
 -30  -23   -2       2.74      10.10       4.28       0.62  532.0   68.0 p0
 -30  -10    0      18.53       9.45       4.53      -0.39  650.1   46.9 p0
 -30   -4    1      16.63      10.72       5.91      -0.08  706.9   38.4 p0
 -29  -29   -3      -2.85       6.75       3.13       0.04  470.6   84.4 p0
 -29  -23   -2      12.70       8.99       3.09      -0.48  528.4   83.9 p0
 -29  -16   -1       0.57      10.19       4.95      -0.09  591.7   66.4 p0
 -29  -10    0       5.56       8.61       4.85       0.73  655.5   57.9 p0
 -28  -29   -3      10.85       9.17       3.92      -0.16  476.0   97.4 p0
 -28  -16   -1      19.67      12.81       6.02      -0.10  595.2   76.3 p0
 -28   -3    1      16.18      14.34       6.87       0.49  720.3   58.3 p0
 -28    3    2      26.39      15.39       5.74       0.26  775.1   47.8 p0
 -28    9    3       7.98       7.82       2.63      -1.20  834.9   38.3 p0
 -27  -22   -2      18.17      10.73       5.44      -0.04  538.8   92.8 p0
 -27   -9    0      10.56      10.26       4.52      -0.01  660.0   73.8 p0
 -27   -3    1       7.03      10.94       6.47      -0.00  716.8   70.3 p0
 -27   16    4      -3.85      11.41       5.15       0.67  898.7   40.7 p0
 -26  -28   -3       9.04       9.65       6.55       0.22  483.5  110.3 p0
 -26  -15   -1      15.61       6.49       4.34      -0.00  610.6   98.2 p0
 -26   -9    0      20.56      18.04       9.86       0.32  663.4   83.7 p0
 -26    4    2      23.74      12.68       4.43      -0.11  785.5   67.7 p0
 -26   10    3      68.21      17.79      11.92       1.21  842.3   53.2 p0
 -26   16    4      23.82      14.22       6.63      -0.72  900.1   44.7 p0
 -25  -28   -3      16.79      10.80       4.80      -0.03  483.9  121.2 p0
 -25  -21   -2       5.10       8.53       5.07       0.49  547.3  110.7 p0
 -25  -15   -1      -1.35       9.73       3.58      -0.07  611.0  100.2 p0
 -25   -2    1      31.60      14.75       9.30      -0.10  732.2   79.1 p0
 -25    4    2      30.67      17.79       7.95      -0.07  789.0   73.7 p0
 -24  -34   -4      18.57       9.32       4.17      -0.20  432.5  143.7 p0
 -24  -21   -2      23.97      14.31       8.10       0.04  553.7  122.6 p0
 -24   -8    0      20.45      12.86       6.24       0.73  676.8  105.6 p0
 -24   -2    1      15.42      14.62       9.72       1.62  735.6   89.1 p0
 -24   17    4      13.44      12.09       3.64      -0.86  911.6   64.6 p0
 -24   23    5      -3.44      10.53       5.78       0.97  972.4   54.1 p0
 -24   29    6      18.89      13.24       5.59       0.46 1022.2   43.6 p0
 -23  -27   -3      23.09      11.00       5.22      -0.29  498.3  144.1 p0
 -23  -14   -1      11.38      12.40       4.97       0.19  619.5  122.1 p0
 -23   -8    0      16.83      16.84       7.09       1.34  674.3  108.6 p0
 -23    5    2      38.82      19.84      10.80       0.89  797.4   89.5 p0
 -23   11    3      63.04      15.89       8.62       0.87  856.2   79.0 p0
 -23   17    4      -0.63       9.88       4.39       0.51  913.0   76.6 p0
 -22  -33   -4      14.18      11.36       5.12      -0.27  443.0  162.6 p0
 -22  -20   -2      -3.38       5.78       4.21       1.85  561.1  143.5 p0
 -22  -14   -1      57.90      15.10       8.56      -0.36  619.9  127.0 p0
 -22   -1    1      26.64      16.95       6.44      -0.23  742.1  107.0 p0
 -22    5    2      31.02      12.26       9.85       0.02  804.9   97.5 p0
 -22   30    6      22.33      10.64       5.18      -0.34 1037.6   59.5 p0
 -21  -33   -4      14.04       6.64       5.43      -0.10  446.4  163.6 p0
 -21   -7    0      51.32      20.10       8.34       0.20  686.7  128.4 p0
 -21   -1    1      56.49      22.15      11.34       0.01  746.5  118.0 p0
 -21   12    3      39.80      12.85       5.49      -0.28  868.6  101.9 p0
 -21   18    4      17.42       9.67       6.17      -0.40  919.4   90.4 p0
 -21   24    5      11.30      11.72       4.05       0.15  978.2   78.0 p0
 -21   30    6      24.35      10.77       4.45      -0.90 1037.0   68.5 p0
 -20  -26   -3       9.33      13.17       5.12       0.13  509.2  166.0 p0
 -20  -13   -1      20.91      16.45       7.04       0.48  631.3  147.9 p0
 -20   -7    0      10.37      16.82       6.50       0.04  693.1  138.4 p0
 -20    6    2      48.51      19.65       8.62      -0.38  813.3  114.4 p0
 -20   12    3      39.69      16.18       9.59       0.34  868.1  104.9 p0
 -20   18    4       5.87      15.79       5.33       0.42  926.9   97.4 p0
 -19  -32   -4      18.61      11.44       5.17      -0.10  456.8  187.4 p0
 -19  -19   -2      -7.30      14.61       5.13       0.40  575.0  164.4 p0
 -19  -13   -1      73.10      18.00       8.77      -0.82  634.8  155.9 p0
 -19    0    1      16.85      20.04       6.07       0.00  758.9  133.8 p0
 -19    6    2      13.04      16.96       6.42      -0.74  809.7  124.4 p0
 -19   31    6       4.46       6.45       3.43      -0.20 1046.5   91.3 p0
 -18  -32   -4      10.88       8.76       4.14      -0.22  455.3  196.4 p0
 -18  -25   -3      16.23      12.78       8.07      -0.23  520.6  186.8 p0
 -18  -19   -2      20.93      15.88       5.60       0.11  577.4  174.3 p0
 -18   -6    0      27.14      18.68       7.99      -1.04  701.6  153.3 p0
 -18    0    1      14.10      16.02       7.87       0.64  760.4  143.8 p0
 -18   13    3      23.56      14.07       7.25       1.46  879.5  128.8 p0
 -18   19    4       7.04      17.47       6.46       0.15  935.3  115.3 p0
 -18   25    5      26.25      11.85       4.71       0.33  993.1  103.8 p0
 -18   31    6       8.17       6.70       3.65       0.11 1053.9   91.3 p0
 -17  -25   -3      20.41      10.67       3.77      -0.87  525.1  190.8 p0
 -17  -12   -1     152.90      25.72      23.43      -0.42  644.2  170.7 p0
 -17   -6    0      14.73      14.25       5.63       0.46  700.0  160.3 p0
 -17    7    2      35.39       9.44       7.36      -0.87  822.1  141.2 p0
 -17   13    3      87.14      21.81      16.18       0.98  881.9  130.7 p0
 -17   19    4      29.14      10.38       4.61      -0.60  941.7  123.3 p0
 -16  -31   -4      16.88       9.32       4.92      -0.22  467.7  207.3 p0
 -16  -18   -2      67.06      17.44       8.07      -0.86  588.9  189.2 p0
 -16  -12   -1      84.84      24.83      14.90       0.39  647.7  181.7 p0
 -16    1    1      95.40      25.60      13.62      -0.07  768.8  160.7 p0
 -16   26    5       0.83      12.88       4.81       0.72 1004.5  124.7 p0
 -16   32    6      23.49      10.92       3.89      -0.54 1059.3  113.2 p0
 -15  -37   -5      -6.33       8.35       4.32       0.78  417.4  231.7 p0
 -15  -24   -3      15.18      11.94       5.01      -0.12  531.5  210.7 p0
 -15  -18   -2      17.15      12.42       5.58      -1.10  595.3  198.2 p0
 -15   -5    0     861.52      57.33     108.69       2.10  713.4  178.1 p0
 -15    1    1      31.74      22.97       9.36      -0.37  767.2  169.7 p0
 -15   14    3      36.20      18.84      12.20       0.64  895.4  151.6 p0
 -15   20    4      35.06      17.86       8.01       1.19  951.2  141.1 p0
 -15   26    5      14.83      10.95       6.04       0.16 1004.0  128.7 p0
 -15   32    6      19.07       8.96       4.61      -0.51 1062.8  117.2 p0
 -14  -37   -5       8.69      10.07       5.47      -0.55  413.8  234.7 p0
 -14  -24   -3      38.12      12.19       6.28      -0.75  534.9  216.6 p0
 -14  -11   -1     397.95      29.49      47.03       0.47  657.1  196.6 p0
 -14    8    2     102.97      25.40      15.04      -1.20  837.0  167.1 p0
 -14   14    3     341.65      41.27      35.64       1.18  895.8  158.6 p0
 -14   20    4      37.80      17.36       8.52       0.27  952.6  148.1 p0
 -13  -30   -4      36.87      12.02       6.50       0.17  478.6  235.1 p0
 -13  -17   -2      78.02      24.14      11.15      -0.31  602.7  216.1 p0
 -13    2    1       7.99      20.52       7.92       0.67  781.7  190.5 p0
 -13    8    2      47.67      16.32       8.40      -0.10  841.5  176.0 p0
 -13   33    6       8.67       7.35       4.38       0.35 1071.2  141.0 p0
 -12  -36   -5       6.61       7.84       3.39       0.12  428.2  250.6 p0
 -12  -23   -3      -2.29      13.86       5.21       0.39  547.4  237.5 p0
 -12  -17   -2      14.54      10.38       5.90      -0.16  601.2  221.0 p0
 -12   -4    0     100.00      26.09      12.18      -0.48  726.3  205.0 p0
 -12   15    3      18.64      13.72       7.84       0.78  908.2  179.5 p0
 -12   21    4      74.51      20.31      10.50       0.86  962.0  166.0 p0
 -12   27    5      19.40       8.13       2.97      -1.12 1015.8  154.5 p0
 -12   33    6       5.12       8.76       4.06      -0.56 1078.6  150.0 p0
 -11  -36   -5      12.36      13.04       6.56       0.30  424.7  263.6 p0
 -11  -29   -4      39.35       9.75       4.84      -1.12  490.0  254.0 p0
 -11  -23   -3      17.63      15.76       6.52       0.97  548.8  242.5 p0
 -11  -10   -1     231.01      32.17      40.56       0.94  671.0  222.4 p0
 -11    9    2      66.69      19.41       8.73      -2.88  852.9  196.9 p0
 -11   15    3      58.54      22.01      12.43       0.14  908.7  184.4 p0
 -11   21    4      23.54      13.29       6.75      -0.25  960.5  176.0 p0
 -10  -29   -4      10.80       9.16       5.20      -0.02  489.5  265.0 p0
 -10  -16   -2     495.24      40.68      62.56       1.74  614.6  241.9 p0
 -10    3    1     146.05      32.37      14.34      -0.30  794.5  211.4 p0
 -10    9    2      15.51      17.42       8.04      -0.70  847.3  207.9 p0
 -10   34    6      14.94       9.30       5.46       0.13 1089.1  163.9 p0
  -9  -35   -5      15.74      10.07       4.29      -0.26  442.1  280.4 p0
  -9  -22   -3      70.48      15.45       8.30       0.16  559.2  260.4 p0
  -9   -3    0      26.59      23.04       9.53       0.34  743.2  232.8 p0
  -9   16    3      -0.44      20.88       5.82       0.72  919.1  202.3 p0
  -9   22    4      34.22      23.88      11.99       2.09  975.9  189.8 p0
  -9   28    5       9.88      13.45       6.43       1.15 1033.7  179.3 p0
  -9   34    6       4.03       8.47       6.01       0.54 1093.5  176.9 p0
  -8  -35   -5      11.00      10.53       4.78       0.47  441.5  291.4 p0
  -8  -28   -4      22.60       8.25       6.69      -0.08  510.9  281.8 p0
  -8  -22   -3      28.67      10.86       6.56       0.28  558.7  272.3 p0
  -8   -9   -1     159.88      35.78      31.67       2.28  683.8  248.3 p0
  -8   10    2      42.00      31.10      10.42       0.03  863.7  219.8 p0
  -8   16    3     178.16      32.99      22.64       0.37  919.5  209.3 p0
  -8   22    4       8.89      15.64       5.19      -0.11  977.4  204.8 p0
  -7  -28   -4      42.48      12.04       7.80      -0.39  503.3  287.8 p0
  -7  -15   -2      34.09      10.70       5.78      -0.85  625.5  269.7 p0
  -7    4    1     237.39      38.62      34.38       1.01  807.4  237.2 p0
  -7   10    2      37.34      15.82       9.51      -0.45  860.2  232.7 p0
  -7   35    6      15.26       9.71       4.48      -0.54 1105.9  190.7 p0
  -6  -34   -5      14.48       7.58       4.76      -0.31  453.0  302.3 p0
  -6  -21   -3      24.78      13.41       7.30      -0.85  576.1  282.2 p0
  -6   -2    0     184.94      50.92      15.65      -2.01  751.0  256.7 p0
  -6   17    3      61.14      16.73       9.14      -1.08  930.0  229.1 p0
  -6   23    4      80.09      18.39      10.08      -0.16  988.8  218.7 p0
  -6   29    5      22.38      13.26       5.73      -0.19 1046.6  207.2 p0
  -6   35    6      27.93       9.80       5.87      -0.17 1105.4  198.7 p0
  -5  -40   -6       4.62       8.20       3.48       0.58  399.6  322.7 p0
  -5  -34   -5      13.44       8.20       4.67      -0.23  456.4  312.3 p0
  -5  -27   -4      35.68       9.56       3.62      -1.03  521.8  306.7 p0
  -5   -8   -1     205.51      36.40      22.23      -0.55  696.7  274.1 p0
  -5   11    2      -0.29      27.19       8.98       0.72  875.6  246.6 p0
  -5   17    3     202.28      26.41      19.21      -0.16  934.4  235.1 p0
  -5   23    4      38.75      17.41       6.85       0.16  990.2  225.7 p0
  -4  -40   -6      -1.52      12.09       4.16       0.47  395.0  334.7 p0
  -4  -27   -4       6.21      11.95       3.74      -0.08  519.2  311.6 p0
  -4  -14   -2      76.43      17.96      16.15      -0.54  640.3  292.6 p0
  -4    5    1     134.53      52.09      29.46       2.44  819.3  263.1 p0
  -4   11    2      -2.49      21.16       8.22       0.67  879.1  257.6 p0
  -3  -33   -5      13.50       8.56       4.97       0.03  463.8  336.1 p0
  -3  -20   -3      68.31      22.15      10.09      -0.00  586.0  312.0 p0
  -3   -1    0    1443.83     134.46     140.65      -2.49  765.9  282.5 p0
  -3    5    1     101.83      36.62      15.17      -5.73  818.7  277.0 p0
  -3   24    4      30.26      14.07       5.98      -0.45 1003.6  244.5 p0
  -3   30    5      23.25      12.49       6.60       0.55 1061.4  235.0 p0
  -3   36    6      19.39      11.30       6.78      -0.34 1112.2  223.6 p0
  -2  -39   -6       5.20       7.07       3.08      -0.04  407.5  355.6 p0
  -2  -33   -5      17.60      12.47       5.30       0.08  465.3  343.1 p0
  -2  -26   -4       3.01      16.09       4.76      -0.36  531.6  331.5 p0
  -2  -20   -3      -8.66      18.49       7.94       1.12  590.4  323.0 p0
  -2   -7   -1    1011.71      67.27     123.00       4.40  709.6  301.0 p0
  -2   12    2      38.90      14.03       7.91      -2.00  886.5  276.4 p0
  -2   18    3     817.76      47.68      70.69       2.44  946.3  262.0 p0
  -2   24    4      18.10      12.30       7.17      -0.50  998.1  254.5 p0
  -2   30    5      17.49      12.75       6.63      -0.09 1061.9  245.0 p0
  -1  -39   -6      15.32      10.30       3.58      -0.28  408.9  360.6 p0
  -1  -26   -4      10.21      15.81       6.03       0.02  530.1  341.5 p0
  -1  -13   -2      86.61      30.13      14.42       0.16  653.2  320.4 p0
  -1    6    1     197.70      42.49      19.33      -1.18  832.1  289.9 p0
  -1   12    2      10.90      15.49       9.75       0.65  895.9  284.4 p0
   0  -32   -5      49.52      14.41       6.98      -0.01  478.7  361.0 p0
   0  -19   -3      68.63      18.37       9.14      -0.66  597.9  337.9 p0
   0    6    1      38.61      30.24      16.51       3.66  837.6  301.9 p0
   0   25    4      21.43      11.00       4.82      -0.02 1015.5  266.4 p0
   0   31    5      19.08      14.28       5.87       0.63 1071.3  261.9 p0
   0   37    6      20.65       9.21       2.99      -0.36 1129.1  253.4 p0
   1  -38   -6      11.66      12.10       5.27       0.20  424.4  377.4 p0
   1  -25   -4       4.82      17.11       7.97       1.05  546.5  357.4 p0
   1  -19   -3      61.66      17.02       8.81      -0.74  599.3  347.9 p0
   1   -6   -1      25.00      40.97      15.56       0.70  727.4  326.8 p0
   1   13    2      43.32      15.96      10.77      -0.77  903.4  299.3 p0
   1   19    3     346.99      39.71      40.13       1.39  958.2  287.8 p0
   1   25    4      16.35      15.16       6.21      -0.12 1017.0  280.3 p0
   1   31    5      -9.32      11.90       6.28       0.87 1074.8  272.9 p0
   1   37    6       6.55       9.44       5.40      -0.28 1124.6  261.4 p0
   2  -38   -6       5.39       4.51       2.92       0.17  420.8  390.4 p0
   2  -25   -4      15.31      11.54       4.73       0.10  545.9  369.3 p0
   2  -12   -2     171.14      26.65      25.02       0.14  666.1  345.3 p0
   2    7    1     762.24      73.10      96.75       7.50  846.0  316.7 p0
   2   13    2      51.70      19.38      12.68       1.53  902.8  310.3 p0
   3  -31   -5      16.43       9.86       4.03      -0.45  488.6  380.8 p0
   3  -18   -3      31.17      20.95       9.08      -0.08  611.7  364.7 p0
   3    1    0    1610.97     134.95     183.22      10.56  790.6  334.2 p0
   3    7    1      63.35      27.01      23.53       4.30  846.4  321.7 p0
   3   32    5       2.96      11.30       6.13       0.77 1080.2  285.7 p0
   3   38    6       2.39       7.96       3.83       0.01 1136.0  274.3 p0
   4  -37   -6      24.35       9.96       3.56      -0.44  432.2  401.3 p0
   4  -24   -4      -3.77      11.74       3.41      -0.05  554.4  383.2 p0
   4  -18   -3      44.87      16.38       8.77      -1.36  611.2  370.7 p0
   4   -5   -1     279.16      43.47      33.88      -1.15  736.3  353.7 p0
   4    1    0      84.19      67.06      29.10       4.44  790.1  342.2 p0
   4   14    2      36.52      15.94      11.08       3.84  916.2  319.1 p0
   4   20    3     150.22      25.39      18.18       1.02  971.0  313.7 p0
   4   26    4      12.75      11.85       8.13       0.19 1025.8  301.2 p0
   4   38    6      16.15      11.27       3.84       0.10 1140.4  283.2 p0
   5  -37   -6      10.54      10.04       5.69       0.44  439.6  409.3 p0
   5  -24   -4      10.46      11.25       3.85      -0.85  559.8  390.2 p0
   5  -11   -2      39.27      14.95       6.59      -1.03  677.9  369.1 p0
   5    8    1      64.44      32.67      16.42       4.29  859.9  342.6 p0
   5   14    2      48.33      21.07      12.59       2.25  913.7  334.1 p0
   5   20    3       8.36      10.87       9.14       2.81  976.5  318.7 p0
   6  -30   -5      12.36      11.83       6.49       0.48  499.4  407.6 p0
   6  -17   -3     107.73      32.50      14.19       0.64  624.6  388.6 p0
   6  -11   -2      14.48      24.87       8.75       0.67  681.4  383.1 p0
   6    2    0      97.53      40.90      18.61       1.04  802.5  358.1 p0
   6    8    1       1.80      26.68      14.12       3.42  863.3  354.6 p0
   6   33    5      19.55       9.52       4.68      -0.25 1099.0  309.6 p0
   6   39    6      19.14       6.93       5.13      -0.19 1155.9  299.1 p0
   7  -36   -6       8.87      10.52       5.25       0.09  450.1  430.1 p0
   7  -30   -5      30.56      14.18       5.97      -0.34  502.9  419.6 p0
   7  -23   -4      -5.43      12.99       5.30       1.27  572.2  411.0 p0
   7  -17   -3       8.76      16.01       8.43       0.53  626.0  394.6 p0
   7   -4   -1     186.88      42.47      23.62       0.94  748.2  379.5 p0
   7    2    0       1.63      45.24      17.85       0.42  805.0  368.0 p0
   7   15    2     -19.01      27.87      12.79       3.86  927.1  349.0 p0
   7   21    3     132.44      19.30      14.00       0.18  985.9  340.5 p0
   7   27    4      27.39       9.59       4.40      -0.92 1039.7  334.0 p0
   7   33    5      24.84      10.13       5.55      -0.58 1094.5  322.6 p0
   7   39    6      13.00       5.73       4.50      -0.74 1158.3  306.1 p0
   8  -36   -6       3.14       8.65       5.44       0.53  452.5  432.1 p0
   8  -23   -4      57.89      15.77       8.72      -0.67  571.7  417.0 p0
   8  -10   -2      17.99      25.48       9.61       0.39  691.8  397.0 p0
   8   -4   -1      12.41      26.97       8.54      -0.65  747.6  386.5 p0
   8    9    1     120.46      25.34      16.82       0.46  873.7  368.4 p0
   8   15    2     404.77      35.86      47.57       3.96  929.5  359.0 p0
   8   21    3      15.21      15.27       7.18      -0.08  988.3  346.5 p0
   9  -29   -5       7.79      11.81       5.42       0.46  515.3  431.5 p0
   9  -16   -3      40.36      26.07       9.44      -0.20  637.5  415.4 p0
   9  -10   -2       4.20      20.74       6.49      -0.76  697.3  406.0 p0
   9    3    0      33.39      20.18      11.48      -1.05  812.4  383.9 p0
   9    9    1      24.57      12.53       6.23      -1.48  878.2  380.4 p0
  10  -35   -6      28.38       8.99       5.59      -0.09  462.0  451.0 p0
  10  -29   -5      -4.65      13.33       4.27       0.26  517.7  442.5 p0
  10  -22   -4      38.67      13.18       6.69      -0.75  582.1  436.9 p0
  10  -16   -3      -1.06      14.01       4.39      -0.37  637.9  427.4 p0
  10   -3   -1     107.78      36.22      14.68       0.44  761.0  404.4 p0
  10    3    0      24.00      21.52       9.76      -1.14  815.8  397.9 p0
  10   22    3      27.91      14.08       9.25      -0.69 1001.8  367.4 p0
  10   28    4      37.46      15.01       6.50       0.07 1053.6  356.9 p0
  10   34    5       4.91      10.16       5.54       0.96 1112.4  342.4 p0
  11  -35   -6      24.20      11.64       6.21      -0.08  463.4  461.9 p0
  11  -22   -4     130.20      20.16      20.10       0.82  582.5  443.9 p0
  11   -9   -2      11.89      17.62       6.98      -0.48  710.7  422.8 p0
  11   -3   -1       1.92      15.60       7.63       0.04  766.5  410.3 p0
  11   10    1      16.96      20.78      10.47       0.90  880.6  392.3 p0
  11   16    2     114.95      29.51      14.57       1.43  941.4  384.8 p0
  11   22    3      10.35      11.14       5.67      -0.64  995.2  379.3 p0
  11   28    4      15.10      12.09       5.70      -0.09 1056.0  367.9 p0
  12  -28   -5       9.90      10.87       6.45       0.71  531.2  459.3 p0
  12  -15   -3      14.90      21.93       6.70       0.44  649.3  441.3 p0
  12   -9   -2      13.18      15.74       5.46      -0.42  704.1  432.8 p0
  12    4    0      55.24      17.31       9.11      -0.76  830.3  412.7 p0
  12   10    1     304.14      40.37      28.87       1.45  886.1  403.3 p0
  12   16    2      25.74      18.25       9.00       0.14  941.9  397.8 p0
  13  -34   -6      12.16      12.18       4.29      -0.64  471.8  481.8 p0
  13  -28   -5       5.72       7.37       5.54      -0.17  534.6  474.3 p0
  13  -21   -4      35.57      14.78       5.98      -0.50  596.0  459.7 p0
  13  -15   -3      76.10      21.69      16.11       0.01  651.8  450.3 p0
  13   -2   -1       1.66      18.55       6.57      -0.18  774.9  434.2 p0
  13    4    0       7.06      20.99       9.33       1.23  831.7  423.7 p0
  13   23    3      47.87      11.88       7.00      -0.24 1012.6  393.2 p0
  13   29    4       0.16       9.93       4.74       0.42 1068.4  385.7 p0
  13   35    5      30.56       9.98       9.66      -0.42 1119.2  373.3 p0
  14  -34   -6      33.98      13.29       7.71       0.11  472.3  489.8 p0
  14  -21   -4      62.23      17.15       9.43       0.50  594.4  469.7 p0
  14   -8   -2      14.26      22.81       9.10       0.10  716.5  447.7 p0
  14   -2   -1      70.99      25.54      12.12       0.09  774.3  440.2 p0
  14   17    2      35.24      21.08       7.65      -0.21  954.3  407.7 p0
  14   23    3      37.48      15.55       5.14      -0.58 1010.1  399.2 p0
  14   29    4      13.25       9.52       5.10      -0.35 1069.9  394.7 p0
  14   35    5      16.82      11.82       5.29      -0.03 1122.7  378.3 p0
  15  -27   -5       2.23       8.80       3.88       0.37  545.1  484.2 p0
  15  -14   -3      20.52      11.97       8.99      -1.57  667.2  462.1 p0
  15   -8   -2     129.73      24.25      18.12       1.06  721.0  458.7 p0
  15    5    0     107.68      28.37      16.32       1.09  842.1  438.6 p0
  15   11    1     305.73      33.42      37.11       1.48  899.9  429.1 p0
  15   17    2      17.99      11.66       6.27       0.74  951.7  416.7 p0
  16  -33   -6      -7.29      10.82       4.97       1.44  490.7  505.6 p0
  16  -27   -5      11.19       8.96       5.17       0.14  546.5  492.2 p0
  16  -14   -3     162.63      26.77      18.58       0.38  664.6  477.1 p0
  16   -1   -1       9.03      19.10       6.71       0.62  785.8  453.0 p0
  16    5    0      12.53      10.07       7.10       0.62  844.6  442.6 p0
  16   30    4      37.39       9.30       4.85      -0.79 1076.3  407.6 p0
  16   36    5      35.29       9.52       6.85      -0.29 1134.1  401.1 p0
  17  -33   -6       3.52       9.18       5.26       0.45  491.1  511.6 p0
  17  -20   -4      21.97      11.95       5.02      -0.22  607.3  496.6 p0
  17   -7   -2      17.75      12.45       6.07      -0.12  728.4  476.5 p0
  17   -1   -1      -5.19      15.17       5.80       0.59  792.2  463.0 p0
  17   18    2      31.78      18.22       7.76       0.71  968.1  437.5 p0
  17   24    3      40.41      18.07       7.91       0.34 1025.9  425.0 p0
  17   30    4       5.92       8.07       3.60      -0.12 1077.7  420.6 p0
  17   36    5       5.03       9.38       5.18       0.39 1133.6  410.1 p0
  18  -26   -5      33.81       8.36       4.40      -1.23  553.9  517.0 p0
  18  -13   -3     -11.35      15.30       5.07       0.72  680.1  494.0 p0
  18   -7   -2      34.30      19.95       5.96      -0.36  732.9  485.5 p0
  18   12    1      13.23      20.20       8.42       0.62  913.8  452.0 p0
  18   18    2      20.44      13.32       6.41      -0.15  965.6  442.5 p0
  18   24    3      14.67       7.62       4.90      -1.11 1021.4  439.0 p0
  19  -26   -5      25.22      11.37       4.77      -0.30  554.4  519.0 p0
  19  -13   -3      13.73       9.32       5.39      -0.41  681.5  499.0 p0
  19    0   -1      24.66      16.46       6.14      -0.74  800.6  479.9 p0
  19    6    0      43.45      23.62       9.70       0.14  856.4  472.4 p0
  19   12    1      37.03      17.37       9.47       0.36  915.2  466.0 p0
  20  -32   -6      12.80      14.80       5.55       0.05  499.0  541.5 p0
  20  -19   -4      35.65      14.44       7.98       0.21  621.1  522.4 p0
  20   -6   -2      29.79      23.49      11.73       0.59  743.3  500.3 p0
  20    0   -1      50.09      15.72       8.58      -0.54  804.1  490.9 p0
  20   19    2      56.37      11.29       8.54      -0.23  984.0  462.3 p0
  20   25    3      16.25      11.56       4.65      -0.17 1038.8  452.9 p0
  20   31    4      29.38       7.05       5.37      -0.39 1089.6  442.4 p0
  21  -32   -6      16.46       6.39       6.49       0.12  497.4  553.5 p0
  21  -19   -4      -7.42      10.84       3.66       0.39  622.6  533.4 p0
  21   -6   -2      50.73      13.99       7.75      -2.07  743.7  506.3 p0
  21   13    1      19.09      14.72      10.04       0.11  925.7  476.8 p0
  21   19    2      40.56      17.48       8.80       0.65  983.5  471.3 p0
  21   25    3       8.25      10.77       6.01      -0.06 1035.3  458.9 p0
  21   31    4       7.51      12.90       5.84       0.19 1094.1  450.4 p0
  22  -25   -5       6.55       7.60       4.89       0.13  569.2  552.9 p0
  22  -12   -3      25.38      16.01       4.94      -0.46  689.4  527.8 p0
  22    7    0      23.75      15.92       7.79       0.76  870.3  501.3 p0
  22   13    1      -1.89      12.24       3.84       0.39  926.1  493.8 p0
  23  -18   -4      35.13       8.95       4.30      -0.52  633.0  548.3 p0
  23  -12   -3      14.55      16.88       9.70       0.40  694.8  536.8 p0
  23    1   -1      22.43      14.81       9.09      -0.08  816.9  519.7 p0
  23    7    0     128.99      24.57      21.55       0.45  870.7  508.3 p0
  23   26    3       4.29      10.88       5.44       0.47 1046.7  474.7 p0
  23   32    4       2.99       8.38       4.94       0.36 1104.5  473.3 p0
  24  -18   -4       3.30       7.27       3.39      -0.08  637.5  553.3 p0
  24   -5   -2      36.28      11.86       5.86      -0.60  761.6  538.2 p0
  24    1   -1      28.28      13.49       6.93      -1.41  814.4  522.7 p0
  24   14    1      10.58      10.11       4.90       0.22  938.5  501.7 p0
  24   20    2      16.95      14.58       7.43       0.60  997.3  494.2 p0
  24   26    3      11.82       7.12       5.47      -0.27 1054.1  482.7 p0
  24   32    4      14.14       6.59       4.02      -0.07 1106.9  482.3 p0
  25  -11   -3      50.96       8.09       4.84      -2.59  700.2  552.6 p0
  25   -5   -2      16.02      11.40       6.42      -0.27  762.0  542.2 p0
  25    8    0      29.57      18.99       8.38       0.28  883.2  525.1 p0
  25   14    1      20.43      14.54       5.57       0.33  940.0  516.7 p0
  25   20    2       0.95      11.20       7.92       0.99  995.8  510.2 p0
  26    8    0      39.63      19.80       7.68       0.52  883.6  533.1 p0
  27    2   -1       5.23       7.55       3.11       0.00  830.3  551.6 p0
  27   21    2       3.33      10.68       4.37      -0.01 1007.2  525.0 p0
  27   27    3       4.60       7.95       4.89       0.15 1069.0  508.6 p0
  28   15    1      23.20      15.72       7.47       0.54  952.8  541.5 p0
  28   21    2      14.96      11.24       5.61       0.26 1008.6  527.0 p0
  28   27    3       0.44       8.79       3.72       0.36 1064.5  525.6 p0
  29   15    1      -0.38      10.43       2.85      -0.11  953.3  547.5 p0
  30   28    3      -0.63       9.99       3.05       0.06 1076.9  539.4 p0
  31   28    3      -8.92       7.80       3.16       0.86 1080.3  544.4 p0
End of reflections
--- End crystal
----- End chunk -----
----- Begin chunk -----
Image filename: proc_data_v2/LysoS1_001_00000_all_nobg_cumfrom0.h5
Event: entry//202
Image serial number: 203
hit = 0
indexed_by = none
photon_energy_eV = 495937.000000
beam_divergence = 0.00e+00 rad
beam_bandwidth = 1.00e-08 (fraction)
average_camera_length = 1.570000 m
num_peaks = 8
num_saturated_peaks = 0
peak_resolution = 2.775690 nm^-1 or 3.602708 A
Peaks from peak search
  fs/px   ss/px (1/d)/nm^-1   Intensity  Panel
 832.68  127.02       2.61       21.61   p0
 607.34  205.65       2.77       21.27   p0
1003.94  241.37       3.30       16.88   p0
 972.03  267.69       2.78       22.89   p0
 881.97  268.67       1.56       30.04   p0
 677.33  283.33       1.45       31.73   p0
 668.98  378.01       1.81       35.21   p0
 244.67  554.01       8.20    54355.62   p0
End of peak list
----- End chunk -----
----- Begin chunk -----
Image filename: proc_data_v2/LysoS1_001_00000_all_nobg_cumfrom0.h5
Event: entry//132
Image serial number: 133
hit = 1
indexed_by = debug-nolatt-nocell
n_indexing_tries = 1
photon_energy_eV = 495937.000000
beam_divergence = 0.00e+00 rad
beam_bandwidth = 1.00e-08 (fraction)
average_camera_length = 1.570000 m
num_peaks = 68
num_saturated_peaks = 0
peak_resolution = 3.795993 nm^-1 or 2.634357 A
Peaks from peak search
  fs/px   ss/px (1/d)/nm^-1   Intensity  Panel
 692.34   54.97       3.69       16.57   p0
 771.00   69.00       3.29       21.54   p0
 715.81   81.50       3.24       22.65   p0
 733.91  102.20       2.90       58.66   p0
 685.17  121.64       2.88      137.19   p0
 953.64  121.69       3.56       16.63   p0
 689.95  128.36       2.76       17.86   p0
 757.30  130.67       2.46       22.91   p0
 844.94  133.00       2.59       20.32   p0
 708.36  149.49       2.39      233.16   p0
 712.30  152.33       2.33       19.58   p0
 713.94  156.58       2.27      140.82   p0
 720.35  163.59       2.15       39.78   p0
 659.02  168.43       2.54      232.72   p0
 726.49  170.34       2.03      189.05   p0
 670.96  182.49       2.29     1189.66   p0
 737.43  184.28       1.80       32.58   p0
 682.69  196.42       2.03      249.57   p0
 762.09  212.49       1.34      134.08   p0
 706.69  224.26       1.52      183.33   p0
 773.34  225.32       1.14       31.58   p0
 718.24  238.06       1.27      791.40   p0
 729.67  251.95       1.02      894.72   p0
 803.00  261.00       0.74       98.22   p0
 741.50  265.73       0.77       77.43   p0
 753.47  279.78       0.52     2118.77   p0
 826.51  288.85       0.74      177.40   p0
 765.01  293.79       0.27     2592.93   p0
 789.13  321.76       0.25     1806.51   p0
 856.57  324.24       1.13      125.85   p0
 800.84  335.65       0.50     2198.33   p0
 867.50  338.04       1.33      311.27   p0
1008.00  349.92       3.28       18.79   p0
 947.58  354.25       2.47      134.45   p0
 885.72  358.91       1.67       86.50   p0
 824.01  363.80       1.00      506.65   p0
 897.24  373.10       1.90      135.56   p0
 964.55  375.65       2.78      109.45   p0
 836.36  377.21       1.26      498.66   p0
 903.37  379.64       2.02      284.15   p0
 970.09  382.52       2.89      247.95   p0
1097.69  380.31       4.59       17.51   p0
 526.53  381.26       3.66       17.18   p0
 909.11  387.24       2.14       84.01   p0
 847.50  391.28       1.51       95.43   p0
 914.60  393.94       2.25      258.77   p0
 537.25  395.98       3.58       68.43   p0
 920.67  400.61       2.37      411.30   p0
 544.00  402.86       3.52       18.88   p0
 933.52  413.77       2.62       25.94   p0
 560.64  424.16       3.43       71.55   p0
 883.02  432.84       2.26      303.14   p0
 548.27  435.61       3.66       19.56   p0
 572.18  437.87       3.38       78.48   p0
 577.95  444.25       3.36       40.47   p0
 894.83  447.34       2.52       39.64   p0
 590.18  458.67       3.34       53.34   p0
 663.01  469.21       2.73       27.27   p0
 528.67  473.67       4.16       17.98   p0
 668.66  475.31       2.76       19.65   p0
 613.56  486.64       3.36       52.48   p0
 620.06  493.54       3.37       59.17   p0
 747.33  500.67       2.68       18.98   p0
 631.22  506.63       3.41       75.03   p0
 604.69  520.02       3.79       17.01   p0
 790.32  540.65       3.20       23.00   p0
 728.27  544.35       3.32       24.33   p0
 899.65  553.33       3.78       14.30   p0
End of peak list
--- Begin crystal
Cell parameters 7.84426 7.80095 3.80164 nm, 89.12122 89.24098 89.78005 deg
astar = +0.0831273 +0.0966668 +0.0001917 nm^-1
bstar = +0.0893825 -0.0773798 -0.0495962 nm^-1
cstar = -0.0820012 +0.0664169 -0.2410091 nm^-1
lattice_type = triclinic
centering = P
unique_axis = ?
profile_radius = 0.00000 nm^-1
predict_refine/det_shift x = 0.025 y = -0.015 mm
diffraction_resolution_limit = 3.56 nm^-1 or 2.81 A
num_reflections = 377
num_saturated_reflections = 0
num_implausible_reflections = 0
Reflections measured after indexing
   h    k    l          I   sigma(I)       peak background  fs/px  ss/px panel
 -42   -9    2      20.12       6.12       3.00      -0.84  461.2   77.6 p0
 -41   -9    2      16.90      11.49       4.37      -0.15  467.1   79.6 p0
 -40  -14    3      11.70       9.46       4.45      -0.24  435.3  124.5 p0
 -40   -9    2      13.55       7.59       2.97      -0.64  467.0   87.6 p0
 -39  -14    3       4.32       7.64       3.56       0.05  443.2  129.6 p0
 -39   -9    2       9.55       8.94       3.36      -0.24  479.0   97.6 p0
 -38  -19    4      17.66       8.28       5.06      -0.87  412.4  168.5 p0
 -38  -14    3       9.37       7.90       3.94       0.07  447.2  130.6 p0
 -38   -9    2       9.68      10.60       6.25       0.22  485.9  103.6 p0
 -37  -19    4      15.43       7.56       3.04      -0.62  415.4  171.6 p0
 -37  -14    3      22.96       8.87       3.83      -0.84  450.1  138.6 p0
 -36  -19    4      15.33       8.44       5.45      -0.07  422.3  178.6 p0
 -36  -14    3      26.27      13.25       5.25       0.34  460.0  151.6 p0
 -35  -19    4      21.83       9.00       4.66      -0.45  428.2  191.6 p0
 -35  -14    3      10.22       9.63       3.72      -0.22  460.0  154.7 p0
 -34  -19    4      15.38       7.70       3.65      -0.65  427.2  194.6 p0
 -34  -14    3      20.52      10.85       5.43      -0.18  471.9  163.7 p0
 -33  -19    4      -9.82      10.86       4.27       1.04  435.1  204.6 p0
 -33  -14    3      22.84       5.88       3.81      -0.63  476.8  164.7 p0
 -33    5   -1      17.32      11.62       5.01      -0.36  620.5   46.6 p0
 -32  -19    4      10.83       9.23       3.23       0.16  443.0  213.7 p0
 -32  -14    3      10.98      11.98       5.33       0.04  478.8  179.7 p0
 -32    5   -1       8.14       8.61       3.86       0.17  628.4   47.6 p0
 -31  -19    4      12.03       8.92       5.63       0.64  454.0  215.7 p0
 -31  -14    3      -2.75      11.22       3.99       0.48  484.7  186.7 p0
 -31    5   -1      27.39      10.88       8.80      -0.30  635.3   59.6 p0
 -30  -19    4      48.76      11.36       5.53      -0.32  458.9  224.7 p0
 -30  -14    3       7.98       8.62       3.83      -0.04  488.6  190.8 p0
 -30    5   -1       6.44       8.59       4.31      -0.15  632.3   66.7 p0
 -29  -24    5       3.08      11.21       4.29       0.08  424.1  265.7 p0
 -29  -19    4      45.16      14.96       7.71      -0.44  461.8  231.7 p0
 -29    0    0      28.40      13.41       4.00      -0.19  606.5  107.6 p0
 -29    5   -1      35.98      14.13       7.39      -0.25  646.2   72.7 p0
 -28  -24    5      16.03      13.18       6.10      -0.06  428.0  274.7 p0
 -28  -19    4       9.90       6.83       3.58      -0.38  464.8  241.8 p0
 -28    0    0      32.98      11.08       6.77       0.74  615.4  113.7 p0
 -28    5   -1       0.18      13.56       6.12       0.67  647.1   79.7 p0
 -28   10   -2      11.38      12.10       6.42       0.55  691.9   45.8 p0
 -27  -24    5      18.45      12.20       3.86      -0.45  433.0  277.7 p0
 -27  -19    4       3.41      14.11       5.28       0.74  472.7  243.8 p0
 -27    0    0      28.07      13.10       6.38       0.59  617.3  122.7 p0
 -27    5   -1      21.15      15.23       6.62       0.95  655.1   89.7 p0
 -27   10   -2      76.31      17.18       8.88       0.46  693.8   55.8 p0
 -26  -24    5      10.99       6.88       3.58      -0.52  443.9  281.7 p0
 -26  -19    4      -6.56      11.39       7.34       1.24  476.6  256.8 p0
 -26    0    0      28.41      17.77       6.66      -0.60  625.2  125.7 p0
 -26    5   -1      -3.40      12.34       6.52       0.42  659.0   90.8 p0
 -26   10   -2      17.09      16.50       5.86       0.50  699.7   61.8 p0
 -25  -24    5      14.09       9.88       6.38       0.15  450.8  290.8 p0
 -25  -19    4      65.19      15.29       9.53      -0.24  485.6  259.8 p0
 -25    0    0      26.11      11.07       6.52       0.67  625.2  134.7 p0
 -25    5   -1      58.71      20.33      11.26       1.41  669.9  101.8 p0
 -25   10   -2      36.58      20.28       8.70       0.86  704.7   67.8 p0
 -24  -19    4      16.26       7.73       4.87      -1.00  493.5  261.8 p0
 -24    0    0      15.64      15.65       8.80       0.53  636.1  136.7 p0
 -24    5   -1      76.15      21.02      11.87       1.53  671.9  108.8 p0
 -24   10   -2       3.81      13.04       5.52       0.54  712.6   70.9 p0
 -24   15   -3      19.93      11.43       7.33       0.46  748.3   43.9 p0
 -23  -24    5      12.25      10.28       5.59       0.50  462.7  306.8 p0
 -23  -19    4      -3.29      11.41       3.78       0.02  500.4  275.9 p0
 -23    0    0      17.40      17.42       6.78       0.20  638.0  145.8 p0
 -23    5   -1      62.29      18.11      10.45      -0.67  682.8  114.8 p0
 -23   10   -2      13.49      14.57       8.73       0.75  716.5   85.9 p0
 -23   15   -3      12.55       7.14       5.38       0.10  749.3   48.0 p0
 -22  -24    5      -6.71      10.70       5.47       1.05  463.6  317.8 p0
 -22  -19    4      36.91      11.88       5.88      -0.63  504.4  281.9 p0
 -22    0    0       9.48      11.62       5.79       0.39  647.0  158.8 p0
 -22    5   -1     225.55      38.89      26.59       1.00  686.7  121.9 p0
 -22   10   -2      85.87      16.31      13.60       0.80  721.5   88.9 p0
 -22   15   -3      17.42       9.58       6.77      -0.83  755.2   56.0 p0
 -21  -24    5       5.78      14.10       5.68       0.26  471.6  319.9 p0
 -21  -19    4       9.37       6.04       3.17      -0.63  507.3  292.9 p0
 -21    0    0      18.55      14.31       7.57      -0.57  652.9  166.8 p0
 -21    5   -1      37.90      21.19       9.05       2.21  692.7  128.9 p0
 -21   10   -2      37.22      14.58       9.61      -0.58  731.4   96.9 p0
 -21   15   -3      28.59      16.40       6.44       0.40  764.1   63.0 p0
 -20  -24    5      18.89      15.63       6.36       0.33  477.5  326.9 p0
 -20  -19    4      19.40       7.94       5.30      -1.29  520.2  293.9 p0
 -20    0    0     295.95      39.84      33.19       2.34  660.8  168.8 p0
 -20    5   -1      21.85      15.89       6.83       0.01  693.6  138.9 p0
 -20   10   -2     147.64      28.43      19.38       1.54  735.3  103.0 p0
 -20   15   -3      39.35      20.13       9.53       0.57  771.1   69.0 p0
 -19  -24    5      10.70      12.38       6.00       0.30  484.4  336.9 p0
 -19   -5    1       5.13      11.51       4.90      -0.20  632.0  207.8 p0
 -19    0    0      34.37      17.72      10.62       0.10  665.8  180.9 p0
 -19    5   -1      37.78      22.33       9.05       0.32  704.5  143.9 p0
 -19   10   -2      30.13      17.28       8.38       1.52  739.3  112.0 p0
 -18  -24    5       8.64      10.51       6.42      -0.26  488.3  337.9 p0
 -18  -19    4      17.84      10.71       5.22       0.19  530.1  311.0 p0
 -18   -5    1      19.51      19.57       6.57      -0.15  635.0  216.8 p0
 -18    0    0    1335.24      91.73     136.29       8.71  671.7  182.9 p0
 -18    5   -1     314.36      48.78      30.82       0.91  709.5  149.9 p0
 -18   10   -2      11.38      24.91       7.64       0.63  747.2  116.0 p0
 -17  -24    5      42.25      15.47       8.67       0.17  496.3  347.9 p0
 -17  -19    4       9.74      16.22       9.67      -0.06  534.0  313.0 p0
 -17   -5    1      37.88      18.07       6.11      -0.80  639.9  223.8 p0
 -17    0    0      97.90      22.27      16.54       1.24  676.6  184.9 p0
 -17    5   -1     251.92      31.71      28.01       2.36  714.4  158.0 p0
 -17   10   -2      33.61      20.16       8.92       0.05  754.1  124.0 p0
 -16  -24    5      11.19      13.83       5.52       0.79  502.2  355.0 p0
 -16  -19    4      18.20      13.57       7.80      -0.12  539.0  326.0 p0
 -16   -5    1      38.80      22.42       8.84       0.20  645.8  230.9 p0
 -16    0    0     302.57      37.78      33.34       3.27  682.6  197.9 p0
 -16    5   -1     123.87      25.35      15.94       1.40  720.3  164.0 p0
 -16   10   -2      15.83      18.95      10.81       0.65  761.1  131.1 p0
 -15  -24    5      15.58      16.05       6.01      -0.28  504.1  361.0 p0
 -15  -19    4      13.21      18.65      10.16       1.14  547.9  326.1 p0
 -15   -5    1      15.95      18.40       7.16       0.55  652.8  238.9 p0
 -15    0    0      23.84      14.31       9.23      -1.03  694.5  204.9 p0
 -15    5   -1     278.35      33.58      35.27       1.54  726.2  171.0 p0
 -15   10   -2      26.15      21.31       7.54       0.19  765.0  137.1 p0
 -14  -24    5       4.50      16.35       5.99       0.37  513.1  368.0 p0
 -14  -19    4      24.50      18.57       6.54      -0.02  550.8  335.1 p0
 -14   -5    1      -5.73      20.33       7.01      -0.23  657.7  244.9 p0
 -14    0    0      63.86      20.94      10.56       1.15  694.4  212.0 p0
 -14    5   -1      45.42      26.74      11.95       0.35  733.2  177.0 p0
 -14   10   -2      56.87      23.84       8.66       0.12  768.9  144.1 p0
 -13  -24    5      33.51       9.53       4.29      -0.77  514.0  378.0 p0
 -13   -5    1      25.93      23.87       9.25       0.48  662.6  249.9 p0
 -13    0    0       9.14      19.18      11.99       1.58  705.4  220.0 p0
 -13    5   -1      90.06      34.48      16.94       0.59  738.1  184.1 p0
 -13   10   -2      54.73      26.08      10.07       0.14  776.9  151.1 p0
 -12  -38    8       5.37       7.24       4.57       0.11  415.1  481.3 p0
 -12  -24    5      21.18      17.88       5.34       0.43  523.9  383.1 p0
 -12   -5    1      47.33      30.33      14.41       0.20  668.6  257.9 p0
 -12    0    0     370.93      36.72      39.72       0.50  707.3  224.0 p0
 -12    5   -1      79.96      29.22      15.78      -0.08  743.0  193.1 p0
 -12   10   -2      42.58      25.87      14.23       0.76  782.8  158.1 p0
 -11  -38    8      11.91       7.92       5.61      -0.59  425.0  488.3 p0
 -11  -24    5      20.13      11.28      10.12       1.19  533.9  393.1 p0
 -11   -5    1     -10.40      27.42       8.45       0.60  673.5  265.0 p0
 -11    0    0      19.67      22.25      10.88       1.05  710.2  234.0 p0
 -11    5   -1      50.65      22.40       9.63       0.32  748.0  200.1 p0
 -11   10   -2      29.51      16.69      10.65       1.25  785.7  168.2 p0
 -10  -38    8      -2.25       9.62       4.26       0.09  432.9  491.3 p0
 -10  -24    5     128.15      23.10      14.71       0.71  537.8  397.1 p0
 -10   -5    1       3.58      18.30       7.94      -0.08  685.4  271.0 p0
 -10    0    0     939.34      94.28      99.32       3.11  719.2  238.1 p0
 -10    5   -1      10.51      25.94       8.28      -0.32  754.9  203.1 p0
 -10   10   -2       7.75      14.61       7.68      -0.09  792.7  176.2 p0
  -9  -38    8       5.09       7.18       3.47      -0.07  434.9  493.3 p0
  -9  -24    5      56.39      18.68      10.40       0.84  544.7  403.1 p0
  -9   -5    1      34.79      31.03      14.30       0.28  685.4  280.0 p0
  -9    0    0      49.48      19.48      12.96       0.24  724.1  251.1 p0
  -9    5   -1     165.15      40.24      26.97       1.20  763.8  212.1 p0
  -9   10   -2      41.51      15.69      10.07      -2.04  800.6  174.2 p0
  -8  -38    8       2.10       9.16       3.28       0.51  444.8  506.3 p0
  -8  -24    5      15.59      15.29       4.96       0.51  546.7  413.2 p0
  -8   -5    1      23.00      27.91      15.36       0.38  691.3  283.0 p0
  -8    0    0    1239.79      58.97     139.79       6.20  730.0  252.1 p0
  -8    5   -1      45.92      31.18      10.87       1.09  767.8  219.2 p0
  -8   10   -2      17.53      20.89       7.22      -0.78  808.5  186.2 p0
  -7  -38    8      13.89      13.48       4.54       0.28  446.7  511.4 p0
  -7  -24    5      18.61      14.57       6.66       1.14  553.6  417.2 p0
  -7   -5    1     104.15      28.57      21.24      -2.05  701.2  291.1 p0
  -7    0    0      70.04      24.58      14.87       2.55  735.0  255.1 p0
  -7    5   -1     116.01      38.85      13.80       0.77  773.7  225.2 p0
  -6  -38    8       6.50      10.63       4.07       0.09  452.7  519.4 p0
  -6  -24    5      80.37      19.14      13.01       1.53  560.5  424.2 p0
  -6    0    0     248.34      64.28      23.63      -0.69  742.9  265.2 p0
  -6    5   -1     -11.70      37.55      13.03       1.16  778.6  233.2 p0
  -5  -38    8       2.34       8.50       3.98       0.39  462.6  522.4 p0
  -5  -24    5      -6.69       9.49       4.35       0.76  561.5  431.2 p0
  -5   -5    1      72.23      21.48      15.56      -3.79  704.1  306.1 p0
  -5    0    0     115.27      51.59      19.36       1.71  750.8  276.2 p0
  -5    5   -1      47.64      30.77      16.02      -2.85  787.6  235.2 p0
  -4  -38    8       9.00       6.17       3.17      -0.26  467.5  528.4 p0
  -4  -24    5     149.15      20.58      15.36       0.64  572.4  438.2 p0
  -4   -5    1      62.65      17.29      17.21      -1.58  710.0  313.1 p0
  -4    0    0    2687.32     152.60     257.50      14.52  754.8  280.2 p0
  -4    5   -1      58.78      28.79      11.13       0.72  794.5  246.3 p0
  -3  -38    8      13.19      10.29       3.88      -0.26  469.5  536.5 p0
  -3  -24    5     107.37      17.51      12.96       0.20  578.3  445.3 p0
  -3   -5    1      12.27      33.42      14.94       1.83  718.9  323.2 p0
  -3    0    0      80.69      50.39      51.39       6.56  760.7  281.2 p0
  -3    5   -1      27.52      41.07      15.26      -1.05  795.4  257.3 p0
  -2  -38    8       2.46       7.83       4.06       0.02  475.4  551.5 p0
  -2  -24    5      20.28      16.00      11.67       0.31  586.3  456.3 p0
  -2   -5    1     175.88      52.13      30.14       2.51  730.9  325.2 p0
  -2    0    0    3715.56     214.07     455.34      40.07  765.6  294.2 p0
  -2    5   -1     465.23      53.86      44.89      -2.50  803.4  261.3 p0
  -1  -38    8       4.28       8.64       4.64       0.14  487.3  551.5 p0
  -1  -24    5      74.67      23.21      13.19       0.19  591.2  459.3 p0
  -1   -5    1       9.62      35.51      12.96      -0.46  736.8  330.2 p0
  -1    0    0    -258.16     437.94     364.07     137.37  771.6  301.3 p0
  -1    5   -1     -73.75      49.81      15.28       2.88  807.3  266.3 p0
  -1   10   -2      36.29      24.60      10.38       0.84  844.0  237.4 p0
   0  -24    5      28.52      11.29       8.59      -0.36  596.1  462.3 p0
   0   -5    1     206.66      52.87      32.43       2.26  740.7  338.2 p0
   0   10   -2      11.90      20.68      10.08      -0.07  855.0  238.4 p0
   1  -24    5      42.76      17.16       7.80       0.97  601.1  474.4 p0
   1   -5    1      -6.59      53.24      17.82       2.56  746.7  347.2 p0
   1    0    0    -186.92     283.55      91.58      -3.72  778.4  314.3 p0
   1    5   -1      14.09      32.10      17.01       3.05  825.2  279.4 p0
   1   10   -2      10.32      27.01       7.48      -1.51  860.9  249.4 p0
   2  -24    5      22.93      11.22       7.49      -0.31  604.0  485.4 p0
   2   -5    1     146.15      46.48      21.97      -0.54  753.6  354.3 p0
   2    0    0    3821.00     214.94     356.13      13.01  789.4  322.3 p0
   2    5   -1     425.93      67.98      44.51       0.23  827.1  289.4 p0
   2   10   -2      55.44      27.55      10.44      -0.01  866.8  258.5 p0
   3  -24    5     130.83      23.69      15.91       0.39  613.9  486.4 p0
   3   -5    1      21.71      34.32      16.40      -0.23  763.5  362.3 p0
   3    0    0      45.84      67.44      39.98       5.07  797.3  324.4 p0
   3   10   -2       9.39      26.25      12.02       0.92  868.8  267.5 p0
   4  -24    5     105.13      21.53      17.38       1.82  621.9  493.4 p0
   4  -19    4      19.72      16.66       7.35       1.33  657.6  459.5 p0
   4   -5    1       8.52      32.83      14.12       2.86  768.5  369.3 p0
   4    0    0    2981.11     157.59     300.09       8.80  801.2  336.4 p0
   4    5   -1      23.28      33.73      19.64       3.52  838.0  308.4 p0
   4   10   -2      37.08      29.14      10.63       0.12  876.7  271.5 p0
   5  -24    5      34.23      16.97       6.05      -0.66  626.8  502.4 p0
   5  -19    4      58.57      23.82       8.22       0.68  663.5  469.5 p0
   5   -5    1      60.18      28.70      15.04      -3.11  773.4  374.3 p0
   5    0    0     121.08      31.26      23.75      -0.08  808.2  338.4 p0
   5    5   -1     176.65      42.74      20.14      -3.16  842.9  309.5 p0
   5   10   -2       8.70      23.37      10.99       1.97  880.6  280.5 p0
   6  -24    5     106.10      20.40      16.62       1.27  631.7  507.5 p0
   6  -19    4      58.38      17.66       8.40      -0.21  671.5  474.5 p0
   6   -5    1      54.41      31.07      12.53      -0.75  773.3  386.4 p0
   6    0    0     178.19      44.54      23.36      -2.68  813.1  349.4 p0
   6    5   -1     172.84      50.86      18.99      -0.97  850.8  317.5 p0
   6   10   -2      20.90      20.75       9.82       1.00  892.6  282.6 p0
   7  -24    5      29.21      11.98       8.11       1.04  638.7  512.5 p0
   7  -19    4      18.70      12.74       7.38      -0.48  674.4  478.6 p0
   7   -5    1      34.55      32.76       7.39      -1.40  781.3  388.4 p0
   7    0    0       2.72      26.90      14.88       2.13  821.0  360.4 p0
   7    5   -1     265.81      53.41      41.04       5.88  857.8  325.5 p0
   7   10   -2      21.62      27.48      13.90       0.77  894.5  293.6 p0
   8  -24    5      40.94      15.00       7.51      -0.85  643.6  522.5 p0
   8  -19    4      15.53      11.54       7.79      -0.95  676.3  489.6 p0
   8   -5    1      58.05      33.05      17.09      -0.12  787.2  395.4 p0
   8    0    0     703.90      68.71      89.61       3.51  825.9  364.5 p0
   8    5   -1      20.23      44.27      16.40       4.98  863.7  331.5 p0
   8   10   -2      30.50      12.24       7.63      -0.69  899.4  294.6 p0
   9  -24    5      36.17      12.31       7.45       0.16  650.5  527.5 p0
   9  -19    4       6.33      17.31       6.55       0.34  689.3  496.6 p0
   9   -5    1      42.60      22.61      14.34       0.90  798.1  404.4 p0
   9    0    0      32.52      33.36      16.91       2.44  828.9  370.5 p0
   9    5   -1     444.17      47.83      68.08       3.88  868.6  338.6 p0
   9   10   -2      26.83      12.01       7.26      -0.95  908.4  303.6 p0
  10  -24    5      51.31      15.34       8.00      -0.04  656.5  535.6 p0
  10  -19    4      29.42      13.59       8.19      -0.96  689.2  502.6 p0
  10   -5    1      59.58      16.99       9.70      -2.55  797.1  416.4 p0
  10    0    0     759.13     102.51      82.82       0.20  837.8  377.5 p0
  10    5   -1      64.17      19.82      14.94       0.28  874.6  340.6 p0
  10   10   -2      14.27      24.53      12.26      -0.32  913.3  314.6 p0
  10   15   -3      59.67      14.66       7.18      -1.95  952.1  276.7 p0
  11  -24    5      16.07      17.27       5.96       0.51  660.4  543.6 p0
  11  -19    4      37.14      14.33       7.70      -0.26  702.1  512.7 p0
  11    0    0     -31.63      22.36       8.64       1.21  838.7  386.5 p0
  11    5   -1     106.91      30.86      17.09       1.19  879.5  353.6 p0
  11   10   -2      33.24      20.61       8.82       0.74  922.2  318.7 p0
  11   15   -3      32.51      11.50       6.92      -1.06  960.0  282.7 p0
  12  -24    5      15.87      15.25       9.21       0.86  667.3  548.6 p0
  12  -19    4      42.58      10.94       8.12      -0.68  703.1  523.7 p0
  12    0    0     169.70      32.15      22.14       1.41  848.7  392.6 p0
  12    5   -1     217.82      34.38      33.10       1.85  886.4  359.6 p0
  12   10   -2      37.16      23.55       9.98      -0.49  923.2  324.7 p0
  12   15   -3       8.08      16.78       7.95       1.03  965.9  293.8 p0
  13  -24    5       6.03       5.82       4.83      -0.34  668.3  557.6 p0
  13  -19    4      19.37      16.72       9.72       0.59  709.0  522.7 p0
  13    0    0      26.07      17.96       9.77      -0.02  856.6  404.6 p0
  13    5   -1     120.35      24.58      15.52       0.65  892.4  366.7 p0
  13   10   -2      50.89      20.06       6.73       0.47  930.1  334.7 p0
  14  -19    4      57.79      15.43      10.34       0.51  712.9  533.7 p0
  14    0    0      21.74      19.97       5.88      -0.66  858.5  405.6 p0
  14    5   -1     235.32      33.26      28.77       1.57  898.3  373.7 p0
  14   10   -2      46.25      21.00       6.93       0.04  934.0  340.7 p0
  14   15   -3      14.34      20.68       6.92       0.28  974.8  308.8 p0
  14   20   -4      23.47      16.41       6.58      -0.06 1008.5  274.9 p0
  15  -19    4      48.04      20.34       9.18      -0.22  721.9  537.7 p0
  15    0    0      15.19      14.74       6.28      -0.24  862.5  416.6 p0
  15    5   -1     372.21      36.99      38.71       2.19  904.2  380.7 p0
  15   10   -2      90.15      22.00      12.65       0.65  944.0  347.8 p0
  15   15   -3      44.05      17.10       9.11       0.18  982.7  314.8 p0
  15   20   -4      22.26      12.67       6.44      -0.33 1016.5  284.9 p0
  15   35   -7      10.83      11.40       5.86       0.07 1134.7  181.1 p0
  16  -19    4      71.82      22.65      14.49       0.79  728.8  544.8 p0
  16    0    0      67.43      23.38      11.39       0.30  873.4  418.6 p0
  16    5   -1     167.82      30.16      21.24       2.47  910.2  387.7 p0
  16   10   -2     249.05      33.92      30.04       2.09  948.9  355.8 p0
  16   15   -3      62.42      22.93      13.10       1.51  985.7  321.9 p0
  16   20   -4      14.66       8.48       5.06      -0.82 1029.4  289.9 p0
  16   25   -5       7.41      17.36       5.05      -0.03 1061.2  256.0 p0
  16   30   -6      19.29      12.43       7.49       0.20 1099.9  221.0 p0
  16   35   -7      12.68       9.91       2.83      -0.41 1138.7  190.1 p0
  17  -19    4      11.07      10.96       7.28       1.51  734.7  548.8 p0
  17    0    0      43.29      15.83      10.73       0.79  882.3  430.7 p0
  17    5   -1     385.19      34.09      52.89       2.69  915.1  394.7 p0
  17   10   -2      30.17      21.33      10.23       0.83  954.8  362.8 p0
  17   15   -3      22.71      15.96       5.99      -0.69  991.6  326.9 p0
  17   20   -4      19.54      13.27       5.80      -0.09 1028.3  296.9 p0
  17   25   -5      17.34      13.84       5.92       0.39 1065.1  261.0 p0
  17   30   -6      10.88      11.12       3.36       0.19 1103.8  229.1 p0
  17   35   -7      10.48       8.74       3.35      -0.46 1145.6  195.1 p0
  18    0    0     348.55      45.10      41.28       0.62  883.3  432.7 p0
  18    5   -1     471.97      52.79      70.70       1.82  921.0  400.8 p0
  18   10   -2      74.65      21.86      12.85       0.53  959.8  369.8 p0
  18   15   -3      37.88      21.17       7.80       0.37  997.5  336.9 p0
  18   20   -4      22.42      10.19       6.28       0.28 1031.3  304.0 p0
  18   25   -5      24.72       8.25       6.70      -1.25 1072.0  266.0 p0
  18   30   -6      26.60       9.61       6.00      -0.32 1107.8  239.1 p0
  18   35   -7       1.55      10.40       3.41       0.04 1150.5  206.2 p0
  19    0    0      17.29      20.45      10.30       0.21  890.2  441.7 p0
  19    5   -1      30.59      18.59       8.69       0.98  927.9  406.8 p0
  19   10   -2     178.65      29.63      27.67       1.75  965.7  376.9 p0
  19   15   -3       7.66      14.25       9.17       0.89 1007.4  341.9 p0
  19   20   -4       0.48      14.72       5.35       1.05 1039.2  308.0 p0
  19   25   -5      13.07      10.73       5.20       0.00 1081.0  279.1 p0
  19   30   -6      24.41      10.96       5.36      -0.39 1118.7  241.1 p0
  19   35   -7       6.27       6.42       4.02       0.04 1153.5  216.2 p0
  20    5   -1      30.41      12.44       8.56      -2.17  934.9  410.8 p0
  20   10   -2     309.95      29.70      35.32       1.67  970.6  382.9 p0
  20   15   -3      73.58      22.14       9.51       0.26 1010.4  350.9 p0
  20   20   -4      -9.83      13.92       5.52       0.38 1049.1  320.0 p0
  20   25   -5       9.13      10.31       5.81      -0.44 1083.9  281.1 p0
  20   30   -6       1.40      13.50       7.13       0.35 1123.6  249.1 p0
  20   35   -7       7.23       7.56       3.46      -0.12 1163.4  222.2 p0
  21  -14    3      18.64      10.76       6.67       0.60  797.2  547.0 p0
  21    5   -1      88.21      20.87       9.37      -0.05  938.8  422.8 p0
  21   10   -2      36.82      16.60       6.34      -0.82  979.6  390.9 p0
  21   15   -3      55.23      18.93       7.92      -0.03 1015.3  358.0 p0
  21   20   -4      58.16      19.46       9.32       0.81 1053.1  325.0 p0
  21   25   -5      42.26      12.24       5.76      -0.32 1090.8  292.1 p0
  21   30   -6       3.61       9.64       4.11       0.01 1130.6  261.2 p0
  22  -14    3      28.13      12.25       6.06      -0.94  804.1  553.0 p0
  22    5   -1      54.47      20.17      10.69       0.46  944.7  428.9 p0
  22   10   -2      11.88      15.62       7.13       0.30  984.5  400.9 p0
  22   15   -3      -4.83      12.91       4.66       0.53 1023.2  367.0 p0
  22   20   -4       6.95      10.11       5.60      -0.41 1060.0  337.1 p0
  22   30   -6      -6.96      13.38       4.03       0.43 1134.5  263.2 p0
  23    5   -1      69.43      18.43       6.35      -0.76  951.7  436.9 p0
  23   10   -2      34.22      17.93       9.81       0.60  987.4  403.9 p0
  23   15   -3      -1.05      11.51       4.83       0.23 1028.2  367.0 p0
  23   20   -4      45.78      11.99       5.63      -0.66 1062.9  337.1 p0
  23   25   -5      24.37      11.87       5.53      -0.20 1102.7  307.1 p0
  23   30   -6       8.04       7.59       3.12      -0.18 1143.4  274.2 p0
  24    5   -1      35.17      15.86       5.02      -0.27  957.6  443.9 p0
  24   10   -2      17.28      16.38       8.03       0.57  995.4  409.0 p0
  24   15   -3      16.24      13.28       3.58      -0.57 1032.1  376.0 p0
  24   20   -4      21.25       9.75       5.89      -1.24 1071.9  351.1 p0
  24   25   -5       6.08       7.69       5.05      -0.25 1108.6  318.2 p0
  24   30   -6       7.21       8.34       5.50       0.32 1144.4  284.2 p0
  25    5   -1      24.78      18.62       6.97      -0.05  962.5  451.9 p0
  25   10   -2      56.95      20.57      11.97       0.67 1000.3  418.0 p0
  25   15   -3      41.73      10.87       7.58      -0.82 1035.0  384.1 p0
  25   25   -5      30.03      10.21       5.77      -0.98 1110.5  320.2 p0
  25   30   -6      19.09       8.01       5.25      -0.39 1150.3  291.3 p0
  26   10   -2      12.06      13.75       5.07      -0.24 1005.2  424.0 p0
  26   15   -3      15.46      12.33       5.78      -0.24 1043.0  394.1 p0
  26   20   -4      10.87      13.01       5.44       0.41 1081.7  356.1 p0
  26   25   -5      12.41       9.16       4.54       0.33 1121.5  330.2 p0
  26   30   -6      18.54       7.03       4.20      -0.53 1154.2  294.3 p0
  27   10   -2       4.15      10.12       5.43      -0.13 1013.2  437.0 p0
  27   15   -3       9.71       8.16       5.57       0.09 1049.9  404.1 p0
  27   20   -4      27.35      11.72       6.06      -0.17 1090.7  363.2 p0
  27   25   -5      10.37      11.21       3.72      -0.13 1128.4  330.2 p0
  28   10   -2      37.28      14.08       6.14      -0.12 1017.1  440.1 p0
  28   15   -3       4.55      11.66       5.41       0.47 1058.8  410.1 p0
  28   20   -4      14.26      15.05       7.99       0.62 1091.6  371.2 p0
  28   25   -5      17.79      10.82       4.50      -0.09 1133.3  342.3 p0
  28   30   -6       7.88      10.48       4.36       0.16 1170.1  307.3 p0
  29   10   -2      18.95      10.97       4.93      -0.61 1027.0  444.1 p0
  29   15   -3      30.20      12.69       4.77      -0.57 1062.8  413.2 p0
  29   20   -4      54.23      16.14       9.36      -0.02 1098.5  380.2 p0
  29   25   -5      15.66       9.04       3.62      -0.67 1134.3  348.3 p0
  30   15   -3      17.97       8.56       5.04      -0.67 1064.7  422.2 p0
  30   20   -4      33.21       9.64       5.85      -0.31 1103.5  389.2 p0
  30   25   -5      28.16       7.99       3.10      -0.96 1140.2  354.3 p0
  31   15   -3      20.55      10.89       7.39       0.43 1073.6  429.2 p0
  31   20   -4      30.56       8.95       5.79      -0.58 1112.4  397.3 p0
  31   25   -5       0.69       9.97       4.12       0.68 1152.1  365.3 p0
  32   15   -3       1.18      11.41       4.62      -0.58 1080.6  435.2 p0
  32   20   -4      -1.30      10.54       4.47       0.68 1122.3  404.3 p0
  32   25   -5      -4.20      10.97       6.14       1.38 1154.1  372.4 p0
  33   20   -4      14.61      15.30       7.09       0.00 1125.2  409.3 p0
  33   25   -5      -4.77       9.59       4.22       0.38 1160.0  372.4 p0
End of reflections
--- End crystal
----- End chunk -----
----- Begin chunk -----
Image filename: proc_data_v2/LysoS1_001_00000_all_nobg_cumfrom0.h5
Event: entry//212
Image serial number: 213
hit = 0
indexed_by = none
photon_energy_eV = 495937.000000
beam_divergence = 0.00e+00 rad
beam_bandwidth = 1.00e-08 (fraction)
average_camera_length = 1.570000 m
num_peaks = 9
num_saturated_peaks = 0
peak_resolution = 3.250204 nm^-1 or 3.076730 A
Peaks from peak search
  fs/px   ss/px (1/d)/nm^-1   Intensity  Panel
 587.00  173.95       3.25       16.83   p0
 955.96  208.00       2.85       18.96   p0
 576.00  259.00       2.91       23.28   p0
 708.00  387.00       1.46       28.38   p0
 900.68  445.37       2.56       23.06   p0
 937.02  462.35       3.08       18.25   p0
 679.69  473.92       2.67       21.65   p0
 612.34  527.67       3.81       15.72   p0
 705.24  547.98       3.46       22.02   p0
End of peak list
----- End chunk -----
----- Begin chunk -----
Image filename: proc_data_v2/LysoS1_001_00000_all_nobg_cumfrom0.h5
Event: entry//222
Image serial number: 223
hit = 0
indexed_by = none
photon_energy_eV = 495937.000000
beam_divergence = 0.00e+00 rad
beam_bandwidth = 1.00e-08 (fraction)
average_camera_length = 1.570000 m
num_peaks = 11
num_saturated_peaks = 0
peak_resolution = 3.730885 nm^-1 or 2.680329 A
Peaks from peak search
  fs/px   ss/px (1/d)/nm^-1   Intensity  Panel
 709.00   97.98       3.05       18.63   p0
 634.56  140.07       3.06       29.65   p0
 524.97  360.50       3.62       24.73   p0
 570.00  419.00       3.29       16.91   p0
 608.31  442.35       3.01       20.47   p0
 591.74  469.88       3.43       20.14   p0
 580.36  489.70       3.73       15.44   p0
 843.32  493.33       2.71       19.98   p0
 793.49  500.46       2.66       31.24   p0
 611.18  540.73       3.96       19.07   p0
 843.05  574.68       3.78       15.61   p0
End of peak list
----- End chunk -----
----- Begin chunk -----
Image filename: proc_data_v2/LysoS1_001_00000_all_nobg_cumfrom0.h5
Event: entry//232
Image serial number: 233
hit = 0
indexed_by = none
photon_energy_eV = 495937.000000
beam_divergence = 0.00e+00 rad
beam_bandwidth = 1.00e-08 (fraction)
average_camera_length = 1.570000 m
num_peaks = 13
num_saturated_peaks = 0
peak_resolution = 3.794917 nm^-1 or 2.635104 A
Peaks from peak search
  fs/px   ss/px (1/d)/nm^-1   Intensity  Panel
 684.00  108.33       3.05       15.61   p0
 935.31  136.68       3.23       20.03   p0
 950.02  139.33       3.35       16.63   p0
1084.00  180.98       4.63       16.35   p0
 911.63  215.71       2.26       29.18   p0
 852.02  221.00       1.58       26.49   p0
 838.96  238.37       1.28       29.86   p0
 556.00  278.33       3.14       17.60   p0
 597.63  388.68       2.76       23.52   p0
 556.00  466.01       3.79       23.07   p0
 849.35  472.32       2.47       22.34   p0
 904.28  556.33       3.85       17.90   p0
 696.16  566.71       3.74       22.27   p0
End of peak list
----- End chunk -----
----- Begin chunk -----
Image filename: proc_data_v2/LysoS1_001_00000_all_nobg_cumfrom0.h5
Event: entry//242
Image serial number: 243
hit = 0
indexed_by = none
photon_energy_eV = 495937.000000
beam_divergence = 0.00e+00 rad
beam_bandwidth = 1.00e-08 (fraction)
average_camera_length = 1.570000 m
num_peaks = 2
num_saturated_peaks = 0
peak_resolution = 0.000000 nm^-1 or inf A
Peaks from peak search
  fs/px   ss/px (1/d)/nm^-1   Intensity  Panel
 986.68  370.99       3.05       20.22   p0
 839.55  480.53       2.53       27.73   p0
End of peak list
----- End chunk -----
----- Begin chunk -----
Image filename: proc_data_v2/LysoS1_001_00000_all_nobg_cumfrom0.h5
Event: entry//252
Image serial number: 253
hit = 0
indexed_by = none
photon_energy_eV = 495937.000000
beam_divergence = 0.00e+00 rad
beam_bandwidth = 1.00e-08 (fraction)
average_camera_length = 1.570000 m
num_peaks = 6
num_saturated_peaks = 0
peak_resolution = 3.335839 nm^-1 or 2.997746 A
Peaks from peak search
  fs/px   ss/px (1/d)/nm^-1   Intensity  Panel
1025.65  224.33       3.66       16.42   p0
 941.00  316.01       2.29       26.77   p0
 636.06  504.31       3.35       17.25   p0
 897.68  511.99       3.27       18.83   p0
 840.33  528.00       3.15       17.42   p0
 683.54  530.49       3.34       20.64   p0
End of peak list
----- End chunk -----
----- Begin chunk -----
Image filename: proc_data_v2/LysoS1_001_00000_all_nobg_cumfrom0.h5
Event: entry//262
Image serial number: 263
hit = 0
indexed_by = none
photon_energy_eV = 495937.000000
beam_divergence = 0.00e+00 rad
beam_bandwidth = 1.00e-08 (fraction)
average_camera_length = 1.570000 m
num_peaks = 7
num_saturated_peaks = 0
peak_resolution = 3.220500 nm^-1 or 3.105108 A
Peaks from peak search
  fs/px   ss/px (1/d)/nm^-1   Intensity  Panel
 734.00   96.88       2.97       26.31   p0
 703.33  133.32       2.62       19.66   p0
 952.67  150.68       3.27       15.61   p0
 674.33  166.70       2.43       20.88   p0
 948.65  464.67       3.22       15.14   p0
 673.71  509.94       3.14       19.47   p0
 750.31  540.97       3.23       14.25   p0
End of peak list
----- End chunk -----
----- Begin chunk -----
Image filename: proc_data_v2/LysoS1_001_00000_all_nobg_cumfrom0.h5
Event: entry//282
Image serial number: 283
hit = 0
indexed_by = none
photon_energy_eV = 495937.000000
beam_divergence = 0.00e+00 rad
beam_bandwidth = 1.00e-08 (fraction)
average_camera_length = 1.570000 m
num_peaks = 6
num_saturated_peaks = 0
peak_resolution = 3.099567 nm^-1 or 3.226257 A
Peaks from peak search
  fs/px   ss/px (1/d)/nm^-1   Intensity  Panel
 947.00  151.04       3.21       16.99   p0
 976.34  329.33       2.80       19.45   p0
 913.00  366.01       2.05       21.15   p0
 902.33  431.66       2.44       19.07   p0
 653.69  494.31       3.10       15.35   p0
 722.09  537.30       3.25       17.27   p0
End of peak list
----- End chunk -----
----- Begin chunk -----
Image filename: proc_data_v2/LysoS1_001_00000_all_nobg_cumfrom0.h5
Event: entry//272
Image serial number: 273
hit = 0
indexed_by = none
photon_energy_eV = 495937.000000
beam_divergence = 0.00e+00 rad
beam_bandwidth = 1.00e-08 (fraction)
average_camera_length = 1.570000 m
num_peaks = 9
num_saturated_peaks = 0
peak_resolution = 3.851748 nm^-1 or 2.596224 A
Peaks from peak search
  fs/px   ss/px (1/d)/nm^-1   Intensity  Panel
1046.00  246.03       3.85       15.78   p0
1062.64  261.96       4.04       17.26   p0
 707.66  278.68       1.06       36.32   p0
 988.05  282.05       2.97       20.16   p0
 941.68  282.32       2.32       24.68   p0
 568.03  296.31       2.95       21.24   p0
 897.99  328.34       1.71       28.01   p0
1003.67  448.31       3.71       14.58   p0
 559.98  497.33       4.01       13.57   p0
End of peak list
----- End chunk -----
----- Begin chunk -----
Image filename: proc_data_v2/LysoS1_001_00000_all_nobg_cumfrom0.h5
Event: entry//172
Image serial number: 173
hit = 1
indexed_by = debug-nolatt-nocell
n_indexing_tries = 1
photon_energy_eV = 495937.000000
beam_divergence = 0.00e+00 rad
beam_bandwidth = 1.00e-08 (fraction)
average_camera_length = 1.570000 m
num_peaks = 83
num_saturated_peaks = 0
peak_resolution = 3.536681 nm^-1 or 2.827510 A
Peaks from peak search
  fs/px   ss/px (1/d)/nm^-1   Intensity  Panel
 799.35   74.05       3.24       39.30   p0
 865.78  120.65       2.86      256.88   p0
 816.09  120.95       2.63       56.10   p0
 898.02  125.02       3.03       16.74   p0
 767.79  130.77       2.45       27.11   p0
 717.65  131.36       2.58       21.59   p0
 972.58  138.72       3.59       25.19   p0
 669.03  141.32       2.76       19.14   p0
 804.69  141.38       2.33       25.45   p0
 874.27  148.75       2.57       28.02   p0
 726.38  159.19       2.17      367.26   p0
 677.04  159.23       2.49      109.43   p0
 882.75  166.52       2.44       96.24   p0
 931.70  166.82       2.90       66.26   p0
 982.00  167.04       3.46       22.95   p0
 578.43  178.48       3.32       26.53   p0
 636.15  187.25       2.59      109.09   p0
 685.49  187.78       2.10      178.23   p0
 734.28  187.36       1.77       40.13   p0
 891.46  195.15       2.22      316.39   p0
 940.51  194.97       2.76      242.61   p0
 842.23  196.48       1.78      110.99   p0
 792.55  204.57       1.44       81.18   p0
 948.62  213.47       2.72      205.76   p0
 850.47  223.54       1.54      462.48   p0
 908.03  242.15       2.04       93.39   p0
 653.25  243.62       1.96      205.14   p0
 809.62  251.23       0.90       76.32   p0
1022.60  253.29       3.51       18.09   p0
 711.12  261.77       1.13      502.15   p0
 966.23  269.17       2.69      291.20   p0
 868.19  269.74       1.37       48.64   p0
 613.01  271.68       2.37       23.80   p0
 818.12  279.44       0.69      928.78   p0
 768.85  279.67       0.41      535.47   p0
 719.31  289.62       0.86      823.53   p0
 670.33  289.31       1.53       43.23   p0
 925.41  297.11       2.07      499.71   p0
 621.23  299.68       2.20       86.57   p0
 834.51  325.76       0.83      258.99   p0
 884.37  325.76       1.51       79.78   p0
 628.46  327.01       2.11       65.12   p0
 736.36  336.07       0.70      666.11   p0
 785.88  335.52       0.39      616.74   p0
 687.13  345.56       1.37      364.65   p0
 843.84  353.82       1.12      309.47   p0
 942.18  352.22       2.38       30.51   p0
 588.53  355.44       2.73      201.03   p0
 637.41  354.93       2.07       68.62   p0
 744.93  363.84       0.90      168.28   p0
 539.23  365.63       3.44       23.27   p0
 951.22  371.76       2.58       32.84   p0
 647.02  374.07       2.05      188.71   p0
 597.02  383.19       2.74      280.49   p0
 704.46  391.85       1.55       68.78   p0
 753.80  392.02       1.20       69.50   p0
 910.42  399.51       2.24       36.71   p0
 605.29  401.27       2.74       32.95   p0
 959.42  408.76       2.89       47.41   p0
 860.57  409.51       1.81      168.33   p0
 909.99  409.05       2.31       51.99   p0
 712.78  419.47       1.78      231.40   p0
 762.12  419.13       1.54       80.86   p0
 918.50  427.62       2.57      465.95   p0
 967.44  427.16       3.12       71.03   p0
 613.66  429.51       2.85       43.71   p0
 819.73  437.32       1.87       28.10   p0
 819.52  447.10       2.00       68.67   p0
 911.75  450.49       2.71       25.84   p0
 877.55  455.78       2.47      148.62   p0
 623.06  457.33       2.99       98.50   p0
 927.48  456.01       2.92       29.36   p0
 878.00  465.00       2.57       22.26   p0
 779.15  465.31       2.16       27.17   p0
 729.69  475.10       2.40       81.67   p0
 631.38  485.11       3.19      116.67   p0
 787.68  493.38       2.55      139.01   p0
 582.32  493.64       3.75       15.04   p0
 640.68  511.98       3.40       17.36   p0
 846.69  520.35       3.08       17.27   p0
 795.98  521.47       2.95       33.72   p0
 789.98  532.00       3.09       17.97   p0
 846.33  555.34       3.54       14.08   p0
End of peak list
--- Begin crystal
Cell parameters 7.91229 7.92857 3.76397 nm, 90.52339 90.30478 89.64370 deg
astar = -0.0004776 -0.1252215 -0.0171389 nm^-1
bstar = -0.1166856 -0.0052851 +0.0476054 nm^-1
cstar = -0.1031068 +0.0322057 -0.2427421 nm^-1
lattice_type = triclinic
centering = P
unique_axis = ?
profile_radius = 0.00000 nm^-1
predict_refine/det_shift x = -0.005 y = -0.005 mm
diffraction_resolution_limit = 3.44 nm^-1 or 2.91 A
num_reflections = 389
num_saturated_reflections = 0
num_implausible_reflections = 0
Reflections measured after indexing
   h    k    l          I   sigma(I)       peak background  fs/px  ss/px panel
 -29  -21   -2       1.65       5.37       3.55       0.84  973.6  571.3 p0
 -29  -16   -1       2.30       5.89       3.18      -0.01  920.6  572.7 p0
 -28  -31   -4       2.07       7.98       3.11       0.00 1064.6  563.4 p0
 -28  -26   -3      21.14       7.83       4.51      -0.84 1014.6  563.8 p0
 -28  -21   -2      28.67      10.97       5.21      -0.69  967.6  567.2 p0
 -28    0    2      22.24      12.20       4.36       0.13  763.3  564.5 p0
 -28    5    3      18.15       8.86       5.67      -0.04  711.3  568.9 p0
 -28   10    4       2.44       8.79       5.24       0.55  662.3  564.4 p0
 -28   15    5      19.33      12.76       6.20      -0.19  618.3  566.8 p0
 -28   20    6       7.85       8.27       3.43      -0.04  571.3  572.2 p0
 -28   25    7      19.02      11.21       5.41       0.07  519.3  569.6 p0
 -27  -31   -4       8.59       6.31       3.09      -0.24 1063.6  553.3 p0
 -27  -15   -1       4.03       7.59       3.27       0.01  907.2  561.1 p0
 -27  -10    0      23.48      10.82       6.00      -0.07  864.2  562.6 p0
 -27   -5    1       8.25      10.36       8.49       0.15  809.2  561.0 p0
 -27    0    2       9.95      12.42       5.07       0.79  763.2  554.4 p0
 -27    5    3       3.04      10.33       6.25      -0.53  720.2  561.8 p0
 -26  -25   -3      23.19       9.54       4.63      -0.68 1007.2  550.2 p0
 -26  -20   -2      16.06      12.23       4.76      -0.23  960.2  549.6 p0
 -26  -15   -1      22.18      11.54       6.25      -0.38  915.2  547.1 p0
 -25  -30   -4       7.95       7.62       3.28       0.34 1056.2  542.7 p0
 -25  -25   -3       1.91      12.45       5.64       0.79 1008.2  535.1 p0
 -25   -4    1       4.36      13.22       6.49       0.70  805.8  535.4 p0
 -25    1    2       3.82      13.40       6.31      -0.48  755.8  542.8 p0
 -25    6    3       8.75      10.84       3.75      -0.45  704.8  543.3 p0
 -25   11    4       3.88      14.24       4.35       0.30  657.9  540.7 p0
 -25   16    5      15.06      13.41       6.00       0.32  609.9  539.1 p0
 -25   21    6      -2.22       8.52       3.25       0.07  563.9  539.5 p0
 -25   26    7       0.55       8.02       2.83      -0.22  512.9  546.9 p0
 -24  -19   -2       2.08      10.16       6.13       0.78  955.8  528.1 p0
 -24  -14   -1      24.70       8.47       5.91      -0.94  898.8  533.5 p0
 -24   -9    0      -1.77      11.85       6.30       0.58  850.8  527.9 p0
 -24   -4    1      16.36      14.00       8.95       0.82  801.8  530.3 p0
 -23  -24   -3       4.78       7.63       4.28      -0.03  997.8  524.5 p0
 -23  -19   -2      19.68      13.34       4.69      -0.42  952.8  522.0 p0
 -23    7    3       5.58       7.40       4.33       0.76  694.5  526.7 p0
 -23   12    4       2.14      11.37       6.41       1.48  646.5  519.1 p0
 -23   17    5       4.66      14.03       5.16      -0.15  600.5  523.5 p0
 -23   22    6       7.34       9.98       4.28       0.00  555.5  523.9 p0
 -23   27    7       9.96       9.13       3.75       0.11  503.5  519.4 p0
 -22  -34   -5      15.62       7.24       4.59      -0.51 1103.7  511.6 p0
 -22  -29   -4      11.26      11.45       4.49      -0.23 1047.7  509.0 p0
 -22   -8    0      22.16      16.76       7.70      -0.44  844.4  514.3 p0
 -22   -3    1      26.06      14.10       9.42      -0.14  795.4  515.7 p0
 -22    2    2       8.56      13.12       6.74       0.29  750.4  508.2 p0
 -22    7    3      36.34      16.30       6.79      -0.97  697.4  514.6 p0
 -22   12    4       5.33      16.64       5.62       0.30  650.4  511.0 p0
 -22   17    5      -4.20      10.17       3.35      -0.11  604.4  511.4 p0
 -22   22    6      16.31       6.39       4.20      -1.16  547.4  517.8 p0
 -22   27    7      19.15      10.03       6.17      -0.91  500.4  518.3 p0
 -22   32    8       9.88       6.70       4.29      -0.01  456.4  510.7 p0
 -21  -34   -5      13.51       7.20       4.25      -0.28 1099.7  505.5 p0
 -21  -18   -2      20.57      11.55       5.51      -0.29  943.4  497.4 p0
 -21  -13   -1      33.80      10.71       6.28      -1.49  890.4  500.8 p0
 -21   -8    0      28.38      11.35       5.36      -1.90  848.4  505.2 p0
 -20  -28   -4      16.92       6.27       4.15      -0.76 1044.3  487.4 p0
 -20  -23   -3      -2.81      11.45       6.15       0.90  995.3  488.9 p0
 -20    3    2       4.61      11.07       6.02      -0.11  742.0  497.6 p0
 -20    8    3      16.70      14.65      10.12      -0.29  689.0  491.0 p0
 -20   13    4      17.35      12.29       7.74      -0.27  645.0  498.4 p0
 -20   18    5      22.69      14.20       4.48      -0.07  593.0  494.8 p0
 -20   23    6      13.63       8.57       5.44      -0.61  547.0  499.3 p0
 -20   28    7       5.99      10.71       5.59       0.38  497.0  494.7 p0
 -20   33    8       4.41       7.89       3.45       0.37  440.0  497.1 p0
 -19  -33   -5      15.15       9.96       4.01      -0.07 1092.3  482.9 p0
 -19  -12   -1       0.65      13.59       7.22       1.34  891.0  479.2 p0
 -19   -7    0      -1.64      13.78       6.26       0.39  842.0  481.6 p0
 -19   -2    1       6.09      14.83       8.29       0.61  787.0  487.1 p0
 -19    3    2       8.04      13.76       7.68      -0.29  744.0  484.5 p0
 -19   33    8      -0.88       9.27       3.48       0.79  442.0  486.0 p0
 -18  -22   -3      24.07      14.91       6.88      -0.22  983.9  474.3 p0
 -18  -17   -2      24.31      12.97       6.64      -0.06  937.9  474.7 p0
 -18  -12   -1      11.82      14.21       6.58       0.20  891.9  474.1 p0
 -17  -32   -5      15.04       8.91       5.52      -0.45 1081.9  461.3 p0
 -17  -27   -4      21.56       9.05       4.37      -0.22 1031.9  467.8 p0
 -17  -22   -3      23.89       9.98       5.48      -0.20  985.9  460.2 p0
 -17   -1    1      64.81      30.14      13.73       0.11  780.6  465.5 p0
 -17    4    2      31.65      14.20       6.75      -0.07  727.6  465.9 p0
 -17    9    3      36.16      17.08       8.86      -0.69  678.6  465.3 p0
 -17   14    4      16.84      19.03       6.68      -0.03  633.6  465.7 p0
 -17   19    5       5.75      13.26       7.30       1.11  582.6  464.2 p0
 -17   24    6      16.08       9.62       5.45      -0.19  539.6  469.6 p0
 -17   29    7       0.53       9.57       4.17      -0.06  488.6  470.0 p0
 -17   34    8       5.48       6.04       4.49       0.30  432.6  464.4 p0
 -16  -37   -6      12.78       8.76       4.71      -0.04 1135.9  456.8 p0
 -16  -32   -5      -9.14      12.50       5.73       1.21 1080.9  456.3 p0
 -16  -16   -2      82.16      21.05      11.16       0.08  927.5  455.1 p0
 -16  -11   -1     204.94      24.77      24.78       0.61  878.5  456.5 p0
 -16   -6    0      12.68      13.03       8.22       0.32  833.5  457.0 p0
 -16   -1    1     -11.26      18.16       8.42       2.24  777.5  460.4 p0
 -15  -26   -4      22.04      10.82       4.23      -0.08 1026.5  446.2 p0
 -15  -21   -3      16.28      17.27       5.94       0.06  977.5  445.6 p0
 -15  -16   -2      17.64      16.03       6.12      -0.54  931.5  445.0 p0
 -15   15    4       6.58      14.84       5.72       0.52  625.2  451.2 p0
 -15   20    5      22.74      12.32       4.26      -0.71  572.2  448.6 p0
 -15   25    6      24.73      14.91       6.78      -0.02  525.2  451.0 p0
 -14  -31   -5      19.98       7.48       3.79      -0.76 1072.5  439.7 p0
 -14  -26   -4      -9.83      10.26       3.99       0.81 1024.5  433.1 p0
 -14   -5    0      61.96      26.38      14.15       0.84  820.1  437.4 p0
 -14    0    1      39.55      20.85       5.57      -0.92  773.2  437.8 p0
 -14    5    2      44.57      22.99      11.58      -0.14  722.2  439.2 p0
 -14   10    3       2.12      11.88       6.43      -0.45  669.2  442.6 p0
 -14   15    4      17.75      10.25       4.18      -0.48  627.2  443.1 p0
 -14   20    5      11.67      12.84       4.88      -0.26  571.2  439.5 p0
 -14   25    6       4.28       9.57       5.80       0.03  522.2  436.9 p0
 -14   30    7      14.99       8.38       3.31      -0.68  476.2  443.3 p0
 -14   35    8       1.45       8.68       4.78       0.53  429.2  437.8 p0
 -13  -36   -6      -1.60       8.54       3.50       0.27 1126.4  427.2 p0
 -13  -20   -3     114.99      26.04      15.70       0.53  967.1  426.0 p0
 -13  -15   -2     620.66      67.52      73.80       2.26  919.1  428.4 p0
 -13  -10   -1      17.67      15.34       6.64      -0.49  871.1  425.9 p0
 -13   -5    0     -11.45      15.99       9.71       3.08  822.1  431.3 p0
 -12  -25   -4       5.11      11.55       3.50      -0.18 1019.1  419.5 p0
 -12  -20   -3      29.58      13.45       6.03      -0.83  971.1  419.9 p0
 -12    6    2     370.01      40.26      37.04       0.09  713.8  420.6 p0
 -12   11    3      24.33      14.69       6.76      -1.08  663.8  416.1 p0
 -12   16    4      -0.43      12.85       5.78       1.43  612.8  418.5 p0
 -12   26    6      21.71       9.61       4.74      -0.33  521.8  424.3 p0
 -12   31    7       9.10       9.16       4.69      -0.20  470.8  418.7 p0
 -11  -35   -6      25.01      10.00       5.01      -0.33 1112.0  405.6 p0
 -11  -30   -5       8.04       8.50       4.08      -0.06 1065.0  413.0 p0
 -11   -9   -1     306.70      25.65      30.21       0.77  861.7  409.3 p0
 -11   -4    0      10.40      25.22       8.52      -1.36  810.7  408.7 p0
 -11    1    1      27.44      12.64       6.47      -2.05  767.7  414.1 p0
 -11    6    2      27.59      16.88       7.75      -0.31  711.7  414.5 p0
 -11   11    3      23.49      17.61       6.90      -0.63  665.7  416.0 p0
 -11   16    4      28.11      11.50       8.19       0.12  620.7  414.4 p0
 -11   26    6      15.67       9.30       4.08      -0.20  515.7  413.2 p0
 -11   31    7       7.14       9.54       4.24      -0.20  470.7  417.7 p0
 -11   36    8       8.10       8.59       3.22       0.13  417.7  416.1 p0
 -10  -35   -6       4.55      10.04       4.76       0.26 1115.0  402.5 p0
 -10  -19   -3      37.44      16.17       7.80      -0.65  960.7  402.4 p0
 -10  -14   -2      86.71      23.48      13.81       0.35  910.7  400.8 p0
 -10   -9   -1      16.31      11.88       9.24       0.40  866.7  396.2 p0
  -9  -29   -5      13.62      13.49       6.62       0.96 1061.6  391.4 p0
  -9  -24   -4       6.78      11.45       4.51      -0.25 1006.6  392.8 p0
  -9    2    1     146.95      36.17      26.12       1.46  754.3  392.5 p0
  -9    7    2     149.89      38.62      18.93      -0.55  706.3  394.0 p0
  -9   12    3      18.15      14.25       6.78      -0.86  652.3  392.4 p0
  -9   17    4      38.16       7.31       5.13      -1.31  611.3  389.8 p0
  -9   22    5      -0.14      11.61       5.02       0.44  559.3  389.2 p0
  -9   27    6      31.72      10.71       4.29      -0.99  511.4  396.7 p0
  -9   32    7      15.25       7.38       4.62      -0.26  465.4  391.1 p0
  -9   37    8      16.90       5.32       5.27      -0.11  407.4  390.5 p0
  -8  -34   -6      16.80      10.75       7.64       0.17 1105.6  376.9 p0
  -8  -29   -5       8.64       7.64       4.13      -0.36 1060.6  384.3 p0
  -8  -13   -2      67.70      23.77       9.00      -0.04  901.3  382.2 p0
  -8   -8   -1      15.50      25.66       8.22       0.85  853.3  383.6 p0
  -8   -3    0      54.25      27.68      10.33       0.18  803.3  378.0 p0
  -8    2    1      23.96      18.77       9.48      -0.50  759.3  382.5 p0
  -8   37    8      11.39       5.00       2.89      -0.41  416.3  388.4 p0
  -7  -39   -7      -3.39       9.66       3.72       0.53 1157.6  371.4 p0
  -7  -23   -4      15.50       9.24       5.88       0.68 1003.2  367.3 p0
  -7  -18   -3     116.16      21.13      15.80      -0.48  951.2  372.7 p0
  -7  -13   -2       8.14      15.00       7.97       0.14  898.2  368.1 p0
  -6  -28   -5      10.39       9.76       4.78       0.14 1050.2  365.7 p0
  -6  -23   -4      12.65      11.86       5.28      -0.23  996.2  362.2 p0
  -6   -2    0      32.73      50.77      20.04       0.03  792.9  363.5 p0
  -6    3    1     308.62      67.05      38.83      -0.48  744.9  364.9 p0
  -6    8    2      69.21      18.47       8.86      -3.26  700.9  367.3 p0
  -6   13    3      45.11      19.27      11.18      -0.40  646.9  362.7 p0
  -6   18    4      13.91      10.37       5.66      -1.18  600.9  369.1 p0
  -6   23    5      -1.32      13.95       7.49       1.89  551.9  370.6 p0
  -6   28    6      34.47      10.78       4.49      -1.08  503.9  366.0 p0
  -6   33    7      27.33      12.23       5.22      -0.53  451.9  364.4 p0
  -6   38    8       2.59       9.84       5.57       0.34  406.9  370.8 p0
  -5  -38   -7      11.94       7.78       4.24      -0.31 1150.2  349.8 p0
  -5  -33   -6      18.91       9.15       4.56      -0.08 1096.2  349.2 p0
  -5  -17   -3      51.51      20.62      10.77      -0.38  945.8  354.1 p0
  -5  -12   -2      53.33      29.58      13.65       0.79  893.8  353.5 p0
  -5   -7   -1     523.70      53.36      64.54       4.25  844.9  354.9 p0
  -5   -2    0      73.45      53.89      14.91      -0.41  795.9  354.4 p0
  -4  -38   -7       6.24      12.10       5.65       0.13 1146.1  343.7 p0
  -4  -22   -4      70.68      17.78      11.99      -0.03  992.8  342.6 p0
  -4  -17   -3      49.20      16.96       8.04      -0.58  943.8  341.0 p0
  -4   19    4       5.48      16.09      11.25       1.41  586.5  345.6 p0
  -4   24    5      18.26      13.45      10.89       0.61  544.5  352.0 p0
  -3  -32   -6       9.60      12.16       6.44       0.76 1092.8  335.6 p0
  -3  -27   -5      19.97      12.88       8.13      -0.84 1038.8  332.1 p0
  -3   -6   -1      39.36      47.43      21.25       6.78  835.5  335.4 p0
  -3   -1    0    1234.71     117.29     131.00       0.19  786.5  335.8 p0
  -3    4    1    1033.81      93.26     112.80       1.38  737.5  336.2 p0
  -3    9    2      16.89      23.69       9.94      -1.02  687.5  338.6 p0
  -3   14    3       5.62      21.47       9.99       0.44  642.5  338.0 p0
  -3   19    4      12.07      16.35       5.30      -0.26  594.5  340.5 p0
  -3   24    5      27.54      11.82       5.71      -0.38  539.5  342.9 p0
  -3   29    6       7.25      13.34       4.54       0.21  492.5  338.3 p0
  -3   34    7      22.88       7.51       4.48      -0.75  448.5  339.7 p0
  -3   39    8      19.54       6.78       4.40      -0.87  390.5  339.1 p0
  -2  -37   -7      -3.26       7.27       3.75       0.47 1142.7  326.1 p0
  -2  -32   -6      24.53       7.40       4.95      -0.87 1090.7  322.5 p0
  -2  -16   -3      20.22      21.00       6.73       0.58  933.4  326.4 p0
  -2  -11   -2     215.54      29.59      24.88       0.89  885.4  325.8 p0
  -2   -6   -1     474.93      62.10      84.88       5.89  835.4  326.3 p0
  -1   10    2      26.76      17.55       5.57      -1.58  677.1  320.0 p0
  -1   15    3      24.01      17.51       5.95      -0.78  631.1  322.5 p0
  -1   20    4       1.86      13.98       5.92       0.97  578.1  320.9 p0
  -1   25    5       8.85      13.54       4.80      -0.16  533.1  319.3 p0
  -1   30    6      13.75       9.64       3.02      -0.83  486.1  319.7 p0
   0  -31   -6       5.96       8.53       3.57       0.19 1079.3  311.0 p0
   0  -26   -5      40.89      10.09       7.44      -0.91 1035.3  309.4 p0
   0    5    1     126.99      54.21      13.60      -3.16  729.0  308.5 p0
   0   10    2      85.35      23.51       9.49      -3.48  683.0  308.9 p0
   0   15    3       6.60      16.99       5.80      -0.40  631.0  305.4 p0
   0   20    4      10.29       9.52       5.07      -0.97  578.1  308.8 p0
   0   25    5      11.51      12.31       3.44      -0.31  533.1  312.2 p0
   0   30    6      29.71       9.24       4.92      -0.87  481.1  308.6 p0
   0   35    7       9.18       8.54       4.64       0.07  438.0  307.0 p0
   1  -36   -7      24.04       8.30       5.48      -0.80 1129.3  292.4 p0
   1  -20   -4      26.29      23.39       9.61       0.54  975.0  296.3 p0
   1  -15   -3     703.03      69.66      82.46       2.20  926.0  297.7 p0
   1  -10   -2      46.97      28.82      13.50       0.92  876.0  299.2 p0
   2  -25   -5      21.16       9.44       5.12      -0.72 1018.9  288.8 p0
   2  -20   -4       9.55      14.34       5.82      -0.44  974.9  284.2 p0
   2    6    1    1096.51      81.23     106.72       0.47  720.6  289.9 p0
   2   11    2     135.38      30.09      19.62      -0.28  670.7  289.4 p0
   2   16    3      19.73      16.31       6.95      -0.21  620.7  292.8 p0
   2   21    4       6.45      18.22       7.29       0.41  574.7  292.2 p0
   2   26    5      11.45      17.85       5.29       0.48  524.7  291.6 p0
   2   31    6      18.39       9.61       3.97      -0.32  477.7  291.0 p0
   2   36    7      22.92      10.82       4.72      -0.58  429.7  293.5 p0
   3  -35   -7      19.06       7.81       4.87      -0.96 1116.9  280.9 p0
   3  -30   -6      10.80      13.40       4.07      -0.37 1073.9  278.3 p0
   3   -9   -2       6.41      26.87      14.81       1.86  871.6  279.6 p0
   3   -4   -1    1355.09      99.84     137.27       4.90  819.6  279.0 p0
   3    1    0    1010.95     123.24     117.03       2.40  769.6  279.4 p0
   3    6    1      44.27      30.59      11.69      -2.07  717.6  282.8 p0
   3   11    2      25.58      25.47       8.98       0.62  671.6  280.3 p0
   3   26    5       7.44      14.95       6.29       0.20  527.6  285.5 p0
   3   31    6      15.45       4.44       5.27      -0.78  481.6  279.9 p0
   3   36    7      24.76       8.30       4.25      -0.72  425.6  281.4 p0
   4  -35   -7      31.05       8.20       5.66      -1.02 1119.9  273.8 p0
   4  -19   -4     427.37      35.43      47.38       1.94  966.5  269.7 p0
   4  -14   -3      30.57      16.54       7.73      -0.44  917.6  266.1 p0
   4   -9   -2     137.12      33.10      19.69       0.88  869.6  269.5 p0
   5  -29   -6      11.16      13.78       5.21       0.32 1065.5  258.7 p0
   5  -24   -5      -9.50      14.97       3.93       0.36 1013.5  262.1 p0
   5  -19   -4      44.30      22.72      10.99       0.76  965.5  259.6 p0
   5    2    0      64.29      54.08      19.55       1.71  761.2  261.9 p0
   5    7    1     669.03      56.23      71.83       1.24  711.2  261.3 p0
   5   12    2      52.35      26.12       8.44      -1.39  662.2  262.7 p0
   5   17    3       3.62      16.30       8.27       1.67  611.2  260.1 p0
   5   22    4      11.07       5.97       3.43      -1.00  562.2  268.5 p0
   5   27    5      12.79       9.00       4.81      -0.03  512.2  263.9 p0
   5   32    6      13.98       7.52       4.33      -0.40  464.2  260.4 p0
   5   37    7       3.89       6.97       2.82      -0.36  415.2  263.8 p0
   6  -34   -7      10.46       7.39       4.56      -0.56 1109.5  254.2 p0
   6  -29   -6      21.22      11.25       7.59       0.07 1063.5  255.6 p0
   6  -13   -3       3.78      19.81       9.99       1.70  906.2  249.5 p0
   6   -8   -2     121.06      32.66      20.56       1.41  859.2  251.9 p0
   6   -3   -1     212.40      47.81      22.29       0.71  810.2  251.3 p0
   6    2    0       7.13      43.63      13.85      -0.70  760.2  253.8 p0
   6    7    1      42.71      26.42      12.96      -0.86  715.2  257.2 p0
   6   32    6      17.07      11.91       6.23       0.41  469.2  257.3 p0
   6   37    7      -4.29       7.81       3.87       0.21  423.2  252.7 p0
   7  -34   -7       5.10       8.21       5.72       0.81 1109.5  237.1 p0
   7  -18   -4      50.33      18.21       7.36      -0.46  957.1  240.0 p0
   7  -13   -3     227.05      29.06      27.79       0.16  909.1  242.4 p0
   8  -28   -6      21.06       9.85       8.19       0.19 1050.1  235.0 p0
   8  -23   -5       8.32      14.48       5.88      -0.18 1009.1  234.5 p0
   8    3    0      33.11      25.28       9.70      -1.25  749.8  232.2 p0
   8    8    1      36.89      15.89      11.60      -0.33  699.8  235.6 p0
   8   13    2      10.80      19.72       7.38       0.46  657.8  233.0 p0
   8   18    3      20.43      13.22       8.48       0.23  608.8  231.4 p0
   8   23    4      -1.46      11.46       5.32      -0.39  552.8  238.9 p0
   8   28    5      17.16      12.77       5.89      -0.26  508.8  234.3 p0
   8   33    6      34.17       9.83       7.07      -0.49  462.8  239.7 p0
   8   38    7       9.02       8.83       4.02      -0.32  407.8  237.1 p0
   9  -33   -7       1.09       9.94       5.44       0.97 1101.0  227.5 p0
   9  -28   -6       4.47       9.86       4.95       0.43 1057.1  219.9 p0
   9  -12   -3       8.83      13.50       6.81       1.04  903.7  221.8 p0
   9   -7   -2     552.76      57.49      62.15       3.30  850.7  223.2 p0
   9   -2   -1      74.80      35.63      14.42       1.06  801.7  224.7 p0
   9    3    0      42.46      20.58      10.24      -2.72  750.7  228.1 p0
   9   38    7      18.59       8.93       5.09      -0.20  406.7  227.0 p0
  10  -38   -8      21.66       9.52       4.01      -0.59 1151.0  213.0 p0
  10  -22   -5      27.60      19.12      10.10       0.05  996.7  214.9 p0
  10  -17   -4     282.19      38.86      32.87       1.14  949.7  214.3 p0
  10  -12   -3      -9.37      16.53       6.98       1.68  902.7  219.7 p0
  11  -27   -6      29.76       8.99       4.95      -0.71 1050.7  201.4 p0
  11  -22   -5      21.07      10.38       5.31       0.00  995.7  209.8 p0
  11   -1   -1     212.72      37.92      33.54       0.88  793.3  205.1 p0
  11    4    0      32.74      19.32       8.68      -1.06  743.4  211.5 p0
  11    9    1      88.40      21.84      10.33      -1.36  693.4  205.9 p0
  11   14    2      20.78      11.57       5.56      -0.88  650.4  203.3 p0
  11   19    3      20.28      17.20       5.21      -0.65  597.4  209.8 p0
  11   24    4      20.64      14.94       6.45      -0.07  550.4  210.2 p0
  11   29    5      22.00       7.79       3.11      -0.95  496.4  206.6 p0
  11   34    6       3.69       9.74       4.19       0.00  449.4  213.0 p0
  12  -37   -8      16.43       6.67       3.17      -0.35 1144.6  199.4 p0
  12  -32   -7       2.30       7.78       3.79      -0.46 1093.6  191.8 p0
  12  -11   -3     451.47      45.54      56.36       2.50  891.3  195.1 p0
  12   -6   -2     153.87      34.15      19.46       0.71  842.3  195.6 p0
  12   -1   -1      62.59      25.96       9.91       0.00  794.3  199.0 p0
  13  -37   -8      31.81       8.60       7.63      -0.28 1148.6  182.3 p0
  13  -21   -5      55.37      12.82      10.56      -1.45  986.3  184.2 p0
  13  -16   -4      53.08      20.60      13.18       1.14  941.3  184.6 p0
  13  -11   -3      21.04      16.15       5.93      -0.03  892.3  185.0 p0
  14  -26   -6      10.39       8.25       3.14      -0.37 1039.2  173.7 p0
  14  -21   -5      30.61      13.74       4.75      -0.60  988.2  176.1 p0
  14    0   -1      54.66      21.85      11.11       0.65  786.9  176.4 p0
  14    5    0      25.98      21.16       7.21       0.01  736.9  179.8 p0
  14   10    1      14.07      17.67       8.97       0.97  686.9  175.2 p0
  14   15    2      19.07      17.31       6.69       0.40  640.9  177.7 p0
  14   20    3       2.35       7.67       3.49       0.32  585.9  182.1 p0
  14   25    4      34.87      11.06       4.42      -0.71  538.9  179.5 p0
  14   30    5      16.12       6.57       3.13      -0.81  490.9  185.9 p0
  14   35    6      11.59       6.47       3.50      -0.83  438.9  179.3 p0
  15  -36   -8       6.58       6.35       3.57       0.27 1139.2  171.7 p0
  15  -15   -4      99.57      27.62      13.68       1.08  931.9  166.0 p0
  15  -10   -3     109.17      26.84      15.29       0.90  882.9  165.5 p0
  15   -5   -2     -22.09      15.44       6.82       2.38  837.9  172.9 p0
  15    0   -1      44.90      13.88       7.11      -0.86  783.9  165.3 p0
  16  -36   -8       2.55       9.16       4.48       0.90 1139.2  162.6 p0
  16  -20   -5      52.54      24.28      26.77      -0.65  977.8  162.5 p0
  16  -15   -4      15.77       9.53       4.98       0.43  927.8  162.9 p0
  17  -30   -7      15.15       8.78       4.62       0.07 1075.8  147.6 p0
  17  -25   -6       1.15      11.91       5.28       0.16 1032.8  151.0 p0
  17   -4   -2      14.51      14.84      10.13       2.09  823.5  150.3 p0
  17    1   -1      17.36      10.69       7.73      -0.50  781.5  155.7 p0
  17    6    0      -5.77      16.28       4.86       0.47  729.5  154.1 p0
  17   11    1      26.15      19.86       7.69       0.47  681.5  153.6 p0
  17   16    2      14.69      14.84       8.81       0.37  627.5  156.0 p0
  17   21    3       9.29      13.60       6.53       0.45  583.5  154.4 p0
  17   26    4      21.71       9.64       4.90      -1.20  528.5  157.8 p0
  17   31    5       6.16       6.77       2.81      -0.55  479.5  150.2 p0
  17   36    6       9.65       5.71       4.48       0.26  430.5  158.7 p0
  18  -35   -8      10.55       8.80       4.64       0.49 1128.8  135.1 p0
  18  -30   -7       2.30       7.98       5.60       0.20 1075.8  136.5 p0
  18  -14   -4      23.44      17.44       6.37      -0.05  923.4  142.4 p0
  18   -9   -3       2.24      13.95       6.28       1.06  873.4  145.8 p0
  18    1   -1      61.75      18.33       8.89      -0.82  778.5  139.6 p0
  19  -24   -6       5.73       9.85       4.78      -0.07 1020.4  126.4 p0
  19  -19   -5      14.20       9.07       7.38       0.28  976.4  135.8 p0
  19  -14   -4      26.78      16.03       6.61      -0.39  923.4  129.3 p0
  19   17    2      35.82      21.02       8.41       0.08  621.1  133.4 p0
  19   22    3      28.64       6.56       3.60      -1.23  574.1  130.8 p0
  20  -29   -7      10.17       8.29       4.29       0.91 1066.4  120.9 p0
  20  -24   -6       8.45      11.55       3.40      -0.53 1021.4  119.3 p0
  20   -3   -2     105.16      20.45      15.70       0.45  815.1  120.6 p0
  20    2   -1      13.97      16.16       5.77       0.62  766.1  121.1 p0
  20    7    0      -3.77      12.66       5.75      -0.16  716.1  121.5 p0
  20   12    1       2.02      15.31       6.42       0.73  669.1  121.9 p0
  20   17    2      19.93      12.88       3.42      -0.59  622.1  123.3 p0
  20   22    3      12.47       9.54       6.44       0.63  574.1  121.7 p0
  20   27    4       8.06      10.92       5.31       0.66  525.1  128.1 p0
  20   32    5      23.80       9.51       5.46      -0.48  476.1  127.6 p0
  21  -29   -7      13.11       9.31       4.71       0.39 1074.3  115.8 p0
  21  -13   -4      -7.64      18.10       7.47       0.87  917.0  112.7 p0
  21   -8   -3      14.50      15.10       7.55       0.61  870.0  112.1 p0
  21   -3   -2      21.65      15.66       5.25      -0.70  817.0  111.5 p0
  22  -23   -6      26.35       9.39       5.67      -0.93 1017.0  100.8 p0
  22  -18   -5      22.32       9.91       6.18       0.07  968.0  106.2 p0
  22  -13   -4      11.35      11.91       5.68      -0.28  921.0  102.6 p0
  22   18    2       7.15      15.24       5.00       0.02  613.7  105.7 p0
  22   23    3      36.26       6.62       4.88      -1.78  562.7  103.2 p0
  22   28    4      17.29      11.15       4.22      -0.12  514.7  109.6 p0
  23  -28   -7      25.61       8.41       5.11      -0.01 1063.9   90.2 p0
  23  -23   -6       2.22       6.23       3.48       0.43 1011.9   89.6 p0
  23   -2   -2      25.83      19.67       7.18      -0.50  807.6   96.0 p0
  23    3   -1     -13.26      21.07       6.59       0.65  762.6   96.4 p0
  23    8    0      29.25      14.42       6.10      -1.09  707.6   98.8 p0
  23   13    1      -3.01      13.02       3.90      -0.25  664.6   97.2 p0
  23   18    2      23.35      13.41       6.69      -0.49  612.6   99.6 p0
  23   23    3      -1.81       4.76       2.00      -0.12  560.6   93.0 p0
  23   28    4       1.38      11.95       6.02       0.62  517.6   95.5 p0
  23   33    5      12.49      13.28       6.07      -0.21  466.6   96.9 p0
  24  -12   -4      16.61      10.01       5.79      -0.81  911.6   83.0 p0
  24   -7   -3      28.55      14.75       6.53      -0.70  859.6   84.4 p0
  24   -2   -2      19.22      14.91       7.72      -0.93  812.6   89.8 p0
  25  -22   -6       3.89      10.03       6.14       0.18 1001.5   78.1 p0
  25  -17   -5       2.60      12.62       4.22      -0.07  955.5   73.5 p0
  25   14    1      10.09       9.24       4.22       0.05  656.2   80.6 p0
  25   19    2      10.80      14.22       5.01       0.26  606.2   77.1 p0
  25   24    3      14.39      10.46       3.35      -0.56  557.3   78.5 p0
  25   29    4      11.13       6.79       3.61      -0.04  509.3   78.9 p0
  26  -27   -7      26.04      11.61       5.03      -0.47 1055.5   64.5 p0
  26  -22   -6      29.36      12.10       5.94       0.03 1003.5   68.0 p0
  26   -1   -2      25.42      10.87       7.44       0.12  796.2   69.3 p0
  26    4   -1      19.43      12.98       6.19      -0.40  748.2   71.7 p0
  26    9    0       8.08      15.98       6.31       0.10  701.2   65.1 p0
  26   14    1      29.66      14.44       6.71      -0.52  652.2   70.5 p0
  26   19    2      19.70       7.99       5.26      -0.41  601.2   67.9 p0
  26   24    3      13.64      10.96       4.39      -0.61  554.2   70.4 p0
  26   29    4      12.00       8.54       5.07      -0.51  503.2   71.8 p0
  27  -16   -5      15.52       6.07       2.40      -0.92  942.1   58.9 p0
  27  -11   -4       8.52       8.95       4.81       0.16  896.1   58.3 p0
  27   -6   -3      24.61       7.97       6.47      -0.98  851.2   62.8 p0
  27   -1   -2      30.48      11.39       5.14      -1.04  800.2   58.2 p0
End of reflections
--- End crystal
----- End chunk -----
----- Begin chunk -----
Image filename: proc_data_v2/LysoS1_001_00000_all_nobg_cumfrom0.h5
Event: entry//192
Image serial number: 193
hit = 1
indexed_by = debug-nolatt-nocell
n_indexing_tries = 1
photon_energy_eV = 495937.000000
beam_divergence = 0.00e+00 rad
beam_bandwidth = 1.00e-08 (fraction)
average_camera_length = 1.570000 m
num_peaks = 61
num_saturated_peaks = 0
peak_resolution = 3.277465 nm^-1 or 3.051139 A
Peaks from peak search
  fs/px   ss/px (1/d)/nm^-1   Intensity  Panel
 842.24   85.73       3.19       27.30   p0
 847.27  103.96       2.97       21.64   p0
 724.62  130.82       2.55       58.55   p0
 857.55  138.08       2.59      232.49   p0
 730.94  148.89       2.28      188.92   p0
 601.28  151.34       3.28       25.03   p0
 863.29  156.12       2.41      278.17   p0
 604.31  159.30       3.17       19.79   p0
 607.74  167.93       3.06       25.48   p0
 867.67  173.36       2.24       20.92   p0
 870.85  182.35       2.17       70.99   p0
 956.68  185.02       3.03       15.89   p0
 871.98  192.00       2.07       19.23   p0
 615.01  194.75       2.76       33.00   p0
 799.36  196.68       1.56       25.88   p0
 617.23  205.90       2.65       37.36   p0
 878.58  208.77       1.97      144.13   p0
 620.60  212.13       2.56      361.10   p0
 881.11  217.54       1.91      353.72   p0
 752.99  219.01       1.27       58.28   p0
 886.49  223.00       1.92       23.56   p0
 883.73  226.30       1.86      345.34   p0
 625.89  229.76       2.38      482.65   p0
 886.40  235.98       1.82       55.79   p0
 753.33  236.36       1.04       34.03   p0
 757.83  236.79       1.02      148.64   p0
 889.26  243.78       1.80       95.26   p0
 633.21  256.22       2.14      137.01   p0
 767.85  271.97       0.51      755.14   p0
 638.40  273.12       2.01       37.78   p0
 641.35  282.63       1.94      145.36   p0
 773.00  289.29       0.26      510.81   p0
 644.04  291.25       1.88      363.41   p0
 646.60  300.41       1.84      320.57   p0
 908.69  314.68       1.84       30.60   p0
 984.00  329.95       2.91       21.93   p0
 788.67  342.61       0.50      709.35   p0
 601.69  352.99       2.54       22.74   p0
 994.43  364.29       3.14       19.34   p0
 996.94  374.37       3.21       80.31   p0
 999.60  384.03       3.28       25.08   p0
 611.63  388.30       2.57       24.23   p0
 855.23  401.25       1.68       36.80   p0
 876.01  402.72       1.90       30.24   p0
 878.63  410.34       2.00       27.83   p0
 749.68  412.65       1.49       29.23   p0
 620.03  414.49       2.65       71.90   p0
 621.75  422.06       2.69       40.66   p0
 624.76  431.65       2.74      128.94   p0
 885.61  437.65       2.34      104.48   p0
 757.29  439.23       1.83       36.83   p0
 888.33  446.92       2.46       88.65   p0
 760.65  447.35       1.93       25.04   p0
 761.79  456.29       2.05      177.63   p0
 633.26  458.47       2.90      282.26   p0
 621.31  460.71       3.04       21.77   p0
 764.88  465.35       2.17       79.35   p0
 767.61  474.21       2.29      283.30   p0
 643.24  485.36       3.08       25.54   p0
 772.66  491.31       2.53      122.44   p0
 723.06  539.68       3.28       16.17   p0
End of peak list
--- Begin crystal
Cell parameters 7.93273 7.95886 3.81714 nm, 89.35007 90.27200 89.85740 deg
astar = -0.0366592 -0.1206064 -0.0013418 nm^-1
bstar = +0.0956199 -0.0278781 -0.0766076 nm^-1
cstar = +0.1495652 -0.0490993 +0.2094313 nm^-1
lattice_type = triclinic
centering = P
unique_axis = ?
profile_radius = 0.00000 nm^-1
predict_refine/det_shift x = 0.022 y = 0.006 mm
diffraction_resolution_limit = 3.17 nm^-1 or 3.15 A
num_reflections = 360
num_saturated_reflections = 0
num_implausible_reflections = 0
Reflections measured after indexing
   h    k    l          I   sigma(I)       peak background  fs/px  ss/px panel
 -36   12    4      11.49       7.02       3.62      -0.06  996.3  582.8 p0
 -35   12    4       6.44      12.64       3.52       0.05  993.7  574.0 p0
 -34    9    3      11.73       9.31       4.17      -0.16  956.9  576.9 p0
 -34   12    4       5.61       8.25       2.33      -0.54  995.1  566.3 p0
 -33    9    3      27.25      14.95       5.00       0.04  959.3  569.1 p0
 -33   12    4      12.74       7.73       6.45       0.31  993.5  553.5 p0
 -32    9    3       0.20      10.98       3.39       0.14  952.7  559.4 p0
 -32   20    7       9.10      11.12       3.91      -0.30 1073.5  526.8 p0
 -31    9    3      31.87       9.79       5.14      -1.05  957.1  550.6 p0
 -31   20    7     -10.26       9.99       4.27       0.75 1066.8  512.1 p0
 -30    9    3      -3.82      14.67       4.28       0.29  949.5  542.8 p0
 -30   20    7      11.47       8.70       4.82      -0.46 1066.2  509.3 p0
 -29   -2   -1       9.70       9.76       5.26      -0.64  825.1  569.6 p0
 -29    9    3      19.69       7.04       3.58      -0.68  942.9  535.1 p0
 -29   20    7       8.88       9.46       4.72       0.08 1059.6  496.5 p0
 -28   -2   -1      17.94       8.50       4.53      -0.87  826.5  565.9 p0
 -28    9    3     -12.76      11.47       5.17       1.18  939.2  525.3 p0
 -28   20    7       2.18      11.12       3.51       0.48 1063.0  490.8 p0
 -27   -2   -1       5.19       7.57       4.84      -0.08  818.9  550.1 p0
 -27    6    2      11.17      10.16       4.52      -0.82  914.5  527.2 p0
 -27    9    3       7.37      11.15       5.75       0.89  946.6  511.6 p0
 -27   20    7      11.07       7.19       4.37      -0.25 1065.4  481.0 p0
 -26  -13   -5       8.82       5.28       4.90      -0.33  709.5  582.9 p0
 -26   -2   -1      19.54      14.43       6.28      -0.53  819.2  545.3 p0
 -26    6    2       8.35      10.03       6.72       0.41  903.9  521.4 p0
 -26    9    3      16.95      10.88       6.49       0.33  943.0  507.8 p0
 -26   17    6       9.48      10.31       3.06      -0.82 1024.6  477.9 p0
 -26   20    7      32.81      10.31       5.91       0.03 1060.8  470.2 p0
 -25  -13   -5       4.39      12.47       5.04      -0.26  701.9  574.1 p0
 -25   -5   -2       6.14       7.21       3.90      -0.81  793.5  546.2 p0
 -25   -2   -1      17.68       9.21       5.49      -1.38  815.6  538.6 p0
 -25    6    2      16.14      12.59       5.57      -0.02  909.2  508.7 p0
 -25   17    6       9.81      10.66       7.20      -0.48 1029.0  472.1 p0
 -25   20    7      19.19       7.30       5.64      -0.26 1060.2  463.5 p0
 -24  -13   -5       4.06      11.77       5.06       0.50  703.3  560.4 p0
 -24   -5   -2      19.70       9.12       6.43      -0.34  790.9  538.4 p0
 -24    6    2      12.78      11.76       5.66       0.60  903.6  495.9 p0
 -24   17    6       3.79       8.32       4.31      -0.31 1024.4  458.4 p0
 -24   20    7      13.32      11.20       3.58      -0.24 1048.5  453.7 p0
 -23  -21   -8      10.21      12.31       4.34      -0.29  610.0  580.5 p0
 -23  -13   -5       0.14      12.10       4.69       0.97  692.6  552.6 p0
 -23   -5   -2      34.97      10.92       9.20       0.16  787.2  528.7 p0
 -23    6    2      27.69      15.33       5.71      -0.49  898.0  490.1 p0
 -23   17    6      28.80      10.13       4.82      -1.18 1013.8  455.6 p0
 -22  -24   -9       1.41       6.92       3.34       0.15  575.3  578.4 p0
 -22  -13   -5      13.16      14.62       5.38      -0.06  692.0  544.8 p0
 -22   -5   -2      38.61      12.84       5.62      -1.37  776.6  521.9 p0
 -22    6    2      28.07      11.57       8.33      -0.69  893.4  479.4 p0
 -22   17    6      22.62       8.14       3.51      -1.44 1010.2  446.8 p0
 -21  -24   -9      11.00       7.61       5.72      -0.06  578.6  574.6 p0
 -21  -13   -5       8.01      14.16       7.51       0.62  693.4  535.1 p0
 -21   -5   -2      28.43      15.63       6.79       0.06  781.0  509.2 p0
 -21    6    2      46.20      23.64      10.87       0.57  898.8  471.6 p0
 -21   17    6      13.52      12.93       4.54      -0.10 1014.5  438.1 p0
 -21   28   10       5.68       6.61       3.25       0.33 1135.3  398.5 p0
 -20  -13   -5       9.90      13.32       6.25       0.09  689.8  531.3 p0
 -20   -5   -2      11.39      10.66       7.57       0.59  780.4  503.4 p0
 -20    6    2      23.09      16.99       6.21       0.19  896.2  461.9 p0
 -20   17    6       5.22      10.73       5.35      -0.18 1013.9  430.3 p0
 -20   28   10      11.99      11.12       6.86       0.62 1129.7  392.8 p0
 -19  -24   -9      15.58       7.59       4.56       0.61  563.4  552.1 p0
 -19  -16   -6      12.81      11.87       4.64      -0.06  657.0  527.2 p0
 -19   -5   -2     158.27      28.18      18.52       1.23  773.8  491.6 p0
 -19    6    2      80.52      22.80      11.52      -0.41  891.5  456.1 p0
 -19   17    6      22.17      14.87       5.82      -0.09 1007.3  418.5 p0
 -19   28   10      16.45       6.20       5.80       0.47 1130.1  384.0 p0
 -18  -24   -9      14.43       5.69       2.70      -0.68  561.8  551.3 p0
 -18  -16   -6      28.43      18.28       6.06       0.29  651.4  520.4 p0
 -18   -5   -2      76.88      24.23      18.69       0.43  770.2  483.9 p0
 -18    3    1      13.21      16.05       6.89       0.95  850.8  455.0 p0
 -18    6    2     184.09      38.63      20.41      -0.28  889.9  446.3 p0
 -18   14    5      22.50      13.89       7.41      -0.10  976.5  417.4 p0
 -18   17    6      11.10      18.68       6.13       0.10 1004.7  410.8 p0
 -18   28   10      18.79       8.19       5.11      -1.12 1117.5  372.2 p0
 -17  -24   -9      13.17       7.63       4.47      -0.08  557.2  540.6 p0
 -17  -16   -6      27.61      10.42       4.69      -0.52  646.8  515.7 p0
 -17   -5   -2     427.21      41.22      61.79       1.72  768.6  474.1 p0
 -17    3    1       0.78      13.68       6.23      -0.22  857.2  445.2 p0
 -17    6    2     214.88      27.18      20.58       0.62  886.3  438.6 p0
 -17   14    5      13.84      13.58       7.15       0.51  965.9  410.7 p0
 -17   17    6      11.21      12.86       4.95       0.30 1005.1  398.0 p0
 -17   28   10      12.88       8.64       5.74      -0.03 1115.8  365.5 p0
 -16  -24   -9       8.30       6.44       3.50      -0.72  554.6  526.8 p0
 -16  -16   -6      27.98      11.42       6.31      -0.13  650.2  500.9 p0
 -16   -5   -2     158.56      27.23      22.61       1.23  765.9  465.4 p0
 -16    3    1      49.84      19.39       8.05      -0.13  847.5  438.4 p0
 -16   14    5      26.06      11.73       6.26      -0.95  966.3  398.9 p0
 -16   17    6      11.52      12.43       7.19       1.32 1003.5  388.3 p0
 -16   28   10       8.32       9.15       3.95       0.54 1119.2  351.7 p0
 -15  -24   -9      14.61      10.38       4.93      -0.43  555.9  516.1 p0
 -15  -16   -6      20.15      11.38       4.49      -0.58  648.6  495.1 p0
 -15   -8   -3       9.92      11.23       5.66      -0.07  724.2  465.2 p0
 -15   -5   -2     281.15      37.20      31.51       1.43  762.3  456.6 p0
 -15    3    1       8.79      24.42      10.18       0.68  850.9  430.7 p0
 -15   14    5      10.48      16.54       6.36       0.34  966.7  390.1 p0
 -15   28   10      11.38      13.44       3.84       0.06 1115.6  348.0 p0
 -14  -24   -9      17.04       7.90       4.33      -0.51  549.3  512.3 p0
 -14  -16   -6      53.06      21.49      10.61       0.12  643.9  484.4 p0
 -14   -8   -3      16.47      11.90       7.79       0.40  731.6  453.5 p0
 -14    3    1      31.84      16.84       7.94      -0.92  842.3  422.9 p0
 -14   14    5       1.37      11.30       6.19       0.74  958.1  382.4 p0
 -14   25    9      18.27       7.41       5.44      -0.26 1079.8  344.8 p0
 -14   28   10      48.86      11.92       5.50      -0.55 1116.0  339.2 p0
 -13  -24   -9      23.82       8.96       6.37      -0.38  555.7  500.5 p0
 -13  -16   -6      11.14      14.16       6.98       0.40  638.3  471.6 p0
 -13   -8   -3      28.65      15.40       6.38      -1.23  729.9  451.7 p0
 -13    3    1      16.56      10.98       8.75       0.36  847.7  407.2 p0
 -13   14    5      23.86      18.57       8.68       0.09  959.5  378.6 p0
 -13   25    9      20.03       8.50       4.09      -0.72 1082.2  338.1 p0
 -13   28   10       3.20       8.85       3.84       0.32 1112.4  330.4 p0
 -12  -24   -9       4.34      14.66       5.28      -0.11  548.1  493.8 p0
 -12  -16   -6      21.21      13.29       7.19      -0.59  636.7  462.9 p0
 -12   -8   -3      17.63      13.53       6.32      -0.90  725.3  436.9 p0
 -12    3    1      12.03      16.45       7.65      -0.04  835.1  402.4 p0
 -12   14    5      13.60      14.20       8.57       0.02  955.8  363.9 p0
 -12   25    9       6.74       6.59       3.92       0.11 1071.6  335.3 p0
 -11  -24   -9       6.71      10.99       3.44      -0.35  549.5  482.0 p0
 -11  -16   -6     395.59      53.25      54.68       1.20  634.1  458.1 p0
 -11   -8   -3      17.84      15.55       6.26      -0.58  724.7  434.2 p0
 -11    3    1      42.97      26.03      10.38      -0.44  839.5  393.6 p0
 -11   14    5      15.07      13.97       6.66       0.18  960.2  358.1 p0
 -11   28   10      17.08       9.69       4.85      -0.70 1108.2  312.9 p0
 -10  -16   -6      20.61      11.14       8.15       0.33  633.5  444.3 p0
 -10   -8   -3      16.30      20.80       6.80       0.00  716.1  423.4 p0
 -10    3    1      16.51      18.46       8.66       0.34  839.9  387.9 p0
 -10   14    5      26.61      16.08       8.66      -0.73  953.6  346.3 p0
 -10   25    9      23.60      12.17       4.80      -0.26 1068.4  313.8 p0
 -10   28   10       9.18       8.97       5.90       0.09 1106.5  297.1 p0
  -9  -27  -10      11.12       9.90       3.64       0.34  511.1  480.1 p0
  -9  -16   -6      53.44      18.61       9.08       0.01  627.9  440.6 p0
  -9   -8   -3      11.77      16.38       9.44      -0.58  712.5  419.7 p0
  -9    3    1      36.11      15.55      12.62       0.07  838.2  379.1 p0
  -9   14    5      42.14      15.06      12.86      -0.51  948.0  337.6 p0
  -9   25    9       6.07       7.09       4.13      -0.51 1064.8  309.0 p0
  -8  -27  -10      12.91      10.31       4.47      -0.48  510.5  469.4 p0
  -8  -16   -6     184.22      31.55      21.11       1.25  626.2  432.8 p0
  -8   -8   -3      16.48      14.85       8.61      -0.13  716.9  401.9 p0
  -8    3    1      35.58      13.70       8.98      -0.64  835.6  366.4 p0
  -8   11    4      12.38      12.33       6.39       0.07  920.2  338.4 p0
  -8   14    5      24.26      13.44       7.63      -0.58  947.4  336.8 p0
  -8   25    9      23.04      10.38       4.97      -0.03 1060.1  295.3 p0
  -7  -27  -10       6.97       8.88       3.54      -0.19  505.9  455.6 p0
  -7  -19   -7       7.46      13.64       5.59       0.44  590.5  437.7 p0
  -7   -8   -3      63.43      22.77       8.88      -1.21  711.2  397.1 p0
  -7    0    0      39.67      21.94      10.40      -1.35  801.9  371.2 p0
  -7    3    1      37.07      23.31      14.40       0.08  822.0  358.6 p0
  -7   11    4      18.92      17.89      10.94       0.65  911.6  329.7 p0
  -7   14    5      15.38      10.05       4.92      -1.91  949.8  321.0 p0
  -7   25    9      29.38      10.03       5.59      -0.84 1066.5  284.5 p0
  -6  -27  -10       0.52       9.48       3.54       0.29  504.3  447.8 p0
  -6  -19   -7      11.08      13.10       5.79       0.28  594.9  424.9 p0
  -6   -8   -3      36.06      17.51       9.61      -1.64  711.6  385.4 p0
  -6    0    0      26.52      51.06      13.42      -1.20  794.2  360.5 p0
  -6    3    1      36.79      30.70      18.93       1.48  821.4  353.8 p0
  -6   11    4     -12.87      15.42      11.91       3.42  911.0  323.9 p0
  -6   14    5      21.71      18.18       9.53      -0.15  939.1  315.3 p0
  -6   25    9       6.77      10.13       4.92       0.15 1060.9  274.7 p0
  -5  -27  -10       2.47       9.61       4.41       0.55  494.6  441.1 p0
  -5  -19   -7      20.36      17.94       6.25      -0.79  585.3  418.2 p0
  -5   -8   -3      24.75      27.02       8.72      -1.03  705.0  377.6 p0
  -5    0    0      47.61      40.13      23.79      -2.30  793.6  347.7 p0
  -5   11    4     106.07      28.51      16.12       1.78  909.4  315.2 p0
  -5   25    9      32.75      14.93       5.71      -0.46 1059.3  270.0 p0
  -4  -27  -10       5.28      12.02       3.43      -0.42  498.0  434.3 p0
  -4  -19   -7      34.78      17.23       5.63      -0.50  585.6  406.4 p0
  -4   -8   -3      45.90      17.54      11.94      -1.90  698.4  367.9 p0
  -4    0    0    1187.39     135.91     125.86       0.73  789.0  343.9 p0
  -4   11    4      50.00      17.53       9.75       0.38  909.8  307.4 p0
  -4   22    8      12.11       8.19       5.89       0.05 1027.5  266.9 p0
  -4   25    9      12.84       8.63       4.06      -0.08 1053.7  264.2 p0
  -3  -27  -10      17.86       7.43       4.40      -0.43  490.4  422.5 p0
  -3  -19   -7       1.09      17.56       8.15       0.74  584.0  394.6 p0
  -3   -8   -3      42.94      17.15       8.92      -2.55  698.8  366.1 p0
  -3    0    0      48.41      76.24      17.16      -5.86  785.4  330.2 p0
  -3   11    4      56.55      17.34      17.83       0.42  908.1  298.6 p0
  -3   22    8       6.88      13.93       6.72       0.36 1023.9  263.1 p0
  -3   25    9       5.95      11.04       3.71      -0.12 1050.1  252.4 p0
  -2  -27  -10      25.49      11.03       5.83      -0.02  495.8  416.8 p0
  -2  -19   -7      -1.66      12.32       6.12      -0.17  576.4  390.9 p0
  -2  -11   -4       1.86      17.14       8.09       0.14  660.0  360.0 p0
  -2   -8   -3      31.68      21.55       8.91      -2.69  693.2  349.3 p0
  -2   11    4      15.37      18.25      11.47       1.44  898.5  293.9 p0
  -2   22    8       0.94      14.10       5.84       0.30 1017.3  249.3 p0
  -2   25    9       9.44      11.62       4.81      -0.34 1048.5  239.7 p0
  -1  -27  -10       8.88       6.97       4.41       0.09  485.2  409.0 p0
  -1  -19   -7      21.33      13.90       6.62      -1.02  574.8  380.1 p0
  -1  -11   -4      -5.44      18.04       7.89       0.72  657.4  354.2 p0
  -1    0    0    1428.19     383.92     183.09     -42.38  784.2  313.7 p0
  -1   11    4      58.73      25.54      13.04       1.48  899.9  279.1 p0
  -1   22    8      40.91      17.00       6.49      -0.47 1014.7  244.6 p0
  -1   25    9      24.79      13.26       9.34       0.32 1050.8  231.9 p0
   0  -27  -10       7.84      11.16       4.73      -0.26  489.5  395.3 p0
   0  -19   -7      -5.86      13.15       4.75       0.55  576.2  369.4 p0
   0  -11   -4       5.39      18.68       6.93      -0.35  657.8  349.4 p0
   0   11    4      42.06      26.95      10.09       0.58  893.3  271.4 p0
   0   22    8      23.41      14.83       7.16       0.69 1014.1  237.8 p0
   0   25    9      24.69       9.79       5.76      -0.46 1041.2  225.2 p0
   1  -27  -10       4.12      12.78       5.03       0.55  485.9  393.5 p0
   1  -11   -4      32.37      16.00       7.71      -1.19  662.2  335.7 p0
   1    0    0     806.13     472.05     370.96     118.60  781.9  302.1 p0
   1   11    4     104.07      24.87      14.55      -0.53  895.7  262.6 p0
   1   22    8      28.30      11.08       5.83      -0.61 1013.4  224.0 p0
   2  -27  -10       1.30      10.47       4.16       0.21  487.3  381.7 p0
   2  -19   -7       4.81       8.62       4.30      -0.04  566.9  358.8 p0
   2  -11   -4      61.86      17.16      10.08      -1.46  654.6  328.9 p0
   2    0    0    1941.81     233.43     249.07      13.92  773.3  290.4 p0
   2   11    4      51.70      27.73      12.15       0.61  890.1  256.8 p0
   2   22    8       7.96      12.99       4.52      -0.11 1005.8  217.3 p0
   3  -27  -10      31.54      12.04       4.65      -0.47  479.7  370.0 p0
   3  -19   -7      45.82      11.79       7.07      -1.56  565.3  349.1 p0
   3  -11   -4      69.44      30.33      10.91      -0.32  653.9  317.2 p0
   3    0    0      88.70      83.69      44.94       6.57  776.7  284.6 p0
   3   11    4     160.73      29.85      23.65       1.80  889.5  244.1 p0
   3   22    8      -9.53      13.44       6.26       1.04 1009.2  210.5 p0
   4  -27  -10      19.00      12.19       4.33      -0.33  477.1  366.2 p0
   4  -19   -7      -4.87      15.71       7.13       1.57  564.7  332.3 p0
   4  -11   -4     104.64      28.79      22.46       0.47  649.3  309.4 p0
   4    0    0    1215.97     116.69     136.84       3.98  768.1  272.9 p0
   4   11    4     124.45      33.84      18.83       1.42  886.8  236.3 p0
   4   22    8      27.24      10.61       6.58      -0.46 1000.6  201.8 p0
   5  -27  -10      11.70       7.31       4.59       0.38  471.5  352.4 p0
   5  -19   -7      15.69      14.58       5.27      -0.91  562.1  329.5 p0
   5  -11   -4     437.95      64.97      50.12       1.72  646.7  300.6 p0
   5    0    0      23.39      52.23      19.06       0.48  762.5  266.1 p0
   5    8    3      31.62      24.73      11.29      -0.31  851.1  234.2 p0
   5   11    4     484.52      51.27      53.76       2.82  884.2  227.5 p0
   5   22    8      17.03      11.99       4.55       0.31  998.0  192.0 p0
   6  -27  -10      30.97       8.94       5.48      -0.49  474.8  342.7 p0
   6  -19   -7      12.65      12.11       6.00      -0.01  562.5  317.8 p0
   6  -11   -4     509.01      56.63      52.22       0.96  644.1  291.9 p0
   6    0    0      78.00      47.78      16.38       0.13  764.8  254.3 p0
   6    8    3      44.16      23.65       9.77       0.31  844.5  227.4 p0
   6   11    4     381.46      63.46      50.32       3.41  882.6  217.8 p0
   6   22    8      12.20      14.25       5.71      -0.44  996.4  184.2 p0
   7  -27  -10      17.46       7.56       3.39      -0.45  472.2  340.9 p0
   7  -19   -7       9.99      10.79       6.13      -0.84  557.9  314.0 p0
   7  -11   -4     228.86      31.22      25.71       0.99  641.5  283.1 p0
   7    0    0      55.00      40.15      16.61      -1.09  761.2  244.6 p0
   7    8    3      42.90      21.66       9.16      -0.35  843.8  221.7 p0
   7   11    4     197.00      40.17      30.95       2.60  879.0  208.0 p0
   7   22    8      29.14      12.95       5.89      -0.51  998.8  172.5 p0
   8  -19   -7      35.47      10.42       4.93      -1.41  552.2  298.3 p0
   8  -11   -4      99.64      31.39      24.52       1.08  639.9  274.4 p0
   8   -3   -1      18.61      28.79      10.55       0.54  725.5  251.4 p0
   8    0    0     249.06      61.53      41.67       1.89  759.6  237.8 p0
   8    8    3      25.95      17.58       8.85      -0.42  844.2  207.9 p0
   8   11    4      51.88      28.51      12.49       1.39  875.4  201.3 p0
   8   22    8      17.70      10.66       6.49      -0.10  997.1  163.7 p0
   9  -19   -7      15.50       9.82       7.14      -0.47  553.6  287.5 p0
   9  -11   -4      52.34      26.27       8.84      -0.00  636.2  265.6 p0
   9   -3   -1       7.23      24.95      11.69       0.44  726.9  242.7 p0
   9    0    0      55.37      23.91      15.31      -1.33  760.0  227.0 p0
   9    8    3       6.71      16.70      10.30       1.57  838.6  207.1 p0
   9   11    4      69.05      22.62      11.21       0.18  874.8  189.5 p0
   9   19    7      30.53      11.92       5.74      -0.64  954.4  167.6 p0
   9   22    8      31.53      12.47       8.22       0.18  987.5  160.9 p0
  10  -30  -11       5.48       8.40       3.40      -0.11  430.2  318.3 p0
  10  -19   -7      34.55      16.80       6.75      -1.06  548.0  282.7 p0
  10  -11   -4     243.30      32.61      24.29       0.13  634.6  256.8 p0
  10   -3   -1      -8.49      30.63       9.28       1.14  719.2  227.9 p0
  10    0    0     135.15      27.52      14.70       0.52  753.4  218.3 p0
  10    8    3      64.39      13.63      12.66      -1.38  836.0  198.4 p0
  10   19    7      14.23      11.42       6.02       0.28  959.7  155.8 p0
  10   22    8      29.07      10.84       4.70      -0.66  992.9  148.2 p0
  11  -30  -11       5.80      13.12       3.74       0.05  426.6  313.5 p0
  11  -19   -7      36.22      12.31       4.81      -1.32  544.4  278.0 p0
  11  -11   -4      51.41      21.28      10.75       0.85  630.0  245.1 p0
  11   -3   -1      47.86      24.04       5.74      -1.43  718.6  223.2 p0
  11    8    3      33.61      18.35       7.04       0.00  838.4  183.6 p0
  11   19    7       1.19      12.79       6.25       0.44  957.1  149.1 p0
  11   22    8      32.90      14.22       7.07      -0.23  985.3  140.4 p0
  12  -30  -11      19.13       8.34       4.34       0.02  420.0  300.8 p0
  12  -22   -8      13.51      13.74       7.67      -0.14  510.6  278.8 p0
  12  -11   -4       8.39      17.19       8.46       1.44  623.4  239.3 p0
  12   -3   -1      29.16      20.16      13.20       0.11  710.0  216.4 p0
  12    8    3      37.04      10.79       5.90      -0.76  837.8  178.9 p0
  12   19    7      33.12      11.39       6.28      -0.43  954.5  140.3 p0
  12   22    8      18.81      10.02       4.76      -0.58  980.7  127.7 p0
  13  -30  -11      21.13       6.32       3.60      -1.07  423.4  291.0 p0
  13  -22   -8      12.13       9.35       3.87      -0.21  502.0  268.1 p0
  13  -11   -4     629.23      51.12      68.14       2.81  626.8  230.5 p0
  13   -3   -1      24.75      17.64      10.82       0.63  715.4  201.6 p0
  13   19    7      17.20      11.74       6.24      -0.03  944.9  130.5 p0
  13   22    8      19.19      16.23       5.11       0.11  979.1  120.9 p0
  14  -30  -11      10.10       4.81       3.77      -0.31  423.8  281.2 p0
  14  -22   -8      17.73      15.06       4.69       0.11  504.4  258.3 p0
  14  -11   -4      38.51      26.12       9.42       1.43  625.2  221.8 p0
  14   -3   -1      37.78      10.72       5.69      -1.22  713.8  193.9 p0
  14    8    3      35.74      11.90       9.69       0.11  825.5  163.3 p0
  14   19    7      19.15      10.72       4.52      -0.16  941.3  123.8 p0
  14   22    8      27.43      12.45       8.88       0.22  979.4  110.1 p0
  15  -30  -11       9.04       8.73       4.81      -0.21  415.2  281.5 p0
  15  -22   -8       3.13       8.12       3.88      -0.01  506.8  253.6 p0
  15  -11   -4     495.26      48.20      53.33       1.27  621.5  212.0 p0
  15   -3   -1      50.09      22.57       6.51      -0.75  706.2  186.1 p0
  15    8    3      12.95      17.13       4.93      -0.12  824.9  149.6 p0
  15   19    7      -2.43      13.59       4.48       0.66  941.7  116.0 p0
  15   22    8      31.82      10.18       4.04      -0.35  976.8  102.4 p0
  16  -30  -11       8.48       6.48       2.71      -0.40  417.5  271.7 p0
  16  -22   -8      12.79       7.42       4.29      -0.36  494.2  241.8 p0
  16  -11   -4      59.69      25.91       9.95       0.96  618.9  204.3 p0
  16   -3   -1      54.51      15.56      12.51      -2.23  699.5  178.4 p0
  16    8    3       4.19      13.98       5.92       0.98  826.3  139.8 p0
  16   19    7       5.90      11.12       4.70       0.66  938.1  102.3 p0
  16   22    8       8.24       6.82       4.40      -0.01  975.2   89.6 p0
  17  -22   -8       9.83      12.93       6.14       0.17  498.6  236.0 p0
  17  -11   -4      91.38      20.43      11.93       0.44  615.3  195.5 p0
  17   -3   -1      31.71      18.49       6.31      -0.35  703.9  169.6 p0
  17    8    3      27.01      16.68      10.07       0.19  816.7  129.0 p0
  17   19    7       8.79      12.62       7.22       0.88  940.4   91.5 p0
  18  -22   -8      18.01       8.01       4.02      -0.42  496.9  219.3 p0
  18  -11   -4      31.87      10.02       6.18      -1.33  613.7  182.7 p0
  18   -3   -1      25.26      15.92       8.85      -1.00  702.3  158.8 p0
  18    8    3      38.11      16.11       7.67      -1.53  813.1  127.3 p0
  18   19    7      -0.80      14.75       6.80       0.64  932.8   86.7 p0
  19  -22   -8      38.30       9.22       5.01      -1.12  488.3  214.5 p0
  19  -11   -4      45.29      19.39       6.00       0.07  610.1  179.0 p0
  19   -3   -1      -6.60      14.72       6.18       1.26  700.7  153.1 p0
  19    8    3      20.27      15.48       6.42      -0.37  813.4  111.5 p0
  19   19    7      14.52      12.55       4.88      -0.03  930.2   77.0 p0
  20  -22   -8      13.26      10.72       3.65      -0.14  490.7  203.8 p0
  20  -11   -4      81.29      21.30      11.03      -0.07  607.5  168.2 p0
  20   -3   -1      38.93      22.46      10.48      -0.22  694.1  141.3 p0
  20    8    3      30.58      21.69       8.97      -0.39  810.8  107.8 p0
  20   19    7       3.26      11.93       4.78       0.30  927.6   71.2 p0
  21  -22   -8       2.67      11.04       3.32       0.12  484.1  201.0 p0
  21  -11   -4      58.43      18.90       8.68       1.25  604.8  159.4 p0
  21   -3   -1      28.57       9.55       8.09      -0.09  694.5  129.5 p0
  21    8    3       8.54      18.57       6.11       0.17  809.2  100.0 p0
  22  -22   -8       8.49      14.38       4.32      -0.08  484.5  189.2 p0
  22  -11   -4      65.95      20.99       9.08       0.19  602.2  152.7 p0
  22   -3   -1      15.13      11.44       7.07      -0.41  692.8  121.8 p0
  22    8    3      55.56      18.00       6.07      -1.08  806.6   90.2 p0
  23  -22   -8      -3.60       9.26       3.78       0.59  486.8  180.5 p0
  23  -14   -5       2.72      10.37       3.79       0.63  564.5  155.6 p0
  23  -11   -4      11.87      10.44       4.85       0.41  603.6  146.9 p0
  23   -3   -1       1.40      16.02       5.44       0.12  688.2  114.0 p0
  23    8    3      13.45      12.99       5.65       0.54  804.0   76.5 p0
  24  -22   -8      15.90      11.85       4.25      -0.43  481.2  170.7 p0
  24  -14   -5     -10.35      11.63       5.75       0.61  565.9  147.8 p0
  24   -3   -1      18.21      12.80       5.86      -0.21  687.6  104.3 p0
  24    8    3      23.42      12.03       6.51      -0.35  801.4   75.7 p0
  25  -22   -8      25.72       9.15       9.10      -0.74  471.6  160.9 p0
  25  -14   -5      14.85      10.09       4.01      -0.02  559.2  135.0 p0
  25   -3   -1      25.94      15.17       5.61      -0.93  683.0  101.5 p0
  26  -22   -8      10.61      11.90       4.45      -0.39  474.0  151.2 p0
  26  -14   -5      11.11       9.11       4.99      -0.01  560.6  122.3 p0
  26   -3   -1      33.87      12.34       6.42      -0.56  677.4   92.7 p0
  27  -22   -8       9.29       6.56       3.37      -0.15  467.4  149.4 p0
  27  -14   -5      23.20      12.75       6.99       0.33  555.0  119.5 p0
  27   -3   -1      13.82      11.60       5.00      -0.06  681.8   84.0 p0
  28  -22   -8      15.93       5.67       3.62      -0.35  473.8  132.6 p0
  28  -14   -5      23.81       7.64       4.34      -1.05  559.4  110.8 p0
  28   -3   -1      18.37       9.28       5.11      -0.43  678.1   73.2 p0
  29  -22   -8      31.45       8.14       4.66      -1.05  462.1  128.9 p0
  29  -14   -5      22.17       9.48       5.41      -0.22  548.8  101.0 p0
  30  -22   -8      26.33       6.03       4.23      -0.88  459.5  120.1 p0
  30  -14   -5       6.66      12.14       4.46       0.12  551.2   94.2 p0
  31  -14   -5      15.11       8.87       5.06      -0.64  552.5   85.5 p0
  32  -14   -5      18.87      14.42       7.33       0.09  545.9   75.7 p0
End of reflections
--- End crystal
----- End chunk -----
----- Begin chunk -----
Image filename: proc_data_v2/LysoS1_001_00000_all_nobg_cumfrom0.h5
Event: entry//182
Image serial number: 183
hit = 1
indexed_by = debug-nolatt-nocell
n_indexing_tries = 1
photon_energy_eV = 495937.000000
beam_divergence = 0.00e+00 rad
beam_bandwidth = 1.00e-08 (fraction)
average_camera_length = 1.570000 m
num_peaks = 96
num_saturated_peaks = 0
peak_resolution = 3.712539 nm^-1 or 2.693574 A
Peaks from peak search
  fs/px   ss/px (1/d)/nm^-1   Intensity  Panel
 746.67   72.35       3.27       16.09   p0
 780.72   76.85       3.18       24.92   p0
 707.19   80.91       3.28       32.62   p0
 855.63   84.46       3.27       56.85   p0
 781.67   87.69       3.04       16.47   p0
 859.01   98.00       3.11       18.50   p0
 866.94  116.47       2.92      120.37   p0
 793.89  120.96       2.59      106.70   p0
 720.34  125.33       2.64      566.79   p0
 905.65  123.32       3.11       17.98   p0
 656.00  148.62       2.78       36.85   p0
 879.07  160.00       2.49       26.35   p0
 806.18  164.98       2.01       83.32   p0
 666.54  179.88       2.35      146.82   p0
 592.68  184.24       3.10       87.88   p0
 963.58  187.16       3.09       44.40   p0
 740.94  188.35       1.73       25.42   p0
 668.86  191.91       2.21      120.21   p0
 890.60  191.55       2.26      223.91   p0
 743.78  200.62       1.55     1647.57   p0
 816.97  196.37       1.64      114.13   p0
 892.29  203.78       2.16       83.90   p0
 974.47  217.52       3.03       25.45   p0
 679.05  223.79       1.80      838.03   p0
 754.59  232.13       1.09      445.32   p0
 681.25  236.68       1.67      251.69   p0
 755.92  245.00       0.92       49.05   p0
 616.04  246.96       2.41       17.81   p0
 985.66  250.68       3.02       15.99   p0
 689.53  254.96       1.43       44.04   p0
 616.70  259.91       2.35      626.57   p0
 765.71  263.49       0.64      244.86   p0
 692.04  268.00       1.32      280.93   p0
 840.57  271.96       1.01     1378.65   p0
 767.16  276.24       0.46     1529.95   p0
 915.39  279.68       1.97       98.81   p0
 552.49  283.02       3.17       29.53   p0
 840.67  285.65       0.94       51.14   p0
 627.77  291.91       2.11       43.86   p0
 964.30  292.31       2.63       24.94   p0
 998.28  294.04       3.10       57.09   p0
 924.55  298.04       2.07       53.38   p0
 702.98  298.67       1.05       39.87   p0
 851.42  303.29       1.04      352.85   p0
 562.78  314.05       3.01       28.47   p0
 853.32  315.35       1.07       44.33   p0
1009.97  326.33       3.27       17.39   p0
 935.58  329.62       2.23      293.77   p0
1030.98  330.00       3.56       18.48   p0
 862.08  334.62       1.24      315.23   p0
 640.20  335.46       1.96      191.24   p0
 788.94  339.12       0.46     1583.66   p0
 715.19  343.50       1.00      730.17   p0
 937.30  342.65       2.29      170.18   p0
 573.63  345.61       2.90       88.43   p0
 863.77  347.60       1.33      121.21   p0
 649.03  353.50       1.91       56.29   p0
 502.67  354.27       3.90       19.92   p0
1013.97  356.35       3.38       15.68   p0
 575.83  358.64       2.91      105.93   p0
 946.75  362.01       2.48       35.58   p0
 650.88  366.81       1.95      226.54   p0
 873.33  365.71       1.56       56.64   p0
 799.07  370.71       0.91      222.17   p0
 948.19  373.56       2.56       51.53   p0
 726.01  374.98       1.17      649.16   p0
 874.69  378.68       1.67      246.68   p0
 801.74  383.27       1.09      129.88   p0
 586.61  389.53       2.90      542.03   p0
1030.89  388.27       3.72       62.65   p0
 661.71  398.60       2.05       25.34   p0
 958.98  405.58       2.87      176.46   p0
 736.76  406.20       1.47      301.59   p0
 885.57  409.71       2.06      149.62   p0
 812.43  414.45       1.54     1197.93   p0
 514.66  427.33       4.03       15.08   p0
 672.27  429.30       2.23       34.95   p0
 970.90  436.30       3.23       22.53   p0
 747.51  437.50       1.83       45.58   p0
 896.59  441.21       2.48      181.14   p0
[truncated: 44,774,606 more chars]
